# Supplementary material for: ΦCrAss001 represents the most abundant bacteriophage family in the human gut and infects Bacteroides intestinalis
Source: Nat Commun. 2018 Nov 14;9:4781. doi: 10.1038/s41467-018-07225-7 (PMC6235969; doi:10.1038/s41467-018-07225-7)
Supplement: Supplementary file 4 — Supplementary Data 1 [file 41467_2018_7225_MOESM4_ESM.xls]

## Sheet: Supplementary Data 1
Supplementary Data 1. List of strains used for enrichment experiments in the isolation of φcrAss001
Genus	Species	Strain	Source
Agathobacter	rectalis	DSM17629	DSMZ collection1
Anaerostipes	hadrus	942/1	unpublished human isolate
Bacteroides	caccae	919/163	unpublished human isolate
Bacteroides	caccae	DSM19024	DSMZ collection
Bacteroides	cellulosilyticus	DSM14838	DSMZ collection
Bacteroides	intestinalis	DSM17393	DSMZ collection
Bacteroides	intestinalis	919/174	unpublished human isolate
Bacteroides	ovatus	924/182b	unpublished human isolate
Bacteroides	ovatus	DSM1896	DSMZ collection
Bacteroides	sp.	927/110	unpublished human isolate
Bacteroides	sp.	fd927/103	unpublished human isolate
Bacteroides	uniformis	918/145	unpublished human isolate
Bacteroides	uniformis	DSM6597	DSMZ collection
Bacteroides	vulgatus	918/166	unpublished human isolate
Bacteroides	vulgatus	918/167	unpublished human isolate
Bacteroides	vulgatus	DSM1447	DSMZ collection
Bifidobacterium	longum	919/107b	unpublished human isolate
Bifidobacterium	longum	919/137	unpublished human isolate
Bifidobacterium	longum	919/138	unpublished human isolate
Bifidobacterium	longum	919/138a	unpublished human isolate
Bifidobacterium	longum	919/140aa	unpublished human isolate
Bifidobacterium	sp.	fd921/20	unpublished human isolate
Bifidobacterium	sp.	fd924/23	unpublished human isolate
Bifidobacterium	sp.	fd925/100	unpublished human isolate
Bifidobacterium	sp.	fd927/106	unpublished human isolate
Bifidobacterium	sp.	fd931/108	unpublished human isolate
Blautia	obeum	DSM25238	DSMZ collection
Blautia	sp.	942/31-1	unpublished human isolate
Clostridium	difficile	DSM1296	DSMZ collection
Clostridium	perfringens	PS/162b	unpublished human isolate
Collinsella	aerofaciens	DSM3979	DSMZ collection
Dorea	longicatena	DSM13814	DSMZ collection
Enterococcus	casseliflavus	5053	DPC collection2
Enterococcus	faecalis	5152	DPC collection
Enterococcus	faecalis	ATCC 29200	ATCC collection3
Enterococcus	faecium	520	HPA4
Enterococcus	faecium	530	HPA
Enterococcus	faecium	5119	DPC collection
Escherichia	coli	Nissle1917	Pharma-Zentrale5
Escherichia	coli	PS/132	unpublished human isolate
Escherichia	coli	UPEC_2348/69-1	BEI resources6
Escherichia	coli	UPEC_CFT073	BEI resources
Escherichia	coli	UTI89	DPC collection
Faecalibacterium	prausnitzii	918/95b	unpublished human isolate
Faecalibacterium	prausnitzii	923/51-1	unpublished human isolate
Faecalibacterium	prausnitzii	924/119	unpublished human isolate
Faecalibacterium	prausnitzii	942/30-2	unpublished human isolate
Lactobacillus	sp.	fd924/22	unpublished human isolate
Parabacteroides	distasonis	919/143	unpublished human isolate
Parabacteroides	distasonis	DSM20701	DSMZ collection
Prevotella	copri	DSM18205	DSMZ collection
Prevotella	stercorea	DSM18206	DSMZ collection
Roseburia	intestinalis	DSM14610	DSMZ collection
Subdoligranulum	variabile	924/74	unpublished human isolate
			1 Leibniz-Institut DSMZ-Deutsche Sammlung von Mikroorganismen und Zellkulturen GmbH, Braunschweig, Germany
			2 DPC Culture collection, Teagasc Food Research Centre Moorepark, Fermoy, Ireland
			3 ATCC Culture Collection, LGC Standards
			4 Antibiotic Resistance Monitoring and Reference Laboratory, Centre for Infections, Health Protection Agency, London, UK
			5 Pharma-Zentrale GmbH, Herdecke, Germany
			6 BEI Resources, Manassas, USA
