# Supplementary material for: ΦCrAss001 represents the most abundant bacteriophage family in the human gut and infects Bacteroides intestinalis
Source: Nat Commun. 2018 Nov 14;9:4781. doi: 10.1038/s41467-018-07225-7 (PMC6235969; doi:10.1038/s41467-018-07225-7)
Supplement: Supplementary file 5 — Supplementary Data 2 [file 41467_2018_7225_MOESM5_ESM.xls]

## Sheet: Supplementary Data 2
Supplementary Data 2. HHPRED annotation results for gene products predicted in φcrAss001
Protein name	Polypeptide length (aa)	HHPRED Hit 1	HHPRED Hit 2	HHPRED Hit 3	Probability 1	Probability 2	Probability 3	E-value 1	E-value 2	E-value 3	Function	Databases used in HHPRED:
gp1	29	NA	NA	NA	NA	NA	NA	NA	NA	NA	NA	PDB_mm_CIF70_25_Feb
gp2	133	NA	NA	NA	NA	NA	NA	NA	NA	NA	NA	Pfam-A_v31.0
gp3	49	NA	NA	NA	NA	NA	NA	NA	NA	NA	NA	NCBI_CD_v3.16
gp4	130	PF13699.5	NA	NA	96.19	NA	NA	0.0012	NA	NA	DUF4157	TIGRFAMs_v15.0
gp5	65	1DJ7_A	PF02943.14	4TPU_A	99.9	99.9	99.8	3e-27	5.3e-27	2.3e-24	FERREDOXIN THIOREDOXIN
gp6	110	NA	NA	NA	NA	NA	NA	NA	NA	NA	NA
gp7	149	1ZUJ_C	5LBH_H	4CY9_A	90.45	88.48	85.75	2	3.7	6.3	DpsA protein
gp8	138	3M7K_A	3GOX_B	5H0M_A	99.1	99.02	98.46	2.7e-13	1.1e-12	3.1e-09	restriction endonuclease/HNH endonuclease
gp9	49	PF07799.11	NA	NA	77.18	NA	NA	2.4	NA	NA	DUF1643
gp10	82	NA	NA	NA	NA	NA	NA	NA	NA	NA	NA
gp11	77	PF13453.5	3GA8_A	PF11781.7	92.79	89.98	88.93	0.056	0.41	0.34	Transcription factor zinc-finger
gp12	109	NA	NA	NA	NA	NA	NA	NA	NA	NA	NA
gp13	127	3KLO_B	2GWR_A	NA	86.71	85.65	NA	1.4	3	NA	Transcriptional regulator VpsT
gp14	94	1HUU_C	1MUL_A	2NDP_B	94.83	94.54	94.2	0.06	0.089	0.12	PROTEIN HU
gp15	136	3NX6_A	4V4O_Q	PF00166.20	99.79	99.77	99.75	2.1e-21	8.4e-21	NA	10kDa chaperonin
gp16	175	NA	NA	NA	NA	NA	NA	NA	NA	NA	NA
gp17	106	NA	NA	NA	NA	NA	NA	NA	NA	NA	NA
gp18	190	TIGR01453	cd10444	cd10446	99.92	99.49	99.37	5.7e-26	4.3e-16	2.9e-14	group I intron endonuclease
gp19	762	3CPE_A	4IDH_A	5OE8_A	99.95	99.84	99.82	1.9e-28	1.8e-21	8.3e-21	large terminase
gp20	806	PF16510.4	5JJ3_G	PF12236.7	100	100	99.73	2.5e-50	1.9e-47	4.2e-18	Phage P22-like portal protein
gp21	97	PF11133.7	3QC7_A	NA	99.47	99.4	NA	1.3e-16	1e-15	NA	Head fiber protein
gp22	832	4C2L_A	4XOT_A	4RU5_C	99.93	99.84	99.8	2.5e-26	2.1e-21	4.5e-20	POLYGALACTURONASE/Tailspike protein/protein-carbohydrate complex
gp23	689	3ZPP_A	2VBK_A	3SUC_A	97.94	97.38	96.95	7.3e-07	0.00022	0.0012	TAILSPIKE-PROTEIN/Preneck appendage
gp24	340	1PWB_C	NA	NA	84.17	NA	NA	1.1	NA	NA	c-type lectin
gp25	782	3HP4_A	2C3F_A	4QNL_A	99.67	97.7	99.25	1.9e-17	1.4e-07	6.6e-13	Lipolytic protein GDSL family/Phage tail hyaluronidase/Tail fiber
gp26	850	2C3F_A	PF05257.15	2P9R_B	97.77	94.38	90.13	3.1e-07	0.02	4.6	HYALURONIDASE, PHAGE ASSOCIATED/PHAGE TAIL/CHAP domain
gp27	200	TIGR03495	NA	NA	66.53	NA	NA	7.5	NA	NA	phage lysis regulatory protein
gp28	111	TIGR03495	PF06295.11	PF16082.4	95.85	96.77	91.96	0.13	0.0031	0.78	phage lysis regulatory protein/holin
gp29	122	NA	NA	NA	NA	NA	NA	NA	NA	NA	NA
gp30	153	PF10908.7	4XZZ_A	PF13645.5	98.09	94.15	91.16	5.5e-08	0.34	0.45	L,D-carboxypeptidase/transpeptidase
gp31	389	3GP4_A	NA	NA	88.44	NA	NA	13	NA	NA	Transcriptional regulator
gp32	504	PF17236.1	5LII_P	NA	99.06	96.87	NA	4.9e-11	0.0014	NA	Major capsid protein
gp33	330	1AA3_A	NA	NA	85.19	NA	NA	6.1	NA	NA	DOUBLE-STRANDED DNA BINDING DOMAIN
gp34	238	NA	NA	NA	NA	NA	NA	NA	NA	NA	NA
gp35	230	NA	NA	NA	NA	NA	NA	NA	NA	NA	NA
gp36	333	NA	NA	NA	NA	NA	NA	NA	NA	NA	NA
gp37	224	TIGR01453	cd10444	cd10451	99.95	99.47	99.46	1.3e-29	1.3e-15	6.2e-15	group I intron endonuclease
gp38	215	TPR_18	NA	NA	85	NA	NA	2.1	NA	NA	Tetratricopeptide repeat
gp39	114	NA	NA	NA	NA	NA	NA	NA	NA	NA	NA
gp40	225	NA	NA	NA	NA	NA	NA	NA	NA	NA	NA
gp41	233	TIGR01453	cd10451	1MK0_A	99.73	99.43	99.32	1.3e-18	4.6e-15	1.3e-13	group I intron endonuclease
gp42	195	cd13833	4P3V_A	NA	94.44	92.45	NA	0.14	1.5	NA	HU/IHF-like
gp43	236	3J4B_C	NA	NA	66.76	NA	NA	33	NA	NA	Tail tubular protein
gp44	1371	PF11134.7	NA	NA	97.12	NA	NA	0.00086	NA	NA	Phage stabilisation protein
gp45	846	PF16082.4	NA	NA	76.59	NA	NA	9.7	NA	NA	phage holin/Transmembrane protein?
gp46	534	PF07870.10	PF05119.11	NA	90.48	79.71	NA	1.6	6.5	NA	Phage terminase, small subunit
gp47	2341	5IJN_H	PF09810.8	NA	92.39	77.66	NA	2.7	51	NA	Nuclear pore complex/Exonuclease V
gp48	63	TIGR02978	PF17253.1	NA	75.51	86.88	NA	14	3.3	NA	phage shock protein C
gp49	1349	5IJO_Y	NA	NA	88.23	NA	NA	28	NA	NA	Nuclear pore complex
gp50	2412	PF00623.19	NA	NA	51.97	NA	NA	28	NA	NA	RNA polymerase
gp51	208	NA	NA	NA	NA	NA	NA	NA	NA	NA	NA
gp52	255	PF00362.17	1SHU_X	5FFG_B	99.58	99.58	99.55	5.2e-15	1.3e-14	1.8e-14	Integrin_beta
gp53	80	5IJN_H	NA	NA	91.27	NA	NA	1.2	NA	NA	Nuclear pore complex
gp54	299	3GWC_C	3FNN_A	3N3Y_A	100	100	100	2e-37	2.2e-36	3.1e-34	Thymidylate synthase thyX
gp55	146	4C26_A	4P78_C	PF07927.11	98.97	98.83	98.73	1.4e-11	8.3e-11	1.6e-10	HICA TOXIN
gp56	180	6C8V_A	5WGG_A	TIGR03906	99.52	99.5	99.5	2.4e-16	1e-15	8.4e-16	Coenzyme PQQ synthesis protein E/Radical SAM domain protein
gp57	104	NA	NA	NA	NA	NA	NA	NA	NA	NA	NA
gp58	91	PF16503.4	NA	NA	94.17	NA	NA	0.015	NA	NA	Zinc-ribbon
gp59	161	5HKL_A	3OHP_A	3HVU_B	91.89	87.98	85.98	4.5	1.8	3.4	Orotate/hypoxanthine phosphoribosyltransferase
gp60	146	PF06189.11	5UJ0_B	cd07502	99.1	98.74	98.74	4.3e-13	2.1e-10	4.3e-10	Polynucleotide kinase/Phosphatase
gp61	144	1LY1_A	3A4M_B	1LTQ_A	99.6	99.58	99.51	2.2e-15	5.5e-16	2.7e-14	polynucleotide kinase
gp62	139	NA	NA	NA	NA	NA	NA	NA	NA	NA	NA
gp63	115	NA	NA	NA	NA	NA	NA	NA	NA	NA	NA
gp64	706	4YFU_A	1X9M_A	PF00476.19	100	100	100	2.9e-74	1.2e-67	9.4e-57	DNA polymerase
gp65	105	1MLI_G	3ZNU_I	TIGR03221	91.95	90.61	86.88	0.21	0.42	1.1	MUCONOLACTONE ISOMERASE
gp66	171	5C9F_C	3SLZ_B	3OGP_A	99.16	98.91	98.91	8.5e-12	1.1e-11	2e-10	Protease/Transmembrane
gp67	181	1U3E_M	PF05551.10	PF13392.5	99.95	99.13	98.98	5e-30	2e-12	3.8e-12	HNH endonuclease
gp68	155	3HZA_A	4B0H_A	3ZF6_A	99.96	99.95	99.95	1.2e-30	3.9e-30	4.6e-30	Deoxyuridine 5'-triphosphate nucleotidohydrolase
gp69	858	3K8T_A	2WGH_A	5IM3_A	100	100	100	1.5e-101	6.1e-101	6.6e-100	Ribonucleoside-diphosphate reductase
gp70	347	3H4R_A	3L0A_A	PF12684.6	99.77	99.59	99.3	2.1e-19	5.8e-16	3.8e-12	Exonuclease PD-(D/E)XK superfamily
gp71	94	NA	NA	NA	NA	NA	NA	NA	NA	NA	NA
gp72	134	PF05367.10	1M0D_D	PF08722.10	98.35	98.2	94.71	6.3e-08	9.7e-08	0.05	Endonuclease/Holliday junction resolvase
gp73	179	NA	NA	NA	NA	NA	NA	NA	NA	NA	NA
gp74	221	3WDF_A	cd10027	3TR7_A	100	100	100	6.6e-63	1e-61	2.1e-61	Uracil-DNA glycosylase
gp75	270	NA	NA	NA	NA	NA	NA	NA	NA	NA	NA
gp76	383	1ZUD_3	5FF5_B	3H5N_C	99.8	99.69	99.68	2.9e-20	1.3e-17	2.2e-17	Adenylyltransferase thiF
gp77	414	5LD9_B	5W83_B	5JOH_A	96.83	96.76	96.71	0.00056	0.00081	0.0013	metalloprotease domain
gp78	444	NA	NA	NA	NA	NA	NA	NA	NA	NA	NA
gp79	225	NA	NA	NA	NA	NA	NA	NA	NA	NA	NA
gp80	331	2AU3_A	TIGR01391	1NUI_A	100	100	99.87	2.1e-34	4e-34	1.9e-23	DNA primase
gp81	306	NA	NA	NA	NA	NA	NA	NA	NA	NA	NA
gp82	124	NA	NA	NA	NA	NA	NA	NA	NA	NA	NA
gp83	90	PF12558.7	NA	NA	88.59	NA	NA	0.57	NA	NA	ATP-binding cassette cobalt transporter
gp84	235	TIGR01618	2CVH_A	3IO5_B	99.34	99	98.93	3.3e-13	3.7e-11	1.3e-10	phage_P_loop; phage nucleotide-binding protein
gp85	406	4A1F_B	3BH0_A	2R6A_A	99.93	99.93	99.92	7.8e-26	1.2e-25	4.5e-25	REPLICATIVE DNA HELICASE
gp86	201	NA	NA	NA	NA	NA	NA	NA	NA	NA	NA
gp87	133	PF13876.5	NA	NA	95.56	NA	NA	0.051	NA	NA	Phage protein (N4 Gp49/phage Sf6 gene 66) family
gp88	391	5FMF_1	2OCA_A	TIGR00603	100	99.96	99.95	1.5e-30	1e-29	7.9e-29	DNA REPAIR HELICASE RAD25
gp89	157	4KT3_A	4QDN_A	TIGR02541	99.75	99.73	99.68	4.2e-20	1.5e-19	1.1e-18	Glycoside hydrolase/Peptidoglycan hydrolase
gp90	84	NA	NA	NA	NA	NA	NA	NA	NA	NA	NA
gp91	405	cd03406	TIGR01932	TIGR01933	99.92	99.9	99.89	1.5e-25	1.3e-23	7.8e-24	SPFH (stomatin, prohibitin, flotillin, and HflK/C) superfamily.
gp92	63	NA	NA	NA	NA	NA	NA	NA	NA	NA	NA
gp93	55	NA	NA	NA	NA	NA	NA	NA	NA	NA	NA
gp94	125	NA	NA	NA	NA	NA	NA	NA	NA	NA	NA
gp95	126	NA	NA	NA	NA	NA	NA	NA	NA	NA	NA
gp96	472	2NVO_A	PF11443.7	PF05731.10	100	100	100	2.9e-50	1.8e-42	8.9e-33	Ro sixty-related protein, RSR; alpha helical repeats, von Willebrand
gp97	139	PF07098.10	NA	NA	93.99	NA	NA	0.24	NA	NA	Protein of unknown function (DUF1360)
gp98	100	NA	NA	NA	NA	NA	NA	NA	NA	NA	NA
gp99	162	1U3E_M	NA	NA	100	NA	NA	2.7e-32	NA	NA	HNH catalytic motif, Helix-turn-helix DNA
gp100	246	NA	NA	NA	NA	NA	NA	NA	NA	NA	NA
gp101	76	PF13106.5	NA	NA	85.19	NA	NA	1.8	NA	NA	Domain of unknown function (DUF3961)
gp102	33	TIGR04391	NA	NA	75.87	NA	NA	8.8	NA	NA	CcmD family protein
gp103	68	NA	NA	NA	NA	NA	NA	NA	NA	NA	NA
gp104	44	PF02559.15	2LT4_A	NA	73.76	73.46	NA	2.3	1.7	NA	Transcriptional regulator
gp105	56	NA	NA	NA	NA	NA	NA	NA	NA	NA	NA
