# Supplementary material for: ΦCrAss001 represents the most abundant bacteriophage family in the human gut and infects Bacteroides intestinalis
Source: Nat Commun. 2018 Nov 14;9:4781. doi: 10.1038/s41467-018-07225-7 (PMC6235969; doi:10.1038/s41467-018-07225-7)
Supplement: Supplementary file 6 — Supplementary Data 3 [file 41467_2018_7225_MOESM6_ESM.xls]

## Sheet: Supplementary Data 3
Supplementary Data 3. HHPRED annotation results for gene products predicted in contig Fferm_ms_2 (only contig section from terminase to endolysin gene)
Protein name	Polypeptide length (aa)	HHPRED Hit 1	HHPRED Hit 2	HHPRED Hit 3	Probability 1	Probability 2	Probability 3	E-value 1	E-value 2	E-value 3	Function	Databases used in HHPRED:
gp13	778	3CPE_A	4IDH_A	PF03354.14	99.92	99.83	99.74	1.1e-25	2.3e-20	2.5e-18	Large subunit terminase	PDB_mm_CIF70_28_Jul
gp14	774	5JJ3_C	PF12236.7	TIGR01538	100	99.69	99.16	2e-43	6.2e-17	4.6e-10	Portal protein	Pfam-A_v31.0
gp15	431	PF16459.4	NA	NA	65.79	NA	NA	16	NA	NA	Phage tail assembly chaperone, TAC	NCBI_CD_v3.16
gp16	490	PF17236.1	5LII_P	NA	99.57	99.3	NA	6.7e-16	3e-13	NA	Major capsid protein	TIGRFAMs_v15.0
gp17	335	NA	NA	NA	NA	NA	NA	NA	NA	NA	NA
gp18	358	NA	NA	NA	NA	NA	NA	NA	NA	NA	NA
gp19	298	NA	NA	NA	NA	NA	NA	NA	NA	NA	NA
gp20	96	TIGR01594	NA	NA	74.19	NA	NA	39	NA	NA	phage holin
gp21	1024	NA	NA	NA	NA	NA	NA	NA	NA	NA	NA
gp22	92	6GAJ_A	4LIN_K	4ZXQ_D	95.41	94.8	94.35	0.016	0.025	0.059	Tail Needle
gp23	77	NA	NA	NA	NA	NA	NA	NA	NA	NA	NA
gp24	212	2MQC_A	cd14948	PF13004.6	98.38	97.81	97.26	8.5e-08	1.8e-05	4.1e-05	BACON-domain
gp25	678	2MQC_A	PF13004.6	NA	95.31	82.67	NA	0.087	11	NA	Putative BACON-domain
gp26	230	NA	NA	NA	NA	NA	NA	NA	NA	NA	NA
gp27	140	PF13699.5	NA	NA	94.14	NA	NA	0.061	NA	NA	Domain of unknown function (DUF4157)
gp28	105	PF05767.11	NA	NA	79.52	NA	NA	33	NA	NA	Poxvirus virion envelope protein A14
gp29	199	NA	NA	NA	NA	NA	NA	NA	NA	NA	NA
gp30	237	NA	NA	NA	NA	NA	NA	NA	NA	NA	NA
gp31	290	4FMR_D	NA	NA	70.13	NA	NA	110	NA	NA	Bacterial DNA binding protein
gp32	249	3J4B_A	NA	NA	62.87	NA	NA	62.87	NA	NA	Tail tubular protein A
gp33	1424	NA	NA	NA	NA	NA	NA	NA	NA	NA	NA
gp34	910	5JDT_A	2QB0_B	NA	96.82	96.51	NA	0.00019	0.0013	NA	Endolysin
gp35	1042	NA	NA	NA	NA	NA	NA	NA	NA	NA	NA
