# Supplementary material for: ΦCrAss001 represents the most abundant bacteriophage family in the human gut and infects Bacteroides intestinalis
Source: Nat Commun. 2018 Nov 14;9:4781. doi: 10.1038/s41467-018-07225-7 (PMC6235969; doi:10.1038/s41467-018-07225-7)
Supplement: Supplementary file 8 — Source Data [file 41467_2018_7225_MOESM8_ESM.zip]

Archive with 22 entries (22 files):
- figure_1_and_3c_crAss001.gbk
- figure_1_crAss001_gview_1.7_style.gss
- figure_2a_crAss001_MCP_Modeller.pdb
- figure_2b_phi812_MCP_5LII.pdb
- figure_2c_crAssphage_MCP_Modeller.pdb
- figure_2c_IAS_virus_MCP_Modeller.pdb
- figure_3a_MS_spectra.xlsx
- figure_3c_crassphage.gbk
- figure_3c_ERR843986_ms_1.gbk
- figure_3c_ERR844058_ms_2.gbk
- figure_3c_fferm_ms_2.gbk
- figure_3c_IAS_virus.gbk
- figure_3c_SRR4295175_s_4.gbk
- source_data_file.xls
- supplementary_figure_1_source.R
- supplementary_figure_1_source1.txt
- supplementary_figure_1_source2.csv
- supplementary_figure_1_source3.csv
- supplementary_figure_2_source.R
- supplementary_figure_2_source.txt
- supplementary_figure_3c_source.R
- supplementary_figure_3c_source.txt
