# Supplementary material for: ΦCrAss001 represents the most abundant bacteriophage family in the human gut and infects Bacteroides intestinalis
Source: Nat Commun. 2018 Nov 14;9:4781. doi: 10.1038/s41467-018-07225-7 (PMC6235969; doi:10.1038/s41467-018-07225-7)
Supplement: Supplementary file 8 — Source Data [file 41467_2018_7225_MOESM8_ESM.zip › figure_1_and_3c_crAss001.gbk]

LOCUS       phiCrAss001           102679 bp    DNA     circular     23-JUL-2018
DEFINITION  Phage crAss001 strain crAss001.
ACCESSION   phiCrAss001
VERSION
KEYWORDS    .
SOURCE      phage crAss001 (phiAPC-LOC110)
  ORGANISM  phage crAss001
            Unclassified.
REFERENCE   1  (bases 1 to 102679)
  AUTHORS   Shkoporov,A.N., Khokhlova,E.V., Fitzgerald,C.B., Stockdale,S.R.,
            Draper,L.A., Ross,R.P. and Hill,C.
  TITLE     PhiCrAss001, a member of the most abundant bacteriophage family in
            the human gut, infects Bacteroides
  JOURNAL   Unpublished
REFERENCE   2  (bases 1 to 102679)
  AUTHORS   Shkoporov,A.N., Khokhlova,E.V., Fitzgerald,C.B., Stockdale,S.R.,
            Draper,L.A., Ross,R.P. and Hill,C.
  TITLE     Direct Submission
  JOURNAL   Submitted (23-JUL-2018) APC Microbiome Ireland, University College
            Cork, BioSciences Institute, University College Cork, Cork, Cork
            T12 YT20, Ireland
COMMENT     Bankit Comment: ALT EMAIL:a.shkoporov@gmail.com.
            Bankit Comment: TOTAL # OF SEQS:1.
            
            ##Assembly-Data-START##
            Assembly Method       :: metaSPAdes v. 3.10.0
            Assembly Name         :: APC-LOC110
            Coverage              :: 329x
            Sequencing Technology :: Illumina
            ##Assembly-Data-END##
FEATURES             Location/Qualifiers
     source          1..102679
                     /organism='phage crAss001'
                     /mol_type='genomic DNA'
                     /strain='crAss001'
                     /isolation_source='human faeces'
                     /host='Bacteroides intestinalis APC919/174'
                     /country='Ireland'
                     /synonym='phiAPC-LOC110'
     gene            complement(1..87)
                     /gene='Gene 1'
     CDS             complement(1..87)
                     /gene='Gene 1'
                     /codon_start=1
                     /transl_table=11
                     /product='Gp1'
                     /product='Hypothetical protein'
                     /translation='MDNQLKFRETLTVEQFKAAQHVDKIQVKQ'
     gene            complement(279..680)
                     /gene='Gene 2'
     CDS             complement(279..680)
                     /gene='Gene 2'
                     /codon_start=1
                     /transl_table=11
                     /product='Gp2'
                     /product='Hypothetical protein'
                     /translation='MYSSNSGANIQKINDISKSGTIIYESLTIDYIICCSFKAFKHLA
                     VHSTNGSSLSQLIYCPVWNIECIISCRTVSSISSFESLLPSGFFVLIVITLEGLSVSP
                     NTTYHFHQLLHLQTVFSKYSQINYNSSLSYL'
     gene            999..1148
                     /gene='Gene 3'
     CDS             999..1148
                     /gene='Gene 3'
                     /codon_start=1
                     /transl_table=11
                     /product='Gp3'
                     /product='Putative beta-fructosidase'
                     /translation='MKRIIEEVIKNVNIVKCEGAICVSVNNNDRRYYAQGVSSRMLDV
                     KRYKV'
     gene            1145..1537
                     /gene='Gene 4'
     CDS             1145..1537
                     /gene='Gene 4'
                     /codon_start=1
                     /transl_table=11
                     /product='Gp4'
                     /product='Contains domain of unknown function DUF4157'
                     /translation='MKWLSNFLLWLWQFPQNYIAFLVYSCLGYLCYYGKEYYRRHVIY
                     SNYIASSFSLGDYIFALPNSTDKSLKHELGHSYQSQLLGWLYIPVIVIPSVLHNLYCG
                     IVRKMGYRPNYYSFYTEKWADKLVEKVG'
     tRNA            1683..1754
                     /product='tRNA-Gln'
     tRNA            1762..1833
                     /product='tRNA-Arg'
     tRNA            1915..1988
                     /product='tRNA-Glu'
     tRNA            2068..2143
                     /product='tRNA-Asp'
     gene            2271..2468
                     /gene='Gene 5'
     CDS             2271..2468
                     /gene='Gene 5'
                     /codon_start=1
                     /transl_table=11
                     /product='Gp5'
                     /product='Putative ferredoxin-thioredoxin reductase'
                     /translation='MVQIFRKQGWILNPNDKIVNAILKRCEINNGECPCHNTGEDKKC
                     PCSDYRENDKCHCGLYVKLED'
     tRNA            2460..2546
                     /product='tRNA-Ser'
     tRNA            2721..2793
                     /product='tRNA-Pro'
     tRNA            2868..2938
                     /product='tRNA-Ala'
     tRNA            3010..3083
                     /product='tRNA-Val'
     tRNA            3159..3230
                     /product='tRNA-Asn'
     gene            3249..3581
                     /gene='Gene 6'
     CDS             3249..3581
                     /gene='Gene 6'
                     /codon_start=1
                     /transl_table=11
                     /product='Gp6'
                     /product='Hypothetical protein'
                     /translation='MKEIRSKMIVEDRSKVKAVHFKYPEMMSENAQEEIKNNYNELLS
                     LEEELYSAREVVRELEKKLTEKKKKFDEKTLLCTLEFETSEKDIVNYESHVLFKGMGN
                     DTLGHYST'
     tRNA            3586..3656
                     /product='tRNA-Trp'
     tRNA            3664..3735
                     /product='tRNA-Ile'
     tRNA            3743..3815
                     /product='tRNA-Met'
     tRNA            3818..3893
                     /product='tRNA-His'
     tRNA            3899..3972
                     /product='tRNA-Ile'
     tRNA            3982..4054
                     /product='tRNA-Lys'
     tRNA            4060..4131
                     /product='tRNA-Lys'
     tRNA            4302..4378
                     /product='tRNA-Phe'
     tRNA            4390..4478
                     /product='tRNA-Leu'
     gene            4551..5000
                     /gene='Gene 7'
     CDS             4551..5000
                     /gene='Gene 7'
                     /codon_start=1
                     /transl_table=11
                     /product='Gp7'
                     /product='Putative DpsA protein'
                     /translation='MIDTFGDNLLEGFEYESPSHEGNQFKDFLCVLEGFKTKFKNLHW
                     SAYSNSIHVRVDELIDKISDYQDILAEEVQGIQGQFEPNFLKGTNFDFTCPHEAIDNL
                     ISRTDTFYSKLPQSSDFAGVRSECEAFITNLHKYRYLFDLCRRGAMD'
     tRNA            5004..5081
                     /product='tRNA-Leu'
     tRNA            5087..5157
                     /product='tRNA-Thr'
     tRNA            5164..5236
                     /product='tRNA-Gly'
     gene            5238..5654
                     /gene='Gene 8'
     CDS             5238..5654
                     /gene='Gene 8'
                     /codon_start=1
                     /transl_table=11
                     /product='Gp8'
                     /product='Putative HNH endonuclease'
                     /translation='MESKVCSKCGIEKPLSEFALNKTRKDGHASDCKSCRKRYRDEHY
                     RLHKEYYKEKAAAYKRKKTKELEEFKSTLKCVICGENRPWCLDFHHINPEEKEGEIAK
                     LIESPRRLQEELKKCIVLCANCHRDLHYKERNAGVV'
     tRNA            5641..5712
                     /product='tRNA-Gly'
     tRNA            5721..5807
                     /product='tRNA-Met'
     gene            5826..5975
                     /gene='Gene 9'
     CDS             5826..5975
                     /gene='Gene 9'
                     /codon_start=1
                     /transl_table=11
                     /product='Gp9'
                     /product='Hypothetical protein'
                     /translation='MKEEKTLITCIIGSTVREVIKQAQELEIKREDIVNMFPLGGQIY
                     LVFYK'
     gene            5990..6238
                     /gene='Gene 10'
     CDS             5990..6238
                     /gene='Gene 10'
                     /codon_start=1
                     /transl_table=11
                     /product='Gp10'
                     /product='Hypothetical protein'
                     /translation='MEEKKTKEPQYNEPKMMLHLAIYSAVGKYKSIRRAISKGHVTSW
                     GEEVPKRPFNNRKRTSGRELQITKEKIYGELKYRSQAV'
     gene            6204..6437
                     /gene='Gene 11'
     CDS             6204..6437
                     /gene='Gene 11'
                     /codon_start=1
                     /transl_table=11
                     /product='Gp11'
                     /product='Putative transcription factor, zinc-finger fold'
                     /translation='MENLSTEVKQFELETPKEEYNNIPVVYCKHCLSLAIMNLDGIDY
                     CDKCGGTETGEAHIHEWEKMYGQKYGGNYLIEK'
     gene            6439..6768
                     /gene='Gene 12'
     CDS             6439..6768
                     /gene='Gene 12'
                     /codon_start=1
                     /transl_table=11
                     /product='Gp12'
                     /product='Hypothetical protein'
                     /translation='MEEKNKMKVVKGGKDTPEVRKLSYEELENTAHQLSEQSRQLYMQ
                     NQKLSQALQEANLANFYERLKWLWTVITSTTPYISEEFKQKCGAEFEVLMTQPEQEPE
                     EEVKEGE'
     gene            6772..7155
                     /gene='Gene 13'
     CDS             6772..7155
                     /gene='Gene 13'
                     /codon_start=1
                     /transl_table=11
                     /product='Gp13'
                     /product='Putative transcriptional regulator, VpsT-like'
                     /translation='MAKQVDSIVRIPCKVDGKFFRYWFEFLQPFHNLTEREMDVITSF
                     VKQRYELSKVIKDNEILDKVTMSEDTKKKVREECDISLPHFQVIMGKLRKNKVIIDGK
                     INPRYIPSVDEENGSFKMMLLFDFS'
     gene            7152..7436
                     /gene='Gene 14'
     CDS             7152..7436
                     /gene='Gene 14'
                     /codon_start=1
                     /transl_table=11
                     /product='Gp14'
                     /product='Protein HU'
                     /translation='MIYSEAIKQVSIELGLPPQVVKEAYESYWTFIRNNIKALPLKED
                     LSKEEFDKLRTNFNIPSIGKLSCTYDRMIGVKKRFEHIKKLRDDYNNQES'
     gene            7411..7821
                     /gene='Gene 15'
     CDS             7411..7821
                     /gene='Gene 15'
                     /codon_start=1
                     /transl_table=11
                     /product='Gp15'
                     /product='Putative 10kDa chaperonin'
                     /translation='MITTIKKVKPMFNNMVVTLNKYPSDLKTTGGIIDSTRAGSVKEY
                     QTVVAVGPMVRGIEVGDIVYINPKRYAVMQHKPGSFQDGVIKDNPVVGYKFDIMEIDG
                     VEHMMIQDGDVKFVAEIEEFEENPTIVTGTQLIV'
     gene            7873..8400
                     /gene='Gene 16'
     CDS             7873..8400
                     /gene='Gene 16'
                     /codon_start=1
                     /transl_table=11
                     /product='Gp16'
                     /product='Hypothetical protein'
                     /translation='MRLFKRDGYNLVISDEAYALKAFRQIWNRDKSLSKERAITELGY
                     CYFMEDSRSDYKYIIDEQERKEAIKQGEGMKDNWEPDTTVKEAQALYASFKTTSELLL
                     DDTRMLVEKYRMKLRSMDLTELDIKETKELGAIIKLIPSMVKDLDEAERAIAKELAQN
                     DKVRGAQEKAIYEDL'
     gene            8403..8723
                     /gene='Gene 17'
     CDS             8403..8723
                     /gene='Gene 17'
                     /codon_start=1
                     /transl_table=11
                     /product='Gp17'
                     /product='Hypothetical protein'
                     /translation='MEMNDIIEGLNVYYEGFPNRRKGYFVLHKIVDSNPVVKSQKTYR
                     MQVWFVSKSEKIPAFGAQHSNRIVTDAEETKAISLLTTSITKSLLEYINTQDFKELCN
                     DTNE'
     gene            8737..9309
                     /gene='Gene 18'
     CDS             8737..9309
                     /gene='Gene 18'
                     /codon_start=1
                     /transl_table=11
                     /product='Gp18'
                     /product='Group I intron endonuclease'
                     /translation='MITSPSGKSYIGRSLNLEERLNKYKNLLCSDQQYIYHAILKYGW
                     DNMKVTILYSEERNELSNDTLNRLEEEFIEKFNTLIPNGYNLKTGGNQPLLSKETKER
                     MSVAKIGKRFSEEHRKKLSIAQNKEEVKIKKSLTHRRSVIQLSIHGEFIKEWYSLTEA
                     SESLNISRSSIYQSCRKGYIAHGYKWKYNN'
     gene            9281..11569
                     /gene='Gene 19'
     CDS             9281..11569
                     /gene='Gene 19'
                     /codon_start=1
                     /transl_table=11
                     /product='Gp19'
                     /product='Large terminase subunit'
                     /translation='MGTNGNTIINMNKYQTELTEELMNTLPQEVQEQLLETLTTVEFV
                     KRLISPNRPYARDLPRDEKGRIIVDITNPHIIEDADYFRQPALHFLKYGCYTFLKPNS
                     NPNSEFRRHWDEEKRRCYEGYVRESDGEWVTGFNYWFMNYCPMMVNKLIEGRKKAIRT
                     EAFPFFFEGIYWRFHYLWQAREGGKHAIELAKRGCAKSYSLAAIMSHNLILGESEESN
                     RRVITVLTAYQKEYLKDDKDGTLSKFKPSINFSFANTPFPHLMLKNSPNEMSWQMGYK
                     DEYGVEKGSLNQVLAVSAKDDSEKLRGKRGWILFEEMGSFKGLLSLYDITRKSVEDGD
                     YTFATMYLVGTAAESESDFSSAKTLLYNPDGYNILSIDNVFDRPKQGKPKFGFFFPSY
                     INRAGCYNKDGVSDVVKALIEILIARYKAKYSADPKSVLRVIAEDPITPAEAIIKVKA
                     AYFPITALTERLSQLDQDAHAYDDVYVGKLVQNSNGVEFTPTSDVPIRKFGVENDTPG
                     AIEIFEMPEKDRNEKVPHTRYIIGHDPVDNDQAESSSLSSTFVLDLWTDKIVAEYTGR
                     QSFADDNFEIVRLLCLFYNAKCLYESNKKGIFAYFSKMNCTHLLADTPEFLRDKQLIK
                     YSSFGSNAKGVNASAAINAYANNLIRDWLMKPVTIIQNVDGEDVEVTVYNLNFLRNRA
                     LIEELIAFNPEINVDRIRALGMVMLYREDKMVLYQGNPSRDSGEVPKDYLGNDKFFTE
                     NYRAVQAPFQKPSKFSTEDAIR'
     gene            11643..14063
                     /gene='Gene 20'
     CDS             11643..14063
                     /gene='Gene 20'
                     /codon_start=1
                     /transl_table=11
                     /product='Gp20'
                     /product='Portal protein, Phage P22-like'
                     /translation='MADFLNFPRQMLPFSKKTKQWRKDCLLWANQKTFFNYSLVRKSV
                     IHKKINYDLLNGRLHMSDLELVLNPDGIKAAYIPDRLQHYPIMNSKLNVLRGEESKRV
                     FDFKVVVTNPNAISEIEDNKKNELLQRLQEMITDTSISEDEYNIKLEKLNDYYTYEWQ
                     DIREVRANELLNHYIKEYDIPLIFNNGFMDAMTCGEEIYQCDIVGGEPVIERVNPLKI
                     RIFKSGYSNKVEDADMIILEDYWSPGRVIDTYYDVLSPKDIKYIETMPDYIGQGAVDQ
                     MDNIDERYGFVNQNMIGDEITVRDGTYFFDPANLFTEGIANSLLPYDLAGNLRVLRLY
                     WKSKRKILKVKSYDPETGEEEWNFYPENYVVNKEAGEEVQSFWVNEAWEGTMIGNEIF
                     VNMRPRLIQYNRLNNPSRCHFGIVGSIYNLNDSRPFSLVDMMKPYNYLYDAIHDRLNK
                     AIASNWGSILELDLSKVPKGWDVGKWMYYARVNHIAVIDSFKEGTIGASTGKLAGALN
                     NAGKGMIETNIGNYIQQQINLLEFIKMEMADVAGISKQREGQISQRETVGGVERATLQ
                     SSHITEWLFTIHDDVKKRALECFLETAKVALKGRNKKFQYILSDTSTRVMEIDGDEFA
                     EADYGLVVDNSNGTQELQQKLDTLAQAALQTQTLSFSTITKLYTSSSLAEKQRLIEKD
                     EKQIRERQAQAQKEQLEAQQQIAAMQQQQKEAELLQKEEANIRDNQTKIIIAQIQSEG
                     GPDEEDGIMIDDYSPEAKANLAEKIREFDEKLKLDKDKLKLDKKKAETDASIKRQALR
                     KKSSTTNK'
     gene            14069..14362
                     /gene='Gene 21'
     CDS             14069..14362
                     /gene='Gene 21'
                     /codon_start=1
                     /transl_table=11
                     /product='Gp21'
                     /product='Head fiber protein, Bacillus phage Nf-like'
                     /translation='MKTLRTLKISPNAPDINSVWLYKGTMKYFNNGEWETIGGESEPY
                     VLPAATTSTIGGVKKATNVGNLATGAELATVVTKVNAILSALKVADIMVEDAN'
     gene            14369..16867
                     /gene='Gene 22'
     CDS             14369..16867
                     /gene='Gene 22'
                     /codon_start=1
                     /transl_table=11
                     /product='Gp22'
                     /product='Polygalacturonase/Tailspike protein'
                     /translation='MFFTQEDYRKIEKWLLANSRKDTDFAGAATPLKGNETVVLVQNG
                     KNVKASVKDVVEQLFLLGVSDFVNITDKYGESYISLSQAIELIPYRSRKIGQVVTFLD
                     DTGKWAMFQFQGTRKNQWGTLSLWVDLIDLMTGLTITDSEDIVTETNSANQVALKFAD
                     KTYNEADYSGLGRVYLRKNIVNVEDPVTGNIVKMNYLTQSMISKENTIYIVQYSYNLN
                     GQTITIPSGCVLKFEGGSISNGSIKGTDTNIIAPQIRIFNTILLSGTWKVRDIFDDWF
                     DFNATTNFDNINNFYNISILQSDDLENNVILKGNYYSSLKDGIVLSLSSNTNLVLNGS
                     ISLLPNNLSSYSIIKGVDKENIKISGGGRLIGDLQNHLGDTGEWGFGISFTGCKTVSI
                     TNIDSSYMWGDGLYIGASDDTKEETLSQNIQVNNCKFEYNRRQGISITGAVDVFVNNC
                     YFFNTGKINGTSPKAGLDIEPSGLYNSNVTISNCIADSNVSTGFLVYGDNRNIVIDNC
                     ASKNQLISITIAQRSATTDNDDVFIRHGNIGGSLQITRGNIRVEDCEVDSVYFTADTS
                     GIGANVTISNSVIGAKRWEGSTYFNSVFLIDSNSQINNLYIFDSKIDYDPSILTQGLF
                     NIGGNSIRDNILFENCDISQKNTVNSLNTKVGSYRNCRFYNMTRIYLANEPNKTVEFT
                     DNYCAMTRESSSTNIFSFLNSSSTQDVILFVVRNNTFSTKGSINVGSIGLIDVTGVNL
                     GNKMIFENNHFLTQYPLTQEQIIKALSNRITVDTNYNFTSRFPYRATLESLPAYNTFD
                     AGALIYGDDNLLYFWNGTNLTNSEGTDARKVVIV'
     gene            16966..19035
                     /gene='Gene 23'
     CDS             16966..19035
                     /gene='Gene 23'
                     /codon_start=1
                     /transl_table=11
                     /product='Gp23'
                     /product='Tailspike protein/Preneck appendage'
                     /translation='MAIQDKFNKPNVIYKITKDIDLDGGTLTIPAGCTLDFQGGSFSN
                     GTIIGNATKIRTGLRQIFATTITLNGSWDIRALYPQYFGAIVNSDIISNGYDSTNAIQ
                     AAITNGENLNKPVYFTPGYYAISRTLQVGSGKYTALIGTKSTIKAYIYALNTMDYLIT
                     SSGSSYARLEMHNLHLWGDNKVASVPDYQNFDSLVKYGIYFPNGYIYTDISNISFDFF
                     SRWAIYVNEIYDVHFKQLYIRYCHNGIYLTGNTNGVSITECEFNSVQYVGVAFNPSHM
                     VTVQRNIFERIGMAAIYVGVGDNFDISDNYFEAVSEVGFIPKYSDGTTVMPKKLHADI
                     IINGASTSRIIDWGTPDEVPNATMFTRAWSVGGTIHNNSFQKSVFDGDFDCLIFASSL
                     KYSRITDNVLWNYIDTTGIYLLGTSNNTSTVWINDVELTSNYVSATRLIDKIGLIEGV
                     QTTGTFSYTYNIYSNDVIENRLRGNLANKLFIYGYDNLVVQKTTEKYQGLVVYTAPAD
                     GVVFLRETAGGTYTSFFEGIDKSKLLFEVTYSSKTTTGDWTTTRFLSTSIDYNFTVKS
                     GDKFTIPQIRLCGGNILDKFEDTTITWRDTYSSYIRRVGFPVGDKIEMLNNTLVDAYI
                     STGTGSSTELSNWLPSKSGITYGTTIDRPTLTSTNNGWLYRDDTLKKIIMWNGTAWVN
                     MDGTPLA'
     gene            19048..20070
                     /gene='Gene 24'
     CDS             19048..20070
                     /gene='Gene 24'
                     /codon_start=1
                     /transl_table=11
                     /product='Gp24'
                     /product='Putative C-type lectin'
                     /translation='MKDIQQLIKKNSQEGRYEDIFPKTFLDAVIDKESGTTLTDILSS
                     FNMYFLSYTGSRETTRLEVPMSLRKQGLWITYVLYDGNTITEWYGINAVDDASWQDGN
                     NWRLGSNMLVGDISISAGGNWIINGVDTGIPARGEKGDKLLVRVSEDNTKIEYSYNNV
                     LWEELFPLSLITPTFNIAPTVPLEPGINPTVNNIGNPFNVNLQFGLPKSNTINVGSVS
                     TLPAGSTVKVVNSGTQYQVVLDFSIPMGNTGAKGEKGDGWELKGFVDAASNLPSSGNT
                     LGDLYLVGTATPYQAYVWRGSPYNWVNIGTALEIKASIFDGGRADTKYGGARTINCGG
                     ADAFLT'
     gene            20095..22443
                     /gene='Gene 25'
     CDS             20095..22443
                     /gene='Gene 25'
                     /codon_start=1
                     /transl_table=11
                     /product='Gp25'
                     /product='Phage tail hyaluronidase/Tail fiber'
                     /translation='MDRIQLRRDTSTRWKELNPVLLEGEPAFETDTRLRKIGDGVNPY
                     NDLDYLAAENVVQGLGDSTTGAISQNTIAKLAKKQLVLFEGFVNIPTSSVINERYEGL
                     DGTVVYNNTSRHFVYSVNGSYYSSWSDCELYGTPYSYGRVPYINKLYSYSGRTYHVTG
                     FGFAIIEDPVVIPVADELKTSDYLYNIFYNPTTGIETFEPSRLTTDFIAVDEGFIFDY
                     TLTGYSSNIAVAAFDANKNILIDKSVIVNVPSASAPNTGRYIVDSTVRFIRVTRLNNA
                     NGLVQTFIHNKADYSSLAKESFNGIKTLMNADFTVEGVYINPSTGLESPNPTYSATPF
                     ISIVPKETIYYSGLNGTNGAAIIGIYDKNKTPINLIRGESTYEGRVYVAPEGAAYIRF
                     SYLVTDNPVVIKLISETSKANMTTKNKNNLIINGFDEFVVSGTWSRNGKNLKVTGGGF
                     TAARLFSETFEDEFVMSCKLRTNSAGYFECGIGKGSNAGNYVGVWVTICSNASGSFLK
                     LYYNINGSYVEQTNLRQTIAKGLQGSNWYVLQLSKTTDAASTLSAKVYDNTTGELLAS
                     LSTSPNATYAWGYPTCVNINNTNEFSGFTMYYPKNVYPSVAVYGDSFVEGDTVRTTKN
                     VRWSALLQAQLGKKNCLLYGHGGASSKSDTTRILFQINRISSQYAIIALGQNDASFEA
                     WYQYIDYMLNLCKMCDTVPILVTTCPQVNQSESYITKMTSINTWIRNSGYNYIDANMA
                     VAINGVTWKDGYVLSDGIHPSALGHQAIYDRIAFDCPFLFNN'
     gene            22456..25008
                     /gene='Gene 26'
     CDS             22456..25008
                     /gene='Gene 26'
                     /codon_start=1
                     /transl_table=11
                     /product='Gp26'
                     /product='Hyaluronidase, phage associated/Phage tail/CHAP
                     domain'
                     /translation='MADRVIQRNDTAARWQSINPVLAQGELGIVSDGAKGYKIGDGVT
                     AWNSLEYPANPASVVQELGNSETAVISQNAITNNFANTNSFLKNSIFITEIERTRLII
                     DGNSSNIELTSGYIKTDGNLGDIVNLTVNQSLNTRYAIIPCKEGDYFVISGNGGDLSR
                     LFCFIDSSNRIILNAESRLVLSTYIKVPYNTSKLIVNFEQASDYIKKFNINNDSVRKY
                     WVLNNSLNIYTNTFTPSPLYIQYDNNYIQSINPLDTTPITPSKNGFLVFNKKDSKYIF
                     RLNSVDIDVINDIIVFVVRNNIFYNGDSLSYCLSYHVQNLVKYKTRNTYMLYSPNNDT
                     SYTNNSVTTLGAWYLDNGTIHNHFILENGIVTPKTFVFTINSYLVYNKANYTARIVDS
                     YKDIGDDDVIWLYYQDGKFVDGLFYSYYMASKMNSTSIESENSVETTIKKRAYQFATI
                     PWVALKPIASTSSSTGIEIGNHVGLPYTSCMEVDKFVGYEVSLRTFMTCANNPYSLLY
                     TEDLSRNISGYGFTYHNTGRGTIGGYMGIVCNIFGMNAISYKIPYDTGNWKFLRKKGY
                     FKELQYQEAKYLNIGDIIVEPGHCNVITNIEKNDSGYSKIIYWGESVMDFPKINRYSE
                     EQANNRIAERGGIIYRRDNLYKDSYYERSPFVAVEDEILDSSYVYNDDICTFAGDYAV
                     FRENQKIVINYNLKNTNSDWNQIELYKNDELIGTYSLVDSHNYDLSSLNLKYGNYKAR
                     LKYNSTFSDYTYFQILDTEVSYTLNDSTIKIVFNSHNGEPLFIRLCKVDGGPICIVEL
                     TEDDKRKGFIEFDYNYYGNGQGYSIVNGGTYLKVYFESEYGRVTNEPILTTI'
     gene            25093..25695
                     /gene='Gene 27'
     CDS             25093..25695
                     /gene='Gene 27'
                     /codon_start=1
                     /transl_table=11
                     /product='Gp27'
                     /product='Phage lysis regulatory protein'
                     /translation='MKKYIIILILILIGAVAYLSYQNRQLTTKYETSIENVKAYDAQL
                     SGLEGDNRVLKLTVEQLNYFNDSIIKKMKVVQKELGIKDKRLQQLQYEASHAQRTDTI
                     ILPDTLFVNPQLKLDTIVGDKWFKTNLHLEFPSTIALSPEIELERYTFINGKRETVNP
                     PKKFFLFRWFQKKHTVVEVNVREMNPYVKNKTQRFIQIVE'
     gene            25698..26033
                     /gene='Gene 28'
     CDS             25698..26033
                     /gene='Gene 28'
                     /codon_start=1
                     /transl_table=11
                     /product='Gp28'
                     /product='Phage lysis regulatory protein/holin'
                     /translation='MIESGILITALIGIVTTFTSGFTAWFFARKKYNSEVDNNLINNM
                     KESLEFYTRLSEDNKLRLDRALSRNEELEKEVKELRQQVMGLLTSICTDLSCQIRKGN
                     YEDVIKIKK'
     gene            26039..26407
                     /gene='Gene 29'
     CDS             26039..26407
                     /gene='Gene 29'
                     /codon_start=1
                     /transl_table=11
                     /product='Gp29'
                     /product='Hypothetical protein'
                     /translation='MKRVLNLGNLSRIVEGDPNEITDDEILVIKDKIIEGKIIDIQKR
                     VDGKLVSLITEKYTYTINPTPADAIVVINGSTTKSIRAAKGHTVTWSVSKTGFVTQSG
                     SDVISGDVSKDVTLVANPAS'
     gene            26404..26865
                     /gene='Gene 30'
     CDS             26404..26865
                     /gene='Gene 30'
                     /codon_start=1
                     /transl_table=11
                     /product='Gp30'
                     /product='L,D-carboxypeptidase/Transpeptidase'
                     /translation='MKLTLKRIFKGPKYTIGKLYVNGVYECDTLEDTDRGLHETQSLL
                     EIQSKKVYGQTAIPYGTYKIDMNTVSPKFKDRSWAKFCGGKLPRLIDVKGYEGVLIHV
                     GNKAEDTLGCILVGENKIKGQVINSTATFQELYSVMLKAKLLGEELSLTIE'
     gene            27101..28270
                     /gene='Gene 31'
     CDS             27101..28270
                     /gene='Gene 31'
                     /codon_start=1
                     /transl_table=11
                     /product='Gp31'
                     /product='Hypothetical protein'
                     /translation='MIGELSEDLIMTGDEIDVENLFSDDGGEEETQVTPPAPKEKEDK
                     EIEKTTEEEEINPDDLFDNPESVGSGKDNQEEEEDTQSEKDKGTSPKTNFYSSIASAL
                     KEEGIFPDLDDDTLNGIKTPEDFAEAVEKTVQARLDERQKRIDAALQADVEPDEVRRY
                     EQTLANLDAIKEEYITDETEKGERLRKNLIYQDFRNRGYSEARAKREVEKSFNAGTDI
                     EDAKEALESNREYFSTQYQDLIKEAQEEAKEEQRKIKEEAAQLKKSMLEDKEVFTGIT
                     LDKTTRQKAFENITKPVFKTEDGEYLTAIQKYEMDNPVEFRKYLSVLFTMTDGFKNID
                     GLVKGKVKKEVKQSLRELEHKLSSTARNSSGNPRYVGGVEEDTESYIGKGWDLDV'
     gene            28305..29819
                     /gene='Gene 32'
     CDS             28305..29819
                     /gene='Gene 32'
                     /codon_start=1
                     /transl_table=11
                     /product='Gp32'
                     /product='Major capsid protein'
                     /translation='MAGKLGKFQMLGFQHWKGLTSDNHLGAIFQQAPQKATNLMVQLL
                     AFYRGKSLDTFLNSFPTREFEDDNEYYWDVIGSSRRNIPLVEARDENGVVVAANAANV
                     GVGTSPFYLVFPEDWFADGEVIVGNLNQVYPFRILGDARMEGTNAVYKVELMGGNTQG
                     VPAERLQQGERFSIEFAPVEKELSRKVGDVRFTSPVSMRNEWTTIRIQHKVAGNKLNK
                     KLAMGIPMVRNLESGKQVKDTANMWMHYVDWEVELQFDEYKNNAMAWGTSNRNLNGEY
                     MNFGKSGNAIKTGAGIFEQTEVANTMYYNTFSLKLLEDALYELSASKLAMDDRLFVIK
                     TGERGAIQFHKEVLKTVSGWTTFVLDNNSTRVVEKVQSRLHSNALSAGFQFVEYKAPN
                     GVRVRLDVDPFYDDPVRNKILHPMGGVAFSYRYDIWYIGTMDQPNIFKCKIKGDNEYR
                     GYQWGIRNPFTGQKGNPYMSFDEDSAVIHRMATLGVCVLDPTRTMSLIPAILQG'
     gene            29891..30883
                     /gene='Gene 33'
     CDS             29891..30883
                     /gene='Gene 33'
                     /codon_start=1
                     /transl_table=11
                     /product='Gp33'
                     /product='Contains double-stranded DNA binding domain'
                     /translation='MAKEVSKMVLDDEEIMKETPVIPDVDNLFEEPKTRKTKKQAVIE
                     DNDEPISCLRNERVIVRFVPKQTGLVSNPKHILYGGMAEAAVRWFTLPRLSSGMYVNA
                     LTDKEKAYLEEIMGLEYNALSIYKKVDNFWDNYTVRLTKQDNFLNLADPDDYIKYKIL
                     LANKDYIASSLQELQDRPKMTYQFVIVQEGEEAKTAKKEMNATMQSYMKFGEIQDNAD
                     KLRVIIETIDGRPLAKTTKIEFLHEKINKLIQADPKLFLRVAEDQYLDTKVLIKKAIE
                     EGLISNRGGMLYLKSDGSPLCGDNEEPTLSVAAKFLSAPKRQELKFSLEAKLKE'
     gene            30888..31604
                     /gene='Gene 34'
     CDS             30888..31604
                     /gene='Gene 34'
                     /codon_start=1
                     /transl_table=11
                     /product='Gp34'
                     /product='Hypothetical protein'
                     /translation='MNVNEFSNEFDVLYNNIMSNAAPGLNEYEKSVLLTKAQEEIVKN
                     YFEPAGNKYGKGLDDSPKRQIDFSELIKVGEGVLNTSAPTITFDKRAKVYDLPADLFL
                     VINEAVDTNAGTKQIVPISYSDYTRLMSRPYKEPVKYQAWRIITTSINNISVELIVNS
                     NETITDYKVRYIRRPAPIITTNLSSEYGDVTINGVSTVSECELNPIIHSEILQRAVEL
                     AKAAYQGDLQASVELGQRSE'
     gene            31604..32296
                     /gene='Gene 35'
     CDS             31604..32296
                     /gene='Gene 35'
                     /codon_start=1
                     /transl_table=11
                     /product='Gp35'
                     /product='Hypothetical protein'
                     /translation='MTNKEFSDGFSTLLNSFGITPNITLDEYEKSTFLTNAQEQLIID
                     IYSGRNIIYGKSFEQTEEIRRYLSNLVETYETSTKVTGKLGLSKDSVFFEIPQDTWFI
                     TYEVAFLKDSRLGCLDGIEASVVPLPQDDLYRAKDNPFRGPSKDRVLRLDIKSDLAEL
                     ISKYNVDKYLMRYISQPTPIILVDLPDGLSINGVSTESECELNPVVHRAILERAVQLA
                     IISKTQLTGNKE'
     gene            32328..33329
                     /gene='Gene 36'
     CDS             32328..33329
                     /gene='Gene 36'
                     /codon_start=1
                     /transl_table=11
                     /product='Gp36'
                     /product='Hypothetical protein'
                     /translation='MVISINQVRQLYVAKALKANTAALTTAGDIVPKADTAKTTLYFQ
                     SMSPAGIVASDKINLKHVLYAKATPSEALAHKLVRYSVTLDADVSATPVAGQNYILRL
                     AFRQYIGLSEEDQYFKYGEVIARSGMTASDFYKKMAISLAKNLENKTESTPLVNIYLI
                     SAAAASTDVPVTSATKESDLTATDYNQIIIEETEQPWVLGMMPQAFIPFTPQFLTITV
                     DGEDRLWGVATVVTPTKTVPDGHLIADLEYFCMGARGDIYRGMGYPNIIKTTYLVDPG
                     AVYDVLDIHYFYTGSNESVQKSEKTITLVAVDDGSHTAMNALIGAINTASGLTIATL'
     gene            33401..34075
                     /gene='Gene 37'
     CDS             33401..34075
                     /gene='Gene 37'
                     /codon_start=1
                     /transl_table=11
                     /product='Gp37'
                     /product='Group I intron endonuclease'
                     /translation='MLKRFNGIIYMYKSPSGKYYIGQTIRPKFRKNEHVSRAFNGSEL
                     PFHRAIRKYGMDSFEYSILCKITCSNTETLSEILNNLEQYYITKYNSKVPTGYNVTEG
                     GEGNLGIVLSEETKYKMSLSKVGHKCSTNTKKKMSEWQVGKKLSEDTKNKIRDSHVGK
                     ICNKRPCCQYTLDGEFISEYSSIKEAAEMNNINKVSISLVLSGKHKTAGGYTWKYKED
                     NNNDAL'
     gene            34065..34712
                     /gene='Gene 38'
     CDS             34065..34712
                     /gene='Gene 38'
                     /codon_start=1
                     /transl_table=11
                     /product='Gp38'
                     /product='Contains tetratricopeptide repeat'
                     /translation='MHFNELRISQDNRFLIIDVSVDNQDYFEDVLLDSIVIDTQDTFV
                     MNGPSDNPLYIYNVEDAYDLTYSLPEQCNCNPVRVEEDESYCFTYGTQQMKNVRLELN
                     IQDLKVSPCSTMFFVYVKSKGTPSTDTPCGFDKDQILGTVINLQPIYKQTLKYLKEVE
                     CDCNIPKGFIDMILKLKAIELCVRTGNYPQAIKYWNKFFIKNNCKSPTSNCGCYG'
     gene            34705..35049
                     /gene='Gene 39'
     CDS             34705..35049
                     /gene='Gene 39'
                     /codon_start=1
                     /transl_table=11
                     /product='Gp39'
                     /product='Hypothetical protein'
                     /translation='MDKMLEISEEAITRYFTTLSQFGYKKYSDVDKIIVLFFMEEMLA
                     GEMSYYVTQDDYRNIVNALYCLAGSTCMIDFPMFESYDTLVHSNNRTFVPRITEDSIL
                     RSTEDDNFRVEA'
     gene            35150..35827
                     /gene='Gene 40'
     CDS             35150..35827
                     /gene='Gene 40'
                     /codon_start=1
                     /transl_table=11
                     /product='Gp40'
                     /product='Hypothetical protein'
                     /translation='MTYNELIYMVLDELKLSSDDSYYTPDHVIFLLVKYRSFLLKQRY
                     SDIKKQIPDSDYQSICLDLIEVPAISGEPCEGSSYLRSKNKVPTTMMIGNPRVYPMDF
                     YQGEITYISRDRMRYVGYNKFLRNIIYCSKAPDGYLYFKSWNPQFLHLEKVSFNAIFE
                     DAKEASEMACPEENGTICKLEDKEFPIEDALVPPLIELVVKELRGPEYSPKDEDNNAK
                     DDLPDAR'
     gene            35817..36518
                     /gene='Gene 41'
     CDS             35817..36518
                     /gene='Gene 41'
                     /codon_start=1
                     /transl_table=11
                     /product='Gp41'
                     /product='Group I intron endonuclease'
                     /translation='MQDKGKWFVYCHYKPTGEIFYVGIGRKRFGNTHYQIYKRAYEIN
                     SRNFLWKRVYSKYKDRVVKIEFNNLEETQAKEKERLLIQLHGRIINNDGCLCNISEGG
                     EGRSGDHSNGKKVFVYSLKGKFIKEFSSAKEAAYSLNLTEKNVNAAASMKRKTCGNYQ
                     FRYEDYKDIEISNFSKSPRITPKPVLATKNGTTLEFESSYKFMKFIGLNKNSHINECL
                     NGKRKRVMGWELKFK'
     gene            36472..37059
                     /gene='Gene 42'
     CDS             36472..37059
                     /gene='Gene 42'
                     /codon_start=1
                     /transl_table=11
                     /product='Gp42'
                     /product='HU/IHF-like'
                     /translation='MEKEKESWGGSLSLSEFKKKVKKVNGPRQYKVRNSLGVYHGYKY
                     YRKNKPDSKEYVLTESQYFAIIRKINLLLVDELLMGNDVRLPKSMGTIEIRKYDRRVR
                     LGKDGKIHTNLPIDWDKTLKLWYEDEEAFKDKTLVRVEENEIFKVYYNRESATYNNNS
                     YYEFLFNKDLKIRLKQRIKEGLIDAPYLERKLRYG'
     gene            37052..37762
                     /gene='Gene 43'
     CDS             37052..37762
                     /gene='Gene 43'
                     /codon_start=1
                     /transl_table=11
                     /product='Gp43'
                     /product='Tail tubular protein'
                     /translation='MVNNINWVKLPVILDRLLRHPLLTDLNLETAIQYTLDFISAMGL
                     PNVYVDKIETIDIKEYRGELPCDLISINQVRLHKNGIALRAMTDNFNAYPTHDHKEGD
                     WYERGEPSFKTQGRVIFTSIKHEKVDISYKAIMLDDEGLPLIPDNPIFLKTLELYIKK
                     EWFTILFDMGKISPAVLNNTQQEYAFKAGQCNNEFVIPSVSEMEAITNMWNQLIPRVT
                     EFRRGFKNLGDKEYIRVH'
     gene            37764..41879
                     /gene='Gene 44'
     CDS             37764..41879
                     /gene='Gene 44'
                     /codon_start=1
                     /transl_table=11
                     /product='Gp44'
                     /product='Phage stabilisation protein'
                     /translation='MALKKEQHFFKGMQRDLSVSKFNPEYAFDAQNIRITAREHDTLL
                     SVSNEKGNKEIPLQSPSGDPVVIDGVLLGQNVLNNYVTLFTKGTNDNIYRLENKGTYF
                     ETLILFSGNLNFSTDYPIESISVYENNNIQKVYWVDGLNQARVINITKDDYNNADDFD
                     FVGTIHTSSKIEVSKVNGSGAFGQGVIQYAFTYYNKYGKETNIFRTSPLLYIAYSDRG
                     ASPEETVSCSFQINFTELDSSYDFIRVYSIHRTSIDATPTVRKVADLATDTKLYVDTG
                     TTGEIVDPTLLLYVGGEEIAPYTMTQKDNTLFLGNYTLKRSLISTELKNQIKSDSIVT
                     TILGGLDDAIESEWNVNTQYNSNYDLNYDSRIKGFQKGEIYRLGIQFQDNKGKWSEVV
                     FIGDYECTERFKYTQYDTYGITLIPRFKVVISNSTTIQAIKNLGYINARGVVVFPTLE
                     DRNILCQGILCPTVANYKDRLDNSPFVQSSWFSRPKQATETWKTEYSGTNHLSEFGEV
                     PYFQHNEPIGSASLSEITRWEIQTSLGLVPYYNPSTTNAKDFVDGSPSEFLVDENIVT
                     MHSPDVEFDDRLQNITNGKFKLRIIGTTHLTNTLSDISVITSTPTYGNYATGFYKGKV
                     ANMNISTSYYGGRQLSAGLFWSDNVKFQDPSPQDKLERLWMVYPWHRNGSLMNMGVPT
                     EGTRAAALQRKIISNLKFASQNNYLPNQSVWEAEISGDANHTGITPVNSWTEGLVRIP
                     AQANSNLGSLNYYANIDKVLTFNRSEQISEIYKNGYLIYTTKDWITDGKIADLFNNAI
                     SQTISVDQVQDWLTRIADTDKYGTEPVSMKYKSNPHLVFAFNYTESGKQLILPMKNNN
                     NGYLAPSANSKPFWNPTAPEGAVYQDSINFTNENRAFFWLAELYRDSVVNRFGGDTEE
                     AILNNTWLPSGDSVIIGDSINIEYTEGDTYYQRYDCLRTFAYTNEDQNSIVDIVSFMC
                     ESKVNIDGRYDKNRGQVNNLAVSPTNFNLFNPVYSQKNNFFTFRTIDYERFSINYFPN
                     SITVTKEKSLGEDIDTWTNITLATTLDLDGDKGEIVSLNTYNNEIFCFQRRGLSNILF
                     NSRVQIPTSDGMPIEITNGLKVSGKRYISNTIGCANKWSIAESPSGLYFIDNETNSLY
                     LFNGEIVSLSDKLGFRQWISTHNVHVNWEPVGYNNYRSFYDKNNNDVYFTYKDHCLCY
                     SELINQFTSFMSYEGVPAMFNVSSEFYAFKDGKMWEQFAGDYNMFFGEYKPFSITFVA
                     NAEEPNDKIFNTVEFRADSWDSDNLISNKTFDTLDVWNEYQHGTTPLTNLLGHPSPLK
                     KKFRIWRANIPRAIANNRDRIRNTWAYIKLGMNTPNTYRTEFHDAIIHYFA'
     gene            41987..44515
                     /gene='Gene 45'
     CDS             41987..44515
                     /gene='Gene 45'
                     /codon_start=1
                     /transl_table=11
                     /product='Gp45'
                     /product='Putative transmembrane protein'
                     /translation='MAKKKIKRRGKMPPNIFDTGGQSWGQQSSGQFSNAFKGENLGNS
                     IGSIGGAVGGIAQAGISNAQIADTSGIEAQNKAQKNMVVGASSNDDLMSEWGSWNKVK
                     DDYSWKDVRGGSTGQRVTNTIGAAGQGAAAGASVGGPIGAIVGGVVGLGSAIGGWLGG
                     NRKAKRKAKKLNKEAKEANERALTSFETRADNIDTQNDFNMLANFSAYGGPLEFGSGA
                     IGYEFDNRYLNNQEMSAVAKQRLTSLPNSFQALPEMNTYNAFAEGGGLSREKNYGSKK
                     KPYPSVPSGDFAGPHRSYPIPTKADARDALRLAGLHGNESVRRKVLAKYPSLKAFGGS
                     LFDSVVGNNFNQSFTQGIQGMFQQEPEQTVQAANIAKDGGDIKIKEKNKGKFTAYCGG
                     KVTEACIRKGKNSSNPTTRKRATFAQNARNWNAFGGWLNTQGGDFTNGVTFINEGGSH
                     EENPYQGIQIGVDPEGAPNLVEQGEVVYDDYVFSDRMEIPDDIRKEYKLRGKTFAKAA
                     KSAQRESEERPNDPLSTKGLQAAMERIATAQEEARQRKEAHREGNEYPSMFAYGGDTN
                     PYGLALEDPMSVEELEALMVQSGETGEIAPEGNNGNRQTWTRYAPIIGSGLASLSDLF
                     SKPDYDSADLISGVDLGAEAVGYAPIGNYLSYRPLDRDFYINKMNQQAAATRRGLMNT
                     SGGNRLNAQAGILAADYNYGQNMGNLARQAEEYNQQLRERVEAFNRGTNMFNTETGLK
                     ASMFNAESRNAAKRARLGQATTVAQLRQGIKDQDAARRSANITNFLQGLGDMGWENEQ
                     ANWLDTLAKSGVLKMNTKGEYTGGTKKAKGGKVRTKKKKGLTYG'
     gene            44508..46112
                     /gene='Gene 46'
     CDS             44508..46112
                     /gene='Gene 46'
                     /codon_start=1
                     /transl_table=11
                     /product='Gp46'
                     /product='Hypothetical protein'
                     /translation='MANFSFVSGAKFRPFSYQEMLQPLQAYTQEYNTIQEGMGELGTK
                     ADVFERMANEQTDPQAYAMYKQYSNDLAAQAESLAKQGLTPASRQGLIDMKRRYSSEI
                     VPIEQAYKRRQELVDEQRKLQAQDSTLLFDRPASTLSLDELISNPALSPQSYSGALLS
                     KQVGTAAQNLAKEVRENPRKWRTILGNQYYETIMQKGFRPEEIMQAVQNNPEASPILQ
                     GIVEDAVGSSGIRNWNDENILNRAYDYARQGLWNAVGETQYQTLSNKAYDYAMQERLA
                     AAKKGKTEGTPSAVFRSVPKTKVDGDKKTTELNDELQFIQQLRANPSMINEEVERVNP
                     GYPTQYGVNVGGGIYKVKPHAERLQQIIKKYDMKDGNMDQLEQKLQADIRSSAVRDFI
                     YKPNITQSDLISQVIKENARTLGAATESTGLYELDDNRKGDPIKLKNISDYFTGDNDI
                     SYDPEVGLIINATKDGKTKSAVIDPELIDDADRSVAGYMNNINVLLENGYDVEAQRYI
                     NTMMNYIYGKFNTLAKRQSNTDSKLE'
     gene            46119..53144
                     /gene='Gene 47'
     CDS             46119..53144
                     /gene='Gene 47'
                     /codon_start=1
                     /transl_table=11
                     /product='Gp47'
                     /product='Putative RNA-polymerase subunit'
                     /translation='MANNQQIQDPSTQGVGGLRGLKSIDALKQEGLLRDVPHIDNIED
                     YKQVSNSALQRAVPQEVGFVGVNDSMYDEDITSMTQLDNLANTRGEMQPWYAQIGAGL
                     AKGAVLAGTTFADGILGTIVGLGNAAATGTFSGFWDNPFSNAMQQVNEWSESVLPNYY
                     TDAEQNDPWYENIFSANFIGDKFLKNLGFAVGAAYSGKISAGATSKLLGLNKARQAFK
                     GAVTASGEALNPNAALQAYREGDLFLDGVRLTEELARDAKKLKMAEPTLKLTGAFSGA
                     LGEARIEAIQNSKDWFELHKQQLDDAQAKVAAQEQEAMLREFPQFAQYQISPDGKSFE
                     QVLTPEGQAMLQARVDAKFDYNSGLQKLSEDRAKMGNIDFALNIPLLTVSDAWQFGKF
                     YAGGYNTAKKGSQILRTVAEDGTVSYSAAKPSVLRNALKIASKGVAEGPYEEMGQAVA
                     GKVAGYKYASELNDFYGAKIDPDAESETIDWLQATAKAIQQTYGTVEGWEEGFIGGLT
                     GLVGIPGFRSTRNSEGGFQSPVYLQGGIKEDIQEIRERSEKDDAIVAQLNNRVQSPEF
                     LNYYQSAIRHNAYQKQMDEAADNNDNFEFKNAEHNQLISDVIMFDKAGRINDLYDIIE
                     EAGNIKEEDVEQIRQLTTNQETGTSVYDNMTDAEVIEQIQKQTQETKEAVDNYRKISQ
                     DLQVKIGDYFDEDGLEEMTYYFSNIDNLENRFKSVHEDIKDRLQGVLDASMDREFISD
                     SDENKINRLSDFLNFSPVRLINELADSKEAQSYISLLDKALQTDPNKQDIIDEVNDLH
                     KIAERRLDFIDKYDTYLRNPQALAQKQERQRENIIRENERQEIAKTKDAALAATNLNE
                     FREALNNEPDSSKRQQILDELENEGNKMAKDYKEVQMYNSEVSRAIDRQPISPEAKAN
                     AQELLRTQHENANNLEEMANPNSVFINNPESLYDENLPDDLNMMNFAEAQYGLLSAMS
                     EVNNDQRFKARFPSEYLKPVERTDGTKGTTSKDTTGDSGTTTVPPVNAGPVDTYEPPV
                     GNITPQMVAEENKKANENAPTPQSLDKDAKGKRQYYRPTIPELHINASKDGDFRPFNV
                     VVAEKENLNFDELYNYLRDNRAFSYVNEGNLKVGDELGFMIDPEFNDHTIFIVDKRNN
                     QIVGSLDESQYVVDRYEGLSGLIERVKEEFNQTGKDKKFIATPTTRVSQIMVGRIPYG
                     TEERNIGEIPNVSSNSIFGIVKNGVLSTNGRISDDLITKPMDMSQKEGRMYILIPNAA
                     GKYSPAAVRVKHFNESEYNPEDVTINSTPLYKNIKKSIDALANAFTEEDVNNAVKDLA
                     RSLYIGDVHIDYIQGKNGNGIRFTKVQRDANKNEIYDEVDGKRVRREDARTVFLTERW
                     DPNVLYELGGEGVKTQPDTRDSQEVASEIQNILMAFNLPLQVNLGMLNKGGYNNMLLS
                     SGVMTSNIIDASVKSNWFTTDYFDIQGNLQQALNPASVKAEEGRKIQTPVGGTEGAIA
                     GTTVSFDNTTYHVDLTSNTVRDNNGRTLNSFPESILDMAYIQENYGDAQNGSMMMGGI
                     TLLPNGKVLNRNTGQYVTGAASDKFKQKLADRKKTVADSKKVIDQIAENQAKVDKTRT
                     DSEFYYILEDDGEYHEYKRVHSVLGSNWIESPKQTKALQDLRVNLSKNADNITQFNNY
                     LKNLSNHYGVDLTAFEGKIDVRSRDTIVNIVRDKMSGTNSQRALEAGTSVDSVIRNFF
                     TSSEMPVKPSNMSEQAFNDLVTSLTEIKSNIEARGETFLTNNIVLFNKYENGNRVAGE
                     VDILSVDANGNFKIYDVKTSRYSFYDFVDRNGRKVNYFKNKSNTQTMSQEQYYTKQLS
                     AYKNLFESQYHTPITTLAILPFVLEYNKDNVSRVNKEKGILLNYDSSVNVPLVGSVAT
                     PEVSNTDSSLPIFNSTWETREPINNVLPDYSMSDSKVGYFLRDGKLHTGYLSPIGKVN
                     GVEVYMTKVPNITKGFGDQPAHVASNDFYAVFPNGNTIALVKNAVLSYSETEAKNNIK
                     KILEGNPQRVVDMSQESTILYTPSTEPVKIEKPIIPATINQSDASGAQATVAKEQAIN
                     QTDEEFDVEFELRQVDKLDRPVWNKEKELSWLNKVLPQLSEDGRIQISNGLIEVAGKG
                     AIAWGQFKEGVVTLSDIAAEGTTYHEAFHVVFQLMTSEENRARLFEEAKALYGNISER
                     DLEENMAEGFRRFVMASNVNSPSVVTRIKDSMELAAEYMFGDDVESQKALDEYKSKHS
                     NDKSLLNHIIDFFKSLIYKVRFWNYYSPSLTALYHDINNGRYSNAEYRVEPLGSKRRE
                     LDYSSLSDSMKEKWSEEKWNEVSQEEREQALRCNS'
     gene            complement(53219..53410)
                     /gene='Gene 48'
     CDS             complement(53219..53410)
                     /gene='Gene 48'
                     /codon_start=1
                     /transl_table=11
                     /product='Gp48'
                     /product='Phage shock protein C'
                     /translation='MSDFKTRLVEEQVQLEEKLNKLSSFILSDNFNKIDDVQKALLQV
                     QATAMNTYNQCLKERLERL'
     gene            complement(53433..57482)
                     /gene='Gene 49'
     CDS             complement(53433..57482)
                     /gene='Gene 49'
                     /codon_start=1
                     /transl_table=11
                     /product='Gp49'
                     /product='Putative RNA-polymerase subunit'
                     /translation='MAKKCAIIPQVRNSKNEVVSSRLFKDLLAYAPNRQEATRIYLIT
                     KSSDFITNWNPRLQMDENGEPTLSSLLKKTNLRSIIDEQKILKNLNEEIGHYHKTGRA
                     KLYLNNDENYRMLVQKAIQFNTQSEFREDYVASVEKVWDNESNRVYISPFVRVRNKMN
                     SLEANSMQYNYTLNNRLREILAANGIGIGALTDLEQRRGVAGVTDFSQARDAATGIIE
                     LIRLADGIKGERALPEEFAHFAIEAMGDNPLINRLVNHLANNSLVGEILGDDYATYDS
                     LYKGDESKLAREAAGKLLAKHLLQSEPIPSSSYKSLLERFINAVKNFFRGLGASQFQK
                     AMLEAESSFSKLAGDILTGQMDEAISVENIATSEAFYSTTERVDRDKTLLKKIIDNEL
                     KRLKIYEKRNPNSQFSANQRLLIDRLELELADNSEIEGIYMFLDNALEELRKVSSRLE
                     VLRNTPATNLNERAGVLRDIRNYMYSYKRIADSVREALREEEKSTDNRYGQRVRVALD
                     NVTTMLNDLAVDYNTISMPLFVDFIKPFVGDNLVVPFGKYKGKTLNAEELVKIADEDI
                     SFFDRWLDSMADSSDYMLKIMDQAVKKSKEQARLKTIDIQKELQAATIKLEQAGVKDT
                     EWMFERDSKGNLSGNYISEINHALFRERMRTMFQSLNEKYGRNPVGENADKYNEERQN
                     WFNANMETVDGVRQPKKSIYESMEFRRLNKAQRDYYTTVMDIKAKLDALLPDKYTKLN
                     SAVKIRKDLVERVKSSESVKAGTQQVWESIKDMFVRRTDDTDFGDKATVKDFEDREVQ
                     MLPIYFTKLKKGESANDLSTDIVGTMTAYAAMANDFDEMNKVIDVLEVGRDMLRERQV
                     TQTEGGKPMVEKFKAVGRKVESKLTKTGDKSRFMERLNDFFEMQVYGKYMADEGTFGK
                     TNIDKGKVANFINRMTSMNNLALNVLSGVSNIATGKVMMRIESFSGEFFNEKNTLRAD
                     RTYGKELPSFLAQLGDRVKTNKLALWDELFNVMQEYEQDTREVNFDRKTWFSRMFGTS
                     ALFFMNNAGEHWMQNRTSLALADAYKMKAPNGKLVSLWDAFEVVPLDSSNKKLGAKLQ
                     LKQGYTKADGSAFTQEDIIKFSRKSAAINQRMHGIYNKADRSAVQRLAIGRLGMMFRK
                     WIKPSLNRRFKSATYNYDLEAWTEGYYLTTGRFMNALFQDLRKAQFDIASKWNEMTPT
                     EQANVKRALTEVAHFLAVAAAIGLIEWSDDRDRPWLVKMIEYQLRRLYTELGALTPTP
                     EMVGEGLRILKSPAAGVNTVEKTLNLINLMNPMNYETFNGEDAILKSGPYKDKSKAQQ
                     SLLKSPLAPMYNTIMRGVYIEDQIPFFKQ'
     gene            complement(57485..64723)
                     /gene='Gene 50'
     CDS             complement(57485..64723)
                     /gene='Gene 50'
                     /codon_start=1
                     /transl_table=11
                     /product='Gp50'
                     /product='Putative RNA polymerase'
                     /translation='MSKRCITTNSTIEELAAKLQGETIESVKGLVELWQDKNNKDWDT
                     YPTASELNNFRAELRKGKDEMIEALDKALSPSFEAPRISTVEEQAKVDLDFDPRTRRD
                     RVSLIARFFSNEIDTALQEHNDTLNKRIADAEKEGDVLAVNELKEELGTLDRFKIIKL
                     YTPAGLFSRVRDYFNNYILDSEENRIQSELNTINSMKGSERYSNEQKYEAAKKKALYK
                     TNAYQKVVDNFKPLAEEASTILIATEGIRIDPNYIAPKDANLNNDTPEGDSAVDTQAD
                     DFVKDEAFKDGWMTNYREVSSHESLSQEVRKVIREIPQLDYRGKYDKDDLGNLRFLDA
                     DYVHATLIDKLRDMITSDDMLPLLETLGNTKPWTKQIVKKLQAEPKLFSQFYQDFRKD
                     FMPYWIQKKKLQADGTFKMETIAINKPEGVYYLLDEWRDNYENGNLLDDDSIYDKNGD
                     LNLENAENGLKWTEALNNRFTNLSTEQRLELLQDEKVWKTLNKLLNMIGINANQGVLL
                     DALTNIKQYEGGTATDPIMLLLPQLNIIFSGVKKGEVKSETLEDGTEKRGDLINTFGS
                     AYNSIAMMLAEVTEDAIESSVRENDKSYYSHVTPNYLGKLIKQLKNVMGNEARFKEFV
                     ENEFGQYEWFYKDGRWRNDWIEQLVNNPEMRRGLSHKVLLNSDKVAYQNWDDLDYTLV
                     LLTEYFGDPDNSKSDVQWANYHVPILSDSPSAEFIRFRKYDNHSIIGEDGEYMKYDDI
                     ILDRMVDLVNQEVDRIALVNQRDVEYQKGNPNIAPIANYDIVRKKDGTIKSIGGAEFK
                     FLTALNDVRYDNGETFLDRFQRIQNEGTGAELREFIRESVREALDNEFEQTYREWAKA
                     GLLEELPNGKYKYLGVIGVNAGQSSYNRNTATSLNNAKKALEGMWTTEMDILLRDYNN
                     NNPVDDRRATTLFESIRDLLREKMVRGEITPKEVDSINRNLVIRNNAKAKLREYFWNS
                     KFATSQIIELTTTDLAFYKNIEDFQKRYKEVHAPALRLNTNSKYGRKEERTIYLKDDE
                     IVSSALDDIATVLDERVKKGEMSKRDRDLILNKFREVNVADAQAYRSLSSYRAILDMS
                     GQWTDDMQRAFDNFQNGKWDMADFNIIWQTKKPYVYTQVNNMSGVQGHTGIKTPVQHK
                     NSEFLLMAMHQLVSGPLGKSGKLVAINEFMEENGIDVVQFESTTKVGKQGVIDLNSVN
                     TKEDVKSVLKNATTQNGVENPNVVHKVSYEDYGIQTATPEHAIDAVQLVGTQIRKLIT
                     ADISPDVKIDVNGREMSKQEWLDMYNAINTENIIQAFADVNEIFKDARQVEKILLEEL
                     RGNQRYGIDMIRACTLNEKGQFNIPLFDPVQSQRVQTLLNSIIKSRITKQKIRGGALI
                     QVSDYGLTDELKIVFEGEGENKRIKYLEVYMPAYSRKFYEPLMKAGTHELDVNKLPDS
                     LRKLIGYRVPTEDKYSMAPLYIKGFLPQQNGSSIMLPSEITTLSGSDFDVDKLYIMLP
                     EFKITPKYNRRQFVDDLVAQLTQGKAVSPEMLKEYRQSVNRAIDDGRKAPKDSQEYNL
                     WKTYKANREKYRVSSEDKIEKIEYDFSKSPQENSLEARNNLLIDMMWGVLTNADTASK
                     MLNPGGFDYQKKSARMINILQSSRESELRKELNIPENQSTLNKLSSMDLEQLDKLAEK
                     FKKKLDPLNPRTQVQLHQQNMTGAALIGIYANHNANHALMQHTELGLDTENGSFLLNG
                     KRLTSLHGLMNDNKEYISRNNAGFLAASVDNVKDPVLASLNQNTFTADASMLLSRLGY
                     NPIEIGLIMSQPIVMDITNTYFRESREGKGKDTIIDEVIENYKKRAAMMEDVTYDNYK
                     SNKFMADELADNIILQKEVEELSDRNQTSDYRKVEFYKKQVAAGYLFKRIMGTADALG
                     QLVQATRADTQGGAAGPTIADTQIKIQKVDDFLTNVVLNENSPLTGADVIMPFSMKGM
                     DIDQIREKLLSSPLPYLQAFFSLGIDQTQEMFSRYFPQFTDSFREVIDGKEGLRGLRQ
                     YTKTGKLNAKTLNNIYNDLLAYIMSKTSFFGQEANLRADDKVTTASDKRRDFINNFPD
                     YFNRTLSEHPEIAELEFVKRLRVIRANQNNPVDTVIFKNVGQLSPTLRERYMRDWQSL
                     LYMGPEAQALALNLFRYSYYRNGFAFGPSTFIHLAPTAIRQSVPEYIDTLRGLLESED
                     DYSQFIDQYIYNHLDNRQLVPEIPTEASTSFTNEQGDALDMVKITIDTESNNSDKKVI
                     RKREGIGEETTYDFFNYIARRYKGGTIYYRLTQADNVQPNVAVYERIDPLGFKNSFIE
                     YEYGKDVTEMKSVIDKNDRDYTPNINQDITAYQEENIDYDSMPEYLNYDFSSLTQDIA
                     SEAFSQVYGAPLEVNEGKADDINSINPNTEYEDANNDKICGANTLYEL'
     gene            complement(64864..65490)
                     /gene='Gene 51'
     CDS             complement(64864..65490)
                     /gene='Gene 51'
                     /codon_start=1
                     /transl_table=11
                     /product='Gp51'
                     /product='Hypothetical protein'
                     /translation='MKINIKEIVVGDVFSEESHYIVEEIDKDTIKFKHTESGKSVTLG
                     YGYVQDLLNTSDQYDKEVKVTKEDKKDGTPGIRTIFEGIKSSEVFTVVFQKQDKAKTK
                     KQYEAEREAQRQEAVALIDKAKKAKKSMAVAYKEALEHIQNNPIKDFIEGEYRILRGY
                     KMQFVSRDGKYKCMDMDVVRGPKETGERLVNINTISQLVYNGVKYVVE'
     gene            complement(65502..66269)
                     /gene='Gene 52'
     CDS             complement(65502..66269)
                     /gene='Gene 52'
                     /codon_start=1
                     /transl_table=11
                     /product='Gp52'
                     /product='Contains von Willebrand factor type A-like
                     domain'
                     /translation='MRTNLIKTKELPKVVEPSTTDGMLDMVIAFDTTGSMSAYINAVK
                     THVKELVPKLFSSNPDLRIGIVAFGDYCDMKSKDNFGKAYQVLNLTNDENRIIKFINE
                     AQDTYGGDGDEFYELVIKKITEETAWREGSTKAVLLIADAEPHKVGYSYKGIVSNAQI
                     DWREEAKKASELGIKFDTMTINPIFVGWYKELSAMTNGVSVPFNNSGKTSQVIEAAAL
                     SRGGTRTKAMYMATMDSVKDDVELNAVYTAYSKEVTD'
     gene            complement(66269..66511)
                     /gene='Gene 53'
     CDS             complement(66269..66511)
                     /gene='Gene 53'
                     /codon_start=1
                     /transl_table=11
                     /product='Gp53'
                     /product='Contains nuclear pore complex-type fold'
                     /translation='MAFGSKKQAVIAKPSFKERLTGVKSMFKKAHEDASKLNAEMQAD
                     IDSKKQKVKLLEDEIGFISETQKETQEFMSNLEKFI'
     gene            complement(66528..67427)
                     /gene='Gene 54'
     CDS             complement(66528..67427)
                     /gene='Gene 54'
                     /codon_start=1
                     /transl_table=11
                     /product='Gp54'
                     /product='Thymidylate synthase, flavin-dependent'
                     /translation='MRIIKPSFEIWDQQEGLEGIYKQIERAGRVCYKSEDKITETSAK
                     EFVERMIKSGHGAMLEHGTVYLLVEPDFANEDVRLWELANNKYSEITFVSSTDLNYIT
                     TNYRVLVENDWLDLLKYQCNPTEYHKKRITVKFICDRGVSHEFVRHRVFSFAQESTRY
                     CNYSKDKFGNEITYILPIWSTMPVGEYEVDCIALSKIGQKEREDYTPDEQFIEAITNA
                     EWNYFHLLQLGWTPQQARAVLPNSLKTELVMTGFISDWEHFFKLRDAGNAHPQARELA
                     HPLHMEFLRRNYLVDLYDEANPD'
     gene            complement(67424..67864)
                     /gene='Gene 55'
     CDS             complement(67424..67864)
                     /gene='Gene 55'
                     /codon_start=1
                     /transl_table=11
                     /product='Gp55'
                     /product='HicA toxin (mRNAse)'
                     /translation='MKQFTHREFVRVVVANGFYYDRHNGDHAIYLNEKGRHISIPLKL
                     ESVIARRLIKENNLEINIKKLKKEKRMSNAPLGADEDPRAPWNAPLDVKHKRFVSVAI
                     SYYDEVELPPDAEEEQIKEALEEKVRRQDFPKEVDFDEIVILEE'
     gene            complement(67864..68406)
                     /gene='Gene 56'
     CDS             complement(67864..68406)
                     /gene='Gene 56'
                     /codon_start=1
                     /transl_table=11
                     /product='Gp56'
                     /product='His-Xaa-Ser system radical SAM maturase
                     HxsC-like'
                     /translation='MNKKLRLLVTTKCPNKCPMCCNNSWDFSSLPVVDRWNYEEIMIT
                     GGEPLIHTNKVAELIRSIRVISEVYTDIPKVYVYTSIAAWNRVRTILAYADGIVLTPH
                     SLIDVERFVELNNMMQDVKETDFDFVKGKSLRLNLFADMKLLLPEYIDLSLWNVKEME
                     WVKDCPVPQGEDFRRIKELW'
     gene            complement(68403..68717)
                     /gene='Gene 57'
     CDS             complement(68403..68717)
                     /gene='Gene 57'
                     /codon_start=1
                     /transl_table=11
                     /product='Gp57'
                     /product='Hypothetical protein'
                     /translation='MAGQQGIYCAPDNIVPNRDRVDVGCAPDGAMQLWVMEYEVTGIG
                     KGCAMCKAINPQQAEMLLKSNGIYNGSSYLYKVTRIEQVIVPPCNGLMAEQVVTYKDV
                     VS'
     gene            complement(68719..68994)
                     /gene='Gene 58'
     CDS             complement(68719..68994)
                     /gene='Gene 58'
                     /codon_start=1
                     /transl_table=11
                     /product='Gp58'
                     /product='Zinc-ribbon protein'
                     /translation='MTEKQRRWQERSRILWRLKGMYIVTASSNNILTATETEKISQAM
                     TLIRDVVGNSTQSSRELGFNAVERCRICGKPVYKNGLCKKCNELRSY'
     gene            complement(68996..69481)
                     /gene='Gene 59'
     CDS             complement(68996..69481)
                     /gene='Gene 59'
                     /codon_start=1
                     /transl_table=11
                     /product='Gp59'
                     /product='Orotate/hypoxanthine phosphoribosyltransferase'
                     /translation='MTLNEKIGVILKQHKEGEEFFNALDFMIKGDRSILEDFLSFFMN
                     DAGKKLNLGDTGLIVSGGFGNAIMTMYGDRLTETFKEVIVTNGGIRLGNEALIFKDKL
                     LCRNWIFIDDSYYLGRTRAGISVALRKIRPDASIFETYVIYDGSMGRADKVKSMYRYN
                     R'
     gene            complement(69478..69918)
                     /gene='Gene 60'
     CDS             complement(69478..69918)
                     /gene='Gene 60'
                     /codon_start=1
                     /transl_table=11
                     /product='Gp60'
                     /product='Polynucleotide kinase/Phosphatase'
                     /translation='MIIAVDFDGTCVTHEFPRVGAEIGAAEVLKELTDKGHKIILFTM
                     RSHQLDGAEETEEFGYGKTKPAKLPSDGLQDAIDWFKKHDIPLFGVNENPTQKDWTSS
                     PKPYAHIYIDDAALGVPLKHSYISDRPYVDWDIVRYYLHAKGIL'
     gene            complement(69915..70349)
                     /gene='Gene 61'
     CDS             complement(69915..70349)
                     /gene='Gene 61'
                     /codon_start=1
                     /transl_table=11
                     /product='Gp61'
                     /product='Polynucleotide kinase'
                     /translation='MSKIILCRGIQGSGKTTWAKQWVLEDPEHRVRFNNDDIRNMLGK
                     YWVPSREHLVSDIKKDFMVSAMEFGYDIVIDNMNLNPKEVEYYENLVDSVLGYANCYS
                     LEYKDFFIPLEVCIERDFKRENPIGEEVIRKTYERYKTIIEE'
     gene            complement(70342..70761)
                     /gene='Gene 62'
     CDS             complement(70342..70761)
                     /gene='Gene 62'
                     /codon_start=1
                     /transl_table=11
                     /product='Gp62'
                     /product='Hypothetical protein'
                     /translation='MLKVGDKVIYEGKKSLHFDVGKCYTVTKIKNTSIYLVDDTKEEH
                     EWNYNYFFKSFSLPNTLQVSQTQEDVRSYNVGQSDYSKHKIQPWDIWLEYKLNPWDAD
                     IIKRVLRTKETDGRRLDYEKIIHICKERIRQIDAGYE'
     gene            complement(70745..71092)
                     /gene='Gene 63'
     CDS             complement(70745..71092)
                     /gene='Gene 63'
                     /codon_start=1
                     /transl_table=11
                     /product='Gp63'
                     /product='Hypothetical protein'
                     /translation='MVVYLIIGFISMEIWKVFIITGVVVIVLCGLIYTIHLLSCKQKK
                     RIYVYPKTKNQYYAKGVVKMKDMDSGEWIDAVLYMSLKNGHYYVREKRQFLDKFVTLE
                     DWEESNNGNVKSR'
     gene            complement(71061..73181)
                     /gene='Gene 64'
     CDS             complement(71061..73181)
                     /gene='Gene 64'
                     /codon_start=1
                     /transl_table=11
                     /product='Gp64'
                     /product='DNA polymerase I'
                     /translation='MIYVVTQQILPESDKYKIISVKESLRLLQPLSIVGLDTETTGIN
                     CHIDNLLSLQLGCFEFQVVIDCTTVDITFYKEYLESDRLFLFWNARFDLKWLYKYGIV
                     PKRVYDGFLAEKLMWLGYPIVLTPETFDNIKCDRYDFVPEDPKKKTKAYYILYMNLKK
                     AGQMYLGVELDKSIRGQIIYKGLSEDVIVYSAYDVKYLEKIKDCQEEELKKKGLLNAI
                     DYENRFILSLAYMEFCGVKIDKSKWEAKMKKDNERLQKALNSMNKWFIEHEPNSKYIV
                     VNRQGDLFNGFNTEPQVTLNWNSTQQVIPIFKKYGVQVEVEDRKTGEDKDSIDAKVLK
                     PQADKCGLIPLYLDYKEAFKVVSVYGENFLKQINPVTGRLHTNFNPIGTDTARISSGG
                     KDKANKVDYINFLNLPADEETRACFVSEKGNKWISIDYSGQESFIMADVANDKAMIHE
                     LMEGSKDLHSLTAKMVFNEIPRDFPVEQIKEKYHKLRSEAKGYEFAFNYAGNDTTIMR
                     NFGLSPERAKEIYNNYMKGFNGLKRYQDYRRRDWFEKGYIDLNPVVGYKAYIYDYNYL
                     KSLQESFKEPGFWEHYREMKEISPTSYTVQKVKYFFKRKAASDRQSVNYPIQHTGALC
                     YKVSMVNFFEYLRNNNLLFKVLITVTPYDEINCEAPEDIAENVAETLYNCMVKAGGFF
                     VKRCKLDADMSRMKDGSLPNYWIH'
     gene            complement(73178..73495)
                     /gene='Gene 65'
     CDS             complement(73178..73495)
                     /gene='Gene 65'
                     /codon_start=1
                     /transl_table=11
                     /product='Gp65'
                     /product='Muconolactone isomerase'
                     /translation='MKDLIELKSRGEEHNYLRRLVKPDGSESHTYMLKTSTYTMRSGL
                     TDKKKKFIDPSGGPIIVEGEYLEEAEAVVKSIDYVMGVGYAITFEVTPEEEQELIDAI
                     VNI'
     gene            complement(73492..74007)
                     /gene='Gene 66'
     CDS             complement(73492..74007)
                     /gene='Gene 66'
                     /codon_start=1
                     /transl_table=11
                     /product='Gp66'
                     /product='Aspartyl protease'
                     /translation='MEFVWKIVAMIVVLACVAIIAGVVNLIMNRRKIDPKVGRISFRE
                     SMDLVELPIVTFMNNGRKLNFLLDTGASYSSINEAALEGLSYVDTGETGFGIGIEGTV
                     KEDRGYIRMDVGYRSQSYEDDFQVVDLSQAFGMIKQEYGINLHGILGSTFFQKYRYVL
                     NFDELVAYSMV'
     gene            complement(74024..74569)
                     /gene='Gene 67'
     CDS             complement(74024..74569)
                     /gene='Gene 67'
                     /codon_start=1
                     /transl_table=11
                     /product='Gp67'
                     /product='HNH endonuclease, NUMOD4 motif'
                     /translation='MYKRLDSNYEVSSEGEVRNIKTGNILKGKYKNGYKYVNLSYGKI
                     KKTCQVHRLVASLFIPNPNNYPVINHKDENPSNNRAENLEWCTQSYNLSYGNKSRKEL
                     LTKRVLGSINAPKPVIQMTKDRKIIAVFESAQAASRSTGIASTHISDCCNKKICKDSK
                     GYMFTTKSAGGYVWEFQESNH'
     gene            complement(74584..75051)
                     /gene='Gene 68'
     CDS             complement(74584..75051)
                     /gene='Gene 68'
                     /codon_start=1
                     /transl_table=11
                     /product='Gp68'
                     /product='dUTP diphosphatase'
                     /translation='MKIKVKEITKGCFPVRTGEDKSDCFDLCLAEDVTLKKGEVYVAK
                     LGIATELPKGMVAKIYSRSSAPSKLGVTIANGLGFIDTIYNGDTDEWRAPLYAFKAVT
                     IPKGTRVCQFEVKLSQFATVWQKLKWLLSSKPLLEPVDFLGNEGRGGIGSSGF'
     gene            complement(75053..77629)
                     /gene='Gene 69'
     CDS             complement(75053..77629)
                     /gene='Gene 69'
                     /codon_start=1
                     /transl_table=11
                     /product='Gp69'
                     /product='Vitamin B12-dependent ribonucleotide reductase'
                     /translation='MTELEYFKGDELAASTWRNKYAADGEQTPDDTHRRLAKEFARVE
                     NNYDWDMPNHKAMKLSNYGYQRPNLDEEAIYELFKDFKYIIPGGSVMSGCGTGALVSL
                     SNCFVIGSPKDSYSEIMKTRSQQAQLMKRRGGVGYDLSQLRPRGAKVNNAAKSSTGAA
                     SFMDVCSDITNEVAQNGRRGALMLSMSINHPDIEEFITKKQDLAKVTGANISVKVTDE
                     FMQAVIENKDYTLRFPVDESDLSYKETDEFGNTVCIQYNELFDGKREYNKLYSIGKGR
                     FIKLIKARELWNTLMHCAWNTAEPGIMFEGAMHNYSPDGVYPDFKMVSTNPCGEIPMG
                     PFDSCRLIHINLSSYIVDPFTDKAHIDEELLYMHSYEAMRLADDLVDLEIEAVDRIID
                     TVKNDTDDTEFKLWSKIKETAIRGRRAGLGFTGLADAIAMLGLKYDSDEGISQVEQLM
                     KVMFKGQLDSNIDMAIERGPFPVWNVRQEFHAGWDDGGSGQNDWFTILCKDYNSEARR
                     MFQYGRRNISWSTVAPTGTVSIMAGTSSGIEPIFLPFYQRKRKCMSESDRVDYVDKVG
                     EKYTLFTVVHPNLKRWAIETMNYSESEVNEWSLGIWEEVWKESPYYGSTAPEIDWRQR
                     VKLQGVVQKYITHSISSTVNLAKETTEEEIADIYIEAWKQGLKGITIYRDGCREGVLT
                     QVEKPKTIEGRQAPKRPKELEADAYLIKAKGEQFIILVGMLESKPYEIFAFRPRNPIS
                     FKPHKGVITKVSKMHYSFTSDVFHIDNLELANENVEENAATLYSSMLLRHGVDIKYIV
                     KTAKKVNDNITSFSSAMCRVLSKYIPNEEIKGEVCPDCGGTLVREGGCIHCKDCGYSK
                     CL'
     gene            complement(77626..78669)
                     /gene='Gene 70'
     CDS             complement(77626..78669)
                     /gene='Gene 70'
                     /codon_start=1
                     /transl_table=11
                     /product='Gp70'
                     /product='Exonuclease, PD-(D/E)XK superfamily'
                     /translation='MMKSIKELSWNVTEEEYRKDPAISYSTLSRFEREGWRNLSSLFD
                     KVDSPALLFGSAVDCMLTDGEQAFAERFIVCEFPNLSDNLISITKVLFSKYGDTHRRV
                     DTIDDEVISSVAVANGYYTGDSYKATRIKKVKESCNEYYSLLALAGDKTILSQKDYND
                     VSLCVDELRTNSITKNFFYIDPWRDDIEKVFQLKFKAEWNGIPVRCMFDELIVDHHNK
                     IIYPIDLKTTGYPEENFQDSFAHWRYDIQAKLYTYILQECIKRDPYFSEFKIQHYQFI
                     VINRRTIAPIVWEFYGNFGMVDLKDETSKIYRDWRKILTDLNYYLTNPNLKYSKEVMA
                     NDCIMEIKNLVPA'
     gene            complement(78653..78937)
                     /gene='Gene 71'
     CDS             complement(78653..78937)
                     /gene='Gene 71'
                     /codon_start=1
                     /transl_table=11
                     /product='Gp71'
                     /product='Hypothetical protein'
                     /translation='MRKLLNSLPKSDITLGEQFIQSRDFESLKDLVDSAIFKTRKNIK
                     SENPKQEYLDVDLTELSNLKAEVDVYLTQLEVPSNEWEEDIEEEYYDEEY'
     gene            complement(78903..79307)
                     /gene='Gene 72'
     CDS             complement(78903..79307)
                     /gene='Gene 72'
                     /codon_start=1
                     /transl_table=11
                     /product='Gp72'
                     /product='Endonuclease/Holliday junction resolvase'
                     /translation='MVYRTLLQHGFEPEYETHTYTIWEGFRPTVPFYTRNKAKATILN
                     LKKLINITYTPDFYMEYQGLKIIIEVKGQTNDVFPYKFKLFRWHIENLPDKENYLIFE
                     VFTKKQLLEFIQIIKDESHRKNEEIAQQFTQE'
     gene            complement(79363..79902)
                     /gene='Gene 73'
     CDS             complement(79363..79902)
                     /gene='Gene 73'
                     /codon_start=1
                     /transl_table=11
                     /product='Gp73'
                     /product='Hypothetical protein'
                     /translation='MKKLIFVETGKEVEMGKTLAFGMNSAYGFMPLYTVIVCEESIPF
                     LIKEGVIKEVEEEGTHIDPNFYLEHLAKRIHWNVDNLRKYLGNLYTIYPAAVFSILLR
                     EVAIVLDEKYDNHIENSKEIYIISCLSGEITKVKDLNKVKNFKNFAAFRTLDDALAAK
                     HILRDPMKQLFKRGGKQEN'
     gene            complement(79927..80592)
                     /gene='Gene 74'
     CDS             complement(79927..80592)
                     /gene='Gene 74'
                     /codon_start=1
                     /transl_table=11
                     /product='Gp74'
                     /product='Uracil-DNA glycosylase'
                     /translation='MTFEEYFGGWVRVIDIKELNKVVGQVSLIKRDLLCPAYPDIFKA
                     FNLCPYNNLKVVMIGQDPYPQKDVATGVLFGNKEGTKLSPSLEIVKEACIDFEVPHNS
                     IIFDPTLESWAKQGVLMINSALTCEMNKVGSHTMMWRPFMTKLLKNLSEWQTGIIYVL
                     FGEQAKTLKPYINKNTNIILEEKHPAYYARQEERMPSTVFQEVSKLTKEKYGEPVIWF
                     TEY'
     gene            complement(80582..81394)
                     /gene='Gene 75'
     CDS             complement(80582..81394)
                     /gene='Gene 75'
                     /codon_start=1
                     /transl_table=11
                     /product='Gp75'
                     /product='Hypothetical protein'
                     /translation='MAISVQLNRQLHDIFLNRGDIQSPNYIKPNLAFENNNVFNLFLR
                     VDISGPEIDVPLMCKYRVEEGLLSNYNHPNNLKEVAVALFGNSYSQSRRTANAIFKTF
                     QMNDRRDRLMKITTNTGEVYYGGNGYILDKDYNLLILYTLHGVMEDRILHYKTGRIYV
                     NPKVFVSNGIVEKGIIKTVIPAFVQEGIMVDTNNIGVTAQEINTSIRSSNSWVTQVTK
                     PLPEIIVADVTDRFIVRPKKPTPSTFNNDAMNDYLLENLDKVVQMTYIYNDI'
     gene            complement(81394..82545)
                     /gene='Gene 76'
     CDS             complement(81394..82545)
                     /gene='Gene 76'
                     /codon_start=1
                     /transl_table=11
                     /product='Gp76'
                     /product='Thiamine biosynthesis protein, ThiF'
                     /translation='MEDEVLESAISQMTIDAETAGLGHPDGIIIQTAIVGGSTYAPEE
                     NLMYSPASELNSAIALLQSGGWEIIHEEQHVSGAYLVTIGAVSMETPMLPVTLVVTLD
                     GSNLLHDAQNTEDAPVEIDEQGEALLEAALAAEEVVIPPNSGSLLVDEATSRFSGAIW
                     YSAIQSKTITLAGVGGIGSYVGFLLARLKPAGLYLYDPDIVEQANMSGQLYGSQDLGQ
                     AKVSSLHRMLQVYANYYNSVAYQERFTDESEATDIMICGFDNMEARKLFFDKWFEHVG
                     NKPEGDRSKCLFIDGRLAAEEFQVFAIQGNDERAIVEYKNRWLFSDAVADETICSYKQ
                     TTFMANMIASVMVNLFVNFVANECNPIIDRDVPFMTQYSADTMYFKVEM'
     gene            complement(82548..83792)
                     /gene='Gene 77'
     CDS             complement(82548..83792)
                     /gene='Gene 77'
                     /codon_start=1
                     /transl_table=11
                     /product='Gp77'
                     /product='Contains metalloprotease domain'
                     /translation='MEEKKEVKPVLELVHRQDIFKIVIPAEVEKKIRFLCKNIWDVEW
                     SGVLFYKVEGAFEDKSLTIRCVDLFQMDIGSSTYTEFNVSPDMATYMVDHPELLEEGI
                     YQGLIHSHNNMATFFSGTDTATLSAEGNDMAHFVSLIVNNAGKYTAGVTRKYKCVQTV
                     SEKYTYPTWNGEVKEGVETFDIEEEKLEWFNLDIVFENATNDFETEMMERIKEIKESK
                     KKIVVPVYKGRNYYSQYDNYGKNITPAKEVGSTFPMEREKYYGEEGRGWYKAKEVKEI
                     PVKQGELPFEQPEEENLDIPYGVVTVDADIVQSIVRQLVTSSIIISNESAVDVKKWAN
                     SMESLYRRRFGTVKEFEYFASNYVDYLINYTYDGDVMAVINNDDSTMAALLAHDVREE
                     LEKLPKNPWLSVYIKLMDDYII'
     gene            complement(83731..85065)
                     /gene='Gene 78'
     CDS             complement(83731..85065)
                     /gene='Gene 78'
                     /codon_start=1
                     /transl_table=11
                     /product='Gp78'
                     /product='Hypothetical protein'
                     /translation='MTEEIKKQVHELHNSIMERPNQILQFFRDFFGEGRVEMQGFLTE
                     DELYTYLSGTPLGTFMEWSNIVDSSAYQNMNKEDRDLVNLFWTAEGANNETVVSDSAL
                     AKYFLPIIKEKIANTMFNNLFILIYFPTVRITNEYDKYVDIKELWLKVPFNWMGKGKG
                     YFGVNRSNYPLNQFKCGYMHSHVSSIPINNFENFQTPCTGRGPINSSISTLAIGYDEA
                     IWQLLCLELDRYVRVESINGVPYHRLENILAPEMGDAKDKFSMQSLRGVVPWNSAFGI
                     EQFKLFIKYLLETKKIRFNYSNGSYGIGMSFIDTVVLISNEFISWYNTEYNKHTFNIS
                     YADLVSIGVINECIITNGKVYIPKPVRRNSSDDYQRYVGKKICTFKGREITLTIDGVL
                     SSEEESLNRTRILNLQYIEAIVCSMLRILNYGYGREERSETSTGISPQTGYI'
     gene            complement(85127..85804)
                     /gene='Gene 79'
     CDS             complement(85127..85804)
                     /gene='Gene 79'
                     /codon_start=1
                     /transl_table=11
                     /product='Gp79'
                     /product='Hypothetical protein'
                     /translation='MEFRKVTIINNKTQSQKVIQASAATTLGELKREMREAGIEYEGM
                     TFFEGHLRAELKDDASILPTNIPYKGQVVNDLTFLLTAPEKKIKSGAMSRAEAYNAIK
                     ARGLQNECVKRFGKNFTMCKTQDLIDLLGEGAPVKEEKKEVVKEKATKEVKETKKEEE
                     KPVVTATSEGNVVGALEVLLEDLYVSDVMEEDTYNRAMAVLKGTICKAPEKMSRSEIN
                     KMFDFVD'
     gene            complement(85831..86826)
                     /gene='Gene 80'
     CDS             complement(85831..86826)
                     /gene='Gene 80'
                     /codon_start=1
                     /transl_table=11
                     /product='Gp80'
                     /product='DNA primase (Bacterial type)'
                     /translation='MAISIGKPNIRLEEILSKVSELDILNHYFGVSNVPCIISSPLRP
                     DNHPSFGFYSIDGQKIHWTDLATKDKGGTFDLLGKYWGESYNDVLAHIWEDLSKITKT
                     NGYSALGKPKIVTTKEYSSNLDLQCKTREWREYDLEYWASFGITLEWLKYADIYPISY
                     KIIIKGETRMVFPADKYAYAYVEYKEGKVTLKIYQPFNQKGYKWSNRHDRSVISLWTK
                     VPEFGDRICICSSMKDALCLWANTGIPAIAIQGEGYGISDTAVNELKRRYKEVFILLD
                     NDKAGLIDGEKLSASTGFTNIVLPHFEGGKDVSDLYKTIGDKEQFREIILSLFNR'
     gene            complement(86847..87767)
                     /gene='Gene 81'
     CDS             complement(86847..87767)
                     /gene='Gene 81'
                     /codon_start=1
                     /transl_table=11
                     /product='Gp81'
                     /product='Hypothetical protein'
                     /translation='MKNLNKSFMAVKVGKESVEGSFKMYKGMAAFNIVAVNPTKAELE
                     ALTGREIENDPEYVGKTDEGKEQVRVVFYAKTAPEAKLNNGIELLIPISFMLTKDFKI
                     GQTSGKCQIIDKFGRTAWATKEELQSKSIPQYTSGPANISADYRPAWQGEEFLIDFLI
                     QWLNIPNPANYKDGKWIMKEDPSDSEVSLDMAALFKGDVKELKELVTLAAAYTVKGAV
                     GIRTVDNENGTRQYQAVFTRKFAKNAVTDYSRIDAAITEFQNAGGAPGTEFSTQPLHE
                     NVVEATSFAAPTADNDPLGAATAPTATPWG'
     gene            complement(87795..88169)
                     /gene='Gene 82'
     CDS             complement(87795..88169)
                     /gene='Gene 82'
                     /codon_start=1
                     /transl_table=11
                     /product='Gp82'
                     /product='Hypothetical protein'
                     /translation='MKELSRFELAIVKRTAQNTKSLRTKRDKLVEKIEKAQEELGVIN
                     EAIEGFEAPIKTMTGGFTSEEVLAGIMAVAEATEAAPEGEVSEEVVGEVEVPASEAVA
                     LAEEVAPASPFGEVADEMPFKD'
     gene            complement(88175..88447)
                     /gene='Gene 83'
     CDS             complement(88175..88447)
                     /gene='Gene 83'
                     /codon_start=1
                     /transl_table=11
                     /product='Gp83'
                     /product='Cobalt transporter, ABC-type'
                     /translation='MGRDEVVRISRLVAFGGLTEMDINILLMNYCLEYGKPYYETTVF
                     ITILLKQGIFEPFFIEALEYYEKKYTINKLQSKPNNMGQRQIIFIN'
     gene            complement(88440..89147)
                     /gene='Gene 84'
     CDS             complement(88440..89147)
                     /gene='Gene 84'
                     /codon_start=1
                     /transl_table=11
                     /product='Gp84'
                     /product='Phage ATP/GTP-binding protein'
                     /translation='MKALILAKSGFGKSTSIGEIPELGLKGLDPKVTYLISCVNKPLP
                     FRGGGSKYQVTTFKEIAKGNRIITNDAKEVAQIIETLSSPQSPFTNIVLDDMNYISQD
                     FYMKNAMKGGWDTPKQIGYGMGLIFDAINLVPENKNMICLAHYEEYKDKNGDSISYKY
                     KSTGNMVDSYITPEGKFEVVLYGKSSFDSKEKKSIREFVTNDDGVYPAKSPVGMFPLY
                     IPNDLGLVVEKAQEYYG'
     gene            complement(89169..90389)
                     /gene='Gene 85'
     CDS             complement(89169..90389)
                     /gene='Gene 85'
                     /codon_start=1
                     /transl_table=11
                     /product='Gp85'
                     /product='Replicative DNA helicase'
                     /translation='MEEKDSFDRALEKLILRRQRILDGKINCIPLSFPRLRVWLPGIE
                     KRRYNIITANQKVGKSKLADYMLVYEPFFYAIEHPDQLRLKILYFTLEMGKEEKFYEF
                     LCHLLFRLDRIRISPTDLKSTSADRPVPQEILDLLASERYVTYIQKFKETVIYIDSER
                     NPTGINKYCRNFALSRGKFHFKKVIMKNEAGLEEERDVIDYYEPDDKDEYVEVILDNY
                     SNLMSESGMNKMQTIEKMSKYFITQRDQFDFNITAIQHQAQAQEGIENQKLNKMMPSS
                     DGLADCKTTTRDANLVLGLYSPFKYGLREYEGYDVTKFKNNIRFMQVIEDRDNGAGGQ
                     ICPLFFDGAVSTFTELPLPNNKPELERCLEYIETVVRRRTNYTFMNVSIRKARVRKWK
                     MNLHRLIKLITFAD'
     gene            complement(90393..90998)
                     /gene='Gene 86'
     CDS             complement(90393..90998)
                     /gene='Gene 86'
                     /codon_start=1
                     /transl_table=11
                     /product='Gp86'
                     /product='Hypothetical protein'
                     /translation='MTISLNDKVIKKSGVSLGEVLLMIAIQNNVDFNAAESELKKKGL
                     ISTSYDRETHLPVGLFVTSMGNNVVNNIILDSDKSVGTDDFNQRIEALVPQLQSIYPE
                     GKNFNNQYWRGNKTDIKRKLQTFFKKYGNDYTDEQIINATQAYVSGFNGEYKFMRLLQ
                     YFIWKEEVKDGTKVPISELANYIENAGQESDLTDNWTTTLV'
     gene            complement(91003..91404)
                     /gene='Gene 87'
     CDS             complement(91003..91404)
                     /gene='Gene 87'
                     /codon_start=1
                     /transl_table=11
                     /product='Gp87'
                     /product='Phage protein (N4 Gp49/phage Sf6 gene
                     66)-family'
                     /translation='MRNRVKITKANYIVNPEKKVVVCVLECDMQLSKHPAWNDIYPNM
                     WANLPLVGMNGTFKVRAIARCNEEDAFNEEAGKRIAESRAKGKAFATAAKVYKEIEKY
                     FLNCAALVNESVEACEQTVKVEEAHVELLIG'
     gene            complement(91401..92576)
                     /gene='Gene 88'
     CDS             complement(91401..92576)
                     /gene='Gene 88'
                     /codon_start=1
                     /transl_table=11
                     /product='Gp88'
                     /product='Predicted HKD family nuclease'
                     /translation='MNREQAQEEIMNIKSNSILCELPTSFGKSKIGIDLALRDNPSSI
                     LIVIPRLVLINNWKEEFIKWGLEPWLERVQFSTYVGLNKHVEEEWDCVIFDEVQHMSE
                     RCREFVSTMKIHHSIMLSATVTRDMKWELSQLFPDFQCYTVKMKEAIDNEILPDPRVF
                     LIPLELDNTHAVHTIIEHPKAKIIKECLYKDRWSYLRDKSIQVHIKCTELQYVIELGS
                     KIEFWKRQYMRTRNEGVKTKWLFLAGQRLKFLSQLKNPIILSLLEKLKLERVLTFCSS
                     IEQTEILGENCINSKNKESSMVLDMFNHKELDHITACNMLNEGMNLVDCRVGLYANLN
                     SSDIIIKQRLGRILRHKDPIIIIPYFSGTREEELVEKMLEDYNPELVVKTNLNEIKV'
     gene            complement(92569..93042)
                     /gene='Gene 89'
     CDS             complement(92569..93042)
                     /gene='Gene 89'
                     /codon_start=1
                     /transl_table=11
                     /product='Gp89'
                     /product='Glycoside hydrolase/Peptidoglycan hydrolase'
                     /translation='MKQRVYNILMLLLIGGLYGLYYIDYQEEHKEPVKVDVLRLEQPE
                     FLLSEAPDDYLMEALEYYNVKHKNIVYAQAILETGHFRSKVCKEYNNLFGLYNSYKKD
                     YYKFDHWSESVVAYLNYIQYRYKPPDDYYQFLIKIGYAEDPQYVEKLKNIVKRYE'
     gene            complement(93052..93306)
                     /gene='Gene 90'
     CDS             complement(93052..93306)
                     /gene='Gene 90'
                     /codon_start=1
                     /transl_table=11
                     /product='Gp90'
                     /product='Hypothetical protein'
                     /translation='MYNGMKGSEEHDIEIPLWMLCVLLLVELIPLINIMAFIGFVVWY
                     VILYNTTPEQWLVKYTFRLQGKTYVGRAVLAIINFLNIKV'
     gene            complement(93381..94598)
                     /gene='Gene 91'
     CDS             complement(93381..94598)
                     /gene='Gene 91'
                     /codon_start=1
                     /transl_table=11
                     /product='Gp91'
                     /product='SPFH-domain/Band7-family protein'
                     /translation='MANQKPINKGKILGIIIAVVAVLVIAMAGALWEDADKSKNYVCQ
                     MPVTGNYVVWTDGGLQWQGLGTVRSYSKTSQIEFTGLEKNEDGYVAAGSNPAAALTFN
                     DKGRGFIVGSFRVVMPNDAKNMEKIQTDFGSEEALIANLVKPTLYKVVTSCGPLMSSL
                     ESVSETRTDLIAYITDQLNNGVYKTRVLKTKVINDITGEEEVRAQSEIIADGNSPGGY
                     KRQENSPFSQYGVTCGLVSIIDIKYDAATQSQIDAQKQANLAIITSKTKSLEAVQRTI
                     QITEDGKATAEKAKWEQEKEKAVAVTKAQQEFEVAELEAKKAKQVALKVQAEGEAKAA
                     ANRALVAAGLTPAEKAEWDYKTAVGVAEALANSKVQWVPSVMFGGNGSGNNAMDAVGL
                     KMLMDITKSFDKK'
     gene            complement(94618..94809)
                     /gene='Gene 92'
     CDS             complement(94618..94809)
                     /gene='Gene 92'
                     /codon_start=1
                     /transl_table=11
                     /product='Gp92'
                     /product='Hypothetical protein'
                     /translation='MIYARVLLAAFVVLAVIYYVMVIGQLFGKWKITNREIKFSFLCI
                     PFYYWMVSQEEKKQVKKKN'
     gene            complement(94836..95003)
                     /gene='Gene 93'
     CDS             complement(94836..95003)
                     /gene='Gene 93'
                     /codon_start=1
                     /transl_table=11
                     /product='Gp93'
                     /product='Hypothetical protein'
                     /translation='MSKGRVLTKKKWGHCARYWRRYKYRTKFPRKKLNSFEGTHAPIG
                     YPLKYLSWIMR'
     gene            complement(95192..95569)
                     /gene='Gene 94'
     CDS             complement(95192..95569)
                     /gene='Gene 94'
                     /codon_start=1
                     /transl_table=11
                     /product='Gp94'
                     /product='Hypothetical protein'
                     /translation='MNDVKVSLSIILQGGVMYSQEQAKALEKEKVGTGYDTFNMRVEG
                     LKDGKKDAETITVKTRKYKPAGQSLNLSMDAYDYMTGKEAPYFVKAKDWERLTKKQRL
                     EAHLKRIVEELGGVSFTYVVLDN'
     gene            complement(95584..95964)
                     /gene='Gene 95'
     CDS             complement(95584..95964)
                     /gene='Gene 95'
                     /codon_start=1
                     /transl_table=11
                     /product='Gp95'
                     /product='Hypothetical protein'
                     /translation='MKNEKSGAESFAENMREKLGLDKPLPKEVMDDLREGVIDLGKKT
                     GDTDAEDVLDNCLIELSKLKDDQSKAIVITYLLGTLPMDLQKFIAEKQKEMVLALATK
                     NLAGEGPEAMLGMLLMGAMLRDKD'
     gene            complement(96870..98288)
                     /gene='Gene 96'
     CDS             complement(96870..98288)
                     /gene='Gene 96'
                     /codon_start=1
                     /transl_table=11
                     /product='Gp96'
                     /product='TROVE domain-containing protein'
                     /translation='MGKLNPLVKPTSKLDTERLAGGSGALAAKQSNVALLRRAVLANL
                     LWEDVAYMDGLKVAEEIKRLIPLCPAIDVYNIALEARLMQKLRHTPLFIAVEMCKYPE
                     HKLFVADLLPKIITRADMLTDFLALYWKDGKKPICNQAKKGLSAAFHNFNEYKLAKYD
                     RNAAIKLRDVMFLCRPKPNNDYETKLFKKVADRTLTPPETWEVLLSAGEDRKETWTKL
                     IFENKIGGLAMLRNINNMKKADVDRRVIVEGLTKLKSSMLLPLDFLKAERMNPEFSRN
                     IEDAMLESYKNLPKLPGKTLFIVDVSGSMDSLTSGQSQFNRMDQACAMAMLAINQCED
                     YELVTTAGSDALSKQASEHIKYPQKGFGVFKQITDTRNNIGGGGIFTKQCLDWCKAKF
                     KGVHFDRIIIFSDSQDMDYHYHKSILPEPFGTYNYICDVSANTKGVNYRGRWTAEISG
                     WSEHFLTYIAALEGLQNKFEEQ'
     gene            complement(98418..98837)
                     /gene='Gene 97'
     CDS             complement(98418..98837)
                     /gene='Gene 97'
                     /codon_start=1
                     /transl_table=11
                     /product='Gp97'
                     /product='Protein of unknown function (DUF1360)'
                     /translation='MAQLVFECMLVGLVGGLLGIFYRNCLKVEDMIFHWWYVILKKWV
                     KKSEMYCDIDGCHTPNIWHRFLGFIAYPLGFCIYCSTTWITFFLCALWLFNWESLPDW
                     NLIVIGVLAATGVQHLVVCCACRFLIYKHPDLDGDYI'
     gene            complement(98818..99120)
                     /gene='Gene 98'
     CDS             complement(98818..99120)
                     /gene='Gene 98'
                     /codon_start=1
                     /transl_table=11
                     /product='Gp98'
                     /product='Hypothetical protein'
                     /translation='MNNSNFFWRLIKVVLLGSIVTIISPLLVVVAMVMYLFNINFPDT
                     PAQKRAKVLAKEDSSDLADLCHRMTVLYTEIPYSDVLMVERISRTLKEKHYGTTGI'
     gene            complement(99523..100011)
                     /gene='Gene 99'
     CDS             complement(99523..100011)
                     /gene='Gene 99'
                     /codon_start=1
                     /transl_table=11
                     /product='Gp99'
                     /product='HNH endonuclease'
                     /translation='MEELKSIGNNYSVSIDGRVYSHKRNKYLQQRVGPRGYMMVNLSI
                     GGKCKTFTVHRLVATAWIPNPNNKEQINHIDGDKTNNSVNNLEWCTSSQNVIHAFDTG
                     LKIPSKGLVTKNGRFNDEDIAEIRRLYNEEHLSQYKIASIYNVTRSAIQQILNNSTYK
                     GV'
     tRNA            complement(100028..100099)
                     /product='tRNA-Arg'
     gene            complement(100163..100903)
                     /gene='Gene 100'
     CDS             complement(100163..100903)
                     /gene='Gene 100'
                     /codon_start=1
                     /transl_table=11
                     /product='Gp100'
                     /product='Hypothetical protein'
                     /translation='MVRTIYVVYTDQKLGYSETRKMKQYMFLCPFDNIQAGDMIKDKR
                     YSTAMQVVGWDKNSCEVQNGIKLKVIEPFLLNGKVMNQCTGSDFDIDKQRNNMEEKRN
                     VAISLEEAREWYKSGNNALKAIALKAYSESELAGYNYMKSKVSLLSTWCNVPNAEEHK
                     WNTLHKMAIIAKYYNGSWEMKAGKTGYFIGKSSMGGSAVAQQVNLTDGIAIYEHRTVQ
                     YAGIVYFKNAQDAKEAAKLLFDELNLLF'
     gene            complement(100914..101144)
                     /gene='Gene 101'
     CDS             complement(100914..101144)
                     /gene='Gene 101'
                     /codon_start=1
                     /transl_table=11
                     /product='Gp101'
                     /product='Contains domain of unknown function DUF3961'
                     /translation='MKTIKMIFKGMLLYITILVTMIFMMGVDSIYDQGYFFYGIMLVA
                     ALIFVCYKTINKEELEVLTLCKYLNDIDEELK'
     gene            complement(101141..101242)
                     /gene='Gene 102'
     CDS             complement(101141..101242)
                     /gene='Gene 102'
                     /codon_start=1
                     /transl_table=11
                     /product='Gp102'
                     /product='CcmD-family protein'
                     /translation='MEDMINTENVVTIIMFIAFFSWVFMIDQKGAGE'
     gene            complement(101242..101448)
                     /gene='Gene 103'
     CDS             complement(101242..101448)
                     /gene='Gene 103'
                     /codon_start=1
                     /transl_table=11
                     /product='Gp103'
                     /product='Hypothetical protein'
                     /translation='MAKKFKRENCDSTLRATVTDSLGRTVSLFGTHAFEWSIVIASDN
                     SITMQTFKKGDIARKEFNKYKRKR'
     tRNA            complement(101478..101568)
                     /note='tRNA-?(Leu|Ile)(taat)'
     gene            complement(101850..101984)
                     /gene='Gene 104'
     CDS             complement(101850..101984)
                     /gene='Gene 104'
                     /codon_start=1
                     /transl_table=11
                     /product='Gp104'
                     /product='Transcriptional regulator'
                     /translation='MTEGDKVFHLIYGYGTVLKICYSTVKVKMKNSVEYFDISDLVKV
                     '
     gene            complement(102507..102677)
                     /gene='Gene 105'
     CDS             complement(102507..102677)
                     /gene='Gene 105'
                     /codon_start=1
                     /transl_table=11
                     /product='Gp105'
                     /product='Putative lipoprotein'
                     /translation='-
                     KTNKLFFTFGAKTGAVAVKGIPAHPMVSNVEAPDGSSFWLLHEEGTGGAPVLATF'
BASE COUNT    33524 a  18104 c  17570 g  33481 t
ORIGIN      
        1 ctgtttcact tgaatcttgt ctacatgttg agctgcttta aactgttcaa ctgtcagggt
       61 ctcacggaat tttaactgat tgtccataat acttaaatgt taaattgtta atgaataaat
      121 tgtttaacca tagggggtag gaccccactg gctaagtgat gggggaggtg gggttggtgt
      181 atatactgct catgactatg aatcaaaaaa aaaaaattaa aaaaaaaaaa ttaaattatt
      241 tggatagtat ctactatata cttatctttg accaaaaatt aaaggtatga aagagaagag
      301 ttataattta tttgggagta cttggagaat acagtttgta gatgaagtag ttggtgaaaa
      361 tgataggtgg tatttggaga aacagagagt ccttcaaggg taataactat tagcacaaaa
      421 aagcctgatg gtagtaaact ttcaaaggat gaaattgaac ttactgtcct acatgaaata
      481 atacattcta tattccaaac tggacaatat atgagttgtg ataatgatga accattagta
      541 gaatggactg caagatgttt aaaagcctta aaagaacagc atattatata gtcaatagtt
      601 aaactttcat aaataatagt cccagatttg gatatgtcat ttattttttg tatgtttgca
      661 ccagaattag aactatacat ctaatttctc ctccaaagaa gtcccttaca gaagttcagg
      721 ctttggagct gacagggtag taatccacac ttctcccata aatagggagc ttaatataaa
      781 ggctggtatg cctgtggatg aggtgaaaat cctgctaaga aatgccttga ttataagtta
      841 cagtagcaca cctatgtata tgagaaaagg ttgagggtaa agtgctcttg gggattaacc
      901 gcctgtaatg aagtgtcatg gtaggggtac tggaaacttt actctggcag agaaccaatc
      961 tgcttaaggg attgttatac actttaaaga acaaatatat gaaaagaatt attgaagaag
     1021 ttattaagaa tgtaaacatt gttaagtgtg aaggtgctat ctgtgtatca gtaaataaca
     1081 atgataggag atactatgca caaggagtta gttcaagaat gttggatgta aagagatata
     1141 aggtatgaaa tggttaagta acttcttact ttggttgtgg caattcccgc agaattatat
     1201 agcattcttg gtctatagtt gcttaggata tttgtgttat tatggcaagg aatactatag
     1261 aaggcatgta atttacagca attatattgc atcaagtttt tcattaggtg attatatctt
     1321 tgctcttcct aattctactg ataagtcttt gaagcatgaa ttaggtcact cataccagtc
     1381 tcagttatta ggatggttgt atattccagt gatagttatc ccctcagtct tacataattt
     1441 atattgtggg attgtaagaa agatggggta tagacctaat tattatagct tctacacaga
     1501 gaaatgggca gataaattgg ttgagaaagt ggggtaattc tttattgatt accctcttcc
     1561 accttattat tctaattcac ttctggagta ttttcatatt atcttgaaaa taattagtga
     1621 aagatttgca tatctcaaat atttgactta tctttgcatc atgattagaa gataagaaca
     1681 ttgttccata gtataatggt tattacacct gattttggct caagtaatgt aggttcaatt
     1741 cctgctggaa caactattat gccctcttag tacaatggat agtacatgag tcttctaaac
     1801 ttagaatgat agttcgattc tatcaggggg tacttttgaa ggtggatttt ttttttgttt
     1861 catgattttt aaagagtgga ctatctggtc tgtgaagata ggatagtcaa aatggtgggt
     1921 tggacaaatt ggttaagtca ctgccctttc aaggcagtca ttaggggttc aaatccccta
     1981 cccattacat tacagtaggg tcttagttat ccaacagatt taactattac ttaaatgagt
     2041 gttaactcca ctgcctactg tatgaatagt ctatgtagct taatggttaa agtgctgcac
     2101 tgtcaatgca gagaacaggg ttcaattccc tcatagactg ccctgaacta agtcctctgc
     2161 caaagagttg gagaggcaaa tggagagata actcagtggg actgggaact gtcttgaaaa
     2221 cagattggtc atttatttgg ctgggggtcg ggacctcatt tctccgcatt atggtacaga
     2281 tatttagaaa acaaggttgg attcttaatc ctaatgataa gatagtgaat gctatcttga
     2341 aaagatgtga gattaataat ggtgagtgtc cctgtcataa tacaggagag gataagaaat
     2401 gtccctgtag tgactatagg gaaaatgata aatgccattg tggtttatat gttaaattgg
     2461 aggattaacc ctaatggtaa gggaactgtt tgctaaacag tgagtagtct gaaaggatgt
     2521 ataggttcaa atcctatatc ctccgcatta gtactcaggc ttcttccaga gtatggcttc
     2581 tctgagtaga agtagcacac atacattggt agcccaaatg gagtttataa ttaatagctt
     2641 aatacttaag ctcttttaag ttaatgatta tagggagtca tagtacagca ggctctacac
     2701 taatggtgct gtacaaaata tagtagtagc ctaatgggtg gggcactgca tttgggatgc
     2761 agaggatgga agttcgagtc ttctctacta tactattagt tttcacagag agagctaaga
     2821 atggaagtta aggagttgta accaaataaa aataaactcc agcatgggtc atgtagtgta
     2881 attggctaac acatcacatt tgcactgtga agttggggtt caagtcccac atgtatccac
     2941 tgtttcatgt tttcataatg tttgtttttt tttttacagg tattgggcac accttaagtg
     3001 ccctacactg ctccttagtt cagtggttta gaatagcact tttacacagt gaaggtcatt
     3061 agttcgattc taataggagc aacatttaga cactactaca gttaacagta aatcaatata
     3121 tgctgtagat atattggttg aatggtgtct atctaatggg ttgttagctc aatggtggag
     3181 caagtggctg ttaaccacga ggctataggt tcgagtccta tacttcccgc agatttaaag
     3241 tagaagtcat gaaagagatt agaagtaaaa tgattgttga ggatagaagt aaggtgaaag
     3301 cagttcactt taaatatcct gaaatgatga gtgagaatgc tcaggaagag attaagaata
     3361 attataatga attattatct cttgaagagg aactctatag tgcaagagaa gttgtgagag
     3421 agttagaaaa gaaactcaca gaaaagaaaa agaagtttga tgaaaagact ttattgtgta
     3481 cattagagtt tgaaacaagt gagaaagata tagtgaacta tgaatctcat gtactattca
     3541 agggtatggg taatgataca ttaggtcatt atagtactta atatgtatcc ttagtttaat
     3601 ggtagaatgt tgctctccaa aagcaaaggt agtagttcga ttctattagg atatgcttaa
     3661 attggtacat cttctaaagg ttaggaaaca tctctgataa ggatgcaatc acagttcaat
     3721 tctgtgtgta ccaacttata ttctgatata cttcaatagg tagaaggctg ctctcataag
     3781 gcagtagtta taggttcaag tcctattatc agaactgtgt tagtatttta attggtcaga
     3841 agtcctgact gtgaatcagg agggtatggg ttcaaatccc atctaacacc ccaatatgct
     3901 gaggtagcac aagtggtaaa tgcagatggc ttatatccat aagatagtgg gttcaaatcc
     3961 taccctcagt acaattaaat gcctctatag ctgaatggtt aaagctgctc cctcttaagg
     4021 agaagattct aagttcgatt cttagtggag gtacatattc ccctatagca gacaggtgta
     4081 ggcaatagac ttttaatcta tgaggtgagg ttcaattcct catgggggaa caaatataat
     4141 gggtacataa catcagcaga ctgtaaatct gccctccttt atcaaattga tgtaatggac
     4201 tttggagtag gggagttcga gtctctctgt gcccactttg gtttcttctc cttgtcaggg
     4261 aagagtaata gtctgtagtt acatgcaggc ttccaaataa tggagatttg gtgtaggtgg
     4321 ttatttgcac gatagtctga aaaactatag gcttaagttc aattcttaga gtctccataa
     4381 tttataatgc ccctttggtg gaatttggta gacactctgg atttaggctc cagtgcgaag
     4441 taatagtagt gtaagagttc gagtctctta gggggtacaa aaaaaatatg cagatttact
     4501 tgcatatata aattataata catatctttg taacatcaaa ttaaaacaac atgatagata
     4561 catttggaga caatctatta gaaggttttg aatatgaatc tccttcacat gaaggaaatc
     4621 aatttaaaga ctttctttgt gtacttgaag gattcaagac taagtttaag aatcttcatt
     4681 ggtcagcata tagcaattca atccatgtaa gggttgatga acttattgat aaaatatctg
     4741 attatcaaga cattcttgca gaagaagttc aaggtattca aggacaattt gaaccaaact
     4801 tccttaaagg aactaacttt gatttcactt gtcctcatga agcaattgat aacttgataa
     4861 gtagaactga tactttttat tctaagttac ctcagtcttc tgactttgct ggagttagaa
     4921 gtgagtgtga agccttcatc accaatcttc acaagtatag atacttgttt gatttatgta
     4981 gaagaggtgc aatggattaa atggctcagt ggtgcaactt ggtagacaca acaggtttaa
     5041 gccctgtaaa agtgagggtt cgaccccctc ttgagctacc ataatgggtt tgtagtttaa
     5101 tggtaaaaca ctgctcttgt aaagcagatt tctcagttca attctgggca ttccctcaac
     5161 ttgtaggtat ggtgttagtg gttagcacat gacattgcca atgtcaaggg gacagttcaa
     5221 atctgtttat ctactctatg gaaagtaaag tttgtagtaa atgtggaata gaaaagccat
     5281 taagtgaatt tgctttaaat aagaccagaa aagatggtca tgcttctgat tgtaagtctt
     5341 gtagaaagag gtatagagat gaacattata gactccataa agagtattat aaagaaaagg
     5401 cagcagccta taaaagaaag aagactaaag aattagaaga gtttaaaagc accctaaagt
     5461 gtgtaatatg tggtgaaaat agaccttggt gtttggattt tcatcatata aatcctgagg
     5521 agaaagaagg ggaaatagca aaacttattg aatctccaag gagattacaa gaagaattaa
     5581 agaagtgtat agtcctatgt gctaactgcc atagagattt acactataaa gaaagaaatg
     5641 caggtgtcgt ataaaggtta gtataggaga tttccaatct tctggttaga gttcgattct
     5701 cttcacctgc tctataaatc gcgaggtagt gtaatggcaa catgtgtggc tcataaccac
     5761 aagaagcagt aatactgtgt tggaagttcg agtcttccct tcgcaactaa attaaagtga
     5821 ataatatgaa agaggagaag acattaatca cttgtattat aggctctaca gttagagaag
     5881 taatcaagca agctcaagag cttgaaatta aaagagaaga tatagtaaat atgtttcctt
     5941 taggaggaca gatttattta gtattttata agtaaaaata actggcatta tggaagagaa
     6001 gaagacaaaa gaacctcagt acaatgaacc taagatgatg ttacatcttg ctatttatag
     6061 tgctgttggt aaatacaaga gtattagaag agctatcagt aaaggtcatg taacatcttg
     6121 gggagaggaa gttccaaaga gacctttcaa taatagaaag aggacctctg gtagggagtt
     6181 acagattact aaagagaaga tttatggaga acttaagtac agaagtcaag cagtttgagc
     6241 ttgagactcc caaagaagaa tataataata taccagttgt atattgtaaa cattgtcttt
     6301 cattagcaat aatgaattta gatggcatag attactgtga caaatgtggt ggaactgaga
     6361 ctggtgaggc acacatacat gaatgggaga aaatgtatgg gcaaaagtat ggtggaaatt
     6421 atctaataga aaaataaaat ggaagagaag aataaaatga aagttgtaaa gggtggcaaa
     6481 gatactccag aagtgagaaa gctaagttat gaagaactgg agaatactgc acatcagttg
     6541 tctgaacaaa gcagacagtt atatatgcag aatcagaagt taagtcaggc tttacaagaa
     6601 gctaatcttg ctaacttcta tgaaagattg aagtggctat ggacagtaat tacttctact
     6661 acaccttata tctcagagga gttcaagcag aagtgtggtg cagaatttga agtactaatg
     6721 actcaacctg aacaggaacc tgaggaagaa gtaaaggaag gagaataaac tatggctaag
     6781 caagtggatt caatagttag gattccttgc aaggtagatg gtaagttctt tagatattgg
     6841 tttgaattct tacaaccttt tcataacttg actgagagag aaatggatgt cattacttca
     6901 tttgtgaagc aaagatatga actcagcaag gtcattaaag ataatgagat acttgataag
     6961 gttactatga gtgaagatac taagaagaaa gtaagggaag agtgtgatat atctcttcct
     7021 cactttcaag tcatcatggg taagttaaga aagaataagg tcatcattga tgggaagata
     7081 aacccaagat acattccatc agtagatgaa gagaatggtt cattcaagat gatgttatta
     7141 tttgatttct catgatatac tcagaagcaa taaaacaggt atccatagaa cttggattac
     7201 caccacaagt ggtgaaggaa gcctatgagt cctattggac ttttattagg aataacatca
     7261 aagccttgcc tctaaaggaa gacctaagca aagaggagtt tgataagttg agaaccaatt
     7321 tcaatatccc atcaataggt aagttatctt gtacttatga taggatgata ggagttaaga
     7381 agagatttga acatataaag aagttaagag atgattacaa caatcaagaa agttaaaccc
     7441 atgtttaata acatggtagt cactttaaat aaatatccca gtgacctaaa gactactggt
     7501 ggtattatag atagtaccag agctggttca gtaaaagagt atcagacagt agtagctgtt
     7561 ggaccaatgg taaggggtat tgaagtagga gatatagtat atatcaatcc aaaaagatat
     7621 gcagtaatgc aacataaacc cggctcattt caagatggtg ttattaaaga taatcctgta
     7681 gtaggatata agtttgacat catggagatt gatggagttg aacacatgat gattcaagat
     7741 ggagatgtaa aatttgtagc agagattgag gaatttgaag aaaatcctac tattgttaca
     7801 ggaacacaac ttatagtata aatataagcc ttgagcctaa gtaggcttga ggctttttta
     7861 gttttaagca atatgagatt atttaaaaga gatggatata atctggttat atctgatgag
     7921 gcttatgctt taaaggcatt cagacagata tggaacaggg ataaatctct ctcaaaggag
     7981 agagctatta cagaacttgg atattgttac tttatggagg actccagaag tgattacaag
     8041 tatataatag atgaacagga gagaaaagaa gctattaagc aaggtgaagg tatgaaggat
     8101 aactgggaac ctgatactac tgtaaaagaa gctcaagcac tctatgcaag ttttaagact
     8161 acttctgagc tattacttga tgatacaagg atgcttgtag agaagtatag aatgaagtta
     8221 aggagtatgg acttaactga acttgatata aaggagacca aggaattagg tgctattatt
     8281 aaacttatac catcaatggt taaggactta gatgaagctg aaagagctat tgctaaggaa
     8341 ttggcacaga atgataaggt aagaggagca caggaaaaag caatatatga agacttatag
     8401 ttatggaaat gaatgatata atagaaggac ttaatgtgta ttatgaaggt tttcctaaca
     8461 ggaggaaggg atactttgta ttacataaaa tagtagatag taaccctgta gttaagtcac
     8521 agaagactta tagaatgcaa gtttggtttg taagtaagag tgaaaagata cctgcatttg
     8581 gtgctcagca ttctaataga attgttactg atgcagaaga gacaaaagct atttccctcc
     8641 taaccacttc tattactaaa tctcttctgg agtatattaa tacacaagat tttaaggagt
     8701 tatgcaatga taccaatgaa taaatgtggc atctatatga ttacctcacc ctcaggaaag
     8761 tcttatatag ggaggagttt aaatctggaa gaaagactaa acaagtataa aaacttatta
     8821 tgttcagacc aacaatacat atatcatgca atactaaaat atggttggga taacatgaaa
     8881 gttactatac tttatagtga agaaaggaat gaactatcta atgatacttt aaacagatta
     8941 gaggaggaat ttatagaaaa atttaatact ttgattccta atgggtataa ccttaaaact
     9001 gggggtaatc agcctttact ttctaaagaa acaaaagaaa gaatgtctgt tgctaaaata
     9061 ggtaaaagat tctctgagga acataggaaa aaactatcta tagctcaaaa taaagaagaa
     9121 gttaaaataa agaaatctct aacacataga agaagtgtga ttcaattatc tattcatggg
     9181 gagttcatta aggagtggta ttctttaact gaggcaagtg aaagtcttaa tataagtaga
     9241 agtagtattt atcaatcttg taggaaagga tatatagcac atgggtacaa atggaaatac
     9301 aataattaat atgaacaagt atcaaactga acttactgag gaactaatga atacccttcc
     9361 tcaggaggtt caggaacaat tacttgagac tcttactaca gtagagtttg tcaagaggct
     9421 tatatctccc aacagacctt atgcaagaga tttaccaaga gatgaaaagg gtaggattat
     9481 agtagatatt actaatcctc acatcattga ggatgctgat tatttcaggc aaccagctct
     9541 acatttcttg aaatatgggt gttatacttt cttgaaacct aacagtaatc ctaactctga
     9601 gttcaggaga cactgggatg aagaaaagag aagatgctat gaaggttatg tgagagaatc
     9661 agatggagaa tgggttacag gctttaacta ttggtttatg aattattgtc ctatgatggt
     9721 taataaactg atagaaggaa gaaagaaggc tatcagaact gaggcttttc cattcttctt
     9781 tgagggtata tactggagat tccattatct atggcaagca agagaaggtg gtaaacatgc
     9841 tattgaatta gcaaagagag ggtgtgctaa gtcttatagc ttagcagcaa ttatgagcca
     9901 taatcttata cttggagaga gtgaagaatc aaatagaagg gttattacag tacttacagc
     9961 ttatcagaag gaatatctga aagatgacaa ggatggtact ctgtctaagt tcaagccttc
    10021 aattaacttt agctttgcta atactccttt cccacatctt atgctaaaga actctcctaa
    10081 tgagatgtct tggcaaatgg gttataagga tgaatatggg gtagagaaag gctctctaaa
    10141 tcaagtactt gctgtatctg caaaggatga tagtgagaag ttgaggggta agagaggttg
    10201 gattctattt gaggaaatgg gttcttttaa aggattgctt tctctttatg atattaccag
    10261 aaagtctgta gaggatggtg actatacttt tgctactatg taccttgtag gtactgctgc
    10321 tgagagtgag tctgacttta gttcagctaa gactttactt tataatccag atggttataa
    10381 tatattgtct atagataatg tatttgacag accaaagcaa ggtaaaccta agtttggttt
    10441 cttctttccc tcatatatta atagggcagg atgttataat aaggatggtg tatcagatgt
    10501 ggttaaggct ttaattgaaa ttcttattgc aagatataag gctaaatata gtgctgaccc
    10561 taaatcagta ttgagagtaa ttgctgagga ccctattaca ccagcagaag ctattattaa
    10621 ggttaaggca gcatacttcc ctattactgc tcttacagaa agattaagtc aattagacca
    10681 agatgcacat gcttatgatg atgtatatgt aggtaagttg gtgcagaata gtaatggagt
    10741 tgagtttacc ccaaccagtg atgtacctat cagaaagttt ggagtagaga atgatactcc
    10801 gggtgctatt gaaatctttg aaatgccaga gaaagataga aatgaaaagg ttccccacac
    10861 aagatatatt attggtcatg accctgtaga taatgaccaa gctgaatctt cctctctctc
    10921 ttctaccttt gttcttgact tatggactga taagattgta gctgagtaca ctggtaggca
    10981 atcatttgca gatgataact ttgagatagt aagattacta tgcctgttct ataatgcaaa
    11041 atgcctgtat gaatcaaata agaagggtat atttgcttac tttagtaaga tgaattgtac
    11101 tcacttactg gctgatactc cagagttctt aagagacaaa cagttgatta agtatagttc
    11161 atttggttct aatgctaaag gtgttaatgc ctcagcagct attaatgctt atgccaataa
    11221 tcttataaga gattggctga tgaagcctgt aactattata cagaatgttg atggagagga
    11281 tgtagaagta actgtttata accttaactt cttaagaaac agagcattaa ttgaagagtt
    11341 gattgcattt aacccagaga taaatgtgga tagaattagg gcattaggta tggttatgtt
    11401 atatagagag gataagatgg tcctatatca aggaaaccct tcaagagact caggagaagt
    11461 accaaaagat tatttaggga atgataagtt ctttactgag aattacaggg cagtacaagc
    11521 ccctttccag aaacccagta aatttagtac agaagatgca attagataaa caaatcactt
    11581 atgtgcttga ctaaatggac ttttttactt acttttgtca caaaattaaa tgatggaaga
    11641 ctatggcaga ttttttaaac tttcccagac agatgcttcc tttctctaag aagactaagc
    11701 aatggagaaa ggattgtctg ttgtgggcta atcagaagac attcttcaat tatagcttgg
    11761 ttaggaagtc agtaatccat aaaaagataa actatgactt acttaatggt aggctacaca
    11821 tgtcagactt agaactggta ctcaacccag atggtataaa agcagcttac attcctgata
    11881 ggttacaaca ttatcctatc atgaatagta agttgaatgt acttaggggt gaggaaagta
    11941 agagagtatt tgactttaag gttgtagtaa ctaatccaaa tgctatctca gaaatagagg
    12001 ataataagaa gaatgagcta ttacaaaggc ttcaagaaat gataactgac acctcaatat
    12061 ctgaggatga atacaatatc aaacttgaga aactaaatga ctattatacc tatgaatggc
    12121 aggatataag agaggtaaga gcaaatgaat tgcttaacca ttatataaag gaatatgaca
    12181 ttcctcttat attcaataat ggtttcatgg atgcaatgac atgtggtgag gaaatctatc
    12241 aatgtgatat tgtaggtgga gaaccagtca ttgagagagt gaacccatta aagattagga
    12301 tattcaagtc tgggtacagt aataaggtgg aagatgctga catgataatc cttgaggatt
    12361 attggtctcc gggtagagta atagatacat attatgatgt actatctcca aaggacataa
    12421 agtatattga aactatgcct gattatatag gtcagggagc tgttgaccaa atggataata
    12481 ttgatgaaag atatggattt gtcaatcaga atatgattgg tgatgaaata actgtcagag
    12541 atggaaccta tttctttgac ccagctaatc tatttacaga aggtatagca aattcattac
    12601 ttccttatga cttggcaggt aatcttagag tactgagact atactggaaa tcaaaaagga
    12661 agatacttaa ggttaaatct tatgaccctg aaactggtga ggaagaatgg aacttctacc
    12721 ctgagaatta tgtagtaaat aaggaagcag gagaagaggt acagtcattc tgggttaatg
    12781 aagcatggga aggaactatg attggcaatg agatatttgt caatatgaga ccaagattga
    12841 ttcaatataa taggttgaat aatccttcaa gatgtcactt tggtattgta ggttcaatct
    12901 ataatttgaa tgatagcaga ccattctcat tagtagacat gatgaagcca tataactact
    12961 tatatgatgc tattcatgat agactgaata aagctattgc ttcaaactgg ggttctatct
    13021 tagagcttga cttatctaaa gttcctaaag gatgggatgt tggtaagtgg atgtactatg
    13081 caagagtaaa ccatattgca gttatagata gtttcaagga aggtactata ggagcctcta
    13141 caggtaagct ggcaggtgct cttaataatg ctggaaaggg aatgattgaa actaatatag
    13201 gtaactatat tcagcaacag attaaccttc ttgagtttat taagatggaa atggctgatg
    13261 ttgcaggtat atctaagcaa agagaaggtc aaatatccca aagagaaact gtaggtggag
    13321 ttgagagggc tactcttcaa tcaagtcata ttactgagtg gttatttact attcatgatg
    13381 atgtgaagaa gagagcttta gagtgcttct tagaaactgc aaaggtagct ttgaagggaa
    13441 gaaacaagaa gttccagtat atattatcag atacatctac aagagtaatg gagattgatg
    13501 gtgatgaatt tgctgaggct gactatggtt tggttgtaga taatagtaat ggaactcaag
    13561 agcttcaaca gaagttagat actttggctc aggctgcatt acagactcaa actttatcat
    13621 tctctactat cactaagctc tatacatctt caagtttagc tgaaaagcaa agactgattg
    13681 agaaagatga aaagcagatt agagaaagac aggcacaggc tcagaaggaa caacttgaag
    13741 ctcaacagca aatagctgct atgcagcaac aacagaaaga ggcagaactt ctccagaagg
    13801 aagaagctaa tataagagat aatcagacta agataataat agctcagata caatcagaag
    13861 gaggaccaga tgaagaagat ggaattatga ttgatgatta tagtccagaa gctaaagcta
    13921 atcttgctga aaagataaga gagtttgatg aaaaacttaa acttgataag gacaaattga
    13981 agctggataa aaagaaagct gaaactgatg caagcataaa gagacaagct ctgagaaaga
    14041 aaagtagtac aactaataaa taaaagatat gaagacacta agaactttga agataagccc
    14101 taatgcacct gatattaact cagtatggct gtataaaggt acaatgaagt attttaataa
    14161 tggtgaatgg gagactatag gaggtgaatc agaaccttat gttcttcctg ctgcaactac
    14221 aagtacaata ggtggtgtaa agaaggctac taatgtaggt aatttagcta ctggagctga
    14281 gttagcaaca gtagttacta aggtaaatgc aattctgtct gcattaaagg tggcagatat
    14341 aatggttgaa gatgcaaact aatatactat gttttttaca caagaagatt atagaaaaat
    14401 agagaagtgg ctccttgcaa acagtagaaa ggatactgat tttgctggag ctgcaactcc
    14461 tcttaaagga aatgaaactg tagttcttgt acagaatggt aagaatgtaa aggcatcagt
    14521 gaaagatgta gttgagcaac tatttcttct tggtgtatct gactttgtga acattactga
    14581 taagtatggt gagagttata tttcactatc tcaagctata gaattaattc cttataggag
    14641 tagaaagatt ggtcaggtag ttactttctt ggatgatact ggaaaatggg ctatgttcca
    14701 attccaaggt acaaggaaga atcagtgggg tactttatct ctttgggttg atttgataga
    14761 ccttatgaca ggtcttacta tcacagatag tgaagatatt gttactgaga ctaatagtgc
    14821 aaatcaagta gctcttaagt ttgcagataa aacttataat gaagctgact actcaggttt
    14881 aggcagagta tatcttagaa agaatattgt aaatgttgaa gaccctgtaa caggtaatat
    14941 agttaagatg aattacctta cacagtcaat gatttctaaa gagaatacta tctatatagt
    15001 gcaatatagc tataacttga atggtcaaac tatcactatc ccaagtgggt gtgtactcaa
    15061 gtttgaagga gggagtataa gtaatggttc tataaagggc acagatacta atataatagc
    15121 tcctcaaatt agaatattta atactatctt attatctggt acttggaaag ttagagatat
    15181 atttgatgat tggtttgact ttaatgctac taccaatttt gataatatca ataatttcta
    15241 taatatatcc atattacaat cagatgattt ggagaataat gtaattctta aagggaacta
    15301 ttatagttct cttaaagatg gaatagtttt gtccttatct tctaatacca atttagtact
    15361 taatggtagt attagcttgc ttcctaataa cctatcttca tattctataa taaaaggagt
    15421 tgataaggaa aatattaaaa taagtggagg gggaagatta attggagatt tgcaaaatca
    15481 cttaggtgat actggagaat ggggatttgg tattagtttc acaggttgta aaactgtatc
    15541 aataactaat attgatagtt cttatatgtg gggagatggc ttatatattg gggcatcaga
    15601 tgatacaaaa gaggagacac tatctcaaaa catacaagta aataattgta aatttgaata
    15661 taatagaaga caaggtatat ctattacagg agctgttgat gtatttgtta acaattgtta
    15721 tttctttaat actggtaaaa taaatggaac aagtccaaaa gctggattag atatagaacc
    15781 aagtggatta tataatagta atgttacaat aagtaattgt atagcagatt caaatgtatc
    15841 tactggattt ttggtttatg gggataatag aaatattgta attgataatt gtgcatctaa
    15901 aaaccaatta atatctataa ctatagccca aagaagtgca acaactgaca atgatgatgt
    15961 atttataagg catggaaata taggaggttc tctacaaatc acaagaggta atataagggt
    16021 agaggactgt gaagtagatt cagtttattt tactgctgat acatcaggga taggagcaaa
    16081 tgtaactatt agtaattcag tgataggagc aaaaagatgg gaaggaagta catatttcaa
    16141 ttcagttttt ttaattgatt ctaatagcca aattaacaac ttatatatat ttgattccaa
    16201 aatagattac gacccatcaa ttcttactca aggattgttc aatataggtg ggaattctat
    16261 aagagataat atcctatttg aaaattgtga tatttcacag aaaaatacag taaattctct
    16321 aaatacaaaa gtaggctctt atagaaattg tagattctat aatatgacaa gaatatattt
    16381 ggctaatgaa ccaaataaaa cagttgagtt tacagataat tactgtgcca tgacaagaga
    16441 aagttcaagt accaacatat ttagttttct aaattcaagt agtactcaag atgttatact
    16501 ctttgttgta agaaataaca cctttagtac taaggggtct ataaatgttg gaagtatagg
    16561 acttatagat gttactggag ttaatcttgg taataaaatg atatttgaga ataatcattt
    16621 cttaactcaa tatcctctta cacaagagca gataataaaa gccctaagca ataggataac
    16681 agttgatacc aattataatt ttacctccag atttccttat agagctactt tagaatcttt
    16741 acctgcttat aatacttttg atgcaggggc tttaatatat ggggatgata atttgttata
    16801 cttttggaat ggtacaaatt taactaattc agaaggtaca gatgccagaa aggtagtaat
    16861 agtctaacta aataaagtag tacttgatac ataaatcaag tactactttt acttgcatat
    16921 ataagaactt ttacttatat ttgcaaacaa taaaagaata aatatatggc aatacaagat
    16981 aaatttaata agcctaatgt tatctataag ataactaagg atatagacct tgatgggggt
    17041 actcttacta ttccagcagg gtgtactttg gactttcagg gaggtagttt ctctaatgga
    17101 actataatag ggaatgctac taagattagg actggcttaa ggcaaatatt tgcaacaact
    17161 attacattaa atggtagttg ggatataaga gcattatatc ctcaatattt tggggcaata
    17221 gtaaattctg acattatttc aaatgggtat gacagtacta atgcaattca agcagctatt
    17281 actaatggag aaaatctcaa caagcctgta tatttcaccc ctggatatta tgctatctca
    17341 agaactctac aagtaggttc aggcaaatat acagctttaa taggaacaaa gtcaactatt
    17401 aaagcctata tttatgctct taatacaatg gattatttga taacctcatc aggtagtagt
    17461 tatgcaagat tagaaatgca caacttgcac ctatgggggg ataataaagt agcaagtgtt
    17521 cctgattatc agaactttga tagtcttgtg aaatacggca tatatttccc taatggttat
    17581 atctacactg atatatcaaa tatatccttt gattttttct caagatgggc tatttatgta
    17641 aatgagatat atgatgtaca ttttaaacaa ttgtacatta gatattgtca taatggtata
    17701 tatttaactg ggaacactaa tggggtttca attactgaat gtgaatttaa tagtgtacag
    17761 tatgtggggg tagcattcaa cccaagccat atggtaacag tacagagaaa catatttgag
    17821 agaattggca tggctgcaat atatgtgggt gtaggtgaca actttgatat atctgacaat
    17881 tattttgaag cagtatcaga ggtgggattt attcctaaat atagtgatgg tacaactgta
    17941 atgcccaaaa aattacatgc tgatataata attaatggtg cttctacttc aagaataata
    18001 gattggggta ctccagatga agttcccaat gctactatgt tcacaagagc atggtctgta
    18061 ggaggaacta ttcataataa tagtttccaa aagtcagtat ttgatggtga ctttgattgt
    18121 ttaatctttg catcatctct taaatactca agaattacag ataatgtatt atggaactat
    18181 atagatacta ctggaatata tcttttaggt acttctaata atacttctac tgtttggatt
    18241 aatgatgtag aacttacttc taattatgta tctgcaacaa gattaataga taaaataggc
    18301 ttaatagagg gagtccaaac aacaggtaca ttctcctata cttataacat ctatagtaat
    18361 gatgttatag agaataggtt aagaggtaat ttagcaaata aattatttat ctatggatat
    18421 gacaatttag tagttcaaaa gacaactgaa aagtatcagg gcttagtagt ttatactgcc
    18481 ccagcagatg gagttgtatt cttaagggaa acagcaggag gaacttatac ttcattcttt
    18541 gaaggaatag acaaatccaa actattattt gaagttactt attcaagtaa aactactaca
    18601 ggagattgga ctaccacaag attcttatct acgagcattg attataattt tacagttaaa
    18661 tctggggaca aatttactat cccacaaata aggctatgtg gaggaaatat cttagataaa
    18721 tttgaggata ctactataac ttggagagat acttacagtt cttatattag gagagtagga
    18781 tttcctgtag gagataagat tgaaatgctt aataatactt tagttgatgc ctatatatct
    18841 acaggtactg gaagtagtac tgagttaagt aattggcttc ccagtaagag tgggataact
    18901 tatgggacaa ctattgatag acctacatta acatctacta ataatgggtg gttatataga
    18961 gatgataccc tcaaaaagat tattatgtgg aatggaacag cttgggttaa tatggatgga
    19021 acacctttag cttaatattt taaatatatg aaagatatac aacaactaat taagaagaat
    19081 agtcaagagg gaagatatga agacatcttc cctaagactt ttcttgatgc agtaattgac
    19141 aaggagagtg ggactactct aacagacatt ctttccagct ttaatatgta cttcctttca
    19201 tacacaggaa gtagggaaac tacaagactt gaagttccta tgtcacttag gaaacaagga
    19261 ttgtggataa cctatgtact atatgatgga aatactatta cagaatggta tgggattaat
    19321 gctgtggatg atgcttcttg gcaggatggt aataactgga gattaggttc aaatatgtta
    19381 gtaggtgata ttagtatctc tgctggtggt aattggatta ttaatggagt tgatactgga
    19441 attcctgcaa gaggagagaa aggagataag ttacttgtaa gagtaagtga agataatact
    19501 aagatagagt actcttataa caatgtatta tgggaggaac tctttccact tagtcttatt
    19561 actcctactt ttaatatagc tcctacagta cctttagaac ccggaattaa cccaactgta
    19621 aataatatag gtaatccatt taatgttaat ctacagtttg gtttacctaa atctaatact
    19681 ataaatgtag gttctgtatc tacacttcct gctggttcta cagttaaagt agtaaattct
    19741 ggcactcaat accaagtagt acttgatttc tccataccta tgggtaatac tggtgctaaa
    19801 ggtgaaaaag gagatggatg ggaattaaaa ggctttgtag atgctgcaag caatcttcct
    19861 tcaagtggta atacattagg agatttatac ttagtaggaa cagcaactcc ttatcaagct
    19921 tatgtgtgga gaggttctcc ttacaattgg gttaatattg gtacagcttt agaaatcaag
    19981 gcatctatat ttgatggtgg tagagctgat actaagtatg gaggagcaag aactattaat
    20041 tgtggtggtg cagatgcttt tttaacataa tttttttttt ttttattttt agatatggat
    20101 agaatacaat taagaagaga cacatcaaca agatggaaag aattaaaccc tgtattactt
    20161 gagggagaac cagcttttga aactgataca agactaagaa agattgggga tggtgttaat
    20221 ccttataatg acttagacta tttagcagca gagaatgttg ttcaaggttt aggagatagt
    20281 actacaggag ctatatcaca aaatactata gctaaattag ctaagaaaca attagtttta
    20341 tttgaaggat ttgtgaatat tcctacttcc tcagttataa atgaaagata tgaaggtctt
    20401 gatggaactg ttgtttacaa taatacttcc agacactttg tttactcagt aaatggtagc
    20461 tactatagta gttggagtga ttgtgaacta tatggtactc cttactctta tggtagagta
    20521 ccctatatta ataaacttta tagttattca ggtagaacat accatgttac aggttttggt
    20581 tttgcaatta tagaagaccc tgtagttatt cctgttgcag atgaacttaa gacatctgat
    20641 tatttatata atatatttta taatccaaca acaggtattg aaacttttga accttcaaga
    20701 ttaactacag attttatagc agttgatgaa ggttttatat ttgattacac tttaacaggg
    20761 tatagttcaa atattgcagt tgcagcattt gatgctaata agaatatcct aatagataag
    20821 agtgttatag taaatgtccc atcagcatca gctcctaata caggaaggta tatagtagat
    20881 agtactgtta ggtttattag agttacaaga ttgaataatg ctaatggatt agttcaaacc
    20941 tttattcata ataaagcaga ttactcttct ttggcaaaag aatcattcaa tggtattaaa
    21001 acacttatga atgctgactt cactgtagaa ggtgtatata ttaatccaag tacagggttg
    21061 gaatctccta atccaactta ttcagctact ccttttatat ctatagtacc taaagaaact
    21121 atatactata gtgggcttaa tggtacaaat ggtgcagcta ttataggaat atatgataag
    21181 aataagacac caattaatct aattagagga gaaagtactt atgaaggaag ggtttatgta
    21241 gctccagaag gagcagctta tattagattt agttatttag taaccgataa tcctgtggtt
    21301 attaaactta taagtgaaac ttctaaggct aatatgacta ctaaaaacaa gaataatctt
    21361 attattaatg gatttgatga gtttgtagtt agtggaacat ggtcaaggaa tggtaagaac
    21421 cttaaagtaa ctggaggtgg atttactgct gcaagattgt tctcagaaac atttgaggat
    21481 gaatttgtta tgagttgtaa gctaagaaca aatagtgcag gctattttga atgtggtatt
    21541 ggtaaaggtt ctaatgcagg taattatgta ggtgtttggg ttactatatg tagtaatgca
    21601 agtggttcat tcttgaagct atattataat ataaatggtt cttatgtaga acagactaat
    21661 ttaagacaaa ctattgcaaa gggtttacaa ggtagcaact ggtatgtact acaactaagt
    21721 aaaactactg atgcagcttc tacattatca gctaaggttt atgataatac aactggtgaa
    21781 ctgttagcaa gtttatctac ttctcctaat gctacttatg cttggggtta tccaacttgt
    21841 gttaatatta ataatacaaa tgaattctca ggattcacta tgtattatcc taagaatgtt
    21901 tatccatcag tagcagtata tggagatagc tttgttgaag gagatacagt aagaactact
    21961 aagaatgtaa gatggagtgc tctactacaa gctcaacttg gaaagaaaaa ctgtttattg
    22021 tatggtcatg gaggtgcttc ttctaagagt gatactacaa gaatactgtt tcagataaat
    22081 agaataagca gtcagtatgc tataatagca cttggtcaga atgatgcttc ctttgaagca
    22141 tggtatcaat atatagatta tatgcttaat ctatgtaaga tgtgtgatac tgtgccaata
    22201 cttgtaacaa cttgtcctca agttaatcag agtgaaagtt atattacaaa aatgacttca
    22261 atcaacacat ggattagaaa ttcagggtat aattatattg atgcaaacat ggctgtagca
    22321 ataaatgggg taacatggaa agatgggtat gtattatctg atggtattca tccttctgca
    22381 ttaggacatc aagctatcta tgatagaata gcttttgatt gtccattctt gtttaacaat
    22441 taatagaata aatatatggc agatagagta atacaaagaa atgacactgc tgcaaggtgg
    22501 cagtcaatta acccagttct tgcacaagga gaactgggta tagtctctga tggggctaaa
    22561 ggatataaga taggtgatgg tgttactgca tggaatagtc ttgaatatcc tgcaaatcca
    22621 gcaagtgtag tacaagaatt aggtaatagt gaaactgctg ttattagtca gaatgctatt
    22681 actaataatt ttgcaaatac aaattccttc ttaaagaatt ctatatttat tacagaaata
    22741 gaaagaacta gattaattat tgatggtaat tcttctaata tagaattaac atctggttat
    22801 attaaaactg atggaaacct tggagatatt gttaatttaa cagttaatca atctttaaat
    22861 acaagatatg ctataatacc ctgtaaagaa ggtgactatt ttgtaataag tggtaatgga
    22921 ggagatttat caagactatt ctgttttata gattcttcaa atagaattat attaaatgca
    22981 gagagtagat tagtactaag tacttatatt aaagttcctt ataatacttc taaattaata
    23041 gttaactttg aacaagcatc tgattatata aaaaaattta atataaataa tgactcagtt
    23101 agaaaatact gggtactaaa taattcacta aatatttata caaatacttt tactccttct
    23161 cctttatata ttcagtatga taataactat atacaatcta taaatccttt agatacaaca
    23221 cctattacac catcaaaaaa tggattttta gtatttaata aaaaggactc taaatatata
    23281 tttagactaa atagtgttga tattgatgtt attaatgata ttattgtatt tgtagtaagg
    23341 aataatatat tttataatgg agactcttta tcctattgtc tttcttatca tgtacagaat
    23401 ttagttaaat ataagacaag gaatacttat atgctctatt ctcccaataa tgatacttca
    23461 tatacaaata attctgttac tacattagga gcgtggtatt tggataatgg tactatacat
    23521 aatcatttca tattagaaaa tggaattgtt actcctaaaa cttttgtatt tactattaat
    23581 tcttatttag tatataataa agcaaattat acagcaagga ttgtagatag ttataaggat
    23641 attggagatg atgatgtaat ctggttatat taccaagatg gcaagttcgt agatgggctt
    23701 ttctatagtt attatatggc ttctaaaatg aatagtactt ctatagagag tgaaaatagt
    23761 gttgaaacta ctattaagaa aagggcttac caatttgcta ctattccttg ggtagcttta
    23821 aaacctatag caagcacttc cagttctact ggaatagaaa taggtaatca tgtaggatta
    23881 ccatatactt cttgtatgga agttgataaa tttgtagggt atgaagtttc tcttagaaca
    23941 tttatgactt gtgctaataa cccatatagt ttactatata cggaagattt atcaagaaat
    24001 atatctggat atggatttac atatcataat acaggaagag gtactatagg aggttatatg
    24061 ggaattgtat gtaatatatt tggtatgaat gctatttctt ataaaatccc atatgataca
    24121 ggaaactgga aatttttaag aaagaaagga tattttaaag agttacagta tcaagaagct
    24181 aaatacctaa acattgggga tattatagtt gagccagggc attgtaatgt aattactaat
    24241 atagaaaaga atgattcagg ttattctaaa attatttatt ggggtgaatc agtaatggat
    24301 tttcctaaaa taaatagata ttctgaggaa caagctaata atagaatagc agaaagaggt
    24361 ggaataatct atagaagaga taacttatat aaagatagtt attatgaaag gtctcctttt
    24421 gtagctgtag aagatgaaat attggattcc tcttatgttt ataatgatga tatttgtaca
    24481 tttgctggag actatgcagt atttagagaa aatcaaaaga tagttataaa ttataattta
    24541 aagaatacta atagtgattg gaatcaaatt gaactatata aaaatgatga attaattgga
    24601 acatatagtt tagttgattc tcataattat gatttatctt cattaaatct aaaatatggt
    24661 aattataaag ctagactaaa atataactct actttctctg actatacata tttccaaata
    24721 ttggatacag aagtttcata tactttaaat gatagtacaa ttaagatagt ctttaattct
    24781 cataatggag aacctttatt tattagatta tgtaaagtgg atggaggtcc tatatgtata
    24841 gtagaactta cagaagatga taagaggaaa ggttttatag aatttgatta taattattat
    24901 ggcaatggtc aaggttattc tatagtaaat gggggtacat atttaaaggt ttattttgaa
    24961 tcagaatatg gaagagttac taatgagcct atacttacta caatatagta agtaatataa
    25021 ataaatcact tatgctgttg tataggtgat ttatttttag taggtttgca taaaaatata
    25081 agggaagaag atatgaagaa gtatataata atccttattc taatattgat tggagctgta
    25141 gcttatctat catatcagaa tagacaatta actactaagt atgaaacttc cattgagaat
    25201 gttaaagcct atgatgctca attgagtgga cttgaaggtg ataatagagt attaaaacta
    25261 acagttgaac agcttaatta cttcaatgat tcaatcatta agaagatgaa agtggtccag
    25321 aaggaattag gtataaagga taagagatta caacagcttc aatatgaagc aagtcatgca
    25381 caaagaactg acactattat cctaccagat actctatttg taaatcctca gttaaagctg
    25441 gacactatag tgggagataa gtggtttaag actaatcttc atttagaatt cccaagtact
    25501 atagcactca gtcctgagat agaattagag agatatacat tcataaatgg taaaagggag
    25561 actgtgaatc caccaaagaa attcttcttg tttaggtggt tccagaagaa acatacagta
    25621 gtagaagtga atgtaaggga aatgaaccct tatgttaaga acaaaactca aagatttata
    25681 caaatagttg aatagttatg attgaaagtg gaatacttat tacagcatta ataggcattg
    25741 tcaccacatt tacttcggga tttactgcat ggttctttgc aagaaagaag tataatagtg
    25801 aggttgacaa taatctgata aataacatga aggagtctct tgaattttat acaaggcttt
    25861 ctgaggataa taaactcagg cttgatagag ctttatcaag gaatgaagaa cttgaaaaag
    25921 aagtaaagga attgagacaa caggtgatgg gcttattgac aagtatatgt acagacctat
    25981 cttgtcagat aagaaaggga aattatgagg atgtgattaa aattaaaaag tgattaatat
    26041 gaaaagagta cttaatcttg gtaatctttc aaggatagtt gaaggagacc ctaatgaaat
    26101 aacagatgat gaaattcttg taatcaagga taagattata gagggtaaga taattgatat
    26161 tcaaaagaga gttgatggta aattagtatc tcttattact gagaaataca cttatactat
    26221 caatcctact cctgctgatg ctatagtagt tatcaatggt tcaactacta agagtattag
    26281 ggcagctaaa ggacatacag ttacttggtc tgtatcaaag actggttttg taactcagtc
    26341 tggtagtgat gtaatctccg gtgatgtatc aaaggatgta acattagtag ctaatccagc
    26401 atcatgaaac taacactaaa aagaatattc aaaggaccta aatatactat aggtaaactc
    26461 tatgtaaatg gagtttatga atgtgatact cttgaagata ctgacagagg tctccatgaa
    26521 acacaatctc ttctggagat acagagtaag aaggtctatg ggcagacagc aattccttat
    26581 ggaacttaca agattgatat gaacactgta agccccaaat tcaaggatag gtcatgggct
    26641 aaattctgtg gaggaaagtt acccagactt atagatgtga aaggttatga gggggtacta
    26701 atccatgttg gtaataaagc tgaggataca ttaggttgta tccttgtggg agagaataag
    26761 ataaaaggac aagttattaa tagcacagct acctttcagg agttatattc agtaatgctg
    26821 aaagcaaaac tccttggaga ggaacttagt ttaacaatag aataggagag attattatgg
    26881 caaagacttg taaatcaggt ggaaagatgc caccaaaagg tggaaagaaa cctacaaaga
    26941 agtagaaatg ggaagggtgt agtattatta ctataccctt atcttttggc agtaaataag
    27001 taatttattt atagagttgt aagagtctta tttactatgt tgtagaagtc ataaactcct
    27061 actatctttg catcagttta ataactaaag gagtagaaat atgataggag aattaagtga
    27121 agacctcatt atgacagggg atgaaataga tgtagagaat ctattttctg atgatggggg
    27181 tgaagaagaa acacaggtaa ctccacctgc cccaaaggag aaagaagata aagaaattga
    27241 aaaaactact gaggaagaag agataaatcc tgatgattta tttgataatc cagagagcgt
    27301 aggtagtgga aaagataatc aagaagaaga ggaagatacc caatctgaaa aggacaaagg
    27361 tacttctccc aaaactaact tctactcttc cattgccagt gccttgaaag aagaaggtat
    27421 cttccctgac cttgatgatg atacattaaa tggtatcaag actccagaag attttgcaga
    27481 agcagttgaa aagactgttc aagcaaggtt ggatgaaaga caaaagagaa ttgatgctgc
    27541 attacaagct gatgtagaac cagatgaagt aagaaggtat gaacaaaccc ttgctaattt
    27601 ggatgcaatc aaggaggaat atataactga tgaaactgaa aaaggtgaga gattgagaaa
    27661 gaacttaatc tatcaggact ttaggaacag aggttatagt gaagccagag ctaagagaga
    27721 ggttgagaaa tctttcaatg ctggcacaga tattgaagat gcaaaagagg cattggaaag
    27781 taacagagag tactttagca ctcaatatca ggacctaatc aaggaagctc aagaagaggc
    27841 aaaagaagaa caaaggaaaa ttaaagaaga ggctgcacaa ttaaagaaat caatgcttga
    27901 ggacaaggaa gtatttacag gtattacact tgataagact acaagacaaa aagcatttga
    27961 gaatattact aagcctgtct ttaaaacaga agatggagaa tatttgactg ccattcagaa
    28021 atatgaaatg gataatccag ttgagttcag aaagtatctg tctgtattgt tcactatgac
    28081 tgatggcttc aagaatattg atggtcttgt aaaaggtaaa gtaaagaaag aagtcaagca
    28141 aagtcttaga gaattagaac ataaactcag tagtactgca agaaattcat caggtaatcc
    28201 aagatatgtt ggaggagttg aggaagatac tgagtcttat attggaaagg gctgggacct
    28261 tgatgtctaa aaacatatta actaacaaaa ataattaaca gattatggct ggtaaattag
    28321 gtaaatttca aatgttaggc ttccaacact ggaagggtct gacaagtgac aaccaccttg
    28381 gagctatctt ccaacaagca cctcagaagg caactaacct tatggtgcaa ctgttggctt
    28441 tctatagagg aaagagcttg gatacattcc ttaattcatt ccctacaaga gagtttgaag
    28501 atgataatga atactattgg gatgttattg gttcttcaag gagaaacatt cctcttgtag
    28561 aagcaagaga tgaaaatggt gttgtagttg ctgctaatgc agctaatgtg ggagttggta
    28621 catctccttt ctatctggta ttcccagaag attggtttgc agatggtgag gttattgtag
    28681 gtaacttgaa ccaagtatat ccatttagaa tccttggtga tgcaagaatg gaaggtacta
    28741 atgcagtgta caaagtagaa cttatgggtg gtaatactca aggtgttcct gctgaaagac
    28801 tgcaacaagg agaaagattc tctattgaat ttgctcctgt agaaaaagaa ctttcaagaa
    28861 aggttggtga tgttagattc acttctcctg taagcatgag aaatgagtgg actacaatca
    28921 gaatccaaca taaggtagct ggtaataagc taaacaagaa acttgctatg ggtattccta
    28981 tggttagaaa tcttgaaagt ggaaagcaag tgaaggacac tgcaaacatg tggatgcact
    29041 atgtagattg ggaagtagaa cttcaatttg atgagtacaa gaacaatgct atggcatggg
    29101 gtacttcaaa cagaaatctg aatggtgaat acatgaactt tggtaaatca ggtaatgcta
    29161 ttaagactgg tgctggtatc tttgaacaaa cagaggttgc taatactatg tattacaata
    29221 cattcagctt gaagttactt gaagatgcac tgtatgaact atcagcttct aaacttgcaa
    29281 tggatgatag actctttgta atcaagactg gtgaaagggg tgctattcag ttccataagg
    29341 aagtattgaa gactgtatct ggttggacta catttgtact tgataataac tctacaagag
    29401 ttgttgaaaa agttcagtca agacttcaca gcaatgcact tagtgctggt ttccaatttg
    29461 ttgaatacaa ggctcctaat ggtgttaggg taagattgga tgttgaccca ttctatgatg
    29521 acccagtaag aaacaagatt cttcacccaa tgggtggtgt agctttctct tacagatatg
    29581 acatctggta tattggtact atggaccaac ctaatatctt caagtgtaag attaagggtg
    29641 acaatgagta cagaggatac caatggggta tcagaaatcc tttcactgga caaaagggta
    29701 atccttatat gtcatttgat gaggactctg ctgtaattca cagaatggct actttgggtg
    29761 tttgtgtgct tgacccaaca agaactatgt cattaatccc tgcaattctg caaggataag
    29821 cataaaataa aaggggaggg aaattctccc tctccttttt cttttttaag atattaaatg
    29881 gagaagtaat atggcaaaag aagttagtaa aatggttttg gatgatgaag agattatgaa
    29941 ggaaacacca gttatacctg atgtggataa cctctttgaa gaaccaaaga caagaaaaac
    30001 aaagaaacaa gcagtaatag aggacaatga tgaacctatt agctgcctaa gaaatgaaag
    30061 agttatagta aggtttgttc ccaagcaaac tggtttagtt tcaaacccta agcatatcct
    30121 atatggaggt atggcagaag cagcagtaag atggtttact ctaccaagat taagttctgg
    30181 tatgtatgta aatgctctca ctgataaaga gaaagcctat cttgaagaga taatgggtct
    30241 tgaatacaat gctctatcta tctataagaa ggtagataac ttctgggata attatacagt
    30301 gagattgact aagcaagata atttcttgaa cttggctgac cctgatgatt atatcaaata
    30361 taaaatcctt ttagcaaaca aggactatat tgcatcttct cttcaagagc tgcaagatag
    30421 acctaaaatg acttaccagt ttgtaattgt acaggaaggt gaagaagcta agactgctaa
    30481 gaaggaaatg aatgctacaa tgcagtcata catgaagttt ggtgaaattc aagataatgc
    30541 tgataagctg agagtaatca ttgaaactat tgatggtaga cctcttgcta agacaactaa
    30601 gattgaattc ttacatgaga agattaacaa gctaattcaa gctgacccaa aacttttctt
    30661 aagagttgca gaagaccagt atcttgatac taaagttctg attaagaagg ctattgaaga
    30721 aggtctaatt agtaacagag gtggtatgtt atacctgaaa tctgatggct ctcctctatg
    30781 tggagataat gaagaaccta ctttgagtgt agctgctaag ttcttaagtg ctcctaagag
    30841 acaggaattg aagttcagtc tggaagcaaa gctaaaagaa taaagatatg aatgttaatg
    30901 aattttctaa tgaatttgat gtactctata acaacataat gagcaatgct gctccggggt
    30961 taaatgagta tgaaaagtct gtactgctta ctaaggctca ggaagagata gttaagaact
    31021 attttgaacc agcaggtaat aagtatggaa aaggattaga tgattcacca aaaagacaaa
    31081 tagatttttc agaattaata aaggtagggg aaggagtact taatacaagt gctcctacta
    31141 tcacctttga taagagagct aaggtatatg atttacctgc tgacttattc ttggttataa
    31201 atgaggctgt tgatactaat gcagggacta aacagatagt tccaatcagt tattctgatt
    31261 atacaaggct tatgtcaaga ccttacaagg aaccagttaa atatcaggca tggagaataa
    31321 ttactacttc tataaacaat atctctgtag aattaatagt aaacagtaat gaaactatta
    31381 cagactataa ggtaagatat ataagaagac ctgctccaat tatcactact aatctatctt
    31441 ctgaatatgg tgatgtcaca ataaatggtg taagcactgt ttcagaatgt gagcttaacc
    31501 caattattca tagtgagata ttacagagag cagttgaatt ggctaaggca gcttaccaag
    31561 gagatttgca ggcaagtgtt gaattaggac aaagaagtga ataatgacta ataaagaatt
    31621 ttctgatgga ttcagtactt tacttaactc atttggtatc actcctaata taacccttga
    31681 tgaatatgag aaatcaacat ttctcactaa tgctcaggaa caactgatta ttgacatcta
    31741 ctctggaagg aacattattt atggtaagtc ctttgaacag acagaagaaa taagaagata
    31801 tttgagcaat ttggtggaga cctatgaaac aagtactaag gttacaggaa agctgggact
    31861 atcaaaagat tcagtattct ttgagatacc acaagatact tggttcatta cttatgaagt
    31921 ggcattcctc aaggatagta gattaggttg cttggatggt atagaggcaa gtgtggttcc
    31981 attaccacag gatgatttat atagagcaaa ggataatcca tttagaggac caagtaaaga
    32041 cagggtacta agacttgata taaaaagtga cttagctgag ttaatcagca agtataatgt
    32101 ggataaatat ttaatgagat atatctctca acccactcct attatactgg tagatttacc
    32161 tgatggacta agtatcaatg gtgtaagtac tgaaagtgaa tgtgaactaa atcctgtagt
    32221 acatagagca atacttgaaa gagctgtaca gcttgccata ataagtaaaa ctcaactgac
    32281 aggaaataaa gaataaatat aaatgtttaa ttaaactaaa aaagattatg gtaatttcta
    32341 ttaatcaagt aagacagcta tatgttgcaa aggctctcaa agctaataca gcagccctta
    32401 caactgctgg tgatattgta ccaaaggcag atacagctaa gactactctg tattttcagt
    32461 ctatgtctcc tgctgggatt gtagcaagtg ataagattaa ccttaagcat gtattatatg
    32521 caaaggctac accatcagaa gctttggctc ataagctggt tagatactca gttactcttg
    32581 atgcagatgt atctgcaact cctgtagcag gtcagaatta tatcttgaga ttggctttca
    32641 gacaatacat tggtttgtca gaagaagacc aatacttcaa gtatggtgaa gtaattgcaa
    32701 gaagtggaat gactgcatca gatttctaca agaagatggc tatttcttta gctaagaacc
    32761 ttgagaataa gacagaatct actcctcttg taaatatcta tcttatcagt gcagcagcag
    32821 cttctacaga tgttccagtt acatcagcta ctaaggagtc agatttaact gcaactgact
    32881 ataaccaaat catcattgaa gaaacagaac aaccttgggt tcttggtatg atgcctcagg
    32941 catttattcc ttttactcct cagttcttaa ctattacagt tgatggtgaa gatagacttt
    33001 ggggtgttgc aactgtagtt acacctacta agactgttcc tgatggacat cttattgcag
    33061 accttgaata cttctgtatg ggtgcaagag gtgacatcta cagaggaatg ggttatccta
    33121 acattattaa gactacttac ttggtagacc caggtgcagt ttatgatgta ctggatatcc
    33181 actatttcta cacaggaagc aatgaatcag ttcaaaagtc tgaaaagact attacactgg
    33241 ttgctgtaga tgatggtagt cacactgcaa tgaatgctct aattggtgct atcaacactg
    33301 catcagggct tacaattgct accctataaa caggatatag cattaaaggg gcatagggat
    33361 actatgctcc tttttttttt atcaattaaa aatatgaact atgctaaaga gatttaatgg
    33421 aataatctat atgtataaat ctccttctgg taagtattat atagggcaaa ctattagacc
    33481 taagtttagg aagaatgaac atgtaagtag agcttttaat ggaagtgaat taccatttca
    33541 cagagctatt agaaaatatg ggatggattc ttttgaatat tcaattctgt gtaagattac
    33601 ttgttctaat actgaaactc tttctgagat tcttaataac cttgaacaat actatataac
    33661 taaatataat agtaaagttc ctacaggtta taatgttaca gaagggggtg aaggtaattt
    33721 gggtattgta ttaagtgaag aaacaaaata caaaatgtca ctatcaaagg taggacataa
    33781 atgttctact aatactaaaa agaagatgag tgaatggcaa gttgggaaga aactttctga
    33841 ggatactaaa aataaaatta gagactctca tgtaggaaaa atttgtaata aaagaccctg
    33901 ttgccaatat accttagatg gagaatttat ctctgaatac agttcaataa aggaagcagc
    33961 agaaatgaat aatattaata aagtgagtat atcccttgtt ttatctggaa aacataaaac
    34021 agcaggagga tatacttgga aatataagga ggacaataat aatgatgcac tttaatgagc
    34081 ttaggattag tcaggataac agatttctta ttatagatgt atctgtagat aatcaggact
    34141 actttgagga tgtcctatta gatagtatag tcattgatac ccaagatact tttgtgatga
    34201 atggaccaag tgacaatcct ctttatatat ataatgtaga ggatgcctat gatttaacct
    34261 attctcttcc tgagcaatgt aattgcaatc cagtaagagt tgaggaagat gaatcatact
    34321 gtttcactta tggtacacaa caaatgaaga atgtaagact tgaattgaat attcaagact
    34381 taaaggtttc tccttgcagt actatgtttt ttgtgtatgt aaagtctaaa ggtactccat
    34441 caactgatac tccatgtgga tttgataagg accaaatatt aggtactgta attaacttgc
    34501 aacctatata caaacagact ctcaagtatc taaaggaagt agaatgtgat tgtaatatac
    34561 caaagggttt cattgacatg atacttaagt taaaggcaat tgaactttgt gttagaacag
    34621 gaaattatcc acaggctatt aagtactgga ataagttctt cataaagaat aattgtaagt
    34681 ctccaacctc taattgtgga tgctatggat aaaatgcttg aaatatctga ggaagccatc
    34741 acaagatact ttactactct atctcaattt ggatataaga agtacagtga tgtagataag
    34801 ataatagttc tcttcttcat ggaagaaatg ttagcaggag aaatgtctta ttatgtgaca
    34861 caagatgatt acagaaatat agtcaatgca ctatactgtc tggcaggaag tacttgtatg
    34921 atagactttc caatgtttga gagctatgat actttggttc attctaacaa tagaacattt
    34981 gtaccaagaa taacagagga tagtatatta agaagtactg aggatgataa ctttagagta
    35041 gaagcataat ctttataccc tgaatataaa aatagtaaaa cccttgtaag tgtagataat
    35101 ttattctata tttgcaaggg ttttaaagta taactaaata attaataata tgacatacaa
    35161 tgagttaatc tatatggtat tggatgaact taagttgagt tctgatgatt catactacac
    35221 tccagaccat gttatatttc tgcttgtaaa gtataggtca ttcttactga aacagagata
    35281 ttcagacata aagaaacaga taccagatag tgactatcag agtatatgtt tagaccttat
    35341 tgaggttcca gctattagtg gagaaccttg tgaaggtagc tcctatttaa gaagtaagaa
    35401 taaggttcct actactatga tgataggtaa tccaagagta tatcctatgg acttctatca
    35461 aggtgagatt acttatataa gtagagatag aatgaggtat gtaggttata ataagtttct
    35521 tagaaatata atctactgtt caaaagctcc tgatggctat ctatatttca agtcatggaa
    35581 tcctcaattc ctgcatcttg aaaaggtaag tttcaatgca atctttgagg atgctaagga
    35641 agcatcagaa atggcttgtc cagaagagaa tggtacaata tgtaagttag aggataagga
    35701 gttcccaata gaagatgctt tagttcctcc acttatagag ttagtagtaa aagaattaag
    35761 gggtcctgag tatagtccta aggatgagga taataatgca aaagatgact taccagatgc
    35821 aagataaagg gaagtggttt gtatattgtc attataaacc tacaggagaa atattttatg
    35881 ttggtatagg gagaaaaagg tttggtaata ctcattatca aatttataaa agggcttatg
    35941 aaattaatag tagaaacttt ttatggaaga gagtttatag taaatataag gatagagttg
    36001 taaagataga atttaataat ttagaggaga cccaagctaa agaaaaagaa aggttactga
    36061 tacagttaca tggaagaata ataaataatg atggatgttt atgtaatata tcagaaggag
    36121 gagagggtag aagtggagac cacagtaatg gtaagaaagt ctttgtttac tctttaaaag
    36181 ggaaatttat aaaagagttt tcatcagcta aagaagctgc atactcttta aatttaactg
    36241 agaagaatgt aaatgcagca gcatctatga aaagaaaaac ctgtggaaac taccaattca
    36301 gatatgagga ttataaagat attgagattt ccaactttag taaatcccca agaattactc
    36361 caaagccagt attagctact aaaaatggaa caactttaga atttgaatcc tcttataaat
    36421 ttatgaaatt cattggacta aataaaaatt ctcatataaa tgaatgttta aatggaaaaa
    36481 gaaaaagagt catggggtgg gagcttaagt ttaagtgaat ttaagaagaa agtaaaaaaa
    36541 gttaatggtc ccagacaata taaggttagg aactctcttg gtgtgtatca tggatataag
    36601 tattacagaa agaataagcc tgatagtaag gaatatgttc ttactgagtc acaatacttt
    36661 gctatcataa gaaagataaa cttacttctg gttgatgaat tattgatggg taatgatgtc
    36721 agacttccta aatcaatggg tactattgag ataagaaagt atgataggag agtaaggtta
    36781 ggaaaggatg gaaagattca tactaacctt cctatagact gggataagac acttaaactc
    36841 tggtatgaag atgaagaggc tttcaaagat aagacattag ttagagtaga ggagaatgaa
    36901 atctttaagg tatattataa tagagagtca gctacctaca ataataattc ttattatgaa
    36961 ttcttattca acaaagattt aaagataaga cttaaacaaa gaataaagga gggtctaata
    37021 gatgctcctt acttagaaag gaaattaaga tatggttaat aatattaatt gggtaaaatt
    37081 acctgtaatc ttagataggc tgttaaggca tccccttctt acagatttga atctggagac
    37141 agctattcaa tatacactgg actttattag tgcaatggga cttcctaatg tctatgttga
    37201 taagatagaa actatagata ttaaggagta cagaggtgaa cttccctgtg atttaatctc
    37261 tattaatcag gtcagattac ataagaatgg aatagcactt agggcaatga ctgataattt
    37321 caatgcctat cctactcatg accataagga aggagattgg tatgagagag gagagccttc
    37381 tttcaagaca caaggtagag tgatatttac ttcaatcaaa catgaaaagg tggatattag
    37441 ttataaggct attatgttgg atgatgaagg tcttccttta attccagata accctatctt
    37501 ccttaaaaca ctggaactat acatcaagaa agaatggttt actatccttt ttgatatggg
    37561 taagataagt cctgctgtac taaataatac tcaacaagag tatgctttca aggcaggtca
    37621 atgtaataat gaatttgtga ttccttctgt atcagaaatg gaagctatca ctaatatgtg
    37681 gaatcaactt attccaagag taactgagtt cagaagagga ttcaagaact taggagacaa
    37741 ggaatatata agagtacatt aatatggcac taaagaaaga acaacatttt ttcaaaggga
    37801 tgcagagaga cttatcagtc tctaagttca atccagagta tgcctttgat gctcagaaca
    37861 ttagaataac tgcaagggaa catgatactt tattaagtgt ttccaatgaa aagggtaata
    37921 aggagatacc attacaatct ccttctggag accctgtagt tattgatggg gtattacttg
    37981 gacagaatgt acttaataat tatgtgaccc tctttacaaa aggtacaaat gataatatct
    38041 acagacttga gaataagggt acttattttg agacattaat tctattctct ggtaatctga
    38101 actttagtac agactatcca attgagagta ttagtgtata tgagaataat aacattcaga
    38161 aagtttattg ggtagatggt ttaaatcaag ccagagttat caatataact aaggatgatt
    38221 ataataatgc tgatgatttt gactttgtag gaactataca cacttcaagt aaaatagaag
    38281 tttctaaagt taatggaagt ggtgcttttg gtcaaggagt aattcaatat gcttttactt
    38341 attataataa gtatggtaaa gaaacaaata tatttagaac ttctccttta ttgtatattg
    38401 cttatagtga cagaggggct tctccagaag agactgtaag ttgttcattc caaattaact
    38461 ttacagaact tgatagttcc tatgatttca taagagtata ttcaatacat agaacatcta
    38521 tagatgctac tcctactgtt agaaaagtag ctgatttagc tactgatact aaactttatg
    38581 tagatactgg aactactggg gagatagtag acccaacttt gctactatat gttggaggag
    38641 aggaaatagc tccatatact atgactcaga aggataatac attattctta ggtaattata
    38701 cattaaaaag aagtcttatt tccactgagt taaagaatca aattaaatct gattctattg
    38761 ttacaactat attaggggga ttagatgatg ctatagaatc tgaatggaat gttaatactc
    38821 agtataatag taattatgat ttaaattatg attcaagaat aaaaggattc caaaagggag
    38881 aaatttatag attgggtatt caatttcagg ataataaagg taaatggagt gaagtagtat
    38941 ttataggaga ctatgagtgc actgaaagat tcaaatatac ccaatatgat acttatggga
    39001 ttacacttat tccaagattt aaggttgtaa taagtaattc tacaactata caagctatta
    39061 agaacttagg ttatataaat gcaagaggtg tagtagtgtt tccaacatta gaagatagaa
    39121 acatattatg tcaaggtata ttgtgtccta ctgtagcaaa ctataaagat aggttagata
    39181 actctccatt tgtacagtcc tcatggttta gtagacccaa acaagctact gaaacttgga
    39241 aaactgagta tagtggaacc aatcacttgt ctgaatttgg agaagttccc tactttcaac
    39301 ataatgaacc tataggttct gcttcattat cagaaattac cagatgggag atacaaactt
    39361 ctttaggtct tgttccttat tataatccaa gtactactaa tgccaaagat tttgtggatg
    39421 gttctccttc tgagttttta gtagatgaga atatagttac tatgcactct ccagatgttg
    39481 aatttgatga taggttacag aatattacta atgggaaatt taaactaagg ataattggta
    39541 caactcatct tactaatact ttatctgata taagtgttat tacttccact cctacttatg
    39601 gtaattatgc aactggtttt tataagggga aggtggctaa tatgaatata tctacctctt
    39661 attatggtgg tagacaatta tctgctggat tattttggtc agataatgtt aagttccaag
    39721 acccttctcc acaagataaa cttgaaagat tatggatggt atatccttgg catagaaatg
    39781 gttctttaat gaatatgggt gttcctactg agggaacaag agctgctgca ttacaaagaa
    39841 agattataag taatcttaaa tttgcttcac agaacaatta tctacctaat caaagtgtgt
    39901 gggaagctga aatttctgga gatgcaaatc acacgggtat aacacctgtt aattcttgga
    39961 cagaggggtt agttagaatc cctgcacaag ctaattctaa tttaggttct ttaaattatt
    40021 atgctaatat agataaagtt cttacattta ataggagtga acagatttct gaaatataca
    40081 aaaatggata tctgatatac actactaagg attggataac tgatggaaag attgctgact
    40141 tgttcaataa tgctataagt caaactatat cagttgacca agtacaagat tggttaacca
    40201 gaatagctga tacagataaa tatggaactg agcctgttag tatgaaatat aaatctaatc
    40261 ctcatttagt atttgctttt aattatactg aaagtggtaa acaattaata cttcctatga
    40321 agaataataa taatggttac cttgctccat cagcaaatag taagccattt tggaatccca
    40381 cagctccaga aggtgctgtt tatcaggaca gtattaattt tacaaatgag aatagagcct
    40441 tcttttggtt agctgaatta tatagagata gtgtagttaa tagatttgga ggagatactg
    40501 aggaggctat attaaacaac acttggttac catcaggaga ttcagttata ataggggatt
    40561 ctataaatat tgagtataca gaaggtgata cctattatca aagatatgat tgtcttagaa
    40621 catttgctta tactaatgaa gaccaaaata gtattgtaga tatagtatct tttatgtgtg
    40681 aatctaaagt taatattgat ggaagatatg ataagaacag gggacaggtt aataatttag
    40741 ctgtaagtcc cactaacttt aatctattta atccagtata ttcacagaag aataatttct
    40801 ttacatttag aactatagat tatgaaagat ttagtataaa ctattttcct aattctatta
    40861 ctgttactaa agaaaagtca ttaggtgaag atatagatac ttggactaat atcactttag
    40921 ctacaactct tgacttagat ggagataagg gggagatagt ttctcttaat acttataata
    40981 atgagatatt ctgttttcaa aggagaggtt tgagtaatat attattcaac tcaagagtac
    41041 agataccaac ttctgatggt atgccaattg agattactaa tggattgaag gtaagtggta
    41101 agaggtatat aagcaatact ataggctgtg ctaataaatg gtctattgca gaatctcctt
    41161 ctggactata ctttatagat aatgaaacta attcattata tctgtttaat ggagaaatag
    41221 ttagtctatc tgataagtta ggtttcagac agtggattag tactcacaat gttcatgtga
    41281 attgggaacc tgttggttat aataactata ggtcattcta tgacaagaat aataatgatg
    41341 tgtactttac ttataaagac cattgtctgt gttattcaga gttgattaac cagtttactt
    41401 cattcatgag ctatgaagga gttcctgcta tgttcaatgt aagtagtgag ttttatgcct
    41461 ttaaagatgg taagatgtgg gaacagtttg ctggagacta taatatgttc tttggtgaat
    41521 ataaaccatt cagtattacc tttgtggcta atgctgagga accaaatgat aagatattca
    41581 atacagtaga gtttagagct gatagttggg atagtgataa cttgataagc aacaagacct
    41641 ttgatactct tgatgtatgg aatgaatatc agcatggtac tacccctctt actaatctac
    41701 ttggacatcc ttccccatta aagaagaaat tcaggatatg gagagctaat ataccaagag
    41761 caatagcaaa taacagggat aggataagga acacttgggc ttatattaag ttaggaatga
    41821 acactcctaa tacatataga acagagttcc atgatgctat tattcactat tttgcataat
    41881 taataggagt ccataaacat tttagtttgt ggactctttc ttttttaatt aaaggctttg
    41941 tttattcaat aactttatat acatttgcaa caaaattaat tatactatgg ctaagaaaaa
    42001 aattaagaga agaggcaaga tgcctcctaa tatatttgat actggaggtc aaagctgggg
    42061 acagcagtcc tcaggacaat tctcaaatgc ctttaaaggg gagaatcttg gcaattcaat
    42121 aggaagtatt ggaggtgctg ttggtggtat agcacaagct ggtatatcta atgcacaaat
    42181 agcagacacc agtggaattg aagctcagaa taaagctcaa aagaatatgg tagtaggtgc
    42241 ttcatctaat gatgatttga tgagtgaatg gggttcatgg aataaagtga aagatgacta
    42301 ttcatggaaa gatgtcagag gtggaagtac tggtcaaaga gttactaata ctattggagc
    42361 tgctggtcag ggggctgctg ctggagcatc tgtaggtggt cctattggag ctattgtagg
    42421 tggtgtagta ggtcttggta gtgctattgg tggatggctt ggtggtaata gaaaagccaa
    42481 gagaaaagcc aaaaaattaa ataaagaggc taaagaagct aatgagagag cactaacttc
    42541 ctttgaaaca agagctgata acatagatac acaaaatgac tttaatatgt tagcaaactt
    42601 ctctgcttat ggtggtccac ttgaatttgg tagtggtgca ataggctatg agtttgataa
    42661 taggtactta aataatcaag agatgagtgc agttgctaaa caaagattga cctctcttcc
    42721 taactcattc caagcattac cagagatgaa tacatataat gcttttgcag aaggtggtgg
    42781 cttatccaga gagaaaaact atggttctaa gaaaaagcct tatccatctg ttccttctgg
    42841 agactttgca ggacctcaca gaagttaccc aataccaact aaagctgatg caagagatgc
    42901 actcagatta gctggattac atggtaatga gagtgtaaga aggaaggttc ttgctaaata
    42961 tccttcacta aaggcttttg gtggaagtct gtttgacagt gtagtaggta ataactttaa
    43021 tcaatccttt acacagggaa tacaaggaat gttccaacaa gaacctgaac aaactgttca
    43081 agcagctaat atagctaagg atggtggaga tattaagatt aaggagaaaa ataagggtaa
    43141 gtttactgca tattgtggtg gtaaagtaac agaagcatgt attaggaaag gaaagaatag
    43201 ttctaatcct actacaagaa agagagctac ttttgcacag aatgcaagga attggaatgc
    43261 ttttggagga tggttgaata cacaaggtgg agactttact aatggagtta catttattaa
    43321 tgaagggggt tctcatgaag aaaatcctta tcaaggaatt caaataggag ttgacccaga
    43381 aggtgctcct aacttagttg agcaaggtga agtagtttat gatgattatg tattctctga
    43441 tagaatggag atacctgatg atataagaaa ggaatacaag ttaagaggta aaacctttgc
    43501 taaggctgct aaatctgcac aaagggaaag tgaagaaaga cctaatgacc ctctaagtac
    43561 taagggatta caagctgcta tggaaagaat agctactgca caagaggaag caaggcaaag
    43621 aaaggaagcc catagggaag gaaatgaata tccaagtatg tttgcttatg gaggtgatac
    43681 aaatccttat ggcttagctt tggaagaccc aatgagtgtt gaagagcttg aagctcttat
    43741 ggttcaatca ggagaaactg gtgaaatagc tccagaaggt aataatggta atagacagac
    43801 atggacaaga tatgcaccaa ttataggctc tggtttagca agtctatcag atttattcag
    43861 taaaccagac tatgatagtg ctgatttaat cagtggagta gatttaggtg ctgaggcagt
    43921 aggatatgct cctattggaa actatctatc ttatagacct ttagataggg acttctatat
    43981 caacaagatg aatcaacagg ctgctgctac aagaaggggt ttaatgaata cctcaggtgg
    44041 taacaggctt aatgctcagg ctggaatact tgctgctgat tataactatg gtcaaaacat
    44101 gggtaattta gcaaggcaag cagaagaata taaccaacag ttgagagaaa gagttgaggc
    44161 attcaataga ggtactaaca tgtttaatac tgagactgga cttaaggctt caatgtttaa
    44221 tgcagaatca agaaatgcag ctaagagagc aagattagga caggctacaa ctgtagctca
    44281 attaaggcag ggtattaaag accaagatgc tgcaagaaga agtgctaata taactaactt
    44341 cttacaaggt ttaggtgata tgggatggga aaatgagcaa gctaattggc ttgatacatt
    44401 agctaaatca ggtgttctta agatgaatac caaaggagaa tacactggag gaactaagaa
    44461 agctaaaggt ggtaaagtaa gaactaaaaa gaagaaagga ttgacttatg gctaatttca
    44521 gttttgtaag tggtgctaag ttcagaccat tctcttatca ggaaatgctt caaccacttc
    44581 aagcatacac tcaagaatat aatactattc aagagggtat gggtgaatta ggaactaaag
    44641 cagatgtctt tgagagaatg gctaatgaac agacagaccc acaggcttat gcaatgtaca
    44701 aacaatattc taatgacttg gctgcacaag ctgagtcatt agctaaacaa ggacttactc
    44761 ctgcaagtag acagggattg attgatatga aaagaagata ctcttctgag attgttccta
    44821 tagaacaggc ttataagaga agacaagagt tagtagatga acaaaggaaa ttacaggctc
    44881 aggatagtac actgttattt gatagacctg cttctacact ttccttagat gaactaatat
    44941 ctaacccagc tctatcacca caatcctatt ctggagcact attatccaaa caagtgggta
    45001 ctgctgcaca gaatttagct aaggaagtaa gagagaaccc aagaaagtgg agaacaatct
    45061 taggtaatca atactatgaa accatcatgc agaagggatt cagacctgag gaaattatgc
    45121 aggctgtaca gaataatcct gaggcttctc ctatacttca aggtattgtg gaagatgcag
    45181 taggaagttc tggtattagg aactggaatg atgagaatat ccttaataga gcctatgatt
    45241 atgcaagaca aggtttgtgg aatgcagtgg gtgaaactca atatcaaact ctttctaata
    45301 aggcttatga ttatgcaatg caggaaaggt tagctgctgc taagaaaggt aagacagaag
    45361 gaaccccctc tgctgtattt aggtcagtac ctaagactaa agtagatgga gacaagaaga
    45421 ctactgaact taatgatgaa ctacagttca tacaacagtt aagagctaat ccttctatga
    45481 ttaatgaaga agttgagaga gttaatccgg gttatccaac tcaatatggt gtgaatgttg
    45541 gtggtggaat atataaggtt aaacctcatg cagaaagact tcaacagata atcaagaagt
    45601 atgatatgaa ggatggtaat atggaccaac ttgaacagaa gttacaagct gatattagaa
    45661 gcagtgctgt aagagacttt atatataaac ctaatataac tcagagtgac ttaatttctc
    45721 aagttataaa ggagaatgca agaaccttag gtgcagctac agaatcaact ggtctttatg
    45781 aacttgatga taataggaag ggagacccta ttaagttaaa gaatatctca gattacttca
    45841 ctggtgacaa tgatataagt tatgacccag aggttggact tataatcaat gccactaagg
    45901 atggtaaaac taaatcagca gttattgacc ctgagctaat agatgatgca gatagaagtg
    45961 tggcaggata tatgaataat attaatgtac ttcttgagaa tggctatgat gtagaagctc
    46021 aaagatacat caatacaatg atgaattata tctatggtaa gttcaataca cttgctaaga
    46081 gacaaagtaa tacagattct aaattagagt agaagaatat ggcaaataat caacaaatcc
    46141 aagacccatc tacacaagga gtaggtgggt taaggggact taaaagtata gatgcactaa
    46201 agcaagaagg acttcttaga gatgttcctc atattgataa tatagaggat tataagcaag
    46261 tctctaacag tgccttacaa agagctgtac ctcaagaggt aggctttgtt ggagtaaatg
    46321 atagtatgta tgatgaagac attacatcta tgacccaact tgataactta gccaatacaa
    46381 ggggggagat gcaaccttgg tatgctcaga taggtgctgg gttagctaag ggagctgttc
    46441 ttgcaggtac tacctttgct gatggtatcc ttggtactat agtaggttta ggtaatgcag
    46501 cagctacagg aacattctca ggcttctggg ataatccttt ctcaaatgca atgcagcaag
    46561 taaatgaatg gtcagagtca gttctaccta attactatac tgatgcagag cagaatgacc
    46621 cttggtatga gaatatattc tcagctaact ttattgggga taagttcctt aagaacttag
    46681 gttttgctgt tggtgctgcc tactctggta agattagtgc tggtgcaacc tcaaagttac
    46741 ttggtcttaa taaagcaaga caagcattca aaggtgcagt tacagcctca ggtgaagctc
    46801 ttaatcctaa tgcagcttta caggcttata gggaaggaga tttattcctt gatggtgtaa
    46861 ggcttactga ggaattagca agggatgcca agaaacttaa gatggctgag cctactctta
    46921 aacttactgg tgctttctca ggtgcattag gtgaagcaag aattgaagct attcagaata
    46981 gtaaagactg gtttgagctt cataaacaac aacttgatga tgcacaagct aaagtagcag
    47041 cacaagagca agaagctatg cttagagagt tccctcaatt tgcacagtat cagatttctc
    47101 ctgatggaaa gtcttttgag caagttctca ctccagaagg acaagctatg ttacaggcaa
    47161 gagtagatgc taagtttgat tacaatagtg ggctacagaa actatcagaa gatagggcta
    47221 agatgggtaa tatagacttt gctctgaata ttccactact tactgtatca gatgcttggc
    47281 agtttggtaa gttctatgca ggtggatata atacagctaa gaaaggtagt cagatactaa
    47341 ggacagttgc agaagatggt actgtaagtt atagtgcagc taaaccttct gtacttagaa
    47401 atgctttaaa gattgcaagt aaaggtgttg cagaaggtcc ttatgaagaa atgggacagg
    47461 ctgttgcagg taaagttgca ggatataaat atgcttctga acttaatgac ttctatggag
    47521 ccaagataga cccagatgca gagagtgaga ctattgattg gttacaagct actgcaaaag
    47581 ctattcagca aacctatggt actgttgaag ggtgggaaga aggtttcatt ggtggtttaa
    47641 ctggtttagt tggtattccg ggctttagaa gtacaagaaa tagtgaaggt ggcttccaat
    47701 ccccagtata tcttcaagga ggtattaagg aggatataca agagataaga gaaagaagtg
    47761 aaaaggatga tgccattgta gcccaactta ataatagagt acaatcacct gagttcctta
    47821 attactatca atcagctatc agacataatg cttaccaaaa acaaatggat gaagctgctg
    47881 ataacaatga taactttgag tttaagaatg ctgaacataa ccagcttatt agtgatgtta
    47941 tcatgtttga taaggcagga agaatcaatg acctatatga tataattgag gaagctggta
    48001 atataaaaga agaagatgtt gaacaaataa gacaacttac tactaatcag gaaactggta
    48061 catcagtata tgataatatg actgatgcag aagtaattga acagattcaa aagcaaactc
    48121 aggaaactaa ggaagctgta gataactata gaaagattag tcaggactta caagttaaga
    48181 ttggagatta ctttgatgag gatggtcttg aagaaatgac ttattacttc tcaaatattg
    48241 ataatcttga aaataggttt aaatcagtac atgaagatat aaaggataga cttcaaggag
    48301 tattagatgc ctctatggat agggagttta ttagtgacag tgatgaaaat aagattaata
    48361 ggttatcaga cttcttaaac ttttctcctg taagactaat taatgaactt gctgattcaa
    48421 aggaagctca atcttatatc tctttattag ataaggcatt acagactgac cctaataaac
    48481 aggatataat tgatgaggtt aatgaccttc ataagatagc tgaaagaaga cttgatttca
    48541 ttgacaagta tgatacttat cttagaaatc ctcaagctct tgcacaaaaa caagagagac
    48601 aaagagagaa tattataaga gaaaatgaaa gacaagagat agctaagact aaggatgcag
    48661 cattagctgc tactaacctt aatgagttca gagaagcatt gaataatgag cctgattcat
    48721 ctaaaagaca acagattctc gatgaacttg agaatgaagg taataagatg gctaaggact
    48781 ataaggaagt tcaaatgtat aatagtgaag taagcagggc aatagataga caacctatct
    48841 ctcctgaggc taaagctaat gcacaagaac tacttaggac tcaacatgaa aatgctaata
    48901 atcttgagga aatggctaat cctaactcag tattcattaa taatccagag agtctgtatg
    48961 atgaaaatct accagatgat ttgaatatga tgaattttgc tgaggctcaa tatggtcttc
    49021 tatctgcaat gagtgaggtt aataatgacc aaagattcaa agcaaggttc ccttctgaat
    49081 atctaaagcc agttgagaga acagatggta caaaaggaac cacatcaaaa gatacaactg
    49141 gagatagtgg tacaacaaca gttccaccag ttaatgctgg accagttgat acttatgaac
    49201 ctcctgtagg taatattacc cctcaaatgg tagctgagga aaataagaaa gccaatgaaa
    49261 atgctcctac tcctcaatca ttggataagg atgcaaaggg taagaggcag tattatagac
    49321 ctactattcc tgaattgcat attaatgcaa gtaaggatgg agatttcaga cctttcaatg
    49381 tagtagttgc agagaaagag aacttgaact ttgatgaact ttataactat cttagagata
    49441 atagagcttt cagttatgta aatgaaggta atctaaaggt aggtgatgaa cttggcttta
    49501 tgattgaccc tgaattcaat gaccatacaa tctttattgt agataagaga aataaccaaa
    49561 tagttggttc attagatgaa agtcagtatg tagtagatag atatgaaggg ttatcaggtc
    49621 ttattgaaag agtaaaagaa gagttcaatc agactggaaa ggataagaag tttatagcta
    49681 ctcctactac aagagtatct cagataatgg ttggtagaat accttatggt acagaagaaa
    49741 gaaacatagg agaaatacct aatgtatctt caaattctat ctttggtatt gtaaagaatg
    49801 gtgtcctatc tactaatggt agaatcagtg atgatttaat taccaagcca atggatatga
    49861 gccaaaagga aggtaggatg tatatcctta ttcctaatgc tgctggtaaa tatagtcctg
    49921 ctgctgtaag ggttaagcac ttcaatgaaa gtgaatataa tccagaagat gttactatta
    49981 attcaactcc tttatataag aatataaaga agagtattga tgctttagct aatgctttta
    50041 cagaggaaga tgttaataat gcagtaaaag acttggcaag aagtctatat attggggatg
    50101 tccatattga ctatatacaa ggtaagaatg gtaatggtat caggtttact aaggttcaga
    50161 gagatgctaa taagaatgaa atctatgatg aagtagatgg taagagagtc agaagagaag
    50221 atgcaagaac tgtattctta actgaaagat gggaccctaa tgttctctat gaattaggtg
    50281 gagagggtgt taaaactcaa cctgatacaa gagattcaca ggaagtagcc agtgaaatac
    50341 aaaacatttt aatggcattc aatcttccat tacaggtgaa tttaggtatg cttaataagg
    50401 gaggctacaa taacatgtta ctctcttctg gagtaatgac atctaatata atagatgcca
    50461 gtgtaaaaag taattggttt acaacagatt actttgatat acaaggcaac ttacagcaag
    50521 ctctaaaccc tgcatcagtt aaggctgagg aaggtagaaa gatacaaact cctgtaggag
    50581 gtacagaggg ggctattgca ggaactacag tttcatttga taatactaca taccatgtag
    50641 atttgacttc aaatactgta agggataata atggcagaac tcttaactct ttcccagagt
    50701 ctattcttga tatggcttat atacaagaaa actatgggga tgctcagaat ggttctatga
    50761 tgatgggggg tatcaccctt cttcctaatg gtaaggttct gaacagaaat acaggtcagt
    50821 atgtaactgg tgctgcatca gataaattca aacagaaatt agctgataga aagaagactg
    50881 tagctgactc taagaaggtt atagaccaga ttgcagagaa ccaagctaag gttgataaga
    50941 caagaactga tagtgagttc tattatatcc ttgaggatga tggtgaatac catgaatata
    51001 agagggtaca ttcagtatta ggaagtaatt ggattgagtc tcctaagcaa actaaagctc
    51061 tacaggattt aagagttaat ctctcaaaga atgcagataa tataacacag ttcaataact
    51121 accttaagaa cttaagtaac cattatggtg tagaccttac agcttttgag ggtaagatag
    51181 atgtaagaag tagagatact attgtgaata tagtaagaga taagatgtct ggaactaatt
    51241 cacaaagagc attagaagca ggtacttctg tagatagtgt aatcagaaac ttcttcacat
    51301 caagtgaaat gccagttaaa ccaagtaata tgtctgaaca ggcattcaat gatttggtta
    51361 cttctcttac tgaaattaag agtaatattg aagcaagggg tgagacattc cttactaata
    51421 atatagtact tttcaataag tatgagaatg gaaacagggt agctggtgag gttgatattc
    51481 tctctgtaga tgctaatgga aacttcaaga tatatgatgt taagacaagt agatacagtt
    51541 tctatgactt tgttgatagg aatggtagaa aggttaatta cttcaagaat aaatctaata
    51601 cccaaacaat gagtcaggag cagtattata ctaaacaatt aagtgcttac aagaacttat
    51661 ttgaatccca atatcatact cctatcacta ctttagctat attacccttt gtacttgagt
    51721 acaacaagga taatgttagt agagtaaata aggagaaagg tattcttctt aactatgatt
    51781 catctgtgaa tgttccttta gttggtagtg tagctactcc agaagtgagt aatactgata
    51841 gtagcttacc tatattcaac agtacatggg aaacaagaga acctataaat aatgttctac
    51901 cagactatag tatgtcagat agtaaagtag gttacttctt gagagatgga aagttgcata
    51961 caggttatct aagtcctatt ggaaaggtga atggagttga ggtatatatg actaaggttc
    52021 ctaatatcac taaaggattt ggagaccaac ctgcacatgt tgcatctaat gatttctatg
    52081 cagtatttcc taatggtaat actattgctt tagtaaagaa tgctgtactg tcatatagtg
    52141 agactgaggc taagaacaat ataaagaaga tactggaagg taatcctcag agagttgtag
    52201 atatgtctca ggaaagtact atactttata ctccttctac tgaaccagtt aagattgaga
    52261 agcctattat ccctgctact attaatcagt cagatgcaag tggtgctcag gctacagtag
    52321 ctaaagagca agctattaat cagactgatg aagagtttga tgtagaattt gaattaagac
    52381 aagtagataa acttgataga cctgtatgga ataaagagaa agaactatct tggcttaata
    52441 aggttctacc tcaattgagt gaggatggaa gaatccaaat aagtaatggt cttattgaag
    52501 ttgctggtaa aggagctata gcatggggtc aatttaaaga aggagtagta actctttctg
    52561 atattgcagc agaaggtact acataccatg aagcattcca tgttgtattc cagctaatga
    52621 cttctgagga aaatagagca agactatttg aagaagctaa agccttgtat ggtaatatta
    52681 gtgagagaga ccttgaggaa aatatggcag aaggatttag aagatttgtc atggcaagta
    52741 atgtgaatag tccttctgtt gtaacaagaa tcaaggatag tatggaactt gctgctgaat
    52801 atatgtttgg tgatgatgta gagtctcaaa aggctctgga tgaatacaag agtaaacatt
    52861 caaatgataa gtcattactt aatcatatca ttgatttctt caaatcatta atatataaag
    52921 tcagattctg gaactactac agtccatctc tgacagcatt atatcatgac attaataatg
    52981 gaagatatag taatgctgaa tatagagttg aacctttagg aagtaagaga agagaacttg
    53041 attatagtag tctttcagat agtatgaaag agaaatggag tgaagaaaag tggaatgaag
    53101 tatcccaaga agaaagagag caagcattaa gatgtaactc ttaagcatta ggctgaaatt
    53161 ttttattaag gtgtaaataa aaaggggagg tagaataatc tacttcccct ttcttctttc
    53221 atagcctttc taacctttct ttcaagcatt gattataggt attcatagca gttgcttgaa
    53281 cttgtagtaa tgctttttga acatcatcaa tcttgttaaa attatcacta aggataaaac
    53341 tacttaactt attaagcttt tcttcaagtt gaacttgttc ttctactaat cttgttttaa
    53401 aatcactcat aacttttttt ttttatttaa aattattgtt taaagaatgg tatttggtct
    53461 tcaatataaa cacctctcat aattgtatta tacataggag caagaggaga cttaagtaaa
    53521 ctctgttgag ctttagactt atctttgtaa ggtccagact taagtattgc atcttctcca
    53581 ttgaatgttt catagttcat tggattcatc agattgatta gattaagagt cttttctact
    53641 gtatttacac cagcagcagg agactttaat atcctcaatc cttcaccaac catttctgga
    53701 gtaggagtaa gagcacctaa ttcagtatat aacctcctta gttgatactc aatcattttg
    53761 actaaccaag gtctgtccct atcatcactc cattctatca atccaatagc tgctgctact
    53821 gcaaggaagt gggctacctc agttaatgct ctcttgacat ttgcctgttc tgtgggagtc
    53881 atttcattcc acttacttgc aatatcaaac tgagctttcc ttaggtcttg gaatagggca
    53941 ttcataaatc tgccagtagt aaggtaataa ccttctgtcc atgcttcaag gtcatagtta
    54001 tatgtagctg atttgaatct tctattcagt gatggtttaa tccatttcct gaacatcata
    54061 cccaatctac caatagccaa tctttgtact gcacttctat cagctttatt ataaataccg
    54121 tgcattcttt ggttaatagc tgcactcttt ctgctgaact taattatatc ttcttgagta
    54181 aaagctgagc catcagcctt agtatagcct tgttttagct gtaatttagc acctaacttc
    54241 ttgttactac tatctaatgg tacaacctca aaagcatccc atagacttac taacttacca
    54301 ttaggagcct tcattttata agcatcagcc agagctaagc tggttctatt ctgcatccag
    54361 tgttcaccag cattattcat gaagaataaa gcagatgtac caaacattct actgaaccaa
    54421 gtcttcctat caaagttgac ttctcttgta tcttgttcat attcctgcat tacattgaat
    54481 aattcatccc ataaagctaa cttattagtc tttaccctat cacctaattg agctaagaat
    54541 gatggtaatt ccttaccata agttctatca gctcttaggg tattcttttc attgaagaac
    54601 tctcctgaga aagactcaat cctcatcatc accttaccag tagctatatt ggaaacacct
    54661 gaaaggacat tcaatgccaa gttattcata gaagtcattc tattaataaa gttggctacc
    54721 tttcccttgt caatattagt cttaccaaat gttccttcat ctgccatata ttttccatat
    54781 acctgcattt caaagaagtc attcagtctt tccataaacc ttgacttgtc tcctgtctta
    54841 gttaatttac tctcaacctt tctgcctact gccttaaact tctcaaccat aggtttacca
    54901 ccttctgtct gagtaacctg tctttctctc agcatatctc tacctacttc aagaacatca
    54961 atgaccttat tcatttcatc aaagtcatta gccattgctg cataagcagt catagtgcct
    55021 actatatcag tagataagtc attagcactt tctcccttct tgagctttgt aaagtagata
    55081 ggtagcattt gtacctctct atcctcaaag tcttttacag ttgccttgtc tccaaagtct
    55141 gtatcatcag ttctcctaac aaacatatct ttgatacttt cccaaacttg ttgagtacca
    55201 gccttcacac tttcagagct tttaaccctc tcaaccaaat ctttcctaat ctttacagca
    55261 ctattcagct tagtatattt atcaggaaga agagcatcaa gtttagcctt aatatccatt
    55321 acagtagtat aataatccct ctgggctttg tttagccttc tgaactccat actttcataa
    55381 atggatttct taggttgtct aactccatct acagtctcca tattggcatt gaaccaattc
    55441 tgtctctctt cattgtattt atcagcattc tctcctacag gatttctgcc atatttttca
    55501 ttgagacttt ggaacatagt cctcattctc tctctaaata gagcatgatt tatctcactg
    55561 atataattac cacttagatt gcctttacta tctctctcaa acatccactc agtgtctttc
    55621 acaccagcct gttcaagttt aatagtggca gcttgcagtt ctttctgaat atcaatagtc
    55681 ttcaatctgg cttgttcctt gctcttttta acagcttggt ccataatctt caacatgtaa
    55741 tcagatgaat cagccatact atccagccat ctatcaaaga aagaaatatc ctcatcagct
    55801 attttaacca actcttctgc atttagagtc tttcctttat atttgccaaa tggaaccaca
    55861 aggttatccc ctacaaaagg tttaatgaaa tcaacaaata gaggcatgga gattgtatta
    55921 tagtccactg caaggtcatt aagcatggta gtgacattat ctaatgcaac ccttaccctt
    55981 tgaccatatc tattgtctgt ggacttctct tcctctctta gagcttctct tactgaatca
    56041 gctatcctct tataactgta catgtagttc ctgatgtccc tgagtactcc agccctttca
    56101 ttaagattgg ttgcaggagt atttctcaat acctcaagtc tactgcttac tttccttagt
    56161 tcttcaagtg cattatcaag gaacatatag ataccttcaa tctcactatt atcagctaat
    56221 tcaagctcta acctgtctat taataacctc tgattggcac taaattgact gttaggattt
    56281 ctcttttcat aaatcttgag cctcttcaac tcattatcta taatcttctt caagagagtt
    56341 ttatctctat ccaccctttc agtagtagaa tagaatgcct cagaagtagc tatattctca
    56401 acactaatag cttcatccat ctgtccagta agaatatcac cagccagctt actaaagcta
    56461 ctctctgcct caagcattgc tttttggaac tgtgaagccc ctaatcctct aaagaaattt
    56521 tttacagcat tgataaacct ctccagaagg gatttataag atgaagaagg gatgggttca
    56581 gactgtaata agtgtttagc aagtagttta ccagcagctt ctctggctaa ctttgattca
    56641 tcacctttat atagactatc ataagtagca taatcatcac ctaatatctc acctaccaag
    56701 ctattattag ctaagtgatt aaccaatcta ttgataagag gattatcacc cattgcctca
    56761 atagcaaagt gagcaaattc ttctggtaat gctctctcac ctttaatacc atcagcaagt
    56821 ctaatcaatt caattatacc tgttgcagca tctctggctt gactaaagtc tgttactcct
    56881 gccactcctc ttctctgttc taagtctgta agagcaccta tcccaatgcc attagcagct
    56941 aatatctccc tcaatctatt attaagagtg taattatact gcatactatt agcttcaaga
    57001 ctgttcatct tatttcttac tctgacaaaa ggactgatat aaaccctatt actttcattg
    57061 tcccatacct tttcaacaga tgcaacatag tcctctctaa actctgattg agtattgaat
    57121 tgaatagcct tttggactaa cattctatag ttctcatcat tgttcagata taacttggct
    57181 ctgcctgtct tgtggtaatg accaatctct tcattaaggt tctttagaat cttctgctca
    57241 tcaataatac ttcttagatt agttttcttt aagagactgc ttagagtagg ttcaccattc
    57301 tcatccatct gtaaccttgg attccaatta gtaataaagt cactactctt tgtaatgagg
    57361 tatattcttg ttgcctcctg tctattaggg gcataagcca gcaggtcttt aaataacctg
    57421 ctgcttacta cctcattttt actgttcctc acttgaggaa ttattgcaca tttcttagcc
    57481 atatctataa ttcatataat gtatttgcac cacagatttt atcattgttt gcatcctcat
    57541 actcagtatt tggattgata gaattaatat catctgcttt cccttcattc acttcaagtg
    57601 gagcaccata cacctgactg aaagcctcac ttgcaatatc ttgagtcaga cttgagaaat
    57661 catagttaag atattctggc atggagtcat aatcaatatt ctcttcctga taggctgtta
    57721 tatcctgatt tatattagga gtataatccc tatcattctt atcaatgact gacttcattt
    57781 cagtaacatc cttaccatat tcatactcaa tgaaactgtt cttgaatcca agtgggtcta
    57841 tcctttcata cacagctaca ttaggttgta cattatcagc ttgtgtaagc ctgtaatata
    57901 ttgtacctcc cttgtatctt cttgctatgt aattaaagaa gtcataggtt gtttcctctc
    57961 ctattccctc tctcttcctt attaccttct tatcactgtt gttagattca gtatcaatgg
    58021 ttattttaac catatccaaa gcatcacctt gttcattagt gaaagaagta gaagcctctg
    58081 tgggaatctc aggaaccaac tgtctattat ctaagtgatt atagatatac tggtcaataa
    58141 actgactgta atcatcctca ctttccaaca atcctctcag ggtatcaata tactctggaa
    58201 cagattgtct gatagcagtt ggtgctaaat gaatgaaagt agaaggtcca aatgcaaacc
    58261 catttctgta ataactgtat ctgaatagat taagagctaa agcctgagct tctggtccca
    58321 tatataacaa tgattgccag tctctcatat atctttctct cagagtagga cttaactgac
    58381 caacattctt aaatattact gtatctacag gattgttttg gttagccctt attactctta
    58441 atctcttaac aaactcaagt tcagctattt caggatgttc actcaatgtt ctgttgaaat
    58501 aatcagggaa attattgatg aaatcccttc tcttatcact ggctgttgta accttatcat
    58561 ctgctctgag gttagcttct tgcccaaaga atgatgtctt ggacataata taggctaaca
    58621 aatcattgta gatattattg agtgtctttg catttaactt gcctgtctta gtgtactgtc
    58681 ttaagcctct caatccctct ttaccatcaa ttacttctct gaaagagtca gtgaattgag
    58741 ggaaatatct actgaacatt tcttgtgtct ggtcaatacc aagactaaag aatgcctgta
    58801 aataaggtaa tggggagctt aataacttct ctcttatctg gtcaatatcc atacctttca
    58861 tactgaaagg catgataaca tctgcaccag ttaaagggga gttttcattt agcactacat
    58921 tagtcaggaa atcatcaacc ttctgtatct taatctgtgt atctgcaata gtaggacctg
    58981 ctgcaccacc ttgagtatct gctcttgtag cttgaaccaa ctgtcctaaa gcatctgctg
    59041 tgcccattat tctcttaaat aaataaccag cagccacctg cttcttatag aactcaacct
    59101 ttctgtagtc agatgtctga ttcctatcac ttaattcctc tacttccttc tggagaataa
    59161 tattgtctgc caattcatct gccatgaact tattagattt ataattgtca taggttacat
    59221 cttccatcat tgcagccctt ttcttgtagt tctcaatgac ttcatcaata attgtgtcct
    59281 ttcctttgcc ttctctactt tctctgaaat aggtattagt aatatccatt acaattggtt
    59341 gtgacataat caaaccaatc tcaataggat tataaccaag cctacttaaa agcattgagg
    59401 catcagcagt gaatgtattt tgattcaatg aagcaagcac agggtctttc acattatcca
    59461 cagatgcagc aaggaaacct gcattattcc ttgagatata ctctttattg tcattcatca
    59521 gaccgtgaag agaagttagt ctcttaccat taagtaagaa agaaccattc tcagtgtcaa
    59581 gacctaattc agtatgttgc atcaaagcat ggtttgcatt atggttggca taaataccaa
    59641 tcaatgctgc accagtcata ttctgctgat gaagttgaac ctgagtcctt ggattaagag
    59701 ggtcaagttt cttcttgaac ttctctgcca atttatcaag ttgttccaaa tccatactac
    59761 ttaacttatt aagagtactt tgattctcag ggatattcag ttccttcctt agttcagact
    59821 ctctacttga ttgaaggata ttaatcattc ttgcagactt cttctgataa tcaaaaccac
    59881 cggggttaag catctttgaa gcagtgtcag cattagtcag aacaccccac atcatatcaa
    59941 tcaatagatt gtttctggct tcaagactat tctcttgtgg agacttgcta aagtcatatt
    60001 caatcttctc aatcttatcc tcagaagata ctctatactt ctctctatta gctttatatg
    60061 tcttccagag attatattcc tgactatcct taggagcttt cctaccatca tctatggctc
    60121 tgtttacact ctgtctatat tccttcaaca tttcaggaga tacagctttt ccttgtgtca
    60181 attgagcaac caaatcatca acaaactgtc ttctattata cttaggagtt atcttgaact
    60241 caggtaacat gatatacaat ttatccacat caaagtcaga accactcaag gtagtaatct
    60301 ctgatggaag catgattgag ctaccatttt gctgaggcaa gaaacctttg atataaagag
    60361 gagccattga gtatttgtcc tctgttggaa ctctataacc aatcaacttt ctcaagctgt
    60421 ctggtaattt atttacatcc agttcatgag tacctgcctt cataagaggt tcatagaact
    60481 tcctactata tgctggcata taaacttcga gatatttaat tctcttgttc tctccttcac
    60541 cttcaaaaac aatcttcaat tcatcagtaa gaccatagtc agatacctga ataagtgctc
    60601 ctcctctaat cttctgctta gtaattctac tcttgataat gctgttcagt aatgtttgta
    60661 ccctctgaga ttgtacaggg tcaaataatg gaatattgaa ttgtcctttc tcattaagag
    60721 tacaggctct aatcatatca attccatatc tttgattacc tctcaattcc tcaagaagaa
    60781 tcttctcaac ctgtctggca tccttgaaga tttcatttac atcagcaaaa gcctgaatga
    60841 tattctcagt gttaatagca ttgtacatat ctaaccattc ctgcttagac atttccctgc
    60901 catttacatc aatcttaaca tctggactaa tatctgctgt aatcagcttt ctaatctgag
    60961 taccaactaa ctgaactgca tcaatagcat gttctggagt tgcagtctga ataccatagt
    61021 cttcatagct tactttatga accacattag gattctcaac accattctga gtagtggcat
    61081 tcttaagtac agacttcaca tcttccttag tattgacact attcaaatca ataacacctt
    61141 gtttcccaac cttagtagtt gattcaaatt gaactacatc aattccattc tcttccatga
    61201 actcattgat agctacaagt ttacctgatt taccaagtgg acctgaaact aactggtgca
    61261 tagccataag aaggaactca gagttcttat gctgaactgg tgtcttaatg cctgtatgac
    61321 cttgaactcc actcatatta ttcacctgag tgtacacata aggtttctta gtctgccaga
    61381 taatattgaa atcagccata tcccacttac cattttggaa gttatcaaag gctctctgca
    61441 tatcatctgt ccactgacca gacatatcaa gtatagctct gtaagaactt aatgacctat
    61501 aagcctgagc atctgccaca tttacctctc tgaacttatt caagattaaa tccctatctc
    61561 tctttgacat ctcacctttc ttgactcttt catcaagtac agttgcaata tcatcaagtg
    61621 cagaagatac aatctcatca tcctttagat agatagttct ctcttccttt ctaccatatt
    61681 tagaattggt attaagtcta agagcaggag catgaacttc cttatatctc ttttggaagt
    61741 cctctatatt cttgtagaaa gcaaggtcag ttgtagtgag ttcaatgatt tgtgatgtag
    61801 caaacttact attccagaag tattctctca acttagcttt ggcattattt ctaataacca
    61861 agtttctgtt gatgctatct acttctttgg gagtaatctc acctctcacc atcttctctc
    61921 tcaacaagtc cctaatactt tcaaaaagag tagttgccct tctatcatct actggattat
    61981 tattgttgta atcccttaaa agaatatcca tttctgtagt ccacattcct tcaagagcct
    62041 tctttgcatt gttcaaagaa gttgctgtgt ttctattata agaactttga ccagcattta
    62101 ccccaattac tccaagatat ttgtacttac cattaggaag ttcttcaagt aaaccagctt
    62161 tagcccactc tctataagtc tgttcaaact cattatcaag agcttctctc actgactctc
    62221 tgatgaactc tcttaattca gcaccagttc cttcattctg gattctctgg aacctatcaa
    62281 ggaaagtttc accattgtca tatcttacat cattcagagc tgtaaggaac ttaaactcag
    62341 caccaccaat actcttgata gtaccatctt tcttccttac tatatcatag tttgcaatag
    62401 gagcaatgtt gggattaccc ttttgatatt caacatccct ttggtttaca agagctattc
    62461 tatctacctc ttgattaacc aagtcaacca ttctatcaag gataatatca tcatacttca
    62521 tatactcacc atcttctcca atgatgctat gattgtcata cttcctgaat ctaatgaact
    62581 cagcagaagg actatctgaa agaattggca catggtaatt agcccattga acatcagatt
    62641 tactgttatc tgggtctcca aagtactctg tcagtaatac taaggtataa tctaaatcat
    62701 cccagttctg atatgcaacc ttatctgagt taagtagaac cttatggctc aatcctcttc
    62761 tcatttcagg gttatttacc agttgctcaa tccagtcatt tctccatctg ccatccttat
    62821 agaaccattc atattgtcca aattcatttt caacaaactc tttgaacctt gcttcattac
    62881 ccataacatt cttaagctgt ttaatcaact taccaagata gttaggagta acatggctat
    62941 agtatgactt atcattttcc ctcacactac tttcaatggc atcttctgtt acttctgcaa
    63001 gcatcatagc tatactgttg taagcagaac caaaggtatt tatcaaatcc cctctctttt
    63061 cagttccatc ttcaagagtc tcagatttaa cttcaccttt ctttacacca ctgaatataa
    63121 tgtttaattg aggaagaagc aacataattg ggtctgttgc agtaccccct tcatattgct
    63181 ttatattggt cagagcatct aataatacac cttgattagc attgatacca atcatattaa
    63241 ggagcttatt caatgtcttc catacctttt catcttgcag aagttccaac ctttgttctg
    63301 tactgagatt ggtaaacctg ttattgagag cctcagtcca tttaagacca ttctctgcat
    63361 tctcaagatt caagtctcca ttcttatcat agatactatc atcatcaaga agattaccat
    63421 tctcatagtt atccctccat tcatcaagta gataatatac accctcaggc ttattgatag
    63481 caatagtttc cattttgaaa gtaccatcag cctgtagttt cttcttctga atccagtaag
    63541 gcataaagtc ttttctgaaa tcctgataga actgactgaa tagtttaggc tcagcctgta
    63601 gtttcttgac tatttgctta gtccaaggct tggtattacc cagagtctcc agaagtggta
    63661 acatatcatc agatgtaatc atatctctga gcttatctat aagggttgca tgaacatagt
    63721 ctgcatcaag aaatctaaga tttcctaaat catccttatc atactttcct ctgtagtcaa
    63781 gttggggtat ctctctgatt acctttctaa cttcctgact taaagactca tgagaactta
    63841 cttccctata attagtcatc catccatcct taaaagcctc atcctttaca aaatcatcag
    63901 cctgtgtatc tactgcacta tctccctcag gagtatcatt attaaggttg gcatctttag
    63961 gggcaatata attagggtca atcctaatcc cctcagtggc tattagtata gtacttgctt
    64021 cctcagccaa gggcttgaag ttatctacta ccttctgata agcattggtt ttatataatg
    64081 ccttcttctt tgcagcttca tacttctgtt cattactata cctctcagaa cccttcatac
    64141 tattgattgt attcagctct gattgtatcc tattctcctc agagtcaagt atatagttat
    64201 tgaaataatc ccttactcta ctaaataagc cagcaggtgt atataacttg attatcttga
    64261 acctatcaag agttcctaac tcttctttca attcattcac agcaagtaca tcaccttctt
    64321 tttcagcatc agcaattctc ttattaagag tatcattgtg ttcttgcagt gctgtatcta
    64381 tttcattgct aaagaatctt gcaatcagac taaccctgtc tcttcttgtt cttggatcaa
    64441 agtccaaatc tactttagct tgttcttcca cagtggaaat tcttggagct tcaaatgaag
    64501 gtgaaagtgc tttatctaaa gcctctatca tttcatcctt acctttcctt agttctgccc
    64561 taaaattatt tagttcagaa gcagtaggat aagtgtccca gtccttatta ttcttgtctt
    64621 gccatagctc aacaagtccc ttgactgatt ctatagtttc accctgtaat ttagcagcca
    64681 attcttctat tgtagaatta gttgtgatac atcttttact catcttgtta tagatttata
    64741 attaaattta tgtgcaaata taaaggttgt tttcttaata tgcaagttat taagggtttt
    64801 ctttttgaga ggtaaaccaa actctttaaa aataagaaag gggagactta gctcccctaa
    64861 ctgttattca actacatact taacaccatt gtacaccaat tgagatattg tattgatatt
    64921 aaccagtctt tcaccagttt cttttggacc tcttacaaca tccatatcca tacatttgta
    64981 cttaccatcc cttgatacaa actgcatctt gtagcctctt agtatcctat attctccttc
    65041 aatgaagtcc ttaataggat tattctgaat gtgttccaga gcttctttat aagctacagc
    65101 cattgacttc ttagctttct tagccttgtc aatcaaagct acagcttctt gtctttgtgc
    65161 ttccctttca gcttcatatt gcttcttggt cttagcttta tcctgctttt ggaacacaac
    65221 agtaaatacc tcagaagatt taataccctc aaagattgtc cttatacccg gagtaccatc
    65281 tttcttatct tccttagtca cttttacttc tttgtcatat tggtcagaag tattaagcag
    65341 gtcttggaca taaccataac ctaatgtcac tgactttcca ctctctgtgt gtttgaattt
    65401 aattgtatct ttatcaatct cttcaacaat gtaatgtgac tcttctgaga atacatcacc
    65461 tactactatc tctttaatat tgattttcat tgttcttaat tttaatctgt tacttctttt
    65521 gaataagcag tatatactgc atttaattct acatcatcct ttacagaatc catagtagcc
    65581 atatacatag cttttgtcct tgttccacct ctacttaatg cagcagcttc aatcacttga
    65641 gaagttttac cactattatt aaatggaaca ctcacaccat ttgtcatagc agaaagctct
    65701 ttgtaccatc caacaaatat agggttaata gtcatagtat caaatttgat acctaattca
    65761 cttgccttct tagcttcttc cctccaatca atctgggcat tacttacaat tcctttgtag
    65821 ctatacccta ctttatgagg ttctgcatca gcaatcaata atactgcttt agtagaacct
    65881 tctctccatg cagtttcctc agtgattttc ttaatgacta actcatagaa ttcatcacca
    65941 tctccaccat atgtgtcttg agcttcattg ataaacttga tgattctgtt ttcatcatta
    66001 gtaagattta atacttgata agccttacca aagttatcct tgctcttcat atcacaatag
    66061 tcaccaaatg ctactatacc aatccttaag tcaggattag aactgaacag tttgggaacc
    66121 aattccttca catgggtctt aactgcatta atataagctg acatagagcc ggttgtatca
    66181 aatgcaatca ccatgtcaag cataccatca gtagtagatg gctctactac tttaggcagc
    66241 tcttttgtct taattaaatt tgttctcatt aaatgaactt ttcaagattt gacataaact
    66301 cttgagtctc tttctgagtt tcagagatga aacctatttc atcctcaagg agttttacct
    66361 tttgtttctt actgtcaatg tctgcctgca tttctgcatt taattttgaa gcatcttcat
    66421 gtgctttctt aaacattgat tttactccag tcagcctttc cttaaatgaa ggcttcgcaa
    66481 taactgcttg tttcttactt ccaaatgcca ttgttttttt ttagttatta atcaggattg
    66541 gcttcatcat ataaatccac caaataattt cttctcaaaa actccatgtg taatggatgt
    66601 gccagttctc ttgcttgagg atgagcattg cctgcatctc ttaacttaaa gaaatgctcc
    66661 caatcactta taaaaccagt cattactaac tcagttttaa gtgaattagg taatactgct
    66721 cttgcttgtt gaggtgtcca ccctaattga aggagatgga agtaattcca ctcagcatta
    66781 gttattgctt ctatgaattg ttcatcagga gtataatctt ctctctcctt ttgtcctatt
    66841 ttactaaggg caatgcagtc tacttcatac tccccaacag gcattgtact ccatataggt
    66901 agtatataag taatctcatt accaaactta tccttagaat agttacaata ccttgtactc
    66961 tcttgagcaa aactaaatac tctatgcctt acaaactcat gacttacacc tctatcacaa
    67021 ataaacttaa ctgtgattct cttcttatgg tattctgtag gattacattg atactttaat
    67081 aaatccaacc aatcattctc aactaatact ctatagttag tagtaatata attcaaatca
    67141 gtggaggaaa caaaggttat ttcactatat ttattattag ctaattccca caatctcaca
    67201 tcttcatttg caaagtctgg ttctactaat agatatacag taccatgttc caacatagca
    67261 ccatgacctg acttaatcat tctttccaca aactctttag cagaagtttc tgttatctta
    67321 tcctcagatt tataacatac tcttcctgcc ctttcaatct gtttgtaaat tccttcaaga
    67381 ccttcttgtt ggtcccaaat ctcaaaactt ggtttaatta ttctcattct tccaatatta
    67441 caatttcatc aaaatcaact tccttaggaa agtcctgtct tctcaccttc tcttcaaggg
    67501 cttccttaat ctgttcctcc tctgcatctg gaggtaattc aacctcatca taatatgata
    67561 tggctacact cacaaacctc ttatgtttta catcaagagg tgcattccaa ggtgctctgg
    67621 ggtcttcatc agcccctaat ggtgcattac tcattctctt ttccttttta agtttcttaa
    67681 tatttatctc taaattattc tctttgatta atcttcttgc aataacactt tcaagtttta
    67741 atgggatgct aatatgtctg cctttttcat taaggtagat agcatggtct ccattatgtc
    67801 tgtcataata gaaaccatta gctactacca ccctaacaaa ctctctatgt gtaaattgct
    67861 tcatcaccaa agctctttaa tccttctaaa gtcctcacct tgaggtactg gacaatcctt
    67921 cacccactcc atttctttga cattccatag tgacaaatca atatactcag gaaggagaag
    67981 tttcatatca gcaaagagat taagtctaag agatttccct ttaacaaagt caaaatcagt
    68041 ttccttaaca tcttgcatca tattgttcag ttccacaaac ctctcaacat ctattagact
    68101 atgaggagtc aagactatac catctgcata agctaatata gtccttactc tgttccaagc
    68161 agctattgaa gtgtacacat atacctttgg aatgtctgta taaacttcac taataactcg
    68221 aatagacctt attaattcag ctactttgtt agtgtgaatc aaaggttctc ctccagtaat
    68281 cattatctct tcatagttcc atctatccac tactggtaaa gatgaaaaat cccatgagtt
    68341 attacaacac atgggacact tattaggaca tttagttgtt actaataacc taagtttctt
    68401 attcatgata ctacatcttt ataagttacc acttgttcag ccataagacc attacaagga
    68461 ggtacaatca cttgttcaat tcttgttact ttatacagat atgaactccc attgtatata
    68521 ccattactct tcaagagcat ttctgcctgt tgaggattaa tagccttaca cattgcacat
    68581 cccttaccta taccagtaac ttcatattcc ataacccaga gttgcattgc tccatcagga
    68641 gcacaaccta catctaccct atctctatta gggactatat tatctggggc acaataaatt
    68701 ccttgttgtc ctgccatatt aataactcct taattcatta cacttcttgc ataagccatt
    68761 cttataaaca ggcttaccac aaattctaca tctctctaca gcattaaagc ctaattctct
    68821 actggattga gttgaattac ctactacatc tctaattaga gtcatagcct gtgaaatctt
    68881 ttctgtttca gtagcagtta atatattatt agagcttgct gtaacaatat acataccctt
    68941 caatctccag agtattctac tcctttcctg ccatcttctt tgtttttctg tcatactatc
    69001 tattatacct atacatactt ttcactttat ctgccctacc catacttcca tcatagataa
    69061 cataagtttc aaagattgaa gcatcaggtc taatcttcct taaagcaact gaaataccag
    69121 ctcttgttct tcctaaataa taggagtcat caatgaatat ccagttccta caaagcaact
    69181 tatccttaaa tataagtgct tcattgccca atctgatacc accattagtg acaattactt
    69241 ctttaaaagt ttcagtcagt ctgtcaccat acattgtcat aatggcatta ccaaaccctc
    69301 cactaacaat taatccagtg tcaccaagat ttagtttctt tccagcatca ttcataaaga
    69361 atgagagaaa gtcttcaagt atgcttctat ctcctttaat cataaagtca agagcattga
    69421 agaactcctc tccttctttg tgttgtttta gaatgacacc tatcttttca ttcaatgtca
    69481 taatatacct tttgcatgaa gataatatct aactatatcc caatccacat aaggtctatc
    69541 agaaatataa ctatgtttca agggaactcc caaagctgca tcatcaatat agatgtgtgc
    69601 ataaggttta ggtgatgaag tccaatcctt ttgagttggg ttttcattca caccaaacaa
    69661 aggaatatca tgtttcttga accagtctat tgcatcctgc aacccatcac tgggtaattt
    69721 agctggctta gtcttgccat aaccaaattc ctctgtttct tctgctccat ctaactgatg
    69781 gcttctcata gtaaacagta taatcttatg acctttatca gtcaattctt tcaagacttc
    69841 tgctgctcct atctctgctc ctactcttgg gaactcatgt gtaacacaag ttccatcaaa
    69901 gtcaactgct ataatcattc ttcaattatt gttttatatc tttcataagt ctttcttatt
    69961 acttcttcac caataggatt ttccctttta aagtcccttt caatacatac ttcaagaggt
    70021 ataaagaaat ccttatactc taaggaatag caatttgcat aacctaaaac actgtcaact
    70081 aagttttcat agtattctac ttcttttgga ttaaggttca tgttatcaat aacaatatca
    70141 tatccaaatt ccatagcact taccatgaag tctttcttta tatcagatac aagatgttct
    70201 ctacttggaa cccaatattt accaagcata ttcctgatgt catcattatt gaaccttact
    70261 ctatgctctg ggtcttcaag tacccactgt ttagcccatg tagttttacc tgagccttgt
    70321 attcctctac acaaaattat cttactcata acctgcatct atttgtctaa ttctttcttt
    70381 acaaatatga attatctttt cataatctaa tcttcttcca tcagtttcct tagttctcaa
    70441 gactctttta ataatatctg catcccaagg attaagttta tattctaacc atatatccca
    70501 aggctgaatc ttgtgcttag aataatcaga ttgtcctaca ttatagcttc taacatcttc
    70561 ttgagtctga gacacttgaa gagtattggg taatgagaag cttttgaaga aataattata
    70621 attccattca tgctcttctt tagtatcatc tactaaataa atactggtat tttttatttt
    70681 agttacagta taacatttgc ctacatcaaa gtgtaaactc ttttttcctt catatatgac
    70741 cttatcacct acttttaaca ttcccattat tactttcctc ccaatcttct aatgttacaa
    70801 acttgtcaag gaattgcctt ttctccctaa cataataatg accatttttg agactcatat
    70861 agagaactgc atctatccat tctccactat ccatgtcttt catctttact acacccttag
    70921 cataatattg attcttggtc ttgggataga catagattct cttcttttgc ttacaactta
    70981 acaagtggat agtgtaaata agcccacata ggactattac aactacccct gttattataa
    71041 atactttcca aatctccata ctaatgaatc caataattag gtaaactacc atctttcatt
    71101 ctactcatat cagcatcaag tttacacctc ttaacaaaga atcctccagc cttaaccata
    71161 cagttatata aagtttcagc tacattttca gctatatcct caggagcttc acaattaatt
    71221 tcatcataag gagtaacagt aataagaact ttaaataaca ggttattgtt ccttaaatac
    71281 tcaaagaaat taaccatgct taccttataa cataaagctc ctgtatgttg tattgggtaa
    71341 ttaactgatt gtctatctga tgcagctttt cttttaaaga aatatttaac tttttgtact
    71401 gtatatgatg taggacttat ttccttcatc tctctatagt gttcccaaaa tcctggttct
    71461 ttaaaagact cttgaagaga ttttagataa ttatagtcat aaatataagc tttatatcct
    71521 acaacaggat ttaaatctat atatcctttt tcaaaccagt ctcttctcct ataatcttga
    71581 tacctcttta agccattaaa acctttcata taattattat agatttcctt agctctttca
    71641 ggggacaaac caaagtttct cataatagtg gtatcatttc cagcataatt aaaagcaaac
    71701 tcatatccct tagcttcact tctaagttta tgatacttct cctttatttg ttctactgga
    71761 aaatctcttg gaatttcatt aaataccatc ttagctgtta ggctatgaag gtccttactt
    71821 ccttccataa gctcatgaat catagcttta tcattagcta catcagccat tataaagctt
    71881 tcttgacctg aataatcaat agaaatccac ttgtttcctt tctcagaaac aaaacaagct
    71941 cttgtctcct catcagcagg aaggttcaag aaattaatat aatcaacctt attagcctta
    72001 tctttacccc ctgaacttat tcttgctgta tcagtgccta ttggattaaa gttagtatgg
    72061 agtcttcctg ttactgggtt aatttgtttc aagaaatttt ccccatatac acttaccact
    72121 ttaaaagctt ctttatagtc aagatataaa ggaataagac cacatttatc cgcttgaggt
    72181 tttaatactt tagcatcaat actgtcctta tcttcacctg tcttcctatc ctcaacttca
    72241 acttgtactc catatttttt aaatataggt atgacctgtt gagtactatt ccagttaaga
    72301 gtaacttgag gttcagtatt aaacccatta aacaggtctc cttgtctatt aactactatg
    72361 tatttagaat tgggttcatg ttctataaac catttattca tagaatttaa agctttttgc
    72421 aacctctcat tatccttctt catcttagct tcccatttag atttatcaat ctttactcca
    72481 caaaactcca tgtaagcaag agataatata aatctattct cgtagtctat agcattaagt
    72541 aatcccttct tttttaactc ctcttcttga caatccttaa ttttttccag atactttaca
    72601 tcataagcag aatatactat aacatcctca ctaagacctt tatagataat ctgtcctctt
    72661 atagacttat caagttcaac tccaagatac atttgacctg ctttctttaa attcatatat
    72721 agaatataat aagctttagt ctttttctta gggtcttctg gaacaaaatc atatctatca
    72781 cacttaatat tgtcaaatgt ttcaggagtt aatactatgg gatagcctaa ccacattaat
    72841 ttttcagcaa ggaacccatc ataaactctt tttgggacta taccatattt atataaccat
    72901 tttaaatcaa atcttgcatt ccagaacaga aataatctat ctgattcaag atattcttta
    72961 taaaaggtta tatcaacagt tgtacagtca attactactt gaaactcaaa gcagccaagc
    73021 tgcaaggaca ataagttatc tatatgacag tttatcccag tagtttcagt atctaaccct
    73081 actatagata aaggttgaag gagccttaag gactccttca cacttattat cttatattta
    73141 tcagattcag gtagtatttg ttgagttact acataaatca tatattcact attgcatcaa
    73201 tcaactcttg ctcttcttct ggtgtgactt caaaggtaat agcataacct actcccatta
    73261 catagtctat agatttaact actgcctcag cttcttcaag atattctccc tcaactatta
    73321 ttggaccacc tgatgggtct atgaactttt tcttcttatc tgtcaaacca ctcctcatag
    73381 tatatgtgga agtctttaac atataagtgt gtgactcact gccatctggc ttaactaatc
    73441 tcctaagata gttgtgttcc tctcctcttg attttaactc tattaagtct ttcataccat
    73501 tgaatatgct actaattcat caaaattcag tacataccta tacttctgaa agaaagtact
    73561 acccaagatt ccatgcaggt taataccata ctcctgttta atcattccaa atgcctgact
    73621 taagtctact acttggaaat catcttcata gctttgactt ctatagccca catccattct
    73681 gatatagcct ctatcctctt taacagtacc ctcaattcct attccaaagc ctgtctctcc
    73741 agtatctaca taagataacc cttccagagc agcctcatta attgaagaat aagatgcacc
    73801 agtatcaaga aggaagttca gtttcctgcc attattcata aatgtaacaa ttggcagttc
    73861 aaccaaatcc atagactctc taaatgaaat tcttcctact ttagggtcta tcttccttct
    73921 attcattatt agattaacaa ctccagcaat aatggctaca caagccagta ccactatcat
    73981 tgctacaatt ttccatacaa actccatgtt tcatgttttt tttttagtga ttagattctt
    74041 gaaactccca cacataacct cctgctgact tagtagtaaa catatagcct ttagagtctt
    74101 tacatatctt cttgttacaa cagtctgata tgtgagtact tgctatccca gtgcttcttg
    74161 aagctgcttg agctgattca aatacagcta ttatttttct atctttagtc atttgaataa
    74221 ctggtttagg tgcattaata gagcctaaga ctcttttagt cagcaattct ttccttgatt
    74281 tattaccata agataaattg taactttggg tacaccattc caaattctca gctctattat
    74341 ttgaaggatt ttcatcctta tgatttataa ctggatagtt gttaggatta gggataaata
    74401 aagatgctac caatctatgt acttgacaag ttttctttat ctttccataa ctaagattta
    74461 catacttgta accattctta tattttcctt ttagaatgtt ccctgtttta atattcctaa
    74521 cttctccctc agagctaacc tcataatttg aatctaatct tttatacata tttttttttc
    74581 cttttagaat ccactacttc ctattccacc cctaccttca tttccaagga aatccacagg
    74641 ctccagaagt ggtttagatg ataacagcca ttttaatttc tgccatacag tagcaaattg
    74701 agataattta acctcaaact ggcataccct tgtaccttta ggaatagtta cagccttgaa
    74761 agcatataat ggtgctctcc attcatctgt atcaccatta taaatggtgt caatgaaccc
    74821 aagaccatta gcaatagtca ctcctaactt acttggggca ctacttctac tataaatctt
    74881 agctaccatt cctttgggaa gttcagttgc aatacctaac tttgcaacat aaacttctcc
    74941 tttctttaaa gtcacatctt ctgccagaca taagtcaaag caatctgact tatcctctcc
    75001 tgttctcaca ggaaaacaac cttttgttat ttcttttact tttattttca tattataaac
    75061 atttactata cccacaatct ttacagtgaa tacaaccacc ttctcttacc aaagtaccac
    75121 cacagtcagg acatacctca cccttaattt cttcattagg gatatactta ctaagtactc
    75181 tacacatagc tgaactaaat gaagtaatat tgtcattgac cttctttgca gtcttgacaa
    75241 tatacttaat atctactcca tgtcttaaca acatagatga atacaaggta gctgcattct
    75301 cttcaacatt ttcattagct aactcaagat tatctatatg aaagacatct gatgtaaagc
    75361 tatagtgcat cttacttact ttagttataa cacccttatg aggtttaaag ctgataggat
    75421 tccttggtct gaatgcaaag atttcataag gtttagactc taacataccc actaagataa
    75481 taaactgttc accttttgct ttaatcaaat aagcatcagc ttcaagttct ttaggtcttt
    75541 taggagcttg tcttccttca atagtcttag gtttctcaac ctgagtcaat acaccttccc
    75601 tacatccatc tctgtaaatg gtgatacctt tcaatccctg tttccatgct tcaatataga
    75661 tgtcagcaat ctcttcttct gtagtttctt tagccagatt aactgtacta ctaatactat
    75721 gagtaatata tttctgaact actccttgta acttaactct ctgtctccaa tcaatctctg
    75781 gtgcagtaga accataataa ggactttcct tccaaacttc ctcccatatt cccaagctcc
    75841 attcattaac ttctgactca ctatagttca tagtttctat tgcccatctc ttcaagttag
    75901 gatgaactac tgtaaacaga gtgtatttct cacctacttt atctacataa tctaccctat
    75961 cactttcaga catacacttc ctctttcttt gatagaaagg caggaatatt ggttcaatac
    76021 cactacttgt accagccata atacttacag ttccagtagg agctacagta gaccaactta
    76081 tgttccttct accatattga aacattctcc ttgcttcact attataatct ttgcataata
    76141 tagtgaacca gtcattctga ccacttccac catcatccca tccagcatga aattcttgcc
    76201 taacattcca aacaggaaat ggacctcttt caatagccat atcaatatta ctatcaagct
    76261 gacctttgaa catgactttc atcaactgtt caacctgact aataccttca tcagagtcat
    76321 acttcaagcc taacatagct attgcatcag ctaacccagt aaaacctaaa ccagctcttc
    76381 ttcctctaat agcagtctcc ttgattttac tccatagctt gaactcagta tcatcagtat
    76441 cattcttcac tgtatcaata atcctatcaa cagcttcaat ctctaaatca actaaatcat
    76501 cagctaatct catagcttca taagagtgca tatatagtaa ctcttcatca atatgagctt
    76561 tatctgtaaa tgggtctaca atataactac taagattaat atgaattaat ctacaactat
    76621 caaaaggacc cattggaatc tctccacaag gatttgtact caccatctta aagtcaggat
    76681 atacaccatc aggagaatag ttgtgcattg ctccttcaaa cataatccct ggctctgctg
    76741 tattccaagc acagtgcata agggtattcc atagctctct tgctttaatt agcttaatga
    76801 atcttccctt tcctattgaa tatagtttgt tatactctct cttaccatca aagagttcat
    76861 tatactgaat gcacacagta ttaccaaact catctgtctc tttgtaagaa aggtcagatt
    76921 catctactgg aaatctaagg gtataatcct tattctctat tactgcctgc atgaattcat
    76981 cagtaacttt aactgatata ttagctccag ttaccttagc taagtcctgc ttcttggtta
    77041 taaactcctc aatatcagga tgattgatac tcatacttaa cataagagca cctcttcttc
    77101 cattctgagc aacctcattg gttatatctg aacatacatc catgaaagat gctgcacctg
    77161 ttgaagattt agctgcatta ttaaccttag ctcctcttgg tctaagttga gataaatcat
    77221 aaccaactcc acctcttctt ttcataagtt gagcctgttg gcttcttgtc ttcattatct
    77281 ctgaataact gtcctttgga ctgcctatta caaagcaatt actaagactt actaatgctc
    77341 cagttccaca accagacata actgaacctc cgggtataat atacttgaag tccttaaata
    77401 attcatagat agcttcttca tcaagattag gtctttgata accatagttt gagagtttca
    77461 tagctttatg attgggcata tcccaatcat agttattctc tactcttgca aattccttag
    77521 ctaatctcct gtgtgtatca tcaggagttt gctctccatc tgctgcatac ttatttctcc
    77581 aagtagaagc tgccagttca tcccctttaa aatattctaa ctctgtcatg ctggtactaa
    77641 attctttatt tccataatac aatcatttgc catcacttcc ttactatatt tcaagttagg
    77701 attagtaaga taataattta ggtctgtaag aatcttcctc caatccctat atatcttact
    77761 tgtttcatcc tttaaatcta ccataccaaa gttcccatag aattcccaca caataggagc
    77821 aattgttctt ctattgataa caatgaattg ataatgctga atcttgaact cactgaaata
    77881 agggtctctc ttgatacact cttgaagaat atatgtatat agcttagctt gaatatcata
    77941 tctccaatga gcaaaggagt cttgaaagtt ctcctcagga tacccagtag tctttaagtc
    78001 tattggatag ataatcttat tatgatggtc cacaataagt tcatcaaaca tacatctcac
    78061 tggtattcca ttccattcag ccttgaactt caattgaaac accttctcaa tatcatctct
    78121 ccaagggtct atataaaaga agttcttggt tattgagttg gttcttaatt catcaacaca
    78181 cagagagaca tcattataat ccttttggga taatatagtc ttatctcctg ccagtgcaag
    78241 tagtgaataa tactcattgc agctctcttt taccttcttt attctggtag ctttataaga
    78301 gtcccctgta taatatccat tggctacagc cacactacta atcacttcat catcaatagt
    78361 atctaccctt ctatgtgtat ctccatactt ggagaataat actttggtga tacttatcag
    78421 gttatctgat agattaggaa actcacatac aatgaatctt tcagcaaagg cttgttcccc
    78481 atcagtaagc atacaatcca ctgcactacc aaatagtaat gctggactat ctaccttatc
    78541 aaagagagaa ctaagattcc tccatccttc cctttcaaat cttgataatg tagagtaact
    78601 gattgcaggg tctttcctgt actcttcctc tgttacattc caagatagtt ctttaatact
    78661 cttcatcata gtattcctcc tctatgtctt cttcccattc attactggga acttcaagct
    78721 gggttaaata tacatccacc tcagccttta aattactcaa ctctgtcaag tccacatcaa
    78781 gatactcctg tttaggattt tcactcttga tattcttcct tgtcttgaat attgctgaat
    78841 ccactaagtc cttgagtgac tcaaaatctc tgctctgaat aaactgttca cctaaagtta
    78901 tatcactctt gggtaaactg ttgagcaatt tcctcattct ttctatggct ttcatcttta
    78961 ataatttgaa taaattctaa gagttgtttc ttagtaaaga cctcaaagat aagataattt
    79021 tctttatctg gcaaattctc tatatgccat ctaaataact tgaacttata aggaaaaaca
    79081 tcatttgttt gcccctttac ttcaataatt atctttaagc cttgatactc catgtagaaa
    79141 tctggggtat aagtaatatt aattagcttc ttaaggttta gtattgtagc cttagcttta
    79201 ttacgggtgt aaaaaggtac agtaggtcta aatccttccc agattgtata agtatgggtt
    79261 tcatattcag gttcaaaccc atgttgaagc aaggtcctat agaccattgc ctcaattctg
    79321 gatttaaact ttatattacc atacacttct ggagtggcat tcctaattct cctgttttcc
    79381 acctctctta aataattgtt tcatagggtc tctcaaaata tgtttagctg caagagcatc
    79441 atccaatgtc ctgaatgcag caaaattctt gaagttcttg actttattca agtccttgac
    79501 ctttgttatc tctccactga ggcaactaat gatataaatc tccttactgt tctcaatatg
    79561 gttatcatac ttttcatcaa gtacaatagc tacttccctc aacaaaattg agaatacagc
    79621 agcaggatag attgtatata gattcccaag gtactttctc agattatcca cattccaatg
    79681 aatcctcttt gcaaggtgtt ccaaatagaa attagggtct atatgagttc cttcctcttc
    79741 tacttctttg attacacctt ccttaataag aaatggaata ctttcctcac agacaattac
    79801 agtatataat ggcatgaaac cataagcact gttcatccca aaggcaagtg tcttacccat
    79861 ttctacttcc ttgccagtct ccacaaaaat aagtttcttc atactttttt tttttttttt
    79921 tgtaaattaa tactctgtaa accagataac tggttcacca tatttttctt tagttaattt
    79981 gcttacttct tgaaatacag tagatggcat cctttcctct tgtcttgcat agtatgcagg
    80041 atgcttctct tccagtatta tattggtatt cttattgata taaggcttaa gtgtcttagc
    80101 ctgttcacca aatagaacat atataatacc tgtctgccac tctgatagat tctttagtaa
    80161 cttggtcatg aaaggtctcc acatcattgt atggctacct accttattca tttcacaagt
    80221 cagtgcagaa ttaatcatta gtaccccttg cttagcccaa ctctctaaag tggggtcaaa
    80281 gataatacta ttatgtggaa cttcaaaatc aatgcaagcc tctttaacta tttcaagaga
    80341 aggagacaac ttagtcccct ccttgttccc aaataggaca ccagtagcca catccttttg
    80401 tggatatggg tcttgtccta tcattacaac tttgagatta ttgtaggggc atagattaaa
    80461 agccttaaat atatcaggat atgcaggaca aagtaagtct cttttaatca aacttacctg
    80521 ccctactacc ttatttaatt cctttatatc tataaccctt acccatccac caaaatattc
    80581 ctcaaatgtc attatatata taggtcattt gtacaacctt atcaagattc tccagaaggt
    80641 aatcattcat agcatcattg ttgaatgtag agggagttgg ctttttaggt cttactataa
    80701 acctgtcagt cacatcagct actattatct caggtaatgg tttagttact tgagtaaccc
    80761 agctatttga gcttcttata gaagtattaa tctcctgagc agtaacacca atattgtttg
    80821 tatctaccat gataccctcc tgtacaaatg caggaatgac tgtcttaata ataccctttt
    80881 caactatacc attacttaca aagacctttg gattcacata gattctacca gttttgtagt
    80941 gtagaattct atcctccata accccatgaa gtgtatatag tattaataag ttataatctt
    81001 tgtcaaggat ataaccatta ccaccataat acacctcacc agtgttagtt gttatcttca
    81061 taagcctatc tcttctatca ttcatctgga atgtcttgaa gattgcattt gcagttcttc
    81121 ttgattggga ataactattc ccaaataaag caacagccac ttctttcaaa ttattaggat
    81181 gattgtagtt actcaataac ccctcctcaa ccctatactt gcacattaat ggaacatcaa
    81241 tctctggtcc actaatatct actcttaaga acagattgaa cacattattg ttttcaaatg
    81301 caagattagg tttaatatag tttggggatt gaatatcacc cctattcaag aatatatcat
    81361 gaagttgcct atttaattgt acacttattg ccattacatt tctactttaa agtacattgt
    81421 atcagcagaa tattgagtca taaaaggcac atccctatct ataatagggt tacattcatt
    81481 agccacgaag tttacaaata gattaaccat tactgatgca atcatatttg ccataaaggt
    81541 tgtctgttta tagctacaga tagtttcatc tgccactgca tcactaaaca accatctatt
    81601 cttatattca actatagctc tttcatcatt gccttgaata gcaaagactt gaaattcttc
    81661 tgctgccaac ctaccatcaa tgaataaaca tttagaccta tctccctcag gtttattacc
    81721 tacatgctca aaccatttat caaagaacag tttccttgct tccatgttat caaagccaca
    81781 aatcataata tctgtagctt cgctctcatc agtaaacctt tcttgatatg ctacactatt
    81841 atagtagttt gcatatacct gcaacatcct atgaagggag ctgacctttg cttgtcctaa
    81901 atcttgacta ccatacaatt gaccagacat gttagcctgt tcaactatat ctgggtcata
    81961 taaatatagt ccagcaggtt ttagtcttgc aagtaggaaa ccaacataac ttcctatacc
    82021 acctacacca gctaatgtaa tagtcttaga ctgaatggca ctataccaga tagctccact
    82081 gaatctactt gtagcttcat ccacaagcaa actacctgaa ttaggtggaa tcaccacttc
    82141 ctcagcagct aatgcagctt caagtaatgc ttccccttgt tcatcaattt ctacaggagc
    82201 atcctcagta ttctgagcat catgcaacag attagaccca tccaatgtta ctacaagagt
    82261 tacaggaagc atgggagttt ccatgctcac tgcaccaata gtcactaaat aagcaccact
    82321 tacatgttgc tcttcatgaa taatttccca tccaccactt tgcaatagag caattgctga
    82381 atttaactca gaagcagggc tatacattaa gttctcttct ggagcatagg tactccctcc
    82441 tacaattgca gtttgaatga tgatgccatc aggatgtccc agacctgctg tttctgcatc
    82501 tatagtcatt tgacttatag cactttctaa tacttcatct tccataatca aataatataa
    82561 tcatccatta atttgatata aacacttaac caaggattct ttggtaattt ctcaagttct
    82621 tcccttacat catgtgccag taatgcagcc atagtggaat catcattatt aattactgcc
    82681 ataacatctc catcataggt ataattaata agataatcta catagtttga tgcaaagtat
    82741 tcaaactctt tgacagttcc aaatctcctt ctataaagac tctccataga attagcccac
    82801 ttcttcacat caaccgcact ttcatttgaa atgatgatac ttgatgtaac aagttgtctt
    82861 acaatagatt gaactatatc tgcatctact gtcactacac cataaggaat gtccagattc
    82921 tcttcctcag gttgttcaaa aggcaactca ccttgtttaa caggtatctc tttaacttct
    82981 ttagctttat accagcctct tccttcttcc ccataatatt tttctctttc cataggaaat
    83041 gtactcccca cctccttggc tggggtaata ttcttcccat aattatcata ttgggaataa
    83101 taatttctgc ctttatacac aggaactaca attttcttct tagactcttt gatttccttg
    83161 attctttcca tcatttcagt ctcaaagtca ttagttgcat tctcaaatac tatatccaaa
    83221 ttgaaccatt caagtttctc ttcttcaata tcaaaggtct ctactccctc cttcacttca
    83281 ccattccaag taggataagt gtatttctca gatacagtct gtacacattt gtactttctt
    83341 gtaacaccag cagtatattt acctgcatta tttacaatca aggatacaaa gtgagccata
    83401 tcattacctt ctgcacttag agttgctgta tcagtaccac taaagaaagt agccatatta
    83461 ttatggctat ggattaatcc ttgatatatc ccctcttcca ataattcagg atggtctacc
    83521 atatatgtag ccatatcagg agatacattg aactcagtat atgtacttga accaatgtcc
    83581 atttggaaca aatccacaca tctgatagtt agggatttat cttcaaaagc tccctcaact
    83641 ttatagaaca agacacctga ccattctaca tcccagatgt tcttgcataa aaatcttatc
    83701 tttttctcaa cctctgctgg aatgacaatc ttaaatatat cctgtctgtg gactaattcc
    83761 agtactggtt tcacttcttt cttctcttcc atatccataa tttaatattc tcaacatgct
    83821 acaaacaata gcttcaatat attgtaaatt cagtatcctt gttctattaa gagattcctc
    83881 ctctgaggat agtaccccat caatagtcaa ggtaatctct ctacctttga atgtacagat
    83941 tttctttcct acatatctct gatagtcatc actactattc cttcttactg gttttggtat
    84001 atagacttta ccattagtta tgatacattc attgataaca cctatactaa caaggtcagc
    84061 ataactaatg ttaaaagtat gcttattgta ttcagtatta taccagctaa taaattcatt
    84121 actgataaga accactgtat caatgaagga cattcctatc ccataacttc cattactata
    84181 gttgaaccta atcttcttag tctccagaag gtatttaatg aatagcttga attgctctat
    84241 tccaaaggca ctattccaag gaactacacc tctaagggat tgcatagaga atttatcttt
    84301 agcatctccc atctctggtg caagaatatt ctcaagccta tggtagggaa ctccattaat
    84361 agattctact cttacatacc tgtcaagctc cagacataat aactgccaaa tggcttcatc
    84421 atatcctata gctaatgtag aaatagaaga attgataggt cctctaccag tacaaggtgt
    84481 ctggaagttc tcaaagttat ttattggaat agaagataca tgactgtgca tatacccaca
    84541 cttgaattgg tttagtgggt aattagacct gttcactcca aaatatccct taccttttcc
    84601 catccaattg aaaggaactt taagccataa ctccttaata tctacatact tatcatattc
    84661 atttgtaatc cttactgtgg gaaaataaat aagaatgaat aagttattga acatagtatt
    84721 agcaatcttc tcttttatta ttggcaagaa atatttagcc aatgcagagt cacttacaac
    84781 agtttcatta ttagcacctt ctgctgtcca aaagagattt actaagtctc ggtcctcttt
    84841 attcatattt tggtaagcag aagaatctac tatattactc cattccataa atgttcccaa
    84901 gggggttcca ctaagatatg tatataattc atcctcagta agaaaaccct gcatttctac
    84961 tcttccctca ccaaaaaagt ctcgaaagaa ctgtaggatt tgatttggtc tttccatgat
    85021 actattatgt agttcatgga cttgtttctt tatttcttcg gtcattgcat gataaaaaaa
    85081 aatgaggggg aaggcttatt cagcctcctc cctcattggt ttctacttaa tcaacaaagt
    85141 caaacatctt attgatttca gaccttgaca tcttttcagg tgctttgcag attgtacctt
    85201 tcaatacagc catagccctg ttataagtat cttcttccat gacatcactg acatagaggt
    85261 cttccaacag aacttccaat gcacccacaa cattaccctc agaagttgca gtcaccacag
    85321 gtttttcttc ttcctttttg gtttctttca cttcttttgt agctttctct ttcacaactt
    85381 ctttcttctc ctcttttaca ggagcacctt cacccaacag gtcaatcaag tcctgagttt
    85441 tacacatagt gaagttcttt ccgaatcttt tcacacattc attctgcaag cctcttgcct
    85501 tgattgcatt gtaggcttct gcccttgaca ttgcaccaga cttgattttc ttctcaggtg
    85561 cagtcagcag gaatgtcaaa tcatttacta cctgtccttt gtaaggaatg ttggtaggaa
    85621 ggatagaagc atcatctttc aattctgctc tcaaatgacc ttcaaagaat gtcattcctt
    85681 catattcaat acctgcttct ctcatttctc ttttcaactc acccagtgta gttgcagcag
    85741 atgcctgaat aactttttga gactgagttt tgttgttgat gatggttact tttctaaatt
    85801 ccatgatttt ttttttttag tgataaaaca ttacctatta aataggctta aaattatttc
    85861 tctgaattgt tctttgtctc ctattgtttt atagaggtct gagacatctt ttcctccttc
    85921 aaaatgtggc aatactatat tagtgaaccc agtggatgct gatagtttct ctccatctat
    85981 gagaccagct ttatcattat ccaataagat aaatacttcc ttgtatcttc ttttgagttc
    86041 attaacagca gtatcactga taccataacc ctctccttga atggctatag ctggtattcc
    86101 agtgtttgcc catagacata aagcatcttt cattgaagaa cagatacata tcctatcccc
    86161 aaattcaggt actttagtcc ataagctaat tactgaccta tcatgtctgt tggaccactt
    86221 atatcccttc tgattgaatg gttgatatat ctttaaagtg actttccctt ccttatattc
    86281 tacataagca taagcatatt tatctgctgg gaagaccatt ctggtttctc cttttatgat
    86341 tatcttgtag gatataggat aaatgtcagc atacttcaac cactccaaag tgataccaaa
    86401 tgaagcccaa tactcaaggt catactctct ccattctctt gtcttacact gtaaatcaag
    86461 gttagaactg tactccttag tagtgacaat cttaggttta cctaatgcac tatagccatt
    86521 agtcttagta atcttggata agtcctccca aatatgtgca agcacatcat tgtaactctc
    86581 cccccaatac ttacctaata aatcaaatgt ccctccttta tcttttgtag ccaagtctgt
    86641 ccaatgtatc ttctgaccat ctatgctata aaaaccaaag gatggatggt tatcaggtct
    86701 taatggactt gatataatac aggggacatt acttacccca aaataatggt tcagaatatc
    86761 taattctgat acctttgata aaatctcttc taatctgata ttaggtttac caatactaat
    86821 agccatagtt ctaaatcttt atattattaa ccccaaggag ttgctgtagg agctgttgct
    86881 gctcctaatg ggtcattatc agcagtgggt gcagcaaatg aagtagcttc cactacattt
    86941 tcatgcaaag gttgagtgga aaactcagtg cccggagcac cacctgcatt ctgaaactct
    87001 gtgattgcag catcaatcct actgtaatct gttacagcat tcttagcaaa cttccttgta
    87061 aatacagcct gatactgtct tgtaccattc tcattatcta cagttctgat acctactgca
    87121 cctttaactg tatatgcagc agcaagagta acaagctctt taagttcttt tacatcaccc
    87181 ttgaatagag ctgccatatc aagagaaacc tcactgtcag aggggtcttc cttcataatc
    87241 cacttaccat ctttatagtt ggcaggatta ggaatattca accattgaat aaggaagtca
    87301 atcaagaatt cctcaccttg ccatgcaggt ctgtaatctg cactaatatt ggctggtcca
    87361 gaagtgtatt gtggaataga cttggactgt agttcttctt ttgtagccca tgcagttcta
    87421 ccaaacttat caataatctg gcatttacca cttgtctgac caatcttaaa gtccttagtc
    87481 agcatgaagc tgataggaat aagcaattca atgccattgt tcaacttagc ctcaggagca
    87541 gtctttgcat agaatactac ccttacctgt tccttacctt catcagtttt accaacatat
    87601 tcagggtcat tctcaatctc tctgcctgtg agagcttcta attctgcctt agtaggattt
    87661 acagctacaa tattgaatgc agccatacct ttgtacatct tgaaagaacc ttcaactgat
    87721 tctttaccta ctttaacagc catgaaactt ttgtttaaat tcttcatctt aaattactga
    87781 ttttttttta gtgattaatc cttgaaaggc atttcatctg ctacttctcc aaatggactt
    87841 gcaggtgcta cctcttctgc caatgcaact gcctcagatg caggtacttc tacctctcct
    87901 acaacctctt ctgaaacttc tccttctgga gctgcttctg ttgcttctgc tactgccatg
    87961 ataccagcaa gaacttcctc agaagtgaaa ccaccagtca tagtcttgat aggagcctca
    88021 aagccttcaa tggcttcatt gattacaccc agttcttcct gtgctttctc aatcttctct
    88081 accagtttgt cccttttggt tctcaaactc ttagtgttct gggctgttct tttaacaata
    88141 gccaactcaa atctacttaa ctctttcata atgttcaatt tataaaaatt atttgtcttt
    88201 gtcccatatt attgggctta ctttgcagtt tatttatggt atatttcttt tcataatact
    88261 ctaatgcctc tataaagaaa ggctcgaata tcccctgttt caagagaata gtaatgaata
    88321 ctgtagtttc atagtaaggt ttaccatact ccaaacagta attcattaat agaatattta
    88381 tgtccatttc agtcagtcca ccaaaggcta caagcctact aatcctgact acttcatccc
    88441 tacccatagt attcctgtgc tttctcaact acaagaccca aatcattggg aatatataga
    88501 ggaaacatac caacaggact ctttgcagga tatactccat catcattggt aacaaattct
    88561 ctgatggatt tcttctcttt agaatcaaaa gaagacttac cataaagaac cacttcaaac
    88621 ttaccctcag gagtaatata ggaatcaacc atgttaccag tactcttata tttataagag
    88681 atactatcac cattcttgtc tttatactct tcataatgag caagacaaat catgttcttg
    88741 ttttctggta caagattgat tgcatcaaag attaacccca ttccataacc aatctgttta
    88801 ggagtgtccc aaccaccttt cattgcattc ttcatataga aatcctgact gatataattc
    88861 atatcatcca gtactatatt ggtgaaagga gattgtgggc tggatagtgt ctcaatgatt
    88921 tgtgcaactt cctttgcatc attggttata atcctgttac ccttagcaat ttccttaaaa
    88981 gtagtaactt ggtacttact tccaccaccc ctgaaaggca aaggtttatt cacacaactt
    89041 atcaaataag ttactttagg gtccaaccct ttcaatccaa gctctggtat ttctccaata
    89101 gaggttgact taccaaaacc tgacttagct aaaattaatg ctttcatttt ttttttcttg
    89161 cttaaaattt agtctgcaaa ggtaatcaat ttaatcaacc tatgcaaatt catcttccac
    89221 tttcttactc tggcttttct tatagagaca ttcatgaaag tataattagt ccttcttcta
    89281 acaactgtct caatgtactc aagacatctt tccagttcag gcttattatt gggtagtgga
    89341 agctcagtaa atgtactcac tgctccatca aagaacaatg gacatatttg acctcctgct
    89401 ccattatctc tatcctcaat aacttgcata aaccttatat tgtttttaaa tttggtaaca
    89461 tcataacctt catattccct tagaccatac ttaaatggac tatataaacc aagcaccaga
    89521 tttgcatctc tggtggtagt cttacaatct gcaagaccat ctgatgaagg catcatctta
    89581 ttcaacttct gattctcaat tccttcctga gcctgagctt gatgctggat tgcagtgata
    89641 ttaaaatcaa actggtctct ttgagtgatg aaatacttac tcatcttctc aatagtctgc
    89701 attttattca taccactttc tgacatcaga tttgaatagt tatccaagat tacttctaca
    89761 tattcatcct tatcatctgg ttcataatag tctatgacat ccctttcctc ctcaagtcca
    89821 gcttcattct tcatgataac cttcttgaag tggaactttc ctctactcaa agcaaaattc
    89881 ctacaatact tgttgattcc tgtaggattt ctctcagagt caatatagat tacagtctcc
    89941 ttgaacttct gaatgtacgt tacatacctt tcagatgcaa gtaagtctaa tatctcctga
    90001 ggaactggtc tatcagcaga agtactcttt aaatcagttg gacttattct tattctatca
    90061 agcctgaata acaggtgaca taagaactca tagaactttt cttccttacc catttcaagg
    90121 gtaaaataga gtatcttcaa ccttagttgg tcagggtgct caattgcata gaagaagggt
    90181 tcataaacaa gcatatagtc agcaagtttt gatttaccaa ccttttgatt tgcagtaata
    90241 atgttatacc ttcttttctc tattccgggg agccacactc ttaatcttgg gaaagacaat
    90301 ggaatacaat ttatcttgcc atccaatatc ctctgccttc ggagtattaa cttctccagt
    90361 gccctatcaa atgaatcctt ctcttccata gcttaaacca atgtagttgt ccaattatca
    90421 gtgaggtcac tttcctgacc agcattttca atgtagttag ccagttctga gataggtact
    90481 ttagtaccat cctttacctc ttctttccaa atgaaatatt gaagcaatct catgaactta
    90541 tactccccat tgaagccaga aacataggct tgagttgcat tgatgatttg ctcatcagtg
    90601 taatcattcc catacttctt aaagaaagtc tgtaacttcc ttttaatgtc agttttattt
    90661 cctctccaat actgattgtt aaagttcttt ccttctggat aaatggattg aagttgaggt
    90721 actaatgctt caattctttg attgaagtca tcagtcccca cagacttatc agagtcaaga
    90781 atgatattat tgaccacatt atttcccata gaagttacaa ataaccctac aggaagatgt
    90841 gtttccctat cataacttgt actaataagt ccttttttct tcaactcact ttcagcagca
    90901 ttgaaatcta cattgttttg aatagctatc ataagtaaga cctctccaag agaaacccca
    90961 ctcttcttaa taaccttgtc attcaatgag attgtcatac tactatccaa tcagcaattc
    91021 aacatgagct tcttcaactt tcacagtctg ttcacaagcc tccacagatt cattcacaag
    91081 tgcagcacag ttcaagaaat atttctcaat ttctttgtaa acttttgcag cagtagcaaa
    91141 tgctttacct tttgctctgg attctgcaat cctcttacct gcttcttcat tgaaggcatc
    91201 ttcttcattg catcttgcaa tagcccttac tttgaatgta ccattcattc ctacaagtgg
    91261 aagattagcc cacatattag gataaatatc attccatgca gggtgcttag acaactgcat
    91321 atcacattcc agaacacaaa ccactacctt cttttcagga tttacaatgt agtttgcttt
    91381 agtaatttta actctgtttc tcatactttt atttcattta aatttgtttt cacaaccagc
    91441 tctggattat aatcctcaag catcttttca actaactcct cttcccttgt accactaaag
    91501 taagggataa taatgatggg gtctttgtgc ctgagtattc tacccaatct ttgtttgatg
    91561 ataatatcac tgctgtttag attagcatat aaaccaactc tgcaatctac aaggttcata
    91621 ccttcattca acatattaca tgctgtaatg tggtccaact ccttatgatt aaacatatca
    91681 agtaccatag aggattcttt gttcttactg ttaatacagt tttcccctaa tatttctgtt
    91741 tgctcaatag agctacagaa tgtaagtacc ctctctaatt tcagcttctc cagaagagat
    91801 aagataatag ggttctttaa ttgtgaaagg aatttgagcc tttgacctgc aaggaataac
    91861 cattttgtct ttactccttc atttcttgtt ctcatgtatt gcctcttcca gaactctatc
    91921 ttgcttccta actctatcac atactgtaat tcagtacact taatatgcac ctgaatagat
    91981 ttatccctta agtaagacca tctatcttta tatagacact ctttgataat cttagcttta
    92041 ggatgttcaa ttatagtatg tacagcatgt gtattatcaa gttcaagagg aataaggaac
    92101 actcttgggt caggaaggat ttcattgtct atagcctcct tcatcttcac tgtataacat
    92161 tgaaaatcag gaaacaactg acttagttcc cacttcatat ctctggttac tgtagctgaa
    92221 agcatgatag aatgatgtat tttcattgta gatacaaatt ctctacatct ttctgacatg
    92281 tgttgcactt catcaaagat tacacaatcc cattcttcct ctacatgttt attcaatccc
    92341 acataagtac tgaattgtac tctttcaagc caaggttcaa gtccccattt gataaactcc
    92401 tctttccagt tatttatcaa gactaatctt ggtattacta taagtatgct actgggatta
    92461 tcccttaaag ccaaatcaat acctatctta gatttaccaa aggaagtagg taactcacag
    92521 agtatagaat tactctttat attcattatc tcttcctgag cctgttctct attcatatct
    92581 ctttactata ttctttagtt tttctacata ttgcgggtct tccgcataac ctattttaat
    92641 caaaaattga tagtaatcat ccgggggttt gtatctatat tgtatgtaat tgagataggc
    92701 aaccacactc tcactccaat ggtcaaactt ataatagtct ttcttataac tattatagag
    92761 tccaaacaaa ttattgtact ctttgcagac cttagacctg aaatgacctg tctcaaggat
    92821 agcctgagca tatacaatgt tcttatgttt aacattataa tactctaaag cctccataag
    92881 ataatcatca ggagcttctg atagtaagaa ctctggttgt tccaatctca acacatccac
    92941 ctttacaggt tccttgtgct cctcttgata gtctatatag tataaaccat acagaccacc
    93001 aattagtaag agcataagga tattatatac cctttgtttc ataaatattt gttatacttt
    93061 aatattcaag aagtttataa ttgctaaaac agccctacct acataggtct tcccttgaag
    93121 tctaaaggta tatttaacaa gccattgttc aggagtagta ttatatagta taacatacca
    93181 tacaacaaag cctataaatg ccataatgtt gataagggga attagctcaa caagcaaaag
    93241 aacacaaagc atccacagag ggatttctat atcatgctct tctgaaccct tcatgccatt
    93301 atacattatg acatgagtat ctttcataat ccccaccata ataatagtga ggattattcc
    93361 aattaaagac caaatcataa ttacttctta tcaaaagact tagttatgtc catcaacatc
    93421 ttaagaccca cagcatccat agcattattt ccagaaccat ttcctccaaa cattacagat
    93481 ggaacccatt gtaccttaga attagcaagt gcttctgcaa cacctacagc agtcttataa
    93541 tcccattcag ccttttctgc gggagttaaa cctgctgcaa ccaatgctct gttagctgct
    93601 gccttagctt caccttctgc ctgaacttta agagcaactt gtttagcttt cttagcttca
    93661 agttctgcta cttcaaactc ctgttgtgct ttagttacag ctacagcttt ctctttctcc
    93721 tgttcccact tagctttctc agcagttgcc ttaccatctt ctgtaatctg aatagtcctt
    93781 tgaactgcct caagtgattt agtcttagaa gtgataattg ctaagttagc ttgcttctgt
    93841 gcatcaattt gtgactgagt tgcagcatca tatttaatat ctatgatact aaccagacca
    93901 caagttacac catattgtga gaaaggtgag ttctcctgtc ttttataacc acccggagaa
    93961 ttaccatcag ctataatctc agactgtgct cttacttcct cttcacctgt gatgtcatta
    94021 ataaccttag tctttaatac tctggtctta tacacaccat tattcaactg gtctgtaata
    94081 taggcaataa ggtcagtcct tgtttctgat actgattcca atgaggacat aagaggacca
    94141 caagaagtta caactttata cagtgtaggt ttaaccaagt tagctattaa tgcttcctca
    94201 gaaccaaagt ctgtttgtat cttctccata ttcttggcat cattaggcat cactaccctg
    94261 aatgaaccaa caatgaaacc tctacctttg tcattgaatg taagtgctgc tgctggatta
    94321 cttcctgctg ctacataacc atcttcattc ttctcaagac cagtgaactc tatctgtgaa
    94381 gtctttgaat aacttctcac agtaccaagc ccctgccatt gcaatccacc atcagtccag
    94441 actacataat tacctgttac aggcatctga catacatagt tctttgactt gtctgcatct
    94501 tcccataaag cccctgccat tgcaatcaca agaactgcaa caacagcaat aataatacca
    94561 aggattttcc ctttgttaat tggtttttga tttgccatct tttctctttt tttaatgtta
    94621 gtttttcttt tttacttgtt tcttctcttc ctgagacacc atccagtagt agaatggaat
    94681 acacagaaat gagaatttga tttctctgtt tgttattttc cacttgccaa ataattgtcc
    94741 tatcaccatt acatagtata taacagcaag aacaacaaat gcagcaagta atactcttgc
    94801 ataaatcatg attttctttt tttttttagt tattcctacc tcattatcca tgataagtac
    94861 ttgagaggat agcctatagg tgcatgagtt ccttcaaagg aattaagttt cttccttgga
    94921 aacttggttc tatacttata ccttctccaa tatctggcac aatgccccca cttcttctta
    94981 gttaaaaccc ttcctttact catatttcca atagttttat gtaagttctt ccaccatcct
    95041 tatcatacca tagcaatagt atatacttgt catagcttgt gattaaatca aaataagggt
    95101 gatacctaac aaaagttctt attagtaaga taataccaaa caatcctact ataattgata
    95161 caaataacat actacctaca ctataaatga tttaattatc caatacaaca taggtgaaac
    95221 ttaccccacc aagctcttcc acaatccttt tgagatgtgc ttcaagcctc tgtttcttag
    95281 taagtctttc ccaatctttt gctttcacaa agtaaggagc ttcttttcct gtcatgtagt
    95341 cataagcatc catactaaga ttgagtgatt gaccagcagg tttatacttt ctggtcttca
    95401 cagtaatggt ttcagcatct ttcttaccat ccttaagacc ttctactctc atattgaaag
    95461 tgtcataacc tgtgcctact ttttctttct caagagcttt agcctgctct tggctataca
    95521 taactcctcc ttgaagaatt atggataggc ttactttaac atcattcatt ctttatattc
    95581 aaattaatct ttatccctaa gcatagctcc cataagaagc atacccaaca tggcttctgg
    95641 accttcacct gccaaattct tagttgcaag agcaagtacc atttcctttt gcttttctgc
    95701 aatgaatttc tgcaagtcca taggcagagt accaagtagg taagtaatta caatagcctt
    95761 actttggtca tcttttagtt tgcttaactc aattaggcag ttatccaaca catcttctgc
    95821 atcagtatca cctgtctttt taccaaggtc aattacccct tccctcaaat catccattac
    95881 ttctttagga agtggtttgt caagacctaa tttttctctc atgttttctg cgaagctctc
    95941 agctccactc ttttcatttt tcattgtttt ttttttttta gtaaaacata tcttaattat
    96001 cacaagaatg tgcataaaaa gaaaaggcta ccagtactta aactgatagc ctttaaaaga
    96061 tagaatattc tacaacacct ttgaaattgt tgcccctaag ggcataagtt gatttaaaaa
    96121 atctactcct ttcttactct aatttacttt taatttttat atataatatt gaagtaagtg
    96181 ttgtatatca ctaatctttg tgtggggatg gttggactcg aaccaacata agattattcc
    96241 ctaaataatt gtgtaaacct tgaagtaact cttataatac actacccctt cgggagaaca
    96301 ctcataagag gataaaactt gctttatttc accacatccc cattttaaat ggtagcttgc
    96361 ctaccagcaa atgaacaaaa cctttattgc atctccagaa tgagcttact caaaccttac
    96421 atgggcatct tgtatcatta taatttccat cgtggaggga attggacttg aaccaatgac
    96481 ccgtagcttt caacatgctt ttgaagtaac tctattctac accaacacat tactgtggaa
    96541 cattgaacaa agtgtaattt tcatttatac tgctctacca actgagctat ccctccgaaa
    96601 tatgccatag aacatttaac agattatcgt agataattta gaagattatt gatgtaaatc
    96661 tgtaatacac taatggcatt ataagttaat gttgtaagaa caactaacag actatttttg
    96721 gtaaactata tctatattag ttttgaagta agtctattat acactataca acattatatt
    96781 tttataaaag agtgagtgta ttattgcacc ggttatacta ttttctcctt gctacattct
    96841 cacttggacc tgcttccctc actctttatt tattgttctt caaacttatt ctgcaagcct
    96901 tctaaagctg caatataagt taggaaatgt tctgaccaac cactaatctc agcagtccat
    96961 ctacctctat aattcactcc ctttgtattg gctgacacat cacaaatgta attgtaagta
    97021 ccaaaaggct caggaaggat agacttatga tagtggtaat ccatatcctg tgaatctgag
    97081 aaaatgatga ttctatcaaa atgaacacct ttaaacttag ctttacacca gtctaaacat
    97141 tgtttagtga atatacctcc accaccaata ttatttcttg tgtccgtgat ttgcttgaat
    97201 acaccaaatc ctttttgagg atatttgata tgttcagatg cttgcttgct tagagcatca
    97261 ctacctgctg tagtcacaag ttcatagtcc tcacactgat taatagctaa catagccatt
    97321 gcacatgctt ggtccattct gttgaactgt gattgaccag aagtaagact atccatagaa
    97381 ccactgacat ctactataaa caaggtttta cccggaagtt taggtagatt cttgtatgat
    97441 tctaacatag catcctcaat attcctacta aactcaggat tcattctttc agctttcaag
    97501 aagtcaagag gcaataacat tgatgattta agttttgtca atccctcaac aataactctt
    97561 ctatccacat ctgctttctt catgttattt atgtttctca acatagccag accaccaatc
    97621 ttattctcaa agattagttt agtccaagtt tctttcctat cttcaccagc agacaataac
    97681 acttcccatg tttcaggtgg tgtaagagtt ctgtcagcta ctttcttgaa taacttggtt
    97741 tcataatcat tgtttggctt aggtctacat aagaacataa catctctcag tttaatggct
    97801 gcattcctgt catatttagc caacttatac tcattgaaat tatgaaaggc agcacttaat
    97861 cctttcttag cttggttgca gatgggcttt ttaccatcct tccaatataa tgccaagaaa
    97921 tctgtaagca tatcagccct tgtaataatc ttaggcaaca aatcagccac aaatagctta
    97981 tgttcaggat atttacacat ttctactgct ataaacagag gtgtatgtct cagcttctgc
    98041 attaatcttg cttcaagagc aatattgtac acatcaatgg caggacacaa aggtattaac
    98101 ctcttgattt cctctgccac cttaagacca tccatatatg caacatcttc ccaaagaaga
    98161 ttagctaata ctgctcttct caataatgct acattactct gtttagctgc caatgcacct
    98221 gaaccaccag ccaatctttc tgtatccaac tttgaagttg gcttcactaa tggatttaac
    98281 tttcccatag aattgtttct ttatttaatt tacactgcaa agatatgtca aaggtttcat
    98341 atatgcaaat atatttccac ctttaacatt cctttattat ttaataccaa atctcaggca
    98401 aataatcatt gccatactca aatgtagtct ccatctaagt ctgggtgttt ataaattaag
    98461 aacctacaag cacagcatac tactaaatgt tgtacacctg ttgcagccag tactcctatt
    98521 actattagat tccaatcagg taatgattcc caattaaata accataatgc acataagaag
    98581 aatgttatcc atgtagtact acaatagata cagaaaccaa gaggataagc aatgaaacct
    98641 aagaatctat gccatatatt aggtgtatga cacccatcta tatcacaata catctctgac
    98701 ttctttaccc atttcttgag tattacatac caccagtgga atatcatatc ttccaccttt
    98761 aaacaatttc tgtagaagat tcctaataat cctcctacaa gtcctaccaa catacattca
    98821 aataccagtt gtgccatagt gtttttcttt taaagttctt gaaattcttt ctaccattaa
    98881 tacatcagag taaggtatct ctgtgtataa aactgtcatc ctgtgacata agtcagctaa
    98941 gtcactacta tcttccttag ctaatacttt agctctcttt tgagctggtg tatcagggaa
    99001 gttaatattg aacaggtaca taaccatagc cactactact aataggggac taatgattgt
    99061 cacaatggag ccaagaagga ctaccttaat gagtctccag aagaagttag aattattcat
    99121 gtgatttatt tagttattaa agaattatct cttgagcatt tcttgtgatt tacaaggtag
    99181 aaatgtctga cagcccataa caccctttat ggcttaccta ttagcactca ggttcttatt
    99241 atttacccat cctaaagacc tttgagaaag aaagctatgc agtggactaa caagggattg
    99301 aaccattgca gttgaatcaa ttagctctcc agacactaaa ggtttaaatt tcccaaacca
    99361 gtaatctatt agttctgtct atccttgcaa agactttcag aaccttttca attacctacc
    99421 tgtggagttg ttattcctaa gtagcatcat caactgttac aaaatgtgca cctcttgtat
    99481 ttattagccc ataatttgta cccccaagag ggcttgaacc tcttataccc ctttataggt
    99541 ggagttattt aatatttgtt gaatagcaga cctcgtaaca ttataaatag aagctatctt
    99601 gtactgagac aaatgttctt cattatataa tcttctaatc tctgcaatat cttcatcatt
    99661 aaatcttcca ttctttgtta ctaatccctt agatggaatt ttaagacctg tatcaaaagc
    99721 atgaataaca ttttgtgatg atgtacacca ttctaagtta ttaacactat tattagtctt
    99781 gtctccatct atatgattta tttgttcttt attgtttgga ttaggtatcc aagctgtagc
    99841 tactaatctg tgtacagtaa aagttttaca cttaccacct atacttaaat taaccatcat
    99901 gtagcctctt ggacctactc tttgttgtaa gtatttattt cttttatgac tatataccct
    99961 accatcaatg cttactgaat aattattacc tattgatttt aattcttcca tattattatc
   100021 tcttttgtgt cctcacccag agtcgaactg gggtctattt cttaggagga aattgttcta
   100081 tccactgaac tatgagggca gaatgtagcc atgtttcaca acatagctac tccaatctaa
   100141 ttaaccttat ataaacacat acctaaaaca acaaattcaa ttcatcaaac aacagtttgg
   100201 ctgcttcctt ggcatcctgt gcattcttga agtacacaat acctgcatat tgtacagttc
   100261 tgtgttcata gattgcaatg ccatcagtca gatttacctg ttgtgctact gctgaaccac
   100321 ccatagaaga tttgccaatg aaataaccag tcttgccagc tttcatttcc caactaccat
   100381 tgtagtattt agcaatgata gccatcttat gaagagtatt ccacttgtgt tcctctgcat
   100441 tgggcacatt acaccaagta ctcaacaggc tcactttact tttcatgtaa ttgtaaccag
   100501 ccagttcact ctcagagtaa gccttcaatg caattgcttt aagagcattg ttaccactct
   100561 tgtaccattc ccttgcttct tcaagagata tggcaacatt tcttttctct tccatgttat
   100621 ttctttgttt atcaatgtca aaatcacttc cagtacattg gttcattacc tttccattca
   100681 ataagaaagg ttctatgacc ttaagtttga taccattttg aacctcacaa gagttcttgt
   100741 cccatcctac tacctgcata gcagtagaat atcttttgtc cttaatcata tctcctgctt
   100801 ggatattatc aaaaggacac aagaacatgt attgtttcat ctttcttgtc tctgaataac
   100861 ccagtttttg gtctgtatag accacataaa ttgtccgtac catagtttat tgattattta
   100921 agttcttcat caatatcatt gagatactta cataatgtaa gcacctcaag ttcttctttg
   100981 ttaatagttt tataacacac aaatataagt gcagccacaa gcattatacc ataaaagaaa
   101041 tatccttggt cataaatact atctacaccc atcatgaata tcatggttac aaggatagta
   101101 atgtataata acataccctt gaatatcatt ttgattgtct tcattctcct gctcctttct
   101161 ggtctatcat gaatacccat gaaaagaatg caataaacat tattatggtt actacattct
   101221 cagtatttat catgtcttcc attatctttt tcttttatat ttattgaact cttttcttgc
   101281 aatatcacct ttcttgaagg tctgcattgt gatgctattg tctgatgcaa ttactattga
   101341 ccattcaaaa gcatgtgtcc caaacagtga aactgttcta cccaaactat ctgtaactgt
   101401 agctctcaat gtagagtcac aattctctct tttaaatttc ttagccatgt gtttataagt
   101461 taatttgtta ataattgaag cacatactgg atttgaacca gtgaccctca caataactac
   101521 ctttaattaa tcattaatgt gatgctctaa ccactgagct aatgtgcctt tgattattga
   101581 tgttattata tcaacccatg tactcttcct taaataggct gactgtcttt ttagttttcc
   101641 tttactcggt taatagatat gagtccctct ggagtgctgg attacctctt ctgttgataa
   101701 ttatgtctaa gtattaacac tactgacttt tgtctcaagc aggatttaca ggataccatt
   101761 ctctacatat tatttcatct ttcaggtgga tgtttgttta gtcccctaag tggtcaacac
   101821 ttacaatata atcccatcaa atatcttatt taaactttta ctaagtcaga tatgtcaaag
   101881 tattcaacac tgttcttcat ttttacttta acagtactat aacatatctt taaaactgtc
   101941 ccatatccat aaattaagtg gaatacttta tctccttctg tcatctctgt aaaaagctat
   102001 gtaaattatt atattagtta tttcttaaca cattttaatg gtatgtgttc tgtcaaatgc
   102061 tactattatt cacacttgat tgcctaaatt agcccattgg tatgctcact atgtgtatat
   102121 ttagagcata aaatgtgccc aattaaacaa taatacactc tgttcataaa gattagaaca
   102181 gtaaatccag ttattctatt actcctcttt ggttaaaaga agaatgtaga aaagacattt
   102241 gagacactat tctttataca ctcaaataca agctctaatg taataagatt aactacttaa
   102301 agcatacatc attcatcaaa gtactattaa tactcaacaa taaatgatgt taatgatatt
   102361 aacactccag aagagataag taataataag ctggaaaagc ctataaacta tatcacttct
   102421 ggagatacca aacactatta atgatagaaa gaacatctat taatgctcag aagaatagaa
   102481 agaaagaggg caaatgccct cctccattag aatgttgcca acactggtgc accacctgtg
   102541 ccttcttcat gcaataacca gaatgagcta ccatcaggtg cttcaacatt tgacaccatt
   102601 ggatgtgcag gaataccctt cactgcaact gctccagtct ttgcaccaaa tgtgaagaac
   102661 aacttgttgg tcttaggat
//
