# Supplementary material for: ΦCrAss001 represents the most abundant bacteriophage family in the human gut and infects Bacteroides intestinalis
Source: Nat Commun. 2018 Nov 14;9:4781. doi: 10.1038/s41467-018-07225-7 (PMC6235969; doi:10.1038/s41467-018-07225-7)
Supplement: Supplementary file 8 — Source Data [file 41467_2018_7225_MOESM8_ESM.zip › figure_1_crAss001_gview_1.7_style.gss]

FeatureFilter
{
	set2 : feature-filter(type("tRNA"));
	set1 : feature-filter(and(type("CDS"),strand("positive")));
	set0 : feature-filter(and(type("CDS"),strand("negative")));
}

background
{
	color : color("white");
}

backbone
{
	color : color("black");
	thickness : 0.0;
	backbone-effect : shape-effect("basic");
}

ruler
{
	major-tick-color : color("black");
	minor-tick-color : color("black");
	label-color : color("black");
	label-background-color : color(0,0,0,0);
	label-location : "below";
	major-tick-length : 10.0;
	minor-tick-length : 3.0;
	tick-density : 1.0;
	tick-thickness : 1.0;
	tick-padding : 10.0;
	label-font : font("Serif","plain",10);
	tick-effect : shape-effect("basic");
}

tooltip
{
	text-color : color("black");
	outline-color : color("black");
	background-color : color(228,231,235,255);
	font : font("Serif","plain",14);
}

legend#0
{
	background-color : color("white");
	border-color : color(0,0,0,0);
	text-color : color("black");
	text-font : font("SansSerif","plain",12);
	alignment : "upper-left";
}

legend#0 legenditem#0
{
	show-swatch : "true";
	swatch-color : color(87,21,21,255);
	text-color : color("black");
	text-font : font("SansSerif","plain",12);
	legend-text : "Positve Stranded CDS";
	link : "1";
}

legend#0 legenditem#1
{
	show-swatch : "true";
	swatch-color : color(55,64,87,255);
	text-color : color("black");
	text-font : font("SansSerif","plain",12);
	legend-text : "Negative Stranded CDS";
	link : "2";
}

legend#0 legenditem#2
{
	show-swatch : "true";
	swatch-color : color(200,116,38,255);
	text-color : color("black");
	text-font : font("SansSerif","plain",12);
	legend-text : "tRNA";
	link : "3";
}

slot
{
	spacing : 4.0;
}

slot#-1
{
	color : color(200,200,200,255);
	feature-effect : shape-effect("standard");
	feature-shape : shape("block");
	thickness : 20.0;
}

slot#-1 labels
{
	text-color : color("black");
	background-color : color("none");
	font : font("SansSerif","plain",14);
	label-extractor : text-extractor("location");
	show-labels : "false";
}

slot#-1 plot
{
	color : color("black");
	color : color("black");
	data : gccontent("");
	type : center;
	grid-lines : 1;
	grid-color : color("black");
}

slot#-2
{
	color : color(200,200,200,255);
	feature-effect : shape-effect("standard");
	feature-shape : shape("block");
	thickness : 20.0;
}

slot#-2 labels
{
	text-color : color("black");
	background-color : color("none");
	font : font("SansSerif","plain",14);
	label-extractor : text-extractor("location");
	show-labels : "false";
}

slot#-2 plot
{
	color : color(44,46,92,255);
	color : color(35,74,34,255);
	data : gcskew("");
	type : center;
	grid-lines : 1;
	grid-color : color("black");
}

slot#1
{
	color : color("blue");
	feature-effect : shape-effect("standard");
	feature-shape : shape("block");
	thickness : 10.0;
}

slot#1 labels
{
	text-color : color("black");
	background-color : color("none");
	font : font("SansSerif","plain",14);
	label-extractor : text-extractor("location");
	show-labels : "false";
}

slot#1 FeatureSet#set0
{
	color : color(55,64,87,255);
	feature-effect : shape-effect("standard");
	feature-shape : shape("counterclockwise-arrow");
	thickness-proportion : 1.0;
	tooltip-text : text-extractor(annotation("product"));
	link : "2";
}

slot#1 FeatureSet#set0 labels
{
	text-color : color(55,64,87,255);
	background-color : color(255,255,255,0);
	font : font("Serif","plain",12);
	label-extractor : text-extractor(annotation("product"));
	show-labels : "true";
}

slot#2
{
	color : color("blue");
	feature-effect : shape-effect("standard");
	feature-shape : shape("block");
	thickness : 10.0;
}

slot#2 labels
{
	text-color : color("black");
	background-color : color("none");
	font : font("SansSerif","plain",14);
	label-extractor : text-extractor("location");
	show-labels : "false";
}

slot#2 FeatureSet#set1
{
	color : color(87,21,21,255);
	feature-effect : shape-effect("standard");
	feature-shape : shape("clockwise-arrow");
	thickness-proportion : 1.0;
	tooltip-text : text-extractor(annotation("product"));
	link : "1";
}

slot#2 FeatureSet#set1 labels
{
	text-color : color(87,21,21,255);
	background-color : color(255,255,255,0);
	font : font("Serif","plain",12);
	label-extractor : text-extractor(annotation("product"));
	show-labels : "true";
}

slot#3
{
	color : color(200,200,200,255);
	feature-effect : shape-effect("standard");
	feature-shape : shape("block");
	thickness : 10.0;
}

slot#3 labels
{
	text-color : color("black");
	background-color : color("none");
	font : font("SansSerif","plain",14);
	label-extractor : text-extractor("location");
	show-labels : "false";
}

slot#3 FeatureSet#set2
{
	color : color(200,116,38,255);
	feature-effect : shape-effect("standard");
	feature-shape : shape("block");
	thickness-proportion : 1.0;
	tooltip-text : text-extractor(annotation("product"));
	link : "3";
}

slot#3 FeatureSet#set2 labels
{
	text-color : color(200,116,38,255);
	background-color : color(255,255,255,0);
	font : font("SansSerif","plain",14);
	label-extractor : text-extractor("location");
	show-labels : "false";
}
