# Supplementary material for: ΦCrAss001 represents the most abundant bacteriophage family in the human gut and infects Bacteroides intestinalis
Source: Nat Commun. 2018 Nov 14;9:4781. doi: 10.1038/s41467-018-07225-7 (PMC6235969; doi:10.1038/s41467-018-07225-7)
Supplement: Supplementary file 8 — Source Data [file 41467_2018_7225_MOESM8_ESM.zip › figure_2a_crAss001_MCP_Modeller.pdb]

EXPDTA    THEORETICAL MODEL, MODELLER 9.20 2018/08/07 22:54:29
REMARK   6 MODELLER OBJECTIVE FUNCTION:      1586.6600
REMARK   6 MODELLER BEST TEMPLATE % SEQ ID:   8.840
REMARK   6 SEQUENCE: 4838733
REMARK   6 ALIGNMENT: alignment.pir
REMARK   6 SCRIPT: modeller_script.py
REMARK   6 TEMPLATE: 5LII 92:A - 272:A MODELS 176:X - 406:X AT 8.8%
ATOM      1  N   PHE X 176      52.317  95.670 101.175  1.00 78.25           N
ATOM      2  CA  PHE X 176      53.590  95.036 100.774  1.00 78.25           C
ATOM      3  CB  PHE X 176      53.667  93.610 101.343  1.00 78.25           C
ATOM      4  CG  PHE X 176      54.976  93.079 100.891  1.00 78.25           C
ATOM      5  CD1 PHE X 176      56.141  93.606 101.398  1.00 78.25           C
ATOM      6  CD2 PHE X 176      55.040  92.055  99.977  1.00 78.25           C
ATOM      7  CE1 PHE X 176      57.359  93.126 100.985  1.00 78.25           C
ATOM      8  CE2 PHE X 176      56.257  91.570  99.562  1.00 78.25           C
ATOM      9  CZ  PHE X 176      57.418  92.107 100.064  1.00 78.25           C
ATOM     10  C   PHE X 176      53.644  95.010  99.284  1.00 78.25           C
ATOM     11  O   PHE X 176      54.451  95.705  98.668  1.00 78.25           O
ATOM     12  N   ALA X 177      52.757  94.218  98.659  1.00 33.71           N
ATOM     13  CA  ALA X 177      52.706  94.215  97.230  1.00 33.71           C
ATOM     14  CB  ALA X 177      51.641  93.257  96.660  1.00 33.71           C
ATOM     15  C   ALA X 177      52.356  95.613  96.819  1.00 33.71           C
ATOM     16  O   ALA X 177      52.920  96.134  95.857  1.00 33.71           O
ATOM     17  N   PRO X 178      51.460  96.260  97.523  1.00151.51           N
ATOM     18  CA  PRO X 178      51.144  97.607  97.144  1.00151.51           C
ATOM     19  CD  PRO X 178      50.278  95.579  98.040  1.00151.51           C
ATOM     20  CB  PRO X 178      49.839  97.957  97.849  1.00151.51           C
ATOM     21  CG  PRO X 178      49.130  96.598  97.960  1.00151.51           C
ATOM     22  C   PRO X 178      52.263  98.551  97.422  1.00151.51           C
ATOM     23  O   PRO X 178      53.124  98.254  98.249  1.00151.51           O
ATOM     24  N   VAL X 179      52.263  99.694  96.713  1.00115.70           N
ATOM     25  CA  VAL X 179      53.306 100.658  96.851  1.00115.70           C
ATOM     26  CB  VAL X 179      53.346 101.572  95.661  1.00115.70           C
ATOM     27  CG1 VAL X 179      51.922 102.102  95.416  1.00115.70           C
ATOM     28  CG2 VAL X 179      54.388 102.676  95.907  1.00115.70           C
ATOM     29  C   VAL X 179      53.041 101.457  98.082  1.00115.70           C
ATOM     30  O   VAL X 179      52.648 102.622  98.027  1.00115.70           O
ATOM     31  N   GLU X 180      53.230 100.804  99.242  1.00114.56           N
ATOM     32  CA  GLU X 180      53.125 101.451 100.510  1.00114.56           C
ATOM     33  CB  GLU X 180      52.981 100.454 101.675  1.00114.56           C
ATOM     34  CG  GLU X 180      52.669 101.132 103.012  1.00114.56           C
ATOM     35  CD  GLU X 180      52.006 100.116 103.936  1.00114.56           C
ATOM     36  OE1 GLU X 180      52.729  99.263 104.515  1.00114.56           O
ATOM     37  OE2 GLU X 180      50.755 100.189 104.074  1.00114.56           O
ATOM     38  C   GLU X 180      54.368 102.261 100.682  1.00114.56           C
ATOM     39  O   GLU X 180      54.355 103.345 101.265  1.00114.56           O
ATOM     40  N   LYS X 181      55.488 101.722 100.162  1.00270.58           N
ATOM     41  CA  LYS X 181      56.753 102.378 100.275  1.00270.58           C
ATOM     42  CB  LYS X 181      57.793 101.586 101.089  1.00270.58           C
ATOM     43  CG  LYS X 181      57.451 101.413 102.575  1.00270.58           C
ATOM     44  CD  LYS X 181      56.297 100.444 102.851  1.00270.58           C
ATOM     45  CE  LYS X 181      56.128 100.091 104.332  1.00270.58           C
ATOM     46  NZ  LYS X 181      57.291  99.305 104.806  1.00270.58           N
ATOM     47  C   LYS X 181      57.308 102.547  98.896  1.00270.58           C
ATOM     48  O   LYS X 181      56.770 102.027  97.919  1.00270.58           O
ATOM     49  N   GLU X 182      58.407 103.319  98.808  1.00 59.36           N
ATOM     50  CA  GLU X 182      59.085 103.646  97.589  1.00 59.36           C
ATOM     51  CB  GLU X 182      60.238 104.634  97.837  1.00 59.36           C
ATOM     52  CG  GLU X 182      59.756 106.020  98.280  1.00 59.36           C
ATOM     53  CD  GLU X 182      60.961 106.797  98.791  1.00 59.36           C
ATOM     54  OE1 GLU X 182      61.723 106.211  99.604  1.00 59.36           O
ATOM     55  OE2 GLU X 182      61.139 107.975  98.380  1.00 59.36           O
ATOM     56  C   GLU X 182      59.658 102.401  96.987  1.00 59.36           C
ATOM     57  O   GLU X 182      59.598 102.206  95.774  1.00 59.36           O
ATOM     58  N   LEU X 183      60.222 101.514  97.827  1.00 91.08           N
ATOM     59  CA  LEU X 183      60.824 100.326  97.301  1.00 91.08           C
ATOM     60  CB  LEU X 183      61.872  99.718  98.259  1.00 91.08           C
ATOM     61  CG  LEU X 183      62.779  98.603  97.685  1.00 91.08           C
ATOM     62  CD1 LEU X 183      63.701  98.047  98.781  1.00 91.08           C
ATOM     63  CD2 LEU X 183      62.004  97.496  96.954  1.00 91.08           C
ATOM     64  C   LEU X 183      59.720  99.335  97.136  1.00 91.08           C
ATOM     65  O   LEU X 183      58.956  99.078  98.065  1.00 91.08           O
ATOM     66  N   SER X 184      59.596  98.778  95.916  1.00139.11           N
ATOM     67  CA  SER X 184      58.617  97.768  95.656  1.00139.11           C
ATOM     68  CB  SER X 184      57.402  98.290  94.866  1.00139.11           C
ATOM     69  OG  SER X 184      56.466  97.245  94.639  1.00139.11           O
ATOM     70  C   SER X 184      59.317  96.754  94.819  1.00139.11           C
ATOM     71  O   SER X 184      59.941  97.086  93.813  1.00139.11           O
ATOM     72  N   ARG X 185      59.249  95.478  95.226  1.00335.15           N
ATOM     73  CA  ARG X 185      59.947  94.487  94.474  1.00335.15           C
ATOM     74  CB  ARG X 185      61.465  94.560  94.657  1.00335.15           C
ATOM     75  CG  ARG X 185      61.882  94.444  96.122  1.00335.15           C
ATOM     76  CD  ARG X 185      63.387  94.267  96.291  1.00335.15           C
ATOM     77  NE  ARG X 185      63.692  92.880  95.848  1.00335.15           N
ATOM     78  CZ  ARG X 185      64.710  92.624  94.976  1.00335.15           C
ATOM     79  NH1 ARG X 185      65.455  93.644  94.457  1.00335.15           N
ATOM     80  NH2 ARG X 185      64.978  91.333  94.623  1.00335.15           N
ATOM     81  C   ARG X 185      59.512  93.168  94.992  1.00335.15           C
ATOM     82  O   ARG X 185      58.768  93.082  95.966  1.00335.15           O
ATOM     83  N   LYS X 186      59.953  92.089  94.331  1.00123.65           N
ATOM     84  CA  LYS X 186      59.559  90.816  94.831  1.00123.65           C
ATOM     85  CB  LYS X 186      58.591  90.052  93.918  1.00123.65           C
ATOM     86  CG  LYS X 186      57.180  90.638  93.897  1.00123.65           C
ATOM     87  CD  LYS X 186      56.275  89.978  92.856  1.00123.65           C
ATOM     88  CE  LYS X 186      54.808  90.394  92.963  1.00123.65           C
ATOM     89  NZ  LYS X 186      53.977  89.550  92.075  1.00123.65           N
ATOM     90  C   LYS X 186      60.775  89.981  94.966  1.00123.65           C
ATOM     91  O   LYS X 186      61.813  90.248  94.362  1.00123.65           O
ATOM     92  N   VAL X 187      60.677  88.939  95.804  1.00224.01           N
ATOM     93  CA  VAL X 187      61.806  88.083  95.878  1.00224.01           C
ATOM     94  CB  VAL X 187      61.677  86.973  96.877  1.00224.01           C
ATOM     95  CG1 VAL X 187      60.469  86.099  96.502  1.00224.01           C
ATOM     96  CG2 VAL X 187      63.009  86.206  96.900  1.00224.01           C
ATOM     97  C   VAL X 187      61.907  87.488  94.521  1.00224.01           C
ATOM     98  O   VAL X 187      60.898  87.187  93.884  1.00224.01           O
ATOM     99  N   GLY X 188      63.146  87.319  94.037  1.00 64.50           N
ATOM    100  CA  GLY X 188      63.318  86.829  92.709  1.00 64.50           C
ATOM    101  C   GLY X 188      62.787  85.442  92.667  1.00 64.50           C
ATOM    102  O   GLY X 188      62.611  84.788  93.694  1.00 64.50           O
ATOM    103  N   ASP X 189      62.497  84.978  91.442  1.00154.57           N
ATOM    104  CA  ASP X 189      62.003  83.656  91.233  1.00154.57           C
ATOM    105  CB  ASP X 189      61.688  83.410  89.748  1.00154.57           C
ATOM    106  CG  ASP X 189      61.022  82.059  89.566  1.00154.57           C
ATOM    107  OD1 ASP X 189      60.975  81.269  90.546  1.00154.57           O
ATOM    108  OD2 ASP X 189      60.544  81.805  88.429  1.00154.57           O
ATOM    109  C   ASP X 189      63.100  82.728  91.633  1.00154.57           C
ATOM    110  O   ASP X 189      64.195  82.777  91.075  1.00154.57           O
ATOM    111  N   VAL X 190      62.834  81.845  92.614  1.00 53.09           N
ATOM    112  CA  VAL X 190      63.865  80.936  93.014  1.00 53.09           C
ATOM    113  CB  VAL X 190      63.499  80.041  94.164  1.00 53.09           C
ATOM    114  CG1 VAL X 190      64.599  78.977  94.321  1.00 53.09           C
ATOM    115  CG2 VAL X 190      63.317  80.906  95.422  1.00 53.09           C
ATOM    116  C   VAL X 190      64.123  80.066  91.840  1.00 53.09           C
ATOM    117  O   VAL X 190      63.206  79.736  91.089  1.00 53.09           O
ATOM    118  N   ARG X 191      65.397  79.686  91.638  1.00192.43           N
ATOM    119  CA  ARG X 191      65.680  78.872  90.502  1.00192.43           C
ATOM    120  CB  ARG X 191      67.161  78.461  90.393  1.00192.43           C
ATOM    121  CG  ARG X 191      68.134  79.627  90.201  1.00192.43           C
ATOM    122  CD  ARG X 191      68.175  80.603  91.381  1.00192.43           C
ATOM    123  NE  ARG X 191      68.430  79.821  92.625  1.00192.43           N
ATOM    124  CZ  ARG X 191      69.047  80.414  93.690  1.00192.43           C
ATOM    125  NH1 ARG X 191      69.470  81.708  93.601  1.00192.43           N
ATOM    126  NH2 ARG X 191      69.243  79.712  94.845  1.00192.43           N
ATOM    127  C   ARG X 191      64.902  77.619  90.691  1.00192.43           C
ATOM    128  O   ARG X 191      65.164  76.839  91.604  1.00192.43           O
ATOM    129  N   PHE X 192      63.896  77.406  89.827  1.00181.28           N
ATOM    130  CA  PHE X 192      63.156  76.193  89.932  1.00181.28           C
ATOM    131  CB  PHE X 192      61.701  76.339  90.447  1.00181.28           C
ATOM    132  CG  PHE X 192      60.771  76.993  89.479  1.00181.28           C
ATOM    133  CD1 PHE X 192      60.653  78.364  89.413  1.00181.28           C
ATOM    134  CD2 PHE X 192      59.991  76.223  88.645  1.00181.28           C
ATOM    135  CE1 PHE X 192      59.784  78.954  88.524  1.00181.28           C
ATOM    136  CE2 PHE X 192      59.120  76.807  87.756  1.00181.28           C
ATOM    137  CZ  PHE X 192      59.014  78.176  87.693  1.00181.28           C
ATOM    138  C   PHE X 192      63.177  75.618  88.565  1.00181.28           C
ATOM    139  O   PHE X 192      63.613  76.268  87.617  1.00181.28           O
ATOM    140  N   THR X 193      62.755  74.356  88.425  1.00252.26           N
ATOM    141  CA  THR X 193      62.836  73.786  87.123  1.00252.26           C
ATOM    142  CB  THR X 193      63.743  72.592  87.073  1.00252.26           C
ATOM    143  OG1 THR X 193      63.829  72.084  85.750  1.00252.26           O
ATOM    144  CG2 THR X 193      63.195  71.521  88.031  1.00252.26           C
ATOM    145  C   THR X 193      61.475  73.337  86.728  1.00252.26           C
ATOM    146  O   THR X 193      60.560  73.266  87.547  1.00252.26           O
ATOM    147  N   SER X 194      61.317  73.066  85.421  1.00180.29           N
ATOM    148  CA  SER X 194      60.110  72.510  84.897  1.00180.29           C
ATOM    149  CB  SER X 194      59.945  71.028  85.278  1.00180.29           C
ATOM    150  OG  SER X 194      60.020  70.877  86.689  1.00180.29           O
ATOM    151  C   SER X 194      58.895  73.266  85.333  1.00180.29           C
ATOM    152  O   SER X 194      57.968  72.669  85.879  1.00180.29           O
ATOM    153  N   PRO X 195      58.861  74.554  85.106  1.00145.83           N
ATOM    154  CA  PRO X 195      57.687  75.333  85.414  1.00145.83           C
ATOM    155  CD  PRO X 195      59.653  75.165  84.053  1.00145.83           C
ATOM    156  CB  PRO X 195      57.972  76.721  84.857  1.00145.83           C
ATOM    157  CG  PRO X 195      58.859  76.416  83.635  1.00145.83           C
ATOM    158  C   PRO X 195      56.595  74.676  84.629  1.00145.83           C
ATOM    159  O   PRO X 195      56.897  74.126  83.571  1.00145.83           O
ATOM    160  N   VAL X 196      55.330  74.707  85.092  1.00111.41           N
ATOM    161  CA  VAL X 196      54.384  73.925  84.354  1.00111.41           C
ATOM    162  CB  VAL X 196      53.567  72.969  85.175  1.00111.41           C
ATOM    163  CG1 VAL X 196      54.499  71.975  85.886  1.00111.41           C
ATOM    164  CG2 VAL X 196      52.649  73.785  86.099  1.00111.41           C
ATOM    165  C   VAL X 196      53.375  74.771  83.661  1.00111.41           C
ATOM    166  O   VAL X 196      53.093  75.913  84.019  1.00111.41           O
ATOM    167  N   SER X 197      52.845  74.164  82.590  1.00112.20           N
ATOM    168  CA  SER X 197      51.762  74.593  81.769  1.00112.20           C
ATOM    169  CB  SER X 197      52.204  75.347  80.501  1.00112.20           C
ATOM    170  OG  SER X 197      51.090  75.969  79.877  1.00112.20           O
ATOM    171  C   SER X 197      51.228  73.251  81.393  1.00112.20           C
ATOM    172  O   SER X 197      51.821  72.250  81.791  1.00112.20           O
ATOM    173  N   MET X 198      50.105  73.138  80.669  1.00291.87           N
ATOM    174  CA  MET X 198      49.701  71.782  80.431  1.00291.87           C
ATOM    175  CB  MET X 198      48.211  71.600  80.104  1.00291.87           C
ATOM    176  CG  MET X 198      47.749  72.371  78.870  1.00291.87           C
ATOM    177  SD  MET X 198      47.525  74.150  79.166  1.00291.87           S
ATOM    178  CE  MET X 198      46.164  73.929  80.349  1.00291.87           C
ATOM    179  C   MET X 198      50.481  71.207  79.295  1.00291.87           C
ATOM    180  O   MET X 198      50.656  71.845  78.258  1.00291.87           O
ATOM    181  N   ARG X 199      50.995  69.972  79.493  1.00156.96           N
ATOM    182  CA  ARG X 199      51.678  69.269  78.447  1.00156.96           C
ATOM    183  CB  ARG X 199      52.729  70.122  77.725  1.00156.96           C
ATOM    184  CG  ARG X 199      53.157  69.547  76.377  1.00156.96           C
ATOM    185  CD  ARG X 199      54.456  70.159  75.860  1.00156.96           C
ATOM    186  NE  ARG X 199      55.546  69.225  76.252  1.00156.96           N
ATOM    187  CZ  ARG X 199      56.665  69.697  76.871  1.00156.96           C
ATOM    188  NH1 ARG X 199      56.794  71.034  77.116  1.00156.96           N
ATOM    189  NH2 ARG X 199      57.651  68.832  77.250  1.00156.96           N
ATOM    190  C   ARG X 199      52.376  68.092  79.066  1.00156.96           C
ATOM    191  O   ARG X 199      52.489  67.988  80.285  1.00156.96           O
ATOM    192  N   ASN X 200      52.846  67.141  78.236  1.00 90.69           N
ATOM    193  CA  ASN X 200      53.571  66.034  78.790  1.00 90.69           C
ATOM    194  CB  ASN X 200      52.732  64.755  78.991  1.00 90.69           C
ATOM    195  CG  ASN X 200      53.450  63.871  80.007  1.00 90.69           C
ATOM    196  OD1 ASN X 200      53.174  62.677  80.119  1.00 90.69           O
ATOM    197  ND2 ASN X 200      54.389  64.477  80.782  1.00 90.69           N
ATOM    198  C   ASN X 200      54.667  65.725  77.823  1.00 90.69           C
ATOM    199  O   ASN X 200      54.706  66.276  76.724  1.00 90.69           O
ATOM    200  N   GLU X 201      55.611  64.853  78.227  1.00103.61           N
ATOM    201  CA  GLU X 201      56.713  64.489  77.381  1.00103.61           C
ATOM    202  CB  GLU X 201      58.067  64.912  77.977  1.00103.61           C
ATOM    203  CG  GLU X 201      58.218  64.523  79.447  1.00103.61           C
ATOM    204  CD  GLU X 201      59.536  65.083  79.962  1.00103.61           C
ATOM    205  OE1 GLU X 201      59.662  66.333  80.065  1.00103.61           O
ATOM    206  OE2 GLU X 201      60.437  64.256  80.261  1.00103.61           O
ATOM    207  C   GLU X 201      56.673  63.003  77.187  1.00103.61           C
ATOM    208  O   GLU X 201      56.114  62.280  78.011  1.00103.61           O
ATOM    209  N   TRP X 202      57.232  62.506  76.059  1.00114.35           N
ATOM    210  CA  TRP X 202      57.144  61.095  75.793  1.00114.35           C
ATOM    211  CB  TRP X 202      55.948  60.770  74.886  1.00114.35           C
ATOM    212  CG  TRP X 202      54.642  61.305  75.428  1.00114.35           C
ATOM    213  CD2 TRP X 202      54.169  62.629  75.137  1.00114.35           C
ATOM    214  CD1 TRP X 202      53.707  60.733  76.243  1.00114.35           C
ATOM    215  NE1 TRP X 202      52.685  61.625  76.482  1.00114.35           N
ATOM    216  CE2 TRP X 202      52.958  62.796  75.804  1.00114.35           C
ATOM    217  CE3 TRP X 202      54.708  63.626  74.373  1.00114.35           C
ATOM    218  CZ2 TRP X 202      52.263  63.968  75.719  1.00114.35           C
ATOM    219  CZ3 TRP X 202      54.004  64.806  74.287  1.00114.35           C
ATOM    220  CH2 TRP X 202      52.805  64.973  74.948  1.00114.35           C
ATOM    221  C   TRP X 202      58.385  60.676  75.057  1.00114.35           C
ATOM    222  O   TRP X 202      59.038  61.494  74.411  1.00114.35           O
ATOM    223  N   THR X 203      58.764  59.381  75.134  1.00135.83           N
ATOM    224  CA  THR X 203      59.944  59.021  74.399  1.00135.83           C
ATOM    225  CB  THR X 203      61.126  58.608  75.227  1.00135.83           C
ATOM    226  OG1 THR X 203      62.243  58.407  74.372  1.00135.83           O
ATOM    227  CG2 THR X 203      60.802  57.303  75.975  1.00135.83           C
ATOM    228  C   THR X 203      59.680  57.870  73.489  1.00135.83           C
ATOM    229  O   THR X 203      59.087  56.864  73.877  1.00135.83           O
ATOM    230  N   THR X 204      60.094  58.019  72.216  1.00149.20           N
ATOM    231  CA  THR X 204      60.033  56.909  71.316  1.00149.20           C
ATOM    232  CB  THR X 204      58.755  56.857  70.532  1.00149.20           C
ATOM    233  OG1 THR X 204      57.659  56.754  71.430  1.00149.20           O
ATOM    234  CG2 THR X 204      58.775  55.633  69.600  1.00149.20           C
ATOM    235  C   THR X 204      61.197  57.005  70.373  1.00149.20           C
ATOM    236  O   THR X 204      61.034  57.114  69.159  1.00149.20           O
ATOM    237  N   ILE X 205      62.432  56.963  70.899  1.00158.35           N
ATOM    238  CA  ILE X 205      63.526  56.959  69.976  1.00158.35           C
ATOM    239  CB  ILE X 205      64.459  58.131  70.090  1.00158.35           C
ATOM    240  CG1 ILE X 205      65.522  58.063  68.979  1.00158.35           C
ATOM    241  CG2 ILE X 205      65.028  58.169  71.515  1.00158.35           C
ATOM    242  CD1 ILE X 205      64.945  58.192  67.569  1.00158.35           C
ATOM    243  C   ILE X 205      64.266  55.704  70.231  1.00158.35           C
ATOM    244  O   ILE X 205      64.725  55.447  71.343  1.00158.35           O
ATOM    245  N   ARG X 206      64.384  54.868  69.191  1.00 81.39           N
ATOM    246  CA  ARG X 206      65.013  53.617  69.447  1.00 81.39           C
ATOM    247  CB  ARG X 206      64.189  52.423  68.954  1.00 81.39           C
ATOM    248  CG  ARG X 206      62.737  52.483  69.425  1.00 81.39           C
ATOM    249  CD  ARG X 206      61.836  51.456  68.739  1.00 81.39           C
ATOM    250  NE  ARG X 206      60.426  51.881  68.967  1.00 81.39           N
ATOM    251  CZ  ARG X 206      59.422  50.957  69.001  1.00 81.39           C
ATOM    252  NH1 ARG X 206      59.708  49.628  68.870  1.00 81.39           N
ATOM    253  NH2 ARG X 206      58.131  51.362  69.177  1.00 81.39           N
ATOM    254  C   ARG X 206      66.307  53.598  68.715  1.00 81.39           C
ATOM    255  O   ARG X 206      66.360  53.801  67.503  1.00 81.39           O
ATOM    256  N   ILE X 207      67.399  53.351  69.457  1.00 98.93           N
ATOM    257  CA  ILE X 207      68.668  53.287  68.813  1.00 98.93           C
ATOM    258  CB  ILE X 207      69.691  54.207  69.418  1.00 98.93           C
ATOM    259  CG1 ILE X 207      70.894  54.348  68.480  1.00 98.93           C
ATOM    260  CG2 ILE X 207      70.046  53.739  70.840  1.00 98.93           C
ATOM    261  CD1 ILE X 207      71.770  55.546  68.833  1.00 98.93           C
ATOM    262  C   ILE X 207      69.106  51.865  68.897  1.00 98.93           C
ATOM    263  O   ILE X 207      69.212  51.278  69.974  1.00 98.93           O
ATOM    264  N   GLN X 208      69.350  51.279  67.716  1.00116.01           N
ATOM    265  CA  GLN X 208      69.657  49.893  67.589  1.00116.01           C
ATOM    266  CB  GLN X 208      69.458  49.375  66.160  1.00116.01           C
ATOM    267  CG  GLN X 208      68.091  49.772  65.594  1.00116.01           C
ATOM    268  CD  GLN X 208      66.994  49.305  66.545  1.00116.01           C
ATOM    269  OE1 GLN X 208      67.220  48.483  67.431  1.00116.01           O
ATOM    270  NE2 GLN X 208      65.762  49.851  66.355  1.00116.01           N
ATOM    271  C   GLN X 208      71.074  49.709  67.979  1.00116.01           C
ATOM    272  O   GLN X 208      71.773  50.668  68.301  1.00116.01           O
ATOM    273  N   HIS X 209      71.530  48.448  67.946  1.00108.38           N
ATOM    274  CA  HIS X 209      72.808  48.137  68.494  1.00108.38           C
ATOM    275  ND1 HIS X 209      70.998  47.582  71.025  1.00108.38           N
ATOM    276  CG  HIS X 209      71.393  46.787  69.970  1.00108.38           C
ATOM    277  CB  HIS X 209      72.737  46.832  69.299  1.00108.38           C
ATOM    278  NE2 HIS X 209      69.217  46.391  70.424  1.00108.38           N
ATOM    279  CD2 HIS X 209      70.295  46.063  69.621  1.00108.38           C
ATOM    280  CE1 HIS X 209      69.687  47.305  71.253  1.00108.38           C
ATOM    281  C   HIS X 209      73.833  48.043  67.409  1.00108.38           C
ATOM    282  O   HIS X 209      73.607  48.519  66.300  1.00108.38           O
ATOM    283  N   LYS X 210      75.010  47.448  67.703  1.00126.44           N
ATOM    284  CA  LYS X 210      76.063  47.497  66.729  1.00126.44           C
ATOM    285  CB  LYS X 210      77.322  48.213  67.238  1.00126.44           C
ATOM    286  CG  LYS X 210      77.003  49.651  67.646  1.00126.44           C
ATOM    287  CD  LYS X 210      78.169  50.415  68.266  1.00126.44           C
ATOM    288  CE  LYS X 210      78.634  51.577  67.389  1.00126.44           C
ATOM    289  NZ  LYS X 210      77.526  52.547  67.230  1.00126.44           N
ATOM    290  C   LYS X 210      76.442  46.138  66.223  1.00126.44           C
ATOM    291  O   LYS X 210      75.715  45.161  66.385  1.00126.44           O
ATOM    292  N   VAL X 211      77.619  46.098  65.561  1.00110.77           N
ATOM    293  CA  VAL X 211      78.208  45.010  64.826  1.00110.77           C
ATOM    294  CB  VAL X 211      79.435  45.462  64.092  1.00110.77           C
ATOM    295  CG1 VAL X 211      80.376  44.290  63.826  1.00110.77           C
ATOM    296  CG2 VAL X 211      78.939  46.018  62.753  1.00110.77           C
ATOM    297  C   VAL X 211      78.535  43.774  65.601  1.00110.77           C
ATOM    298  O   VAL X 211      79.154  43.792  66.663  1.00110.77           O
ATOM    299  N   ALA X 212      78.081  42.653  64.999  1.00112.26           N
ATOM    300  CA  ALA X 212      78.238  41.266  65.338  1.00112.26           C
ATOM    301  CB  ALA X 212      77.406  40.339  64.439  1.00112.26           C
ATOM    302  C   ALA X 212      79.662  40.874  65.140  1.00112.26           C
ATOM    303  O   ALA X 212      80.162  39.961  65.791  1.00112.26           O
ATOM    304  N   GLY X 213      80.334  41.513  64.170  1.00 57.65           N
ATOM    305  CA  GLY X 213      81.702  41.205  63.892  1.00 57.65           C
ATOM    306  C   GLY X 213      81.710  39.900  63.186  1.00 57.65           C
ATOM    307  O   GLY X 213      81.601  39.841  61.963  1.00 57.65           O
ATOM    308  N   ASN X 214      81.873  38.810  63.946  1.00 48.45           N
ATOM    309  CA  ASN X 214      81.894  37.540  63.300  1.00 48.45           C
ATOM    310  CB  ASN X 214      82.091  36.380  64.287  1.00 48.45           C
ATOM    311  CG  ASN X 214      83.482  36.512  64.892  1.00 48.45           C
ATOM    312  OD1 ASN X 214      83.699  37.302  65.809  1.00 48.45           O
ATOM    313  ND2 ASN X 214      84.451  35.715  64.369  1.00 48.45           N
ATOM    314  C   ASN X 214      80.570  37.343  62.639  1.00 48.45           C
ATOM    315  O   ASN X 214      80.494  36.970  61.470  1.00 48.45           O
ATOM    316  N   LYS X 215      79.475  37.621  63.363  1.00139.97           N
ATOM    317  CA  LYS X 215      78.192  37.363  62.787  1.00139.97           C
ATOM    318  CB  LYS X 215      77.055  37.471  63.803  1.00139.97           C
ATOM    319  CG  LYS X 215      77.160  36.314  64.793  1.00139.97           C
ATOM    320  CD  LYS X 215      77.175  34.955  64.087  1.00139.97           C
ATOM    321  CE  LYS X 215      77.288  33.763  65.038  1.00139.97           C
ATOM    322  NZ  LYS X 215      76.840  32.529  64.355  1.00139.97           N
ATOM    323  C   LYS X 215      77.954  38.263  61.628  1.00139.97           C
ATOM    324  O   LYS X 215      77.347  37.871  60.633  1.00139.97           O
ATOM    325  N   LEU X 216      78.409  39.516  61.713  1.00130.27           N
ATOM    326  CA  LEU X 216      78.153  40.323  60.567  1.00130.27           C
ATOM    327  CB  LEU X 216      78.520  41.799  60.788  1.00130.27           C
ATOM    328  CG  LEU X 216      78.207  42.689  59.572  1.00130.27           C
ATOM    329  CD1 LEU X 216      79.253  42.540  58.458  1.00130.27           C
ATOM    330  CD2 LEU X 216      76.782  42.408  59.065  1.00130.27           C
ATOM    331  C   LEU X 216      78.938  39.775  59.410  1.00130.27           C
ATOM    332  O   LEU X 216      78.432  39.695  58.291  1.00130.27           O
ATOM    333  N   ASN X 217      80.199  39.369  59.657  1.00 95.28           N
ATOM    334  CA  ASN X 217      81.063  38.953  58.587  1.00 95.28           C
ATOM    335  CB  ASN X 217      82.503  38.658  59.029  1.00 95.28           C
ATOM    336  CG  ASN X 217      83.231  38.220  57.767  1.00 95.28           C
ATOM    337  OD1 ASN X 217      83.907  37.193  57.745  1.00 95.28           O
ATOM    338  ND2 ASN X 217      83.067  39.011  56.673  1.00 95.28           N
ATOM    339  C   ASN X 217      80.603  37.716  57.887  1.00 95.28           C
ATOM    340  O   ASN X 217      80.526  37.695  56.660  1.00 95.28           O
ATOM    341  N   LYS X 218      80.268  36.652  58.640  1.00141.02           N
ATOM    342  CA  LYS X 218      79.979  35.405  57.992  1.00141.02           C
ATOM    343  CB  LYS X 218      79.993  34.195  58.948  1.00141.02           C
ATOM    344  CG  LYS X 218      81.346  33.987  59.637  1.00141.02           C
ATOM    345  CD  LYS X 218      82.517  33.946  58.652  1.00141.02           C
ATOM    346  CE  LYS X 218      83.845  33.484  59.253  1.00141.02           C
ATOM    347  NZ  LYS X 218      84.821  33.239  58.166  1.00141.02           N
ATOM    348  C   LYS X 218      78.639  35.482  57.347  1.00141.02           C
ATOM    349  O   LYS X 218      77.789  36.269  57.763  1.00141.02           O
ATOM    350  N   LYS X 219      78.422  34.695  56.267  1.00182.62           N
ATOM    351  CA  LYS X 219      77.098  34.741  55.735  1.00182.62           C
ATOM    352  CB  LYS X 219      76.824  33.928  54.443  1.00182.62           C
ATOM    353  CG  LYS X 219      77.336  32.482  54.345  1.00182.62           C
ATOM    354  CD  LYS X 219      78.813  32.354  53.957  1.00182.62           C
ATOM    355  CE  LYS X 219      79.166  30.987  53.356  1.00182.62           C
ATOM    356  NZ  LYS X 219      80.316  31.116  52.429  1.00182.62           N
ATOM    357  C   LYS X 219      76.243  34.211  56.825  1.00182.62           C
ATOM    358  O   LYS X 219      76.365  33.058  57.234  1.00182.62           O
ATOM    359  N   LEU X 220      75.363  35.077  57.349  1.00293.18           N
ATOM    360  CA  LEU X 220      74.585  34.675  58.474  1.00293.18           C
ATOM    361  CB  LEU X 220      75.100  35.263  59.795  1.00293.18           C
ATOM    362  CG  LEU X 220      74.330  34.763  61.028  1.00293.18           C
ATOM    363  CD1 LEU X 220      74.846  33.387  61.479  1.00293.18           C
ATOM    364  CD2 LEU X 220      74.271  35.822  62.139  1.00293.18           C
ATOM    365  C   LEU X 220      73.232  35.269  58.314  1.00293.18           C
ATOM    366  O   LEU X 220      73.039  36.195  57.527  1.00293.18           O
ATOM    367  N   ALA X 221      72.269  34.718  59.077  1.00111.59           N
ATOM    368  CA  ALA X 221      70.941  35.241  59.178  1.00111.59           C
ATOM    369  CB  ALA X 221      70.884  36.476  60.091  1.00111.59           C
ATOM    370  C   ALA X 221      70.392  35.610  57.837  1.00111.59           C
ATOM    371  O   ALA X 221      70.168  36.788  57.564  1.00111.59           O
ATOM    372  N   MET X 222      70.165  34.626  56.948  1.00143.50           N
ATOM    373  CA  MET X 222      69.607  35.008  55.684  1.00143.50           C
ATOM    374  CB  MET X 222      69.386  33.835  54.707  1.00143.50           C
ATOM    375  CG  MET X 222      70.655  33.343  54.007  1.00143.50           C
ATOM    376  SD  MET X 222      71.881  32.555  55.089  1.00143.50           S
ATOM    377  CE  MET X 222      72.873  31.938  53.699  1.00143.50           C
ATOM    378  C   MET X 222      68.270  35.618  55.958  1.00143.50           C
ATOM    379  O   MET X 222      67.476  35.081  56.728  1.00143.50           O
ATOM    380  N   GLY X 223      68.020  36.797  55.352  1.00136.49           N
ATOM    381  CA  GLY X 223      66.775  37.502  55.466  1.00136.49           C
ATOM    382  C   GLY X 223      66.880  38.417  56.636  1.00136.49           C
ATOM    383  O   GLY X 223      66.247  39.472  56.688  1.00136.49           O
ATOM    384  N   ILE X 224      67.724  38.037  57.608  1.00 70.99           N
ATOM    385  CA  ILE X 224      67.854  38.868  58.757  1.00 70.99           C
ATOM    386  CB  ILE X 224      68.542  38.245  59.922  1.00 70.99           C
ATOM    387  CG1 ILE X 224      67.641  37.166  60.538  1.00 70.99           C
ATOM    388  CG2 ILE X 224      68.961  39.365  60.888  1.00 70.99           C
ATOM    389  CD1 ILE X 224      68.311  36.379  61.660  1.00 70.99           C
ATOM    390  C   ILE X 224      68.622  40.059  58.355  1.00 70.99           C
ATOM    391  O   ILE X 224      69.582  40.009  57.587  1.00 70.99           O
ATOM    392  N   PRO X 225      68.164  41.143  58.883  1.00115.98           N
ATOM    393  CA  PRO X 225      68.730  42.403  58.547  1.00115.98           C
ATOM    394  CD  PRO X 225      66.791  41.253  59.349  1.00115.98           C
ATOM    395  CB  PRO X 225      67.820  43.448  59.187  1.00115.98           C
ATOM    396  CG  PRO X 225      66.450  42.749  59.250  1.00115.98           C
ATOM    397  C   PRO X 225      70.137  42.502  59.000  1.00115.98           C
ATOM    398  O   PRO X 225      70.507  41.904  60.008  1.00115.98           O
ATOM    399  N   MET X 226      70.939  43.240  58.227  1.00157.76           N
ATOM    400  CA  MET X 226      72.289  43.511  58.569  1.00157.76           C
ATOM    401  CB  MET X 226      73.019  44.248  57.434  1.00157.76           C
ATOM    402  CG  MET X 226      74.485  43.832  57.302  1.00157.76           C
ATOM    403  SD  MET X 226      74.716  42.130  56.681  1.00157.76           S
ATOM    404  CE  MET X 226      74.167  42.377  54.963  1.00157.76           C
ATOM    405  C   MET X 226      72.122  44.411  59.754  1.00157.76           C
ATOM    406  O   MET X 226      72.968  44.500  60.636  1.00157.76           O
ATOM    407  N   VAL X 227      70.960  45.090  59.779  1.00 83.67           N
ATOM    408  CA  VAL X 227      70.531  46.057  60.749  1.00 83.67           C
ATOM    409  CB  VAL X 227      69.029  46.197  60.755  1.00 83.67           C
ATOM    410  CG1 VAL X 227      68.579  47.234  61.798  1.00 83.67           C
ATOM    411  CG2 VAL X 227      68.574  46.510  59.323  1.00 83.67           C
ATOM    412  C   VAL X 227      70.948  45.651  62.128  1.00 83.67           C
ATOM    413  O   VAL X 227      71.159  44.477  62.429  1.00 83.67           O
ATOM    414  N   ARG X 228      71.056  46.672  63.003  1.00329.46           N
ATOM    415  CA  ARG X 228      71.437  46.560  64.376  1.00329.46           C
ATOM    416  CB  ARG X 228      70.718  45.415  65.115  1.00329.46           C
ATOM    417  CG  ARG X 228      69.192  45.419  64.968  1.00329.46           C
ATOM    418  CD  ARG X 228      68.442  46.527  65.711  1.00329.46           C
ATOM    419  NE  ARG X 228      67.476  47.114  64.736  1.00329.46           N
ATOM    420  CZ  ARG X 228      66.289  46.500  64.451  1.00329.46           C
ATOM    421  NH1 ARG X 228      65.983  45.290  65.001  1.00329.46           N
ATOM    422  NH2 ARG X 228      65.413  47.096  63.591  1.00329.46           N
ATOM    423  C   ARG X 228      72.905  46.300  64.471  1.00329.46           C
ATOM    424  O   ARG X 228      73.368  45.732  65.458  1.00329.46           O
ATOM    425  N   ASN X 229      73.686  46.699  63.443  1.00312.32           N
ATOM    426  CA  ASN X 229      75.109  46.568  63.582  1.00312.32           C
ATOM    427  CB  ASN X 229      75.695  45.213  63.120  1.00312.32           C
ATOM    428  CG  ASN X 229      75.547  44.967  61.619  1.00312.32           C
ATOM    429  OD1 ASN X 229      75.573  45.881  60.796  1.00312.32           O
ATOM    430  ND2 ASN X 229      75.416  43.665  61.250  1.00312.32           N
ATOM    431  C   ASN X 229      75.782  47.683  62.837  1.00312.32           C
ATOM    432  O   ASN X 229      75.263  48.179  61.839  1.00312.32           O
ATOM    433  N   LEU X 230      76.952  48.122  63.350  1.00306.77           N
ATOM    434  CA  LEU X 230      77.762  49.157  62.767  1.00306.77           C
ATOM    435  CB  LEU X 230      77.209  50.544  63.155  1.00306.77           C
ATOM    436  CG  LEU X 230      77.869  51.777  62.520  1.00306.77           C
ATOM    437  CD1 LEU X 230      77.050  53.039  62.844  1.00306.77           C
ATOM    438  CD2 LEU X 230      79.334  51.920  62.956  1.00306.77           C
ATOM    439  C   LEU X 230      79.130  48.876  63.331  1.00306.77           C
ATOM    440  O   LEU X 230      79.238  48.535  64.508  1.00306.77           O
ATOM    441  N   GLU X 231      80.218  48.957  62.530  1.00310.92           N
ATOM    442  CA  GLU X 231      81.420  48.393  63.091  1.00310.92           C
ATOM    443  CB  GLU X 231      81.821  47.058  62.441  1.00310.92           C
ATOM    444  CG  GLU X 231      82.911  46.311  63.213  1.00310.92           C
ATOM    445  CD  GLU X 231      83.621  45.374  62.245  1.00310.92           C
ATOM    446  OE1 GLU X 231      83.135  45.234  61.092  1.00310.92           O
ATOM    447  OE2 GLU X 231      84.670  44.800  62.643  1.00310.92           O
ATOM    448  C   GLU X 231      82.637  49.240  62.919  1.00310.92           C
ATOM    449  O   GLU X 231      82.770  50.025  61.981  1.00310.92           O
ATOM    450  N   SER X 232      83.571  49.051  63.874  1.00162.94           N
ATOM    451  CA  SER X 232      84.886  49.610  63.842  1.00162.94           C
ATOM    452  CB  SER X 232      85.453  49.908  65.245  1.00162.94           C
ATOM    453  OG  SER X 232      86.723  50.537  65.151  1.00162.94           O
ATOM    454  C   SER X 232      85.702  48.542  63.163  1.00162.94           C
ATOM    455  O   SER X 232      85.142  47.708  62.457  1.00162.94           O
ATOM    456  N   GLY X 233      87.042  48.530  63.330  1.00 87.97           N
ATOM    457  CA  GLY X 233      87.857  47.565  62.632  1.00 87.97           C
ATOM    458  C   GLY X 233      87.685  46.190  63.216  1.00 87.97           C
ATOM    459  O   GLY X 233      87.252  46.034  64.358  1.00 87.97           O
ATOM    460  N   LYS X 234      88.051  45.153  62.422  1.00246.17           N
ATOM    461  CA  LYS X 234      87.908  43.781  62.836  1.00246.17           C
ATOM    462  CB  LYS X 234      86.727  43.038  62.186  1.00246.17           C
ATOM    463  CG  LYS X 234      86.963  42.594  60.738  1.00246.17           C
ATOM    464  CD  LYS X 234      85.926  41.569  60.266  1.00246.17           C
ATOM    465  CE  LYS X 234      85.941  40.274  61.085  1.00246.17           C
ATOM    466  NZ  LYS X 234      84.629  39.592  60.993  1.00246.17           N
ATOM    467  C   LYS X 234      89.132  43.010  62.441  1.00246.17           C
ATOM    468  O   LYS X 234      90.167  43.578  62.094  1.00246.17           O
ATOM    469  N   GLN X 235      89.023  41.663  62.519  1.00217.59           N
ATOM    470  CA  GLN X 235      90.084  40.753  62.179  1.00217.59           C
ATOM    471  CB  GLN X 235      89.748  39.272  62.453  1.00217.59           C
ATOM    472  CG  GLN X 235      89.476  38.870  63.904  1.00217.59           C
ATOM    473  CD  GLN X 235      88.896  37.457  63.855  1.00217.59           C
ATOM    474  OE1 GLN X 235      87.885  37.162  64.492  1.00217.59           O
ATOM    475  NE2 GLN X 235      89.542  36.558  63.065  1.00217.59           N
ATOM    476  C   GLN X 235      90.240  40.817  60.699  1.00217.59           C
ATOM    477  O   GLN X 235      89.257  40.800  59.961  1.00217.59           O
ATOM    478  N   VAL X 236      91.481  40.874  60.194  1.00 97.40           N
ATOM    479  CA  VAL X 236      91.492  40.941  58.771  1.00 97.40           C
ATOM    480  CB  VAL X 236      92.476  41.882  58.167  1.00 97.40           C
ATOM    481  CG1 VAL X 236      92.481  41.629  56.648  1.00 97.40           C
ATOM    482  CG2 VAL X 236      92.049  43.309  58.543  1.00 97.40           C
ATOM    483  C   VAL X 236      91.757  39.602  58.203  1.00 97.40           C
ATOM    484  O   VAL X 236      92.647  38.867  58.631  1.00 97.40           O
ATOM    485  N   LYS X 237      90.914  39.271  57.214  1.00300.36           N
ATOM    486  CA  LYS X 237      90.990  38.080  56.443  1.00300.36           C
ATOM    487  CB  LYS X 237      90.175  36.926  57.048  1.00300.36           C
ATOM    488  CG  LYS X 237      90.413  35.566  56.398  1.00300.36           C
ATOM    489  CD  LYS X 237      89.848  34.412  57.225  1.00300.36           C
ATOM    490  CE  LYS X 237      89.457  33.218  56.361  1.00300.36           C
ATOM    491  NZ  LYS X 237      88.512  33.679  55.319  1.00300.36           N
ATOM    492  C   LYS X 237      90.376  38.474  55.139  1.00300.36           C
ATOM    493  O   LYS X 237      89.704  39.501  55.056  1.00300.36           O
ATOM    494  N   ASP X 238      90.609  37.678  54.082  1.00249.14           N
ATOM    495  CA  ASP X 238      90.070  37.969  52.785  1.00249.14           C
ATOM    496  CB  ASP X 238      90.374  36.811  51.814  1.00249.14           C
ATOM    497  CG  ASP X 238      90.025  37.157  50.377  1.00249.14           C
ATOM    498  OD1 ASP X 238      89.953  38.368  50.038  1.00249.14           O
ATOM    499  OD2 ASP X 238      89.838  36.191  49.590  1.00249.14           O
ATOM    500  C   ASP X 238      88.586  38.111  52.972  1.00249.14           C
ATOM    501  O   ASP X 238      87.928  37.192  53.459  1.00249.14           O
ATOM    502  N   THR X 239      88.026  39.285  52.597  1.00310.14           N
ATOM    503  CA  THR X 239      86.638  39.580  52.842  1.00310.14           C
ATOM    504  CB  THR X 239      86.453  40.591  53.941  1.00310.14           C
ATOM    505  OG1 THR X 239      85.090  40.974  54.051  1.00310.14           O
ATOM    506  CG2 THR X 239      87.349  41.810  53.665  1.00310.14           C
ATOM    507  C   THR X 239      85.974  40.136  51.622  1.00310.14           C
ATOM    508  O   THR X 239      86.621  40.612  50.690  1.00310.14           O
ATOM    509  N   ALA X 240      84.629  40.038  51.603  1.00228.63           N
ATOM    510  CA  ALA X 240      83.836  40.583  50.545  1.00228.63           C
ATOM    511  CB  ALA X 240      82.581  39.754  50.222  1.00228.63           C
ATOM    512  C   ALA X 240      83.399  41.953  50.962  1.00228.63           C
ATOM    513  O   ALA X 240      83.459  42.313  52.137  1.00228.63           O
ATOM    514  N   ASN X 241      82.954  42.757  49.979  1.00258.42           N
ATOM    515  CA  ASN X 241      82.487  44.091  50.212  1.00258.42           C
ATOM    516  CB  ASN X 241      82.033  44.750  48.891  1.00258.42           C
ATOM    517  CG  ASN X 241      81.450  46.138  49.112  1.00258.42           C
ATOM    518  OD1 ASN X 241      82.158  47.091  49.435  1.00258.42           O
ATOM    519  ND2 ASN X 241      80.113  46.259  48.896  1.00258.42           N
ATOM    520  C   ASN X 241      81.314  43.985  51.130  1.00258.42           C
ATOM    521  O   ASN X 241      80.498  43.075  51.000  1.00258.42           O
ATOM    522  N   MET X 242      81.226  44.875  52.137  1.00262.62           N
ATOM    523  CA  MET X 242      80.064  44.796  52.970  1.00262.62           C
ATOM    524  CB  MET X 242      80.176  43.817  54.157  1.00262.62           C
ATOM    525  CG  MET X 242      80.111  42.326  53.827  1.00262.62           C
ATOM    526  SD  MET X 242      79.709  41.288  55.272  1.00262.62           S
ATOM    527  CE  MET X 242      81.317  41.406  56.110  1.00262.62           C
ATOM    528  C   MET X 242      79.821  46.115  53.623  1.00262.62           C
ATOM    529  O   MET X 242      80.610  46.550  54.458  1.00262.62           O
ATOM    530  N   TRP X 243      78.704  46.785  53.283  1.00241.61           N
ATOM    531  CA  TRP X 243      78.363  47.938  54.062  1.00241.61           C
ATOM    532  CB  TRP X 243      77.898  49.218  53.331  1.00241.61           C
ATOM    533  CG  TRP X 243      79.023  50.182  53.037  1.00241.61           C
ATOM    534  CD2 TRP X 243      79.807  50.196  51.837  1.00241.61           C
ATOM    535  CD1 TRP X 243      79.517  51.175  53.833  1.00241.61           C
ATOM    536  NE1 TRP X 243      80.576  51.793  53.214  1.00241.61           N
ATOM    537  CE2 TRP X 243      80.764  51.203  51.982  1.00241.61           C
ATOM    538  CE3 TRP X 243      79.737  49.430  50.712  1.00241.61           C
ATOM    539  CZ2 TRP X 243      81.674  51.454  50.996  1.00241.61           C
ATOM    540  CZ3 TRP X 243      80.652  49.691  49.718  1.00241.61           C
ATOM    541  CH2 TRP X 243      81.602  50.682  49.858  1.00241.61           C
ATOM    542  C   TRP X 243      77.292  47.524  55.002  1.00241.61           C
ATOM    543  O   TRP X 243      76.802  46.398  54.954  1.00241.61           O
ATOM    544  N   MET X 244      76.944  48.431  55.928  1.00180.76           N
ATOM    545  CA  MET X 244      75.950  48.161  56.914  1.00180.76           C
ATOM    546  CB  MET X 244      75.778  49.355  57.859  1.00180.76           C
ATOM    547  CG  MET X 244      77.116  49.670  58.516  1.00180.76           C
ATOM    548  SD  MET X 244      77.798  48.240  59.403  1.00180.76           S
ATOM    549  CE  MET X 244      79.482  48.411  58.746  1.00180.76           C
ATOM    550  C   MET X 244      74.673  47.920  56.190  1.00180.76           C
ATOM    551  O   MET X 244      73.918  47.011  56.529  1.00180.76           O
ATOM    552  N   HIS X 245      74.411  48.736  55.154  1.00187.53           N
ATOM    553  CA  HIS X 245      73.231  48.573  54.361  1.00187.53           C
ATOM    554  ND1 HIS X 245      74.100  46.397  51.303  1.00187.53           N
ATOM    555  CG  HIS X 245      73.917  47.415  52.214  1.00187.53           C
ATOM    556  CB  HIS X 245      73.192  47.277  53.523  1.00187.53           C
ATOM    557  NE2 HIS X 245      75.012  48.218  50.411  1.00187.53           N
ATOM    558  CD2 HIS X 245      74.482  48.518  51.654  1.00187.53           C
ATOM    559  CE1 HIS X 245      74.759  46.933  50.244  1.00187.53           C
ATOM    560  C   HIS X 245      72.007  48.649  55.209  1.00187.53           C
ATOM    561  O   HIS X 245      71.531  49.727  55.558  1.00187.53           O
ATOM    562  N   TYR X 246      71.492  47.474  55.589  1.00187.12           N
ATOM    563  CA  TYR X 246      70.227  47.334  56.238  1.00187.12           C
ATOM    564  CB  TYR X 246      69.973  45.863  56.553  1.00187.12           C
ATOM    565  CG  TYR X 246      70.130  45.256  55.206  1.00187.12           C
ATOM    566  CD1 TYR X 246      69.070  45.245  54.335  1.00187.12           C
ATOM    567  CD2 TYR X 246      71.340  44.739  54.801  1.00187.12           C
ATOM    568  CE1 TYR X 246      69.201  44.701  53.082  1.00187.12           C
ATOM    569  CE2 TYR X 246      71.478  44.192  53.546  1.00187.12           C
ATOM    570  CZ  TYR X 246      70.406  44.174  52.686  1.00187.12           C
ATOM    571  OH  TYR X 246      70.535  43.617  51.397  1.00187.12           O
ATOM    572  C   TYR X 246      70.222  48.128  57.494  1.00187.12           C
ATOM    573  O   TYR X 246      69.215  48.739  57.849  1.00187.12           O
ATOM    574  N   VAL X 247      71.358  48.142  58.202  1.00 51.72           N
ATOM    575  CA  VAL X 247      71.439  48.840  59.447  1.00 51.72           C
ATOM    576  CB  VAL X 247      72.849  48.851  59.952  1.00 51.72           C
ATOM    577  CG1 VAL X 247      72.906  49.632  61.274  1.00 51.72           C
ATOM    578  CG2 VAL X 247      73.345  47.398  60.033  1.00 51.72           C
ATOM    579  C   VAL X 247      71.049  50.268  59.213  1.00 51.72           C
ATOM    580  O   VAL X 247      70.204  50.815  59.920  1.00 51.72           O
ATOM    581  N   ASP X 248      71.629  50.894  58.175  1.00 51.76           N
ATOM    582  CA  ASP X 248      71.401  52.286  57.908  1.00 51.76           C
ATOM    583  CB  ASP X 248      72.155  52.779  56.660  1.00 51.76           C
ATOM    584  CG  ASP X 248      73.653  52.737  56.929  1.00 51.76           C
ATOM    585  OD1 ASP X 248      74.195  53.737  57.472  1.00 51.76           O
ATOM    586  OD2 ASP X 248      74.280  51.703  56.574  1.00 51.76           O
ATOM    587  C   ASP X 248      69.948  52.492  57.627  1.00 51.76           C
ATOM    588  O   ASP X 248      69.344  53.459  58.091  1.00 51.76           O
ATOM    589  N   TRP X 249      69.341  51.563  56.871  1.00 75.22           N
ATOM    590  CA  TRP X 249      67.970  51.725  56.490  1.00 75.22           C
ATOM    591  CB  TRP X 249      67.417  50.492  55.756  1.00 75.22           C
ATOM    592  CG  TRP X 249      65.915  50.501  55.564  1.00 75.22           C
ATOM    593  CD2 TRP X 249      65.135  49.332  55.258  1.00 75.22           C
ATOM    594  CD1 TRP X 249      65.032  51.538  55.653  1.00 75.22           C
ATOM    595  NE1 TRP X 249      63.754  51.091  55.414  1.00 75.22           N
ATOM    596  CE2 TRP X 249      63.803  49.735  55.172  1.00 75.22           C
ATOM    597  CE3 TRP X 249      65.498  48.029  55.067  1.00 75.22           C
ATOM    598  CZ2 TRP X 249      62.811  48.839  54.888  1.00 75.22           C
ATOM    599  CZ3 TRP X 249      64.495  47.128  54.782  1.00 75.22           C
ATOM    600  CH2 TRP X 249      63.176  47.525  54.693  1.00 75.22           C
ATOM    601  C   TRP X 249      67.125  51.855  57.707  1.00 75.22           C
ATOM    602  O   TRP X 249      66.409  52.840  57.877  1.00 75.22           O
ATOM    603  N   GLU X 250      67.221  50.871  58.612  1.00100.23           N
ATOM    604  CA  GLU X 250      66.317  50.850  59.717  1.00100.23           C
ATOM    605  CB  GLU X 250      66.477  49.607  60.600  1.00100.23           C
ATOM    606  CG  GLU X 250      65.853  48.384  59.942  1.00100.23           C
ATOM    607  CD  GLU X 250      64.406  48.771  59.693  1.00100.23           C
ATOM    608  OE1 GLU X 250      63.759  49.251  60.662  1.00100.23           O
ATOM    609  OE2 GLU X 250      63.931  48.606  58.538  1.00100.23           O
ATOM    610  C   GLU X 250      66.489  52.039  60.589  1.00100.23           C
ATOM    611  O   GLU X 250      65.509  52.620  61.050  1.00100.23           O
ATOM    612  N   VAL X 251      67.743  52.434  60.842  1.00 67.54           N
ATOM    613  CA  VAL X 251      67.949  53.468  61.807  1.00 67.54           C
ATOM    614  CB  VAL X 251      69.410  53.762  61.959  1.00 67.54           C
ATOM    615  CG1 VAL X 251      69.594  54.875  63.001  1.00 67.54           C
ATOM    616  CG2 VAL X 251      70.140  52.445  62.272  1.00 67.54           C
ATOM    617  C   VAL X 251      67.278  54.738  61.389  1.00 67.54           C
ATOM    618  O   VAL X 251      66.306  55.174  62.006  1.00 67.54           O
ATOM    619  N   GLU X 252      67.737  55.327  60.270  1.00102.89           N
ATOM    620  CA  GLU X 252      67.226  56.610  59.894  1.00102.89           C
ATOM    621  CB  GLU X 252      67.970  57.277  58.721  1.00102.89           C
ATOM    622  CG  GLU X 252      67.871  56.562  57.373  1.00102.89           C
ATOM    623  CD  GLU X 252      68.254  57.602  56.328  1.00102.89           C
ATOM    624  OE1 GLU X 252      67.698  58.730  56.410  1.00102.89           O
ATOM    625  OE2 GLU X 252      69.105  57.298  55.449  1.00102.89           O
ATOM    626  C   GLU X 252      65.794  56.491  59.509  1.00102.89           C
ATOM    627  O   GLU X 252      64.982  57.354  59.836  1.00102.89           O
ATOM    628  N   LEU X 253      65.443  55.408  58.801  1.00148.39           N
ATOM    629  CA  LEU X 253      64.102  55.301  58.322  1.00148.39           C
ATOM    630  CB  LEU X 253      63.905  54.078  57.396  1.00148.39           C
ATOM    631  CG  LEU X 253      62.445  53.739  57.012  1.00148.39           C
ATOM    632  CD1 LEU X 253      61.723  52.986  58.141  1.00148.39           C
ATOM    633  CD2 LEU X 253      61.667  54.985  56.560  1.00148.39           C
ATOM    634  C   LEU X 253      63.112  55.235  59.437  1.00148.39           C
ATOM    635  O   LEU X 253      62.172  56.027  59.471  1.00148.39           O
ATOM    636  N   GLN X 254      63.285  54.317  60.405  1.00136.70           N
ATOM    637  CA  GLN X 254      62.204  54.223  61.341  1.00136.70           C
ATOM    638  CB  GLN X 254      62.259  52.988  62.252  1.00136.70           C
ATOM    639  CG  GLN X 254      60.969  52.783  63.053  1.00136.70           C
ATOM    640  CD  GLN X 254      59.961  52.086  62.147  1.00136.70           C
ATOM    641  OE1 GLN X 254      59.559  52.614  61.111  1.00136.70           O
ATOM    642  NE2 GLN X 254      59.548  50.853  62.546  1.00136.70           N
ATOM    643  C   GLN X 254      62.135  55.418  62.234  1.00136.70           C
ATOM    644  O   GLN X 254      61.075  56.014  62.412  1.00136.70           O
ATOM    645  N   PHE X 255      63.275  55.812  62.819  1.00127.24           N
ATOM    646  CA  PHE X 255      63.225  56.834  63.819  1.00127.24           C
ATOM    647  CB  PHE X 255      64.496  56.814  64.674  1.00127.24           C
ATOM    648  CG  PHE X 255      64.450  55.390  65.103  1.00127.24           C
ATOM    649  CD1 PHE X 255      63.507  54.977  66.013  1.00127.24           C
ATOM    650  CD2 PHE X 255      65.319  54.464  64.573  1.00127.24           C
ATOM    651  CE1 PHE X 255      63.443  53.660  66.394  1.00127.24           C
ATOM    652  CE2 PHE X 255      65.259  53.144  64.955  1.00127.24           C
ATOM    653  CZ  PHE X 255      64.319  52.740  65.872  1.00127.24           C
ATOM    654  C   PHE X 255      62.926  58.186  63.251  1.00127.24           C
ATOM    655  O   PHE X 255      62.073  58.900  63.776  1.00127.24           O
ATOM    656  N   ASP X 256      63.584  58.566  62.140  1.00 90.84           N
ATOM    657  CA  ASP X 256      63.380  59.880  61.595  1.00 90.84           C
ATOM    658  CB  ASP X 256      64.258  60.185  60.364  1.00 90.84           C
ATOM    659  CG  ASP X 256      63.993  61.621  59.909  1.00 90.84           C
ATOM    660  OD1 ASP X 256      62.936  61.865  59.267  1.00 90.84           O
ATOM    661  OD2 ASP X 256      64.859  62.492  60.189  1.00 90.84           O
ATOM    662  C   ASP X 256      61.965  59.987  61.156  1.00 90.84           C
ATOM    663  O   ASP X 256      61.342  61.036  61.294  1.00 90.84           O
ATOM    664  N   GLU X 257      61.435  58.890  60.594  1.00 79.36           N
ATOM    665  CA  GLU X 257      60.098  58.846  60.091  1.00 79.36           C
ATOM    666  CB  GLU X 257      59.834  57.511  59.358  1.00 79.36           C
ATOM    667  CG  GLU X 257      58.713  57.532  58.313  1.00 79.36           C
ATOM    668  CD  GLU X 257      58.588  56.121  57.742  1.00 79.36           C
ATOM    669  OE1 GLU X 257      59.234  55.202  58.312  1.00 79.36           O
ATOM    670  OE2 GLU X 257      57.843  55.940  56.741  1.00 79.36           O
ATOM    671  C   GLU X 257      59.166  58.976  61.262  1.00 79.36           C
ATOM    672  O   GLU X 257      58.135  59.642  61.189  1.00 79.36           O
ATOM    673  N   TYR X 258      59.537  58.362  62.399  1.00160.79           N
ATOM    674  CA  TYR X 258      58.712  58.328  63.572  1.00160.79           C
ATOM    675  CB  TYR X 258      59.364  57.507  64.699  1.00160.79           C
ATOM    676  CG  TYR X 258      58.513  57.566  65.921  1.00160.79           C
ATOM    677  CD1 TYR X 258      57.436  56.723  66.077  1.00160.79           C
ATOM    678  CD2 TYR X 258      58.807  58.465  66.921  1.00160.79           C
ATOM    679  CE1 TYR X 258      56.664  56.782  67.213  1.00160.79           C
ATOM    680  CE2 TYR X 258      58.038  58.528  68.059  1.00160.79           C
ATOM    681  CZ  TYR X 258      56.963  57.686  68.205  1.00160.79           C
ATOM    682  OH  TYR X 258      56.171  57.746  69.371  1.00160.79           O
ATOM    683  C   TYR X 258      58.472  59.709  64.097  1.00160.79           C
ATOM    684  O   TYR X 258      57.356  60.031  64.499  1.00160.79           O
ATOM    685  N   LYS X 259      59.508  60.565  64.129  1.00104.57           N
ATOM    686  CA  LYS X 259      59.311  61.849  64.735  1.00104.57           C
ATOM    687  CB  LYS X 259      60.602  62.678  64.825  1.00104.57           C
ATOM    688  CG  LYS X 259      60.448  63.931  65.691  1.00104.57           C
ATOM    689  CD  LYS X 259      61.782  64.531  66.138  1.00104.57           C
ATOM    690  CE  LYS X 259      61.641  65.719  67.094  1.00104.57           C
ATOM    691  NZ  LYS X 259      61.927  66.986  66.386  1.00104.57           N
ATOM    692  C   LYS X 259      58.298  62.660  63.988  1.00104.57           C
ATOM    693  O   LYS X 259      57.321  63.126  64.572  1.00104.57           O
ATOM    694  N   ASN X 260      58.465  62.820  62.662  1.00106.46           N
ATOM    695  CA  ASN X 260      57.550  63.683  61.977  1.00106.46           C
ATOM    696  CB  ASN X 260      57.932  64.003  60.511  1.00106.46           C
ATOM    697  CG  ASN X 260      57.847  62.777  59.612  1.00106.46           C
ATOM    698  OD1 ASN X 260      58.498  61.761  59.846  1.00106.46           O
ATOM    699  ND2 ASN X 260      57.031  62.886  58.529  1.00106.46           N
ATOM    700  C   ASN X 260      56.188  63.074  62.025  1.00106.46           C
ATOM    701  O   ASN X 260      55.189  63.774  62.178  1.00106.46           O
ATOM    702  N   ASN X 261      56.124  61.737  61.920  1.00 53.18           N
ATOM    703  CA  ASN X 261      54.878  61.031  61.944  1.00 53.18           C
ATOM    704  CB  ASN X 261      55.098  59.502  61.862  1.00 53.18           C
ATOM    705  CG  ASN X 261      53.799  58.786  61.507  1.00 53.18           C
ATOM    706  OD1 ASN X 261      52.712  59.200  61.905  1.00 53.18           O
ATOM    707  ND2 ASN X 261      53.917  57.671  60.734  1.00 53.18           N
ATOM    708  C   ASN X 261      54.241  61.347  63.261  1.00 53.18           C
ATOM    709  O   ASN X 261      53.042  61.612  63.338  1.00 53.18           O
ATOM    710  N   ALA X 262      55.060  61.353  64.331  1.00 46.49           N
ATOM    711  CA  ALA X 262      54.602  61.606  65.666  1.00 46.49           C
ATOM    712  CB  ALA X 262      55.741  61.498  66.696  1.00 46.49           C
ATOM    713  C   ALA X 262      54.047  62.995  65.775  1.00 46.49           C
ATOM    714  O   ALA X 262      52.993  63.204  66.373  1.00 46.49           O
ATOM    715  N   MET X 263      54.752  63.991  65.207  1.00124.35           N
ATOM    716  CA  MET X 263      54.326  65.361  65.302  1.00124.35           C
ATOM    717  CB  MET X 263      55.357  66.334  64.697  1.00124.35           C
ATOM    718  CG  MET X 263      54.941  67.806  64.765  1.00124.35           C
ATOM    719  SD  MET X 263      55.009  68.555  66.419  1.00124.35           S
ATOM    720  CE  MET X 263      56.819  68.707  66.422  1.00124.35           C
ATOM    721  C   MET X 263      53.047  65.571  64.553  1.00124.35           C
ATOM    722  O   MET X 263      52.131  66.250  65.016  1.00124.35           O
ATOM    723  N   ALA X 264      52.969  64.964  63.361  1.00 82.66           N
ATOM    724  CA  ALA X 264      51.924  65.180  62.407  1.00 82.66           C
ATOM    725  CB  ALA X 264      52.222  64.479  61.071  1.00 82.66           C
ATOM    726  C   ALA X 264      50.564  64.741  62.844  1.00 82.66           C
ATOM    727  O   ALA X 264      49.590  65.448  62.590  1.00 82.66           O
ATOM    728  N   TRP X 265      50.417  63.589  63.518  1.00195.78           N
ATOM    729  CA  TRP X 265      49.047  63.191  63.608  1.00195.78           C
ATOM    730  CB  TRP X 265      48.717  62.112  62.563  1.00195.78           C
ATOM    731  CG  TRP X 265      48.918  62.594  61.141  1.00195.78           C
ATOM    732  CD2 TRP X 265      50.075  62.317  60.330  1.00195.78           C
ATOM    733  CD1 TRP X 265      48.073  63.331  60.363  1.00195.78           C
ATOM    734  NE1 TRP X 265      48.633  63.540  59.125  1.00195.78           N
ATOM    735  CE2 TRP X 265      49.863  62.918  59.088  1.00195.78           C
ATOM    736  CE3 TRP X 265      51.218  61.616  60.592  1.00195.78           C
ATOM    737  CZ2 TRP X 265      50.792  62.828  58.090  1.00195.78           C
ATOM    738  CZ3 TRP X 265      52.154  61.530  59.583  1.00195.78           C
ATOM    739  CH2 TRP X 265      51.946  62.125  58.356  1.00195.78           C
ATOM    740  C   TRP X 265      48.687  62.677  64.964  1.00195.78           C
ATOM    741  O   TRP X 265      48.041  63.371  65.748  1.00195.78           O
ATOM    742  N   GLY X 266      49.086  61.430  65.267  1.00 62.26           N
ATOM    743  CA  GLY X 266      48.638  60.774  66.462  1.00 62.26           C
ATOM    744  C   GLY X 266      48.945  61.581  67.679  1.00 62.26           C
ATOM    745  O   GLY X 266      50.025  62.147  67.838  1.00 62.26           O
ATOM    746  N   THR X 267      47.953  61.633  68.589  1.00133.93           N
ATOM    747  CA  THR X 267      48.097  62.310  69.840  1.00133.93           C
ATOM    748  CB  THR X 267      47.205  63.515  69.981  1.00133.93           C
ATOM    749  OG1 THR X 267      47.505  64.226  71.174  1.00133.93           O
ATOM    750  CG2 THR X 267      45.735  63.074  69.955  1.00133.93           C
ATOM    751  C   THR X 267      47.792  61.299  70.902  1.00133.93           C
ATOM    752  O   THR X 267      47.822  60.098  70.640  1.00133.93           O
ATOM    753  N   SER X 268      47.517  61.751  72.139  1.00104.61           N
ATOM    754  CA  SER X 268      47.265  60.838  73.215  1.00104.61           C
ATOM    755  CB  SER X 268      47.142  61.536  74.580  1.00104.61           C
ATOM    756  OG  SER X 268      48.299  62.317  74.836  1.00104.61           O
ATOM    757  C   SER X 268      45.949  60.189  72.957  1.00104.61           C
ATOM    758  O   SER X 268      45.105  60.730  72.245  1.00104.61           O
ATOM    759  N   ASN X 269      45.741  58.977  73.505  1.00112.79           N
ATOM    760  CA  ASN X 269      44.450  58.397  73.300  1.00112.79           C
ATOM    761  CB  ASN X 269      44.294  57.029  73.983  1.00112.79           C
ATOM    762  CG  ASN X 269      45.170  56.030  73.244  1.00112.79           C
ATOM    763  OD1 ASN X 269      44.692  55.002  72.767  1.00112.79           O
ATOM    764  ND2 ASN X 269      46.489  56.341  73.140  1.00112.79           N
ATOM    765  C   ASN X 269      43.481  59.325  73.952  1.00112.79           C
ATOM    766  O   ASN X 269      42.621  59.895  73.284  1.00112.79           O
ATOM    767  N   ARG X 270      43.655  59.538  75.274  1.00167.56           N
ATOM    768  CA  ARG X 270      42.864  60.443  76.060  1.00167.56           C
ATOM    769  CB  ARG X 270      43.310  61.914  75.955  1.00167.56           C
ATOM    770  CG  ARG X 270      43.244  62.497  74.541  1.00167.56           C
ATOM    771  CD  ARG X 270      43.515  64.005  74.510  1.00167.56           C
ATOM    772  NE  ARG X 270      43.327  64.492  73.113  1.00167.56           N
ATOM    773  CZ  ARG X 270      43.174  65.830  72.878  1.00167.56           C
ATOM    774  NH1 ARG X 270      43.143  66.707  73.924  1.00167.56           N
ATOM    775  NH2 ARG X 270      43.061  66.295  71.600  1.00167.56           N
ATOM    776  C   ARG X 270      41.419  60.340  75.694  1.00167.56           C
ATOM    777  O   ARG X 270      40.837  61.291  75.174  1.00167.56           O
ATOM    778  N   ASN X 271      40.791  59.176  75.937  1.00116.65           N
ATOM    779  CA  ASN X 271      39.404  59.096  75.594  1.00116.65           C
ATOM    780  CB  ASN X 271      38.792  57.708  75.849  1.00116.65           C
ATOM    781  CG  ASN X 271      37.536  57.612  75.000  1.00116.65           C
ATOM    782  OD1 ASN X 271      37.615  57.465  73.782  1.00116.65           O
ATOM    783  ND2 ASN X 271      36.346  57.694  75.653  1.00116.65           N
ATOM    784  C   ASN X 271      38.705  60.088  76.472  1.00116.65           C
ATOM    785  O   ASN X 271      38.910  60.098  77.685  1.00116.65           O
ATOM    786  N   LEU X 272      37.866  60.964  75.875  1.00196.59           N
ATOM    787  CA  LEU X 272      37.238  61.996  76.653  1.00196.59           C
ATOM    788  CB  LEU X 272      37.508  63.405  76.093  1.00196.59           C
ATOM    789  CG  LEU X 272      38.997  63.685  75.809  1.00196.59           C
ATOM    790  CD1 LEU X 272      39.240  65.156  75.431  1.00196.59           C
ATOM    791  CD2 LEU X 272      39.896  63.185  76.949  1.00196.59           C
ATOM    792  C   LEU X 272      35.755  61.812  76.569  1.00196.59           C
ATOM    793  O   LEU X 272      35.171  61.914  75.491  1.00196.59           O
ATOM    794  N   ASN X 273      35.098  61.529  77.708  1.00255.37           N
ATOM    795  CA  ASN X 273      33.673  61.403  77.660  1.00255.37           C
ATOM    796  CB  ASN X 273      33.191  60.099  76.998  1.00255.37           C
ATOM    797  CG  ASN X 273      31.732  60.271  76.588  1.00255.37           C
ATOM    798  OD1 ASN X 273      30.819  60.097  77.393  1.00255.37           O
ATOM    799  ND2 ASN X 273      31.506  60.631  75.295  1.00255.37           N
ATOM    800  C   ASN X 273      33.182  61.435  79.069  1.00255.37           C
ATOM    801  O   ASN X 273      33.961  61.290  80.011  1.00255.37           O
ATOM    802  N   GLY X 274      31.865  61.651  79.245  1.00100.04           N
ATOM    803  CA  GLY X 274      31.316  61.699  80.564  1.00100.04           C
ATOM    804  C   GLY X 274      31.980  62.835  81.260  1.00100.04           C
ATOM    805  O   GLY X 274      32.083  63.939  80.727  1.00100.04           O
ATOM    806  N   GLU X 275      32.447  62.580  82.492  1.00202.41           N
ATOM    807  CA  GLU X 275      33.130  63.584  83.245  1.00202.41           C
ATOM    808  CB  GLU X 275      32.433  64.014  84.548  1.00202.41           C
ATOM    809  CG  GLU X 275      31.266  64.980  84.349  1.00202.41           C
ATOM    810  CD  GLU X 275      30.084  64.199  83.804  1.00202.41           C
ATOM    811  OE1 GLU X 275      29.917  63.012  84.193  1.00202.41           O
ATOM    812  OE2 GLU X 275      29.324  64.791  82.994  1.00202.41           O
ATOM    813  C   GLU X 275      34.425  62.994  83.663  1.00202.41           C
ATOM    814  O   GLU X 275      35.047  62.217  82.942  1.00202.41           O
ATOM    815  N   TYR X 276      34.874  63.412  84.855  1.00 99.42           N
ATOM    816  CA  TYR X 276      36.085  62.929  85.429  1.00 99.42           C
ATOM    817  CB  TYR X 276      36.439  63.647  86.741  1.00 99.42           C
ATOM    818  CG  TYR X 276      37.714  63.054  87.218  1.00 99.42           C
ATOM    819  CD1 TYR X 276      38.909  63.390  86.621  1.00 99.42           C
ATOM    820  CD2 TYR X 276      37.711  62.170  88.268  1.00 99.42           C
ATOM    821  CE1 TYR X 276      40.089  62.841  87.064  1.00 99.42           C
ATOM    822  CE2 TYR X 276      38.887  61.619  88.715  1.00 99.42           C
ATOM    823  CZ  TYR X 276      40.075  61.952  88.112  1.00 99.42           C
ATOM    824  OH  TYR X 276      41.277  61.380  88.576  1.00 99.42           O
ATOM    825  C   TYR X 276      35.883  61.470  85.691  1.00 99.42           C
ATOM    826  O   TYR X 276      36.803  60.668  85.535  1.00 99.42           O
ATOM    827  N   MET X 277      34.656  61.086  86.095  1.00105.93           N
ATOM    828  CA  MET X 277      34.378  59.706  86.367  1.00105.93           C
ATOM    829  CB  MET X 277      32.931  59.435  86.816  1.00105.93           C
ATOM    830  CG  MET X 277      32.673  57.944  87.051  1.00105.93           C
ATOM    831  SD  MET X 277      30.946  57.488  87.389  1.00105.93           S
ATOM    832  CE  MET X 277      31.216  55.707  87.151  1.00105.93           C
ATOM    833  C   MET X 277      34.600  58.917  85.114  1.00105.93           C
ATOM    834  O   MET X 277      35.137  57.812  85.169  1.00105.93           O
ATOM    835  N   ASN X 278      34.187  59.452  83.945  1.00179.90           N
ATOM    836  CA  ASN X 278      34.411  58.724  82.728  1.00179.90           C
ATOM    837  CB  ASN X 278      33.310  58.871  81.661  1.00179.90           C
ATOM    838  CG  ASN X 278      32.319  57.741  81.881  1.00179.90           C
ATOM    839  OD1 ASN X 278      31.157  57.955  82.218  1.00179.90           O
ATOM    840  ND2 ASN X 278      32.806  56.488  81.675  1.00179.90           N
ATOM    841  C   ASN X 278      35.691  59.154  82.103  1.00179.90           C
ATOM    842  O   ASN X 278      35.805  60.242  81.541  1.00179.90           O
ATOM    843  N   PHE X 279      36.702  58.271  82.190  1.00271.66           N
ATOM    844  CA  PHE X 279      37.965  58.527  81.578  1.00271.66           C
ATOM    845  CB  PHE X 279      37.831  59.003  80.125  1.00271.66           C
ATOM    846  CG  PHE X 279      36.971  58.033  79.389  1.00271.66           C
ATOM    847  CD1 PHE X 279      37.467  56.823  78.965  1.00271.66           C
ATOM    848  CD2 PHE X 279      35.661  58.350  79.111  1.00271.66           C
ATOM    849  CE1 PHE X 279      36.662  55.941  78.281  1.00271.66           C
ATOM    850  CE2 PHE X 279      34.852  57.473  78.428  1.00271.66           C
ATOM    851  CZ  PHE X 279      35.354  56.264  78.011  1.00271.66           C
ATOM    852  C   PHE X 279      38.613  59.638  82.334  1.00271.66           C
ATOM    853  O   PHE X 279      37.941  60.477  82.933  1.00271.66           O
ATOM    854  N   GLY X 280      39.958  59.664  82.351  1.00111.26           N
ATOM    855  CA  GLY X 280      40.602  60.769  82.993  1.00111.26           C
ATOM    856  C   GLY X 280      40.590  61.862  81.980  1.00111.26           C
ATOM    857  O   GLY X 280      40.911  61.632  80.816  1.00111.26           O
ATOM    858  N   LYS X 281      40.239  63.094  82.389  1.00232.30           N
ATOM    859  CA  LYS X 281      40.170  64.123  81.396  1.00232.30           C
ATOM    860  CB  LYS X 281      39.336  65.346  81.817  1.00232.30           C
ATOM    861  CG  LYS X 281      39.873  66.092  83.039  1.00232.30           C
ATOM    862  CD  LYS X 281      39.179  67.437  83.270  1.00232.30           C
ATOM    863  CE  LYS X 281      39.630  68.538  82.309  1.00232.30           C
ATOM    864  NZ  LYS X 281      38.696  69.684  82.384  1.00232.30           N
ATOM    865  C   LYS X 281      41.557  64.557  81.072  1.00232.30           C
ATOM    866  O   LYS X 281      42.430  64.594  81.937  1.00232.30           O
ATOM    867  N   SER X 282      41.792  64.907  79.793  1.00216.08           N
ATOM    868  CA  SER X 282      43.112  65.291  79.400  1.00216.08           C
ATOM    869  CB  SER X 282      43.609  66.536  80.155  1.00216.08           C
ATOM    870  OG  SER X 282      44.915  66.888  79.725  1.00216.08           O
ATOM    871  C   SER X 282      44.006  64.142  79.739  1.00216.08           C
ATOM    872  O   SER X 282      45.132  64.329  80.196  1.00216.08           O
ATOM    873  N   GLY X 283      43.514  62.909  79.492  1.00 81.45           N
ATOM    874  CA  GLY X 283      44.229  61.712  79.836  1.00 81.45           C
ATOM    875  C   GLY X 283      45.437  61.623  78.964  1.00 81.45           C
ATOM    876  O   GLY X 283      45.555  62.353  77.982  1.00 81.45           O
ATOM    877  N   ASN X 284      46.370  60.708  79.310  1.00 53.58           N
ATOM    878  CA  ASN X 284      47.609  60.612  78.592  1.00 53.58           C
ATOM    879  CB  ASN X 284      48.824  60.951  79.472  1.00 53.58           C
ATOM    880  CG  ASN X 284      48.632  62.362  80.013  1.00 53.58           C
ATOM    881  OD1 ASN X 284      48.069  63.227  79.345  1.00 53.58           O
ATOM    882  ND2 ASN X 284      49.102  62.598  81.268  1.00 53.58           N
ATOM    883  C   ASN X 284      47.801  59.200  78.123  1.00 53.58           C
ATOM    884  O   ASN X 284      47.150  58.274  78.605  1.00 53.58           O
ATOM    885  N   ALA X 285      48.704  59.018  77.136  1.00 69.04           N
ATOM    886  CA  ALA X 285      49.027  57.725  76.596  1.00 69.04           C
ATOM    887  CB  ALA X 285      48.235  57.373  75.326  1.00 69.04           C
ATOM    888  C   ALA X 285      50.479  57.782  76.232  1.00 69.04           C
ATOM    889  O   ALA X 285      51.080  58.855  76.251  1.00 69.04           O
ATOM    890  N   ILE X 286      51.111  56.637  75.904  1.00228.61           N
ATOM    891  CA  ILE X 286      52.515  56.758  75.636  1.00228.61           C
ATOM    892  CB  ILE X 286      53.298  55.549  76.074  1.00228.61           C
ATOM    893  CG1 ILE X 286      52.862  54.284  75.317  1.00228.61           C
ATOM    894  CG2 ILE X 286      53.130  55.413  77.597  1.00228.61           C
ATOM    895  CD1 ILE X 286      53.819  53.112  75.520  1.00228.61           C
ATOM    896  C   ILE X 286      52.726  56.996  74.172  1.00228.61           C
ATOM    897  O   ILE X 286      53.375  56.226  73.464  1.00228.61           O
ATOM    898  N   LYS X 287      52.208  58.135  73.687  1.00146.43           N
ATOM    899  CA  LYS X 287      52.429  58.516  72.328  1.00146.43           C
ATOM    900  CB  LYS X 287      51.229  58.288  71.394  1.00146.43           C
ATOM    901  CG  LYS X 287      51.641  58.306  69.921  1.00146.43           C
ATOM    902  CD  LYS X 287      52.569  57.138  69.574  1.00146.43           C
ATOM    903  CE  LYS X 287      53.033  57.096  68.118  1.00146.43           C
ATOM    904  NZ  LYS X 287      53.948  55.948  67.925  1.00146.43           N
ATOM    905  C   LYS X 287      52.693  59.978  72.412  1.00146.43           C
ATOM    906  O   LYS X 287      52.294  60.614  73.385  1.00146.43           O
ATOM    907  N   THR X 288      53.380  60.557  71.412  1.00130.11           N
ATOM    908  CA  THR X 288      53.710  61.945  71.542  1.00130.11           C
ATOM    909  CB  THR X 288      54.711  62.432  70.531  1.00130.11           C
ATOM    910  OG1 THR X 288      55.012  63.800  70.768  1.00130.11           O
ATOM    911  CG2 THR X 288      54.137  62.250  69.116  1.00130.11           C
ATOM    912  C   THR X 288      52.475  62.760  71.383  1.00130.11           C
ATOM    913  O   THR X 288      51.690  62.537  70.461  1.00130.11           O
ATOM    914  N   GLY X 289      52.283  63.734  72.302  1.00 46.41           N
ATOM    915  CA  GLY X 289      51.148  64.599  72.203  1.00 46.41           C
ATOM    916  C   GLY X 289      51.291  65.212  70.860  1.00 46.41           C
ATOM    917  O   GLY X 289      52.295  65.858  70.564  1.00 46.41           O
ATOM    918  N   ALA X 290      50.256  65.033  70.024  1.00 48.41           N
ATOM    919  CA  ALA X 290      50.342  65.401  68.645  1.00 48.41           C
ATOM    920  CB  ALA X 290      49.096  65.018  67.830  1.00 48.41           C
ATOM    921  C   ALA X 290      50.529  66.867  68.507  1.00 48.41           C
ATOM    922  O   ALA X 290      49.981  67.661  69.270  1.00 48.41           O
ATOM    923  N   GLY X 291      51.371  67.250  67.528  1.00 36.90           N
ATOM    924  CA  GLY X 291      51.573  68.634  67.249  1.00 36.90           C
ATOM    925  C   GLY X 291      50.295  69.187  66.702  1.00 36.90           C
ATOM    926  O   GLY X 291      49.828  70.237  67.139  1.00 36.90           O
ATOM    927  N   ILE X 292      49.684  68.478  65.729  1.00134.55           N
ATOM    928  CA  ILE X 292      48.470  68.965  65.138  1.00134.55           C
ATOM    929  CB  ILE X 292      48.502  68.971  63.641  1.00134.55           C
ATOM    930  CG1 ILE X 292      49.651  69.844  63.118  1.00134.55           C
ATOM    931  CG2 ILE X 292      47.110  69.409  63.156  1.00134.55           C
ATOM    932  CD1 ILE X 292      49.546  71.306  63.544  1.00134.55           C
ATOM    933  C   ILE X 292      47.389  68.005  65.486  1.00134.55           C
ATOM    934  O   ILE X 292      47.257  66.956  64.860  1.00134.55           O
ATOM    935  N   PHE X 293      46.562  68.356  66.481  1.00277.85           N
ATOM    936  CA  PHE X 293      45.516  67.470  66.887  1.00277.85           C
ATOM    937  CB  PHE X 293      46.047  66.169  67.518  1.00277.85           C
ATOM    938  CG  PHE X 293      44.962  65.142  67.531  1.00277.85           C
ATOM    939  CD1 PHE X 293      44.032  65.098  68.544  1.00277.85           C
ATOM    940  CD2 PHE X 293      44.875  64.218  66.513  1.00277.85           C
ATOM    941  CE1 PHE X 293      43.039  64.145  68.545  1.00277.85           C
ATOM    942  CE2 PHE X 293      43.886  63.263  66.508  1.00277.85           C
ATOM    943  CZ  PHE X 293      42.965  63.225  67.527  1.00277.85           C
ATOM    944  C   PHE X 293      44.801  68.223  67.961  1.00277.85           C
ATOM    945  O   PHE X 293      43.758  68.834  67.737  1.00277.85           O
ATOM    946  N   GLU X 294      45.395  68.178  69.169  1.00 97.24           N
ATOM    947  CA  GLU X 294      44.945  68.810  70.376  1.00 97.24           C
ATOM    948  CB  GLU X 294      45.890  68.577  71.569  1.00 97.24           C
ATOM    949  CG  GLU X 294      45.944  67.158  72.135  1.00 97.24           C
ATOM    950  CD  GLU X 294      47.134  67.142  73.086  1.00 97.24           C
ATOM    951  OE1 GLU X 294      48.285  67.181  72.574  1.00 97.24           O
ATOM    952  OE2 GLU X 294      46.916  67.107  74.327  1.00 97.24           O
ATOM    953  C   GLU X 294      44.978  70.285  70.158  1.00 97.24           C
ATOM    954  O   GLU X 294      44.228  71.035  70.779  1.00 97.24           O
ATOM    955  N   GLN X 295      45.862  70.716  69.246  1.00113.96           N
ATOM    956  CA  GLN X 295      46.196  72.077  68.947  1.00113.96           C
ATOM    957  CB  GLN X 295      47.161  72.142  67.749  1.00113.96           C
ATOM    958  CG  GLN X 295      47.574  73.552  67.330  1.00113.96           C
ATOM    959  CD  GLN X 295      48.917  73.873  67.966  1.00113.96           C
ATOM    960  OE1 GLN X 295      49.463  74.957  67.765  1.00113.96           O
ATOM    961  NE2 GLN X 295      49.474  72.905  68.742  1.00113.96           N
ATOM    962  C   GLN X 295      44.988  72.879  68.565  1.00113.96           C
ATOM    963  O   GLN X 295      44.896  74.056  68.908  1.00113.96           O
ATOM    964  N   THR X 296      44.012  72.271  67.873  1.00175.23           N
ATOM    965  CA  THR X 296      42.953  73.024  67.259  1.00175.23           C
ATOM    966  CB  THR X 296      41.990  72.148  66.498  1.00175.23           C
ATOM    967  OG1 THR X 296      41.173  72.938  65.646  1.00175.23           O
ATOM    968  CG2 THR X 296      41.109  71.370  67.492  1.00175.23           C
ATOM    969  C   THR X 296      42.139  73.890  68.190  1.00175.23           C
ATOM    970  O   THR X 296      41.885  75.040  67.847  1.00175.23           O
ATOM    971  N   GLU X 297      41.690  73.401  69.363  1.00133.43           N
ATOM    972  CA  GLU X 297      40.732  74.139  70.158  1.00133.43           C
ATOM    973  CB  GLU X 297      40.060  73.257  71.219  1.00133.43           C
ATOM    974  CG  GLU X 297      41.034  72.635  72.216  1.00133.43           C
ATOM    975  CD  GLU X 297      40.277  71.519  72.924  1.00133.43           C
ATOM    976  OE1 GLU X 297      39.535  70.782  72.221  1.00133.43           O
ATOM    977  OE2 GLU X 297      40.435  71.381  74.166  1.00133.43           O
ATOM    978  C   GLU X 297      41.199  75.402  70.842  1.00133.43           C
ATOM    979  O   GLU X 297      40.530  76.429  70.733  1.00133.43           O
ATOM    980  N   VAL X 298      42.340  75.387  71.561  1.00 67.45           N
ATOM    981  CA  VAL X 298      42.695  76.541  72.349  1.00 67.45           C
ATOM    982  CB  VAL X 298      44.021  76.398  73.031  1.00 67.45           C
ATOM    983  CG1 VAL X 298      44.308  77.697  73.806  1.00 67.45           C
ATOM    984  CG2 VAL X 298      44.017  75.121  73.885  1.00 67.45           C
ATOM    985  C   VAL X 298      42.860  77.717  71.464  1.00 67.45           C
ATOM    986  O   VAL X 298      42.201  78.745  71.618  1.00 67.45           O
ATOM    987  N   ALA X 299      43.754  77.582  70.479  1.00 64.11           N
ATOM    988  CA  ALA X 299      43.945  78.707  69.639  1.00 64.11           C
ATOM    989  CB  ALA X 299      45.408  78.904  69.212  1.00 64.11           C
ATOM    990  C   ALA X 299      43.154  78.441  68.420  1.00 64.11           C
ATOM    991  O   ALA X 299      43.462  77.535  67.646  1.00 64.11           O
ATOM    992  N   ASN X 300      42.070  79.209  68.247  1.00147.91           N
ATOM    993  CA  ASN X 300      41.335  79.076  67.040  1.00147.91           C
ATOM    994  CB  ASN X 300      40.139  78.118  67.140  1.00147.91           C
ATOM    995  CG  ASN X 300      39.891  77.594  65.735  1.00147.91           C
ATOM    996  OD1 ASN X 300      40.826  77.461  64.948  1.00147.91           O
ATOM    997  ND2 ASN X 300      38.607  77.289  65.406  1.00147.91           N
ATOM    998  C   ASN X 300      40.813  80.445  66.782  1.00147.91           C
ATOM    999  O   ASN X 300      39.900  80.913  67.462  1.00147.91           O
ATOM   1000  N   THR X 301      41.400  81.132  65.792  1.00136.02           N
ATOM   1001  CA  THR X 301      40.965  82.452  65.484  1.00136.02           C
ATOM   1002  CB  THR X 301      42.023  83.235  64.771  1.00136.02           C
ATOM   1003  OG1 THR X 301      41.633  84.591  64.616  1.00136.02           O
ATOM   1004  CG2 THR X 301      42.277  82.571  63.409  1.00136.02           C
ATOM   1005  C   THR X 301      39.777  82.279  64.599  1.00136.02           C
ATOM   1006  O   THR X 301      39.683  81.285  63.882  1.00136.02           O
ATOM   1007  N   MET X 302      38.837  83.241  64.622  1.00214.72           N
ATOM   1008  CA  MET X 302      37.620  83.056  63.888  1.00214.72           C
ATOM   1009  CB  MET X 302      36.517  84.036  64.317  1.00214.72           C
ATOM   1010  CG  MET X 302      35.235  83.926  63.490  1.00214.72           C
ATOM   1011  SD  MET X 302      33.961  85.143  63.936  1.00214.72           S
ATOM   1012  CE  MET X 302      32.817  84.686  62.602  1.00214.72           C
ATOM   1013  C   MET X 302      37.845  83.301  62.436  1.00214.72           C
ATOM   1014  O   MET X 302      37.465  84.345  61.909  1.00214.72           O
ATOM   1015  N   TYR X 303      38.473  82.340  61.739  1.00 80.73           N
ATOM   1016  CA  TYR X 303      38.577  82.492  60.322  1.00 80.73           C
ATOM   1017  CB  TYR X 303      39.901  83.111  59.830  1.00 80.73           C
ATOM   1018  CG  TYR X 303      39.858  84.581  60.080  1.00 80.73           C
ATOM   1019  CD1 TYR X 303      40.304  85.134  61.260  1.00 80.73           C
ATOM   1020  CD2 TYR X 303      39.351  85.410  59.106  1.00 80.73           C
ATOM   1021  CE1 TYR X 303      40.251  86.496  61.457  1.00 80.73           C
ATOM   1022  CE2 TYR X 303      39.296  86.769  59.295  1.00 80.73           C
ATOM   1023  CZ  TYR X 303      39.744  87.313  60.473  1.00 80.73           C
ATOM   1024  OH  TYR X 303      39.685  88.709  60.665  1.00 80.73           O
ATOM   1025  C   TYR X 303      38.425  81.152  59.684  1.00 80.73           C
ATOM   1026  O   TYR X 303      39.006  80.167  60.138  1.00 80.73           O
ATOM   1027  N   TYR X 304      37.594  81.085  58.623  1.00163.23           N
ATOM   1028  CA  TYR X 304      37.499  79.890  57.840  1.00163.23           C
ATOM   1029  CB  TYR X 304      36.071  79.358  57.609  1.00163.23           C
ATOM   1030  CG  TYR X 304      36.200  78.299  56.562  1.00163.23           C
ATOM   1031  CD1 TYR X 304      36.769  77.079  56.848  1.00163.23           C
ATOM   1032  CD2 TYR X 304      35.747  78.530  55.282  1.00163.23           C
ATOM   1033  CE1 TYR X 304      36.885  76.112  55.875  1.00163.23           C
ATOM   1034  CE2 TYR X 304      35.859  77.568  54.305  1.00163.23           C
ATOM   1035  CZ  TYR X 304      36.438  76.357  54.598  1.00163.23           C
ATOM   1036  OH  TYR X 304      36.559  75.367  53.599  1.00163.23           O
ATOM   1037  C   TYR X 304      38.044  80.257  56.506  1.00163.23           C
ATOM   1038  O   TYR X 304      37.361  80.864  55.682  1.00163.23           O
ATOM   1039  N   ASN X 305      39.317  79.902  56.269  1.00 99.11           N
ATOM   1040  CA  ASN X 305      39.933  80.224  55.024  1.00 99.11           C
ATOM   1041  CB  ASN X 305      40.292  81.719  54.885  1.00 99.11           C
ATOM   1042  CG  ASN X 305      41.235  82.129  56.008  1.00 99.11           C
ATOM   1043  OD1 ASN X 305      41.357  81.444  57.022  1.00 99.11           O
ATOM   1044  ND2 ASN X 305      41.909  83.297  55.829  1.00 99.11           N
ATOM   1045  C   ASN X 305      41.164  79.390  54.919  1.00 99.11           C
ATOM   1046  O   ASN X 305      41.431  78.545  55.773  1.00 99.11           O
ATOM   1047  N   THR X 306      41.942  79.591  53.843  1.00108.44           N
ATOM   1048  CA  THR X 306      43.123  78.811  53.642  1.00108.44           C
ATOM   1049  CB  THR X 306      43.574  78.827  52.212  1.00108.44           C
ATOM   1050  OG1 THR X 306      44.525  77.801  51.974  1.00108.44           O
ATOM   1051  CG2 THR X 306      44.179  80.208  51.909  1.00108.44           C
ATOM   1052  C   THR X 306      44.188  79.416  54.495  1.00108.44           C
ATOM   1053  O   THR X 306      43.889  80.245  55.355  1.00108.44           O
ATOM   1054  N   PHE X 307      45.456  78.991  54.307  1.00 98.90           N
ATOM   1055  CA  PHE X 307      46.503  79.572  55.095  1.00 98.90           C
ATOM   1056  CB  PHE X 307      47.936  79.106  54.752  1.00 98.90           C
ATOM   1057  CG  PHE X 307      48.228  77.736  55.285  1.00 98.90           C
ATOM   1058  CD1 PHE X 307      47.950  76.602  54.554  1.00 98.90           C
ATOM   1059  CD2 PHE X 307      48.807  77.587  56.526  1.00 98.90           C
ATOM   1060  CE1 PHE X 307      48.236  75.351  55.056  1.00 98.90           C
ATOM   1061  CE2 PHE X 307      49.095  76.340  57.034  1.00 98.90           C
ATOM   1062  CZ  PHE X 307      48.809  75.216  56.298  1.00 98.90           C
ATOM   1063  C   PHE X 307      46.457  81.033  54.831  1.00 98.90           C
ATOM   1064  O   PHE X 307      46.330  81.484  53.695  1.00 98.90           O
ATOM   1065  N   SER X 308      46.538  81.822  55.903  1.00220.82           N
ATOM   1066  CA  SER X 308      46.464  83.229  55.717  1.00220.82           C
ATOM   1067  CB  SER X 308      45.306  83.863  56.501  1.00220.82           C
ATOM   1068  OG  SER X 308      45.277  85.262  56.278  1.00220.82           O
ATOM   1069  C   SER X 308      47.729  83.763  56.272  1.00220.82           C
ATOM   1070  O   SER X 308      48.465  83.057  56.956  1.00220.82           O
ATOM   1071  N   LEU X 309      48.063  85.009  55.920  1.00215.44           N
ATOM   1072  CA  LEU X 309      49.223  85.604  56.498  1.00215.44           C
ATOM   1073  CB  LEU X 309      49.540  86.980  55.889  1.00215.44           C
ATOM   1074  CG  LEU X 309      49.815  86.946  54.372  1.00215.44           C
ATOM   1075  CD1 LEU X 309      51.050  86.091  54.044  1.00215.44           C
ATOM   1076  CD2 LEU X 309      48.563  86.532  53.581  1.00215.44           C
ATOM   1077  C   LEU X 309      48.912  85.816  57.946  1.00215.44           C
ATOM   1078  O   LEU X 309      49.753  85.610  58.819  1.00215.44           O
ATOM   1079  N   LYS X 310      47.666  86.240  58.220  1.00172.13           N
ATOM   1080  CA  LYS X 310      47.207  86.578  59.538  1.00172.13           C
ATOM   1081  CB  LYS X 310      45.782  87.145  59.533  1.00172.13           C
ATOM   1082  CG  LYS X 310      45.662  88.492  58.825  1.00172.13           C
ATOM   1083  CD  LYS X 310      46.446  89.615  59.504  1.00172.13           C
ATOM   1084  CE  LYS X 310      47.830  89.869  58.906  1.00172.13           C
ATOM   1085  NZ  LYS X 310      48.400  91.105  59.487  1.00172.13           N
ATOM   1086  C   LYS X 310      47.164  85.383  60.435  1.00172.13           C
ATOM   1087  O   LYS X 310      47.567  85.460  61.594  1.00172.13           O
ATOM   1088  N   LEU X 311      46.699  84.236  59.912  1.00 69.02           N
ATOM   1089  CA  LEU X 311      46.448  83.084  60.731  1.00 69.02           C
ATOM   1090  CB  LEU X 311      46.104  81.842  59.886  1.00 69.02           C
ATOM   1091  CG  LEU X 311      44.857  81.967  58.991  1.00 69.02           C
ATOM   1092  CD1 LEU X 311      44.647  80.687  58.166  1.00 69.02           C
ATOM   1093  CD2 LEU X 311      43.609  82.340  59.807  1.00 69.02           C
ATOM   1094  C   LEU X 311      47.703  82.714  61.440  1.00 69.02           C
ATOM   1095  O   LEU X 311      47.722  82.518  62.654  1.00 69.02           O
ATOM   1096  N   LEU X 312      48.800  82.654  60.676  1.00 71.80           N
ATOM   1097  CA  LEU X 312      50.054  82.209  61.185  1.00 71.80           C
ATOM   1098  CB  LEU X 312      51.133  82.217  60.087  1.00 71.80           C
ATOM   1099  CG  LEU X 312      50.708  81.392  58.854  1.00 71.80           C
ATOM   1100  CD1 LEU X 312      51.860  81.206  57.851  1.00 71.80           C
ATOM   1101  CD2 LEU X 312      50.043  80.073  59.277  1.00 71.80           C
ATOM   1102  C   LEU X 312      50.480  83.130  62.280  1.00 71.80           C
ATOM   1103  O   LEU X 312      50.909  82.678  63.341  1.00 71.80           O
ATOM   1104  N   GLU X 313      50.348  84.454  62.065  1.00109.49           N
ATOM   1105  CA  GLU X 313      50.837  85.370  63.053  1.00109.49           C
ATOM   1106  CB  GLU X 313      50.788  86.855  62.639  1.00109.49           C
ATOM   1107  CG  GLU X 313      49.389  87.472  62.619  1.00109.49           C
ATOM   1108  CD  GLU X 313      49.543  88.979  62.456  1.00109.49           C
ATOM   1109  OE1 GLU X 313      50.466  89.560  63.089  1.00109.49           O
ATOM   1110  OE2 GLU X 313      48.738  89.570  61.689  1.00109.49           O
ATOM   1111  C   GLU X 313      50.045  85.255  64.314  1.00109.49           C
ATOM   1112  O   GLU X 313      50.614  85.150  65.399  1.00109.49           O
ATOM   1113  N   ASP X 314      48.703  85.240  64.212  1.00112.66           N
ATOM   1114  CA  ASP X 314      47.945  85.242  65.425  1.00112.66           C
ATOM   1115  CB  ASP X 314      46.427  85.440  65.234  1.00112.66           C
ATOM   1116  CG  ASP X 314      45.855  84.331  64.369  1.00112.66           C
ATOM   1117  OD1 ASP X 314      45.500  83.261  64.933  1.00112.66           O
ATOM   1118  OD2 ASP X 314      45.767  84.539  63.130  1.00112.66           O
ATOM   1119  C   ASP X 314      48.203  83.980  66.176  1.00112.66           C
ATOM   1120  O   ASP X 314      48.359  84.000  67.395  1.00112.66           O
ATOM   1121  N   ALA X 315      48.279  82.840  65.471  1.00 47.14           N
ATOM   1122  CA  ALA X 315      48.504  81.606  66.161  1.00 47.14           C
ATOM   1123  CB  ALA X 315      48.480  80.377  65.238  1.00 47.14           C
ATOM   1124  C   ALA X 315      49.842  81.660  66.822  1.00 47.14           C
ATOM   1125  O   ALA X 315      50.012  81.195  67.947  1.00 47.14           O
ATOM   1126  N   LEU X 316      50.837  82.239  66.131  1.00141.69           N
ATOM   1127  CA  LEU X 316      52.162  82.280  66.666  1.00141.69           C
ATOM   1128  CB  LEU X 316      53.190  82.829  65.658  1.00141.69           C
ATOM   1129  CG  LEU X 316      54.620  82.876  66.220  1.00141.69           C
ATOM   1130  CD1 LEU X 316      54.998  81.523  66.840  1.00141.69           C
ATOM   1131  CD2 LEU X 316      55.633  83.283  65.136  1.00141.69           C
ATOM   1132  C   LEU X 316      52.159  83.110  67.914  1.00141.69           C
ATOM   1133  O   LEU X 316      52.820  82.765  68.891  1.00141.69           O
ATOM   1134  N   TYR X 317      51.419  84.238  67.908  1.00 99.25           N
ATOM   1135  CA  TYR X 317      51.325  85.105  69.052  1.00 99.25           C
ATOM   1136  CB  TYR X 317      50.565  86.408  68.731  1.00 99.25           C
ATOM   1137  CG  TYR X 317      50.491  87.273  69.949  1.00 99.25           C
ATOM   1138  CD1 TYR X 317      51.550  88.066  70.329  1.00 99.25           C
ATOM   1139  CD2 TYR X 317      49.344  87.304  70.709  1.00 99.25           C
ATOM   1140  CE1 TYR X 317      51.471  88.865  71.449  1.00 99.25           C
ATOM   1141  CE2 TYR X 317      49.258  88.099  71.829  1.00 99.25           C
ATOM   1142  CZ  TYR X 317      50.323  88.882  72.204  1.00 99.25           C
ATOM   1143  OH  TYR X 317      50.234  89.698  73.354  1.00 99.25           O
ATOM   1144  C   TYR X 317      50.597  84.405  70.160  1.00 99.25           C
ATOM   1145  O   TYR X 317      51.038  84.423  71.309  1.00 99.25           O
ATOM   1146  N   GLU X 318      49.472  83.740  69.830  1.00 68.84           N
ATOM   1147  CA  GLU X 318      48.651  83.103  70.821  1.00 68.84           C
ATOM   1148  CB  GLU X 318      47.476  82.328  70.194  1.00 68.84           C
ATOM   1149  CG  GLU X 318      46.431  83.197  69.492  1.00 68.84           C
ATOM   1150  CD  GLU X 318      45.316  83.492  70.483  1.00 68.84           C
ATOM   1151  OE1 GLU X 318      45.587  83.427  71.712  1.00 68.84           O
ATOM   1152  OE2 GLU X 318      44.178  83.780  70.026  1.00 68.84           O
ATOM   1153  C   GLU X 318      49.487  82.084  71.509  1.00 68.84           C
ATOM   1154  O   GLU X 318      49.495  81.982  72.734  1.00 68.84           O
ATOM   1155  N   LEU X 319      50.233  81.309  70.709  1.00 61.33           N
ATOM   1156  CA  LEU X 319      51.041  80.258  71.230  1.00 61.33           C
ATOM   1157  CB  LEU X 319      51.659  79.399  70.121  1.00 61.33           C
ATOM   1158  CG  LEU X 319      52.247  78.096  70.671  1.00 61.33           C
ATOM   1159  CD1 LEU X 319      51.143  77.282  71.364  1.00 61.33           C
ATOM   1160  CD2 LEU X 319      52.967  77.295  69.576  1.00 61.33           C
ATOM   1161  C   LEU X 319      52.128  80.866  72.054  1.00 61.33           C
ATOM   1162  O   LEU X 319      52.504  80.334  73.097  1.00 61.33           O
ATOM   1163  N   SER X 320      52.676  82.008  71.603  1.00 73.96           N
ATOM   1164  CA  SER X 320      53.733  82.609  72.358  1.00 73.96           C
ATOM   1165  CB  SER X 320      54.276  83.909  71.737  1.00 73.96           C
ATOM   1166  OG  SER X 320      54.783  83.670  70.432  1.00 73.96           O
ATOM   1167  C   SER X 320      53.188  82.991  73.695  1.00 73.96           C
ATOM   1168  O   SER X 320      53.771  82.669  74.729  1.00 73.96           O
ATOM   1169  N   ALA X 321      52.023  83.669  73.696  1.00 33.43           N
ATOM   1170  CA  ALA X 321      51.452  84.206  74.897  1.00 33.43           C
ATOM   1171  CB  ALA X 321      50.149  84.980  74.630  1.00 33.43           C
ATOM   1172  C   ALA X 321      51.129  83.115  75.863  1.00 33.43           C
ATOM   1173  O   ALA X 321      51.446  83.219  77.046  1.00 33.43           O
ATOM   1174  N   SER X 322      50.492  82.029  75.394  1.00 80.07           N
ATOM   1175  CA  SER X 322      50.160  80.986  76.317  1.00 80.07           C
ATOM   1176  CB  SER X 322      49.247  79.890  75.746  1.00 80.07           C
ATOM   1177  OG  SER X 322      49.097  78.858  76.711  1.00 80.07           O
ATOM   1178  C   SER X 322      51.408  80.295  76.732  1.00 80.07           C
ATOM   1179  O   SER X 322      51.486  79.794  77.850  1.00 80.07           O
ATOM   1180  N   LYS X 323      52.415  80.284  75.833  1.00159.45           N
ATOM   1181  CA  LYS X 323      53.626  79.525  75.975  1.00159.45           C
ATOM   1182  CB  LYS X 323      54.562  79.928  77.145  1.00159.45           C
ATOM   1183  CG  LYS X 323      54.105  79.627  78.575  1.00159.45           C
ATOM   1184  CD  LYS X 323      55.217  79.813  79.613  1.00159.45           C
ATOM   1185  CE  LYS X 323      54.725  79.872  81.062  1.00159.45           C
ATOM   1186  NZ  LYS X 323      54.170  78.563  81.472  1.00159.45           N
ATOM   1187  C   LYS X 323      53.185  78.108  76.083  1.00159.45           C
ATOM   1188  O   LYS X 323      53.821  77.264  76.713  1.00159.45           O
ATOM   1189  N   LEU X 324      52.051  77.841  75.408  1.00282.10           N
ATOM   1190  CA  LEU X 324      51.387  76.577  75.363  1.00282.10           C
ATOM   1191  CB  LEU X 324      49.885  76.747  75.066  1.00282.10           C
ATOM   1192  CG  LEU X 324      49.054  75.456  75.126  1.00282.10           C
ATOM   1193  CD1 LEU X 324      49.079  74.860  76.542  1.00282.10           C
ATOM   1194  CD2 LEU X 324      47.623  75.695  74.613  1.00282.10           C
ATOM   1195  C   LEU X 324      52.004  75.783  74.257  1.00282.10           C
ATOM   1196  O   LEU X 324      52.702  76.326  73.403  1.00282.10           O
ATOM   1197  N   ALA X 325      51.798  74.452  74.278  1.00256.64           N
ATOM   1198  CA  ALA X 325      52.306  73.618  73.230  1.00256.64           C
ATOM   1199  CB  ALA X 325      51.937  74.093  71.814  1.00256.64           C
ATOM   1200  C   ALA X 325      53.789  73.574  73.350  1.00256.64           C
ATOM   1201  O   ALA X 325      54.395  74.392  74.040  1.00256.64           O
ATOM   1202  N   MET X 326      54.424  72.599  72.677  1.00279.57           N
ATOM   1203  CA  MET X 326      55.844  72.508  72.806  1.00279.57           C
ATOM   1204  CB  MET X 326      56.445  71.245  72.163  1.00279.57           C
ATOM   1205  CG  MET X 326      57.934  71.069  72.464  1.00279.57           C
ATOM   1206  SD  MET X 326      58.684  69.589  71.724  1.00279.57           S
ATOM   1207  CE  MET X 326      58.619  70.251  70.035  1.00279.57           C
ATOM   1208  C   MET X 326      56.443  73.712  72.153  1.00279.57           C
ATOM   1209  O   MET X 326      56.008  74.131  71.082  1.00279.57           O
ATOM   1210  N   ASP X 327      57.475  74.278  72.818  1.00267.86           N
ATOM   1211  CA  ASP X 327      58.220  75.451  72.441  1.00267.86           C
ATOM   1212  CB  ASP X 327      59.165  75.223  71.251  1.00267.86           C
ATOM   1213  CG  ASP X 327      60.245  74.283  71.769  1.00267.86           C
ATOM   1214  OD1 ASP X 327      60.494  74.309  73.005  1.00267.86           O
ATOM   1215  OD2 ASP X 327      60.825  73.520  70.951  1.00267.86           O
ATOM   1216  C   ASP X 327      57.316  76.624  72.201  1.00267.86           C
ATOM   1217  O   ASP X 327      56.427  76.608  71.352  1.00267.86           O
ATOM   1218  N   ASP X 328      57.553  77.699  72.979  1.00119.18           N
ATOM   1219  CA  ASP X 328      56.750  78.886  72.982  1.00119.18           C
ATOM   1220  CB  ASP X 328      57.275  79.893  74.012  1.00119.18           C
ATOM   1221  CG  ASP X 328      57.228  79.160  75.341  1.00119.18           C
ATOM   1222  OD1 ASP X 328      56.443  78.178  75.432  1.00119.18           O
ATOM   1223  OD2 ASP X 328      57.985  79.548  76.271  1.00119.18           O
ATOM   1224  C   ASP X 328      56.796  79.541  71.638  1.00119.18           C
ATOM   1225  O   ASP X 328      55.759  79.883  71.073  1.00119.18           O
ATOM   1226  N   ARG X 329      58.007  79.707  71.079  1.00184.41           N
ATOM   1227  CA  ARG X 329      58.177  80.359  69.811  1.00184.41           C
ATOM   1228  CB  ARG X 329      59.554  81.030  69.698  1.00184.41           C
ATOM   1229  CG  ARG X 329      59.896  81.638  68.339  1.00184.41           C
ATOM   1230  CD  ARG X 329      61.409  81.716  68.107  1.00184.41           C
ATOM   1231  NE  ARG X 329      62.019  82.370  69.302  1.00184.41           N
ATOM   1232  CZ  ARG X 329      62.381  81.622  70.387  1.00184.41           C
ATOM   1233  NH1 ARG X 329      62.229  80.266  70.372  1.00184.41           N
ATOM   1234  NH2 ARG X 329      62.900  82.230  71.494  1.00184.41           N
ATOM   1235  C   ARG X 329      58.139  79.297  68.765  1.00184.41           C
ATOM   1236  O   ARG X 329      58.805  78.273  68.899  1.00184.41           O
ATOM   1237  N   LEU X 330      57.354  79.503  67.687  1.00 81.30           N
ATOM   1238  CA  LEU X 330      57.342  78.484  66.679  1.00 81.30           C
ATOM   1239  CB  LEU X 330      56.022  78.386  65.890  1.00 81.30           C
ATOM   1240  CG  LEU X 330      54.838  77.926  66.764  1.00 81.30           C
ATOM   1241  CD1 LEU X 330      53.554  77.736  65.939  1.00 81.30           C
ATOM   1242  CD2 LEU X 330      55.208  76.683  67.588  1.00 81.30           C
ATOM   1243  C   LEU X 330      58.455  78.794  65.733  1.00 81.30           C
ATOM   1244  O   LEU X 330      58.355  79.680  64.885  1.00 81.30           O
ATOM   1245  N   PHE X 331      59.567  78.053  65.890  1.00 66.18           N
ATOM   1246  CA  PHE X 331      60.753  78.265  65.119  1.00 66.18           C
ATOM   1247  CB  PHE X 331      61.960  77.490  65.681  1.00 66.18           C
ATOM   1248  CG  PHE X 331      63.171  78.107  65.075  1.00 66.18           C
ATOM   1249  CD1 PHE X 331      63.591  79.345  65.504  1.00 66.18           C
ATOM   1250  CD2 PHE X 331      63.890  77.458  64.100  1.00 66.18           C
ATOM   1251  CE1 PHE X 331      64.705  79.939  64.963  1.00 66.18           C
ATOM   1252  CE2 PHE X 331      65.007  78.048  63.555  1.00 66.18           C
ATOM   1253  CZ  PHE X 331      65.414  79.290  63.982  1.00 66.18           C
ATOM   1254  C   PHE X 331      60.525  77.884  63.682  1.00 66.18           C
ATOM   1255  O   PHE X 331      60.917  78.623  62.782  1.00 66.18           O
ATOM   1256  N   VAL X 332      59.877  76.726  63.418  1.00 58.52           N
ATOM   1257  CA  VAL X 332      59.662  76.312  62.053  1.00 58.52           C
ATOM   1258  CB  VAL X 332      60.576  75.181  61.623  1.00 58.52           C
ATOM   1259  CG1 VAL X 332      60.281  74.742  60.174  1.00 58.52           C
ATOM   1260  CG2 VAL X 332      62.026  75.664  61.791  1.00 58.52           C
ATOM   1261  C   VAL X 332      58.227  75.882  61.915  1.00 58.52           C
ATOM   1262  O   VAL X 332      57.535  75.644  62.903  1.00 58.52           O
ATOM   1263  N   ILE X 333      57.736  75.812  60.660  1.00116.72           N
ATOM   1264  CA  ILE X 333      56.389  75.437  60.350  1.00116.72           C
ATOM   1265  CB  ILE X 333      55.653  76.563  59.689  1.00116.72           C
ATOM   1266  CG1 ILE X 333      54.128  76.403  59.801  1.00116.72           C
ATOM   1267  CG2 ILE X 333      56.178  76.646  58.249  1.00116.72           C
ATOM   1268  CD1 ILE X 333      53.359  77.674  59.431  1.00116.72           C
ATOM   1269  C   ILE X 333      56.526  74.293  59.387  1.00116.72           C
ATOM   1270  O   ILE X 333      57.609  74.082  58.843  1.00116.72           O
ATOM   1271  N   LYS X 334      55.469  73.485  59.154  1.00133.28           N
ATOM   1272  CA  LYS X 334      55.747  72.353  58.314  1.00133.28           C
ATOM   1273  CB  LYS X 334      55.930  71.032  59.075  1.00133.28           C
ATOM   1274  CG  LYS X 334      57.193  70.960  59.934  1.00133.28           C
ATOM   1275  CD  LYS X 334      57.120  71.778  61.223  1.00133.28           C
ATOM   1276  CE  LYS X 334      58.135  71.318  62.272  1.00133.28           C
ATOM   1277  NZ  LYS X 334      57.952  72.076  63.529  1.00133.28           N
ATOM   1278  C   LYS X 334      54.698  72.095  57.278  1.00133.28           C
ATOM   1279  O   LYS X 334      53.775  72.878  57.061  1.00133.28           O
ATOM   1280  N   THR X 335      54.881  70.907  56.656  1.00267.97           N
ATOM   1281  CA  THR X 335      54.295  70.227  55.528  1.00267.97           C
ATOM   1282  CB  THR X 335      54.579  68.763  55.652  1.00267.97           C
ATOM   1283  OG1 THR X 335      53.881  68.228  56.768  1.00267.97           O
ATOM   1284  CG2 THR X 335      56.092  68.597  55.875  1.00267.97           C
ATOM   1285  C   THR X 335      52.808  70.400  55.446  1.00267.97           C
ATOM   1286  O   THR X 335      52.196  71.059  56.281  1.00267.97           O
ATOM   1287  N   GLY X 336      52.170  69.832  54.391  1.00166.74           N
ATOM   1288  CA  GLY X 336      52.799  69.068  53.344  1.00166.74           C
ATOM   1289  C   GLY X 336      52.956  69.933  52.139  1.00166.74           C
ATOM   1290  O   GLY X 336      52.975  71.158  52.236  1.00166.74           O
ATOM   1291  N   GLU X 337      53.090  69.304  50.954  1.00104.28           N
ATOM   1292  CA  GLU X 337      53.209  70.087  49.762  1.00104.28           C
ATOM   1293  CB  GLU X 337      53.394  69.267  48.474  1.00104.28           C
ATOM   1294  CG  GLU X 337      53.821  70.127  47.279  1.00104.28           C
ATOM   1295  CD  GLU X 337      53.852  69.250  46.036  1.00104.28           C
ATOM   1296  OE1 GLU X 337      54.591  68.228  46.048  1.00104.28           O
ATOM   1297  OE2 GLU X 337      53.135  69.590  45.058  1.00104.28           O
ATOM   1298  C   GLU X 337      51.915  70.808  49.634  1.00104.28           C
ATOM   1299  O   GLU X 337      51.873  71.974  49.249  1.00104.28           O
ATOM   1300  N   ARG X 338      50.810  70.116  49.961  1.00337.00           N
ATOM   1301  CA  ARG X 338      49.549  70.781  49.901  1.00337.00           C
ATOM   1302  CB  ARG X 338      48.357  69.852  50.164  1.00337.00           C
ATOM   1303  CG  ARG X 338      48.423  69.194  51.543  1.00337.00           C
ATOM   1304  CD  ARG X 338      49.474  68.089  51.610  1.00337.00           C
ATOM   1305  NE  ARG X 338      49.132  67.131  50.523  1.00337.00           N
ATOM   1306  CZ  ARG X 338      49.736  65.911  50.450  1.00337.00           C
ATOM   1307  NH1 ARG X 338      50.673  65.551  51.376  1.00337.00           N
ATOM   1308  NH2 ARG X 338      49.393  65.047  49.452  1.00337.00           N
ATOM   1309  C   ARG X 338      49.567  71.785  51.002  1.00337.00           C
ATOM   1310  O   ARG X 338      49.851  71.464  52.152  1.00337.00           O
ATOM   1311  N   GLY X 339      49.242  73.043  50.680  1.00242.97           N
ATOM   1312  CA  GLY X 339      49.241  74.067  51.680  1.00242.97           C
ATOM   1313  C   GLY X 339      50.396  74.959  51.384  1.00242.97           C
ATOM   1314  O   GLY X 339      50.298  76.179  51.500  1.00242.97           O
ATOM   1315  N   ALA X 340      51.528  74.364  50.976  1.00 85.18           N
ATOM   1316  CA  ALA X 340      52.621  75.186  50.573  1.00 85.18           C
ATOM   1317  CB  ALA X 340      53.832  74.360  50.102  1.00 85.18           C
ATOM   1318  C   ALA X 340      52.065  75.906  49.397  1.00 85.18           C
ATOM   1319  O   ALA X 340      52.296  77.098  49.205  1.00 85.18           O
ATOM   1320  N   ILE X 341      51.317  75.133  48.582  1.00115.92           N
ATOM   1321  CA  ILE X 341      50.588  75.537  47.413  1.00115.92           C
ATOM   1322  CB  ILE X 341      50.059  74.378  46.620  1.00115.92           C
ATOM   1323  CG1 ILE X 341      49.050  73.564  47.448  1.00115.92           C
ATOM   1324  CG2 ILE X 341      51.260  73.567  46.111  1.00115.92           C
ATOM   1325  CD1 ILE X 341      48.231  72.585  46.608  1.00115.92           C
ATOM   1326  C   ILE X 341      49.406  76.369  47.806  1.00115.92           C
ATOM   1327  O   ILE X 341      49.059  77.327  47.119  1.00115.92           O
ATOM   1328  N   GLN X 342      48.756  76.020  48.933  1.00 86.94           N
ATOM   1329  CA  GLN X 342      47.551  76.680  49.356  1.00 86.94           C
ATOM   1330  CB  GLN X 342      47.086  76.251  50.762  1.00 86.94           C
ATOM   1331  CG  GLN X 342      46.466  74.855  50.855  1.00 86.94           C
ATOM   1332  CD  GLN X 342      44.984  74.978  50.525  1.00 86.94           C
ATOM   1333  OE1 GLN X 342      44.610  75.347  49.413  1.00 86.94           O
ATOM   1334  NE2 GLN X 342      44.112  74.666  51.522  1.00 86.94           N
ATOM   1335  C   GLN X 342      47.846  78.134  49.465  1.00 86.94           C
ATOM   1336  O   GLN X 342      47.010  78.975  49.138  1.00 86.94           O
ATOM   1337  N   PHE X 343      49.062  78.461  49.924  1.00 66.27           N
ATOM   1338  CA  PHE X 343      49.447  79.825  50.118  1.00 66.27           C
ATOM   1339  CB  PHE X 343      50.851  79.975  50.732  1.00 66.27           C
ATOM   1340  CG  PHE X 343      51.042  81.434  50.961  1.00 66.27           C
ATOM   1341  CD1 PHE X 343      50.274  82.087  51.896  1.00 66.27           C
ATOM   1342  CD2 PHE X 343      51.991  82.146  50.265  1.00 66.27           C
ATOM   1343  CE1 PHE X 343      50.436  83.433  52.121  1.00 66.27           C
ATOM   1344  CE2 PHE X 343      52.159  83.493  50.487  1.00 66.27           C
ATOM   1345  CZ  PHE X 343      51.378  84.140  51.414  1.00 66.27           C
ATOM   1346  C   PHE X 343      49.414  80.517  48.789  1.00 66.27           C
ATOM   1347  O   PHE X 343      49.097  81.703  48.708  1.00 66.27           O
ATOM   1348  N   HIS X 344      49.755  79.775  47.719  1.00 61.82           N
ATOM   1349  CA  HIS X 344      49.849  80.212  46.352  1.00 61.82           C
ATOM   1350  ND1 HIS X 344      49.739  79.493  43.010  1.00 61.82           N
ATOM   1351  CG  HIS X 344      50.653  79.500  44.039  1.00 61.82           C
ATOM   1352  CB  HIS X 344      50.347  79.075  45.441  1.00 61.82           C
ATOM   1353  NE2 HIS X 344      51.653  80.235  42.155  1.00 61.82           N
ATOM   1354  CD2 HIS X 344      51.817  79.955  43.500  1.00 61.82           C
ATOM   1355  CE1 HIS X 344      50.389  79.941  41.907  1.00 61.82           C
ATOM   1356  C   HIS X 344      48.519  80.681  45.825  1.00 61.82           C
ATOM   1357  O   HIS X 344      48.461  81.626  45.041  1.00 61.82           O
ATOM   1358  N   LYS X 345      47.407  80.035  46.224  1.00 88.29           N
ATOM   1359  CA  LYS X 345      46.130  80.412  45.682  1.00 88.29           C
ATOM   1360  CB  LYS X 345      44.972  79.660  46.363  1.00 88.29           C
ATOM   1361  CG  LYS X 345      44.886  78.177  46.008  1.00 88.29           C
ATOM   1362  CD  LYS X 345      44.126  77.341  47.041  1.00 88.29           C
ATOM   1363  CE  LYS X 345      42.656  77.718  47.221  1.00 88.29           C
ATOM   1364  NZ  LYS X 345      41.957  76.635  47.950  1.00 88.29           N
ATOM   1365  C   LYS X 345      45.890  81.859  45.967  1.00 88.29           C
ATOM   1366  O   LYS X 345      45.579  82.638  45.068  1.00 88.29           O
ATOM   1367  N   GLU X 346      46.053  82.243  47.245  1.00 74.34           N
ATOM   1368  CA  GLU X 346      45.787  83.567  47.722  1.00 74.34           C
ATOM   1369  CB  GLU X 346      45.933  83.634  49.249  1.00 74.34           C
ATOM   1370  CG  GLU X 346      44.968  82.712  49.999  1.00 74.34           C
ATOM   1371  CD  GLU X 346      43.855  83.552  50.603  1.00 74.34           C
ATOM   1372  OE1 GLU X 346      44.000  84.803  50.624  1.00 74.34           O
ATOM   1373  OE2 GLU X 346      42.852  82.948  51.069  1.00 74.34           O
ATOM   1374  C   GLU X 346      46.758  84.553  47.146  1.00 74.34           C
ATOM   1375  O   GLU X 346      46.361  85.615  46.668  1.00 74.34           O
ATOM   1376  N   VAL X 347      48.066  84.228  47.155  1.00 91.07           N
ATOM   1377  CA  VAL X 347      49.012  85.215  46.720  1.00 91.07           C
ATOM   1378  CB  VAL X 347      49.692  85.884  47.891  1.00 91.07           C
ATOM   1379  CG1 VAL X 347      50.711  86.932  47.410  1.00 91.07           C
ATOM   1380  CG2 VAL X 347      48.593  86.476  48.790  1.00 91.07           C
ATOM   1381  C   VAL X 347      50.043  84.539  45.866  1.00 91.07           C
ATOM   1382  O   VAL X 347      50.159  83.317  45.860  1.00 91.07           O
ATOM   1383  N   LEU X 348      50.822  85.330  45.104  1.00234.91           N
ATOM   1384  CA  LEU X 348      51.857  84.771  44.287  1.00234.91           C
ATOM   1385  CB  LEU X 348      52.789  83.856  45.094  1.00234.91           C
ATOM   1386  CG  LEU X 348      53.490  84.592  46.250  1.00234.91           C
ATOM   1387  CD1 LEU X 348      54.415  83.650  47.036  1.00234.91           C
ATOM   1388  CD2 LEU X 348      54.196  85.865  45.755  1.00234.91           C
ATOM   1389  C   LEU X 348      51.227  83.966  43.198  1.00234.91           C
ATOM   1390  O   LEU X 348      51.861  83.097  42.602  1.00234.91           O
ATOM   1391  N   LYS X 349      49.956  84.274  42.892  1.00106.49           N
ATOM   1392  CA  LYS X 349      49.222  83.590  41.871  1.00106.49           C
ATOM   1393  CB  LYS X 349      47.839  84.206  41.667  1.00106.49           C
ATOM   1394  CG  LYS X 349      47.045  84.349  42.959  1.00106.49           C
ATOM   1395  CD  LYS X 349      45.898  85.341  42.809  1.00106.49           C
ATOM   1396  CE  LYS X 349      45.283  85.767  44.138  1.00106.49           C
ATOM   1397  NZ  LYS X 349      44.524  87.020  43.943  1.00106.49           N
ATOM   1398  C   LYS X 349      49.930  83.838  40.587  1.00106.49           C
ATOM   1399  O   LYS X 349      50.123  82.937  39.772  1.00106.49           O
ATOM   1400  N   THR X 350      50.380  85.092  40.418  1.00150.78           N
ATOM   1401  CA  THR X 350      50.969  85.545  39.199  1.00150.78           C
ATOM   1402  CB  THR X 350      51.412  86.972  39.229  1.00150.78           C
ATOM   1403  OG1 THR X 350      51.756  87.395  37.917  1.00150.78           O
ATOM   1404  CG2 THR X 350      52.633  87.081  40.156  1.00150.78           C
ATOM   1405  C   THR X 350      52.173  84.728  38.928  1.00150.78           C
ATOM   1406  O   THR X 350      52.554  84.584  37.767  1.00150.78           O
ATOM   1407  N   VAL X 351      52.821  84.213  39.995  1.00 61.24           N
ATOM   1408  CA  VAL X 351      53.993  83.414  39.800  1.00 61.24           C
ATOM   1409  CB  VAL X 351      54.517  82.768  41.051  1.00 61.24           C
ATOM   1410  CG1 VAL X 351      55.725  81.897  40.668  1.00 61.24           C
ATOM   1411  CG2 VAL X 351      54.843  83.864  42.082  1.00 61.24           C
ATOM   1412  C   VAL X 351      53.621  82.333  38.842  1.00 61.24           C
ATOM   1413  O   VAL X 351      52.567  81.707  38.949  1.00 61.24           O
ATOM   1414  N   SER X 352      54.488  82.146  37.834  1.00183.39           N
ATOM   1415  CA  SER X 352      54.244  81.220  36.775  1.00183.39           C
ATOM   1416  CB  SER X 352      53.374  81.837  35.657  1.00183.39           C
ATOM   1417  OG  SER X 352      53.047  80.881  34.658  1.00183.39           O
ATOM   1418  C   SER X 352      55.596  80.929  36.215  1.00183.39           C
ATOM   1419  O   SER X 352      56.606  81.075  36.902  1.00183.39           O
ATOM   1420  N   GLY X 353      55.646  80.454  34.961  1.00116.11           N
ATOM   1421  CA  GLY X 353      56.898  80.201  34.321  1.00116.11           C
ATOM   1422  C   GLY X 353      57.620  81.501  34.123  1.00116.11           C
ATOM   1423  O   GLY X 353      58.832  81.571  34.313  1.00116.11           O
ATOM   1424  N   TRP X 354      56.898  82.578  33.750  1.00217.95           N
ATOM   1425  CA  TRP X 354      57.576  83.802  33.415  1.00217.95           C
ATOM   1426  CB  TRP X 354      56.698  84.795  32.636  1.00217.95           C
ATOM   1427  CG  TRP X 354      56.226  84.379  31.265  1.00217.95           C
ATOM   1428  CD2 TRP X 354      55.186  83.414  31.056  1.00217.95           C
ATOM   1429  CD1 TRP X 354      56.620  84.801  30.029  1.00217.95           C
ATOM   1430  NE1 TRP X 354      55.865  84.181  29.061  1.00217.95           N
ATOM   1431  CE2 TRP X 354      54.983  83.319  29.681  1.00217.95           C
ATOM   1432  CE3 TRP X 354      54.457  82.674  31.941  1.00217.95           C
ATOM   1433  CZ2 TRP X 354      54.039  82.477  29.166  1.00217.95           C
ATOM   1434  CZ3 TRP X 354      53.511  81.820  31.420  1.00217.95           C
ATOM   1435  CH2 TRP X 354      53.305  81.726  30.059  1.00217.95           C
ATOM   1436  C   TRP X 354      57.924  84.547  34.665  1.00217.95           C
ATOM   1437  O   TRP X 354      57.113  85.309  35.187  1.00217.95           O
ATOM   1438  N   THR X 355      59.156  84.355  35.165  1.00186.16           N
ATOM   1439  CA  THR X 355      59.662  85.098  36.283  1.00186.16           C
ATOM   1440  CB  THR X 355      59.272  84.586  37.643  1.00186.16           C
ATOM   1441  OG1 THR X 355      57.857  84.553  37.763  1.00186.16           O
ATOM   1442  CG2 THR X 355      59.846  85.542  38.710  1.00186.16           C
ATOM   1443  C   THR X 355      61.141  84.990  36.144  1.00186.16           C
ATOM   1444  O   THR X 355      61.728  85.528  35.207  1.00186.16           O
ATOM   1445  N   THR X 356      61.794  84.293  37.088  1.00278.22           N
ATOM   1446  CA  THR X 356      63.211  84.131  36.976  1.00278.22           C
ATOM   1447  CB  THR X 356      63.974  84.682  38.133  1.00278.22           C
ATOM   1448  OG1 THR X 356      65.360  84.696  37.832  1.00278.22           O
ATOM   1449  CG2 THR X 356      63.712  83.771  39.346  1.00278.22           C
ATOM   1450  C   THR X 356      63.489  82.669  37.012  1.00278.22           C
ATOM   1451  O   THR X 356      62.589  81.861  37.234  1.00278.22           O
ATOM   1452  N   PHE X 357      64.752  82.278  36.758  1.00272.19           N
ATOM   1453  CA  PHE X 357      65.046  80.888  36.910  1.00272.19           C
ATOM   1454  CB  PHE X 357      65.891  80.243  35.795  1.00272.19           C
ATOM   1455  CG  PHE X 357      66.017  78.788  36.126  1.00272.19           C
ATOM   1456  CD1 PHE X 357      65.028  77.906  35.752  1.00272.19           C
ATOM   1457  CD2 PHE X 357      67.110  78.297  36.807  1.00272.19           C
ATOM   1458  CE1 PHE X 357      65.120  76.565  36.045  1.00272.19           C
ATOM   1459  CE2 PHE X 357      67.210  76.956  37.104  1.00272.19           C
ATOM   1460  CZ  PHE X 357      66.215  76.087  36.724  1.00272.19           C
ATOM   1461  C   PHE X 357      65.854  80.777  38.153  1.00272.19           C
ATOM   1462  O   PHE X 357      66.724  81.604  38.425  1.00272.19           O
ATOM   1463  N   VAL X 358      65.540  79.749  38.958  1.00134.40           N
ATOM   1464  CA  VAL X 358      66.249  79.473  40.166  1.00134.40           C
ATOM   1465  CB  VAL X 358      65.678  80.130  41.383  1.00134.40           C
ATOM   1466  CG1 VAL X 358      65.853  81.649  41.234  1.00134.40           C
ATOM   1467  CG2 VAL X 358      64.215  79.685  41.536  1.00134.40           C
ATOM   1468  C   VAL X 358      66.157  78.002  40.362  1.00134.40           C
ATOM   1469  O   VAL X 358      65.615  77.287  39.521  1.00134.40           O
ATOM   1470  N   LEU X 359      66.707  77.502  41.477  1.00262.21           N
ATOM   1471  CA  LEU X 359      66.695  76.087  41.678  1.00262.21           C
ATOM   1472  CB  LEU X 359      67.977  75.589  42.359  1.00262.21           C
ATOM   1473  CG  LEU X 359      68.008  74.076  42.623  1.00262.21           C
ATOM   1474  CD1 LEU X 359      68.175  73.268  41.326  1.00262.21           C
ATOM   1475  CD2 LEU X 359      69.042  73.739  43.708  1.00262.21           C
ATOM   1476  C   LEU X 359      65.571  75.719  42.592  1.00262.21           C
ATOM   1477  O   LEU X 359      65.461  76.252  43.695  1.00262.21           O
ATOM   1478  N   ASP X 360      64.691  74.799  42.143  1.00194.86           N
ATOM   1479  CA  ASP X 360      63.696  74.279  43.037  1.00194.86           C
ATOM   1480  CB  ASP X 360      62.350  73.893  42.384  1.00194.86           C
ATOM   1481  CG  ASP X 360      61.322  73.706  43.501  1.00194.86           C
ATOM   1482  OD1 ASP X 360      61.632  74.113  44.653  1.00194.86           O
ATOM   1483  OD2 ASP X 360      60.219  73.161  43.225  1.00194.86           O
ATOM   1484  C   ASP X 360      64.326  73.023  43.546  1.00194.86           C
ATOM   1485  O   ASP X 360      64.546  72.080  42.789  1.00194.86           O
ATOM   1486  N   ASN X 361      64.645  72.994  44.852  1.00 65.93           N
ATOM   1487  CA  ASN X 361      65.387  71.915  45.441  1.00 65.93           C
ATOM   1488  CB  ASN X 361      65.627  72.128  46.945  1.00 65.93           C
ATOM   1489  CG  ASN X 361      66.461  73.387  47.129  1.00 65.93           C
ATOM   1490  OD1 ASN X 361      67.621  73.448  46.724  1.00 65.93           O
ATOM   1491  ND2 ASN X 361      65.847  74.427  47.754  1.00 65.93           N
ATOM   1492  C   ASN X 361      64.630  70.635  45.323  1.00 65.93           C
ATOM   1493  O   ASN X 361      65.189  69.594  44.981  1.00 65.93           O
ATOM   1494  N   ASN X 362      63.319  70.686  45.592  1.00154.30           N
ATOM   1495  CA  ASN X 362      62.547  69.486  45.639  1.00154.30           C
ATOM   1496  CB  ASN X 362      61.224  69.708  46.378  1.00154.30           C
ATOM   1497  CG  ASN X 362      61.636  70.272  47.734  1.00154.30           C
ATOM   1498  OD1 ASN X 362      62.540  69.753  48.387  1.00154.30           O
ATOM   1499  ND2 ASN X 362      60.983  71.389  48.151  1.00154.30           N
ATOM   1500  C   ASN X 362      62.297  68.999  44.248  1.00154.30           C
ATOM   1501  O   ASN X 362      62.434  69.742  43.277  1.00154.30           O
ATOM   1502  N   SER X 363      61.945  67.702  44.134  1.00 67.81           N
ATOM   1503  CA  SER X 363      61.705  67.059  42.874  1.00 67.81           C
ATOM   1504  CB  SER X 363      61.470  65.536  43.000  1.00 67.81           C
ATOM   1505  OG  SER X 363      60.254  65.261  43.682  1.00 67.81           O
ATOM   1506  C   SER X 363      60.479  67.654  42.264  1.00 67.81           C
ATOM   1507  O   SER X 363      60.245  67.525  41.064  1.00 67.81           O
ATOM   1508  N   THR X 364      59.671  68.348  43.082  1.00239.38           N
ATOM   1509  CA  THR X 364      58.422  68.877  42.621  1.00239.38           C
ATOM   1510  CB  THR X 364      57.628  69.511  43.722  1.00239.38           C
ATOM   1511  OG1 THR X 364      58.374  70.565  44.316  1.00239.38           O
ATOM   1512  CG2 THR X 364      57.295  68.436  44.768  1.00239.38           C
ATOM   1513  C   THR X 364      58.630  69.923  41.576  1.00239.38           C
ATOM   1514  O   THR X 364      59.614  70.662  41.585  1.00239.38           O
ATOM   1515  N   ARG X 365      57.687  69.969  40.611  1.00220.93           N
ATOM   1516  CA  ARG X 365      57.692  70.998  39.617  1.00220.93           C
ATOM   1517  CB  ARG X 365      57.449  70.485  38.186  1.00220.93           C
ATOM   1518  CG  ARG X 365      58.417  69.392  37.726  1.00220.93           C
ATOM   1519  CD  ARG X 365      59.885  69.815  37.695  1.00220.93           C
ATOM   1520  NE  ARG X 365      60.009  70.983  36.779  1.00220.93           N
ATOM   1521  CZ  ARG X 365      60.123  70.789  35.433  1.00220.93           C
ATOM   1522  NH1 ARG X 365      60.010  69.533  34.911  1.00220.93           N
ATOM   1523  NH2 ARG X 365      60.356  71.856  34.614  1.00220.93           N
ATOM   1524  C   ARG X 365      56.503  71.839  39.950  1.00220.93           C
ATOM   1525  O   ARG X 365      55.407  71.620  39.437  1.00220.93           O
ATOM   1526  N   VAL X 366      56.694  72.844  40.818  1.00 99.06           N
ATOM   1527  CA  VAL X 366      55.604  73.677  41.225  1.00 99.06           C
ATOM   1528  CB  VAL X 366      55.554  73.835  42.713  1.00 99.06           C
ATOM   1529  CG1 VAL X 366      54.958  72.559  43.333  1.00 99.06           C
ATOM   1530  CG2 VAL X 366      57.008  74.041  43.175  1.00 99.06           C
ATOM   1531  C   VAL X 366      55.778  75.009  40.575  1.00 99.06           C
ATOM   1532  O   VAL X 366      56.901  75.481  40.409  1.00 99.06           O
ATOM   1533  N   VAL X 367      54.659  75.645  40.164  1.00 87.94           N
ATOM   1534  CA  VAL X 367      54.778  76.894  39.472  1.00 87.94           C
ATOM   1535  CB  VAL X 367      53.576  77.193  38.632  1.00 87.94           C
ATOM   1536  CG1 VAL X 367      53.784  78.543  37.929  1.00 87.94           C
ATOM   1537  CG2 VAL X 367      53.353  76.005  37.681  1.00 87.94           C
ATOM   1538  C   VAL X 367      54.891  77.940  40.519  1.00 87.94           C
ATOM   1539  O   VAL X 367      53.989  78.749  40.733  1.00 87.94           O
ATOM   1540  N   GLU X 368      56.072  77.947  41.153  1.00142.15           N
ATOM   1541  CA  GLU X 368      56.434  78.780  42.252  1.00142.15           C
ATOM   1542  CB  GLU X 368      56.257  78.084  43.610  1.00142.15           C
ATOM   1543  CG  GLU X 368      56.672  78.949  44.801  1.00142.15           C
ATOM   1544  CD  GLU X 368      56.635  78.078  46.049  1.00142.15           C
ATOM   1545  OE1 GLU X 368      55.957  77.016  46.012  1.00142.15           O
ATOM   1546  OE2 GLU X 368      57.288  78.461  47.056  1.00142.15           O
ATOM   1547  C   GLU X 368      57.892  78.987  42.081  1.00142.15           C
ATOM   1548  O   GLU X 368      58.310  79.829  41.292  1.00142.15           O
ATOM   1549  N   LYS X 369      58.693  78.242  42.871  1.00 91.65           N
ATOM   1550  CA  LYS X 369      60.126  78.271  42.797  1.00 91.65           C
ATOM   1551  CB  LYS X 369      60.834  77.365  43.823  1.00 91.65           C
ATOM   1552  CG  LYS X 369      60.818  77.822  45.280  1.00 91.65           C
ATOM   1553  CD  LYS X 369      61.304  76.724  46.233  1.00 91.65           C
ATOM   1554  CE  LYS X 369      62.761  76.310  46.004  1.00 91.65           C
ATOM   1555  NZ  LYS X 369      63.671  77.335  46.562  1.00 91.65           N
ATOM   1556  C   LYS X 369      60.579  77.724  41.479  1.00 91.65           C
ATOM   1557  O   LYS X 369      61.484  78.291  40.866  1.00 91.65           O
ATOM   1558  N   VAL X 370      59.953  76.616  41.010  1.00105.24           N
ATOM   1559  CA  VAL X 370      60.431  75.931  39.836  1.00105.24           C
ATOM   1560  CB  VAL X 370      59.521  74.829  39.362  1.00105.24           C
ATOM   1561  CG1 VAL X 370      60.056  74.288  38.022  1.00105.24           C
ATOM   1562  CG2 VAL X 370      59.413  73.761  40.462  1.00105.24           C
ATOM   1563  C   VAL X 370      60.481  76.916  38.735  1.00105.24           C
ATOM   1564  O   VAL X 370      61.529  77.132  38.128  1.00105.24           O
ATOM   1565  N   GLN X 371      59.345  77.575  38.477  1.00221.06           N
ATOM   1566  CA  GLN X 371      59.328  78.588  37.475  1.00221.06           C
ATOM   1567  CB  GLN X 371      60.263  79.762  37.808  1.00221.06           C
ATOM   1568  CG  GLN X 371      60.009  80.265  39.221  1.00221.06           C
ATOM   1569  CD  GLN X 371      60.805  81.519  39.522  1.00221.06           C
ATOM   1570  OE1 GLN X 371      60.337  82.629  39.279  1.00221.06           O
ATOM   1571  NE2 GLN X 371      62.028  81.344  40.091  1.00221.06           N
ATOM   1572  C   GLN X 371      59.788  78.021  36.174  1.00221.06           C
ATOM   1573  O   GLN X 371      60.132  76.848  36.031  1.00221.06           O
ATOM   1574  N   SER X 372      59.720  78.888  35.157  1.00205.28           N
ATOM   1575  CA  SER X 372      60.266  78.612  33.872  1.00205.28           C
ATOM   1576  CB  SER X 372      59.306  78.876  32.706  1.00205.28           C
ATOM   1577  OG  SER X 372      59.971  78.622  31.477  1.00205.28           O
ATOM   1578  C   SER X 372      61.324  79.643  33.789  1.00205.28           C
ATOM   1579  O   SER X 372      61.209  80.688  34.427  1.00205.28           O
ATOM   1580  N   ARG X 373      62.401  79.398  33.034  1.00220.17           N
ATOM   1581  CA  ARG X 373      63.389  80.424  33.076  1.00220.17           C
ATOM   1582  CB  ARG X 373      64.819  79.869  32.943  1.00220.17           C
ATOM   1583  CG  ARG X 373      65.058  79.078  31.657  1.00220.17           C
ATOM   1584  CD  ARG X 373      66.133  77.994  31.792  1.00220.17           C
ATOM   1585  NE  ARG X 373      67.451  78.651  32.015  1.00220.17           N
ATOM   1586  CZ  ARG X 373      68.200  79.008  30.933  1.00220.17           C
ATOM   1587  NH1 ARG X 373      67.689  78.830  29.680  1.00220.17           N
ATOM   1588  NH2 ARG X 373      69.450  79.532  31.097  1.00220.17           N
ATOM   1589  C   ARG X 373      63.099  81.393  31.982  1.00220.17           C
ATOM   1590  O   ARG X 373      63.738  81.379  30.931  1.00220.17           O
ATOM   1591  N   LEU X 374      62.097  82.264  32.220  1.00168.20           N
ATOM   1592  CA  LEU X 374      61.786  83.306  31.291  1.00168.20           C
ATOM   1593  CB  LEU X 374      60.559  83.043  30.409  1.00168.20           C
ATOM   1594  CG  LEU X 374      60.280  84.196  29.430  1.00168.20           C
ATOM   1595  CD1 LEU X 374      61.521  84.504  28.575  1.00168.20           C
ATOM   1596  CD2 LEU X 374      59.048  83.892  28.563  1.00168.20           C
ATOM   1597  C   LEU X 374      61.511  84.504  32.126  1.00168.20           C
ATOM   1598  O   LEU X 374      60.803  84.415  33.127  1.00168.20           O
ATOM   1599  N   HIS X 375      62.057  85.665  31.723  1.00131.58           N
ATOM   1600  CA  HIS X 375      61.960  86.830  32.547  1.00131.58           C
ATOM   1601  ND1 HIS X 375      64.325  86.824  30.385  1.00131.58           N
ATOM   1602  CG  HIS X 375      63.923  87.838  31.230  1.00131.58           C
ATOM   1603  CB  HIS X 375      63.283  87.617  32.577  1.00131.58           C
ATOM   1604  NE2 HIS X 375      64.917  88.733  29.409  1.00131.58           N
ATOM   1605  CD2 HIS X 375      64.290  88.996  30.615  1.00131.58           C
ATOM   1606  CE1 HIS X 375      64.913  87.416  29.314  1.00131.58           C
ATOM   1607  C   HIS X 375      60.864  87.733  32.082  1.00131.58           C
ATOM   1608  O   HIS X 375      60.911  88.280  30.982  1.00131.58           O
ATOM   1609  N   SER X 376      59.828  87.885  32.936  1.00 42.60           N
ATOM   1610  CA  SER X 376      58.744  88.788  32.678  1.00 42.60           C
ATOM   1611  CB  SER X 376      57.884  88.410  31.461  1.00 42.60           C
ATOM   1612  OG  SER X 376      56.879  89.393  31.255  1.00 42.60           O
ATOM   1613  C   SER X 376      57.861  88.752  33.886  1.00 42.60           C
ATOM   1614  O   SER X 376      58.002  87.877  34.739  1.00 42.60           O
ATOM   1615  N   ASN X 377      56.936  89.724  34.014  1.00105.00           N
ATOM   1616  CA  ASN X 377      56.075  89.672  35.157  1.00105.00           C
ATOM   1617  CB  ASN X 377      56.640  90.405  36.401  1.00105.00           C
ATOM   1618  CG  ASN X 377      56.856  91.906  36.159  1.00105.00           C
ATOM   1619  OD1 ASN X 377      56.236  92.531  35.300  1.00105.00           O
ATOM   1620  ND2 ASN X 377      57.775  92.512  36.958  1.00105.00           N
ATOM   1621  C   ASN X 377      54.754  90.285  34.827  1.00105.00           C
ATOM   1622  O   ASN X 377      54.645  91.115  33.925  1.00105.00           O
ATOM   1623  N   ALA X 378      53.695  89.828  35.524  1.00 50.05           N
ATOM   1624  CA  ALA X 378      52.447  90.519  35.447  1.00 50.05           C
ATOM   1625  CB  ALA X 378      51.236  89.693  35.921  1.00 50.05           C
ATOM   1626  C   ALA X 378      52.680  91.640  36.404  1.00 50.05           C
ATOM   1627  O   ALA X 378      53.560  91.526  37.256  1.00 50.05           O
ATOM   1628  N   LEU X 379      51.936  92.755  36.303  1.00120.64           N
ATOM   1629  CA  LEU X 379      52.267  93.858  37.162  1.00120.64           C
ATOM   1630  CB  LEU X 379      51.608  95.181  36.741  1.00120.64           C
ATOM   1631  CG  LEU X 379      52.335  95.892  35.587  1.00120.64           C
ATOM   1632  CD1 LEU X 379      51.534  97.103  35.084  1.00120.64           C
ATOM   1633  CD2 LEU X 379      53.752  96.302  36.023  1.00120.64           C
ATOM   1634  C   LEU X 379      51.860  93.572  38.565  1.00120.64           C
ATOM   1635  O   LEU X 379      50.765  93.927  38.996  1.00120.64           O
ATOM   1636  N   SER X 380      52.781  92.938  39.314  1.00 94.38           N
ATOM   1637  CA  SER X 380      52.606  92.603  40.692  1.00 94.38           C
ATOM   1638  CB  SER X 380      51.544  91.516  40.946  1.00 94.38           C
ATOM   1639  OG  SER X 380      50.250  91.957  40.566  1.00 94.38           O
ATOM   1640  C   SER X 380      53.906  91.997  41.095  1.00 94.38           C
ATOM   1641  O   SER X 380      54.673  91.550  40.244  1.00 94.38           O
ATOM   1642  N   ALA X 381      54.197  91.969  42.407  1.00 60.13           N
ATOM   1643  CA  ALA X 381      55.409  91.354  42.856  1.00 60.13           C
ATOM   1644  CB  ALA X 381      55.967  91.985  44.145  1.00 60.13           C
ATOM   1645  C   ALA X 381      55.068  89.923  43.131  1.00 60.13           C
ATOM   1646  O   ALA X 381      53.904  89.587  43.335  1.00 60.13           O
ATOM   1647  N   GLY X 382      56.059  89.015  43.099  1.00 63.72           N
ATOM   1648  CA  GLY X 382      55.730  87.652  43.398  1.00 63.72           C
ATOM   1649  C   GLY X 382      57.012  86.960  43.689  1.00 63.72           C
ATOM   1650  O   GLY X 382      58.040  87.286  43.099  1.00 63.72           O
ATOM   1651  N   PHE X 383      56.995  85.973  44.604  1.00 98.68           N
ATOM   1652  CA  PHE X 383      58.247  85.342  44.889  1.00 98.68           C
ATOM   1653  CB  PHE X 383      59.085  86.107  45.940  1.00 98.68           C
ATOM   1654  CG  PHE X 383      60.523  85.721  45.797  1.00 98.68           C
ATOM   1655  CD1 PHE X 383      61.234  86.206  44.723  1.00 98.68           C
ATOM   1656  CD2 PHE X 383      61.175  84.924  46.714  1.00 98.68           C
ATOM   1657  CE1 PHE X 383      62.559  85.893  44.542  1.00 98.68           C
ATOM   1658  CE2 PHE X 383      62.504  84.606  46.538  1.00 98.68           C
ATOM   1659  CZ  PHE X 383      63.198  85.086  45.451  1.00 98.68           C
ATOM   1660  C   PHE X 383      57.944  83.998  45.456  1.00 98.68           C
ATOM   1661  O   PHE X 383      56.802  83.538  45.440  1.00 98.68           O
ATOM   1662  N   GLN X 384      58.997  83.307  45.923  1.00101.76           N
ATOM   1663  CA  GLN X 384      58.829  82.061  46.599  1.00101.76           C
ATOM   1664  CB  GLN X 384      60.106  81.213  46.613  1.00101.76           C
ATOM   1665  CG  GLN X 384      61.237  81.904  47.375  1.00101.76           C
ATOM   1666  CD  GLN X 384      62.467  81.015  47.318  1.00101.76           C
ATOM   1667  OE1 GLN X 384      62.434  79.925  46.750  1.00101.76           O
ATOM   1668  NE2 GLN X 384      63.588  81.495  47.918  1.00101.76           N
ATOM   1669  C   GLN X 384      58.546  82.458  48.003  1.00101.76           C
ATOM   1670  O   GLN X 384      59.093  83.442  48.497  1.00101.76           O
ATOM   1671  N   PHE X 385      57.669  81.720  48.696  1.00 92.50           N
ATOM   1672  CA  PHE X 385      57.357  82.200  49.999  1.00 92.50           C
ATOM   1673  CB  PHE X 385      55.849  82.419  50.179  1.00 92.50           C
ATOM   1674  CG  PHE X 385      55.526  82.579  51.619  1.00 92.50           C
ATOM   1675  CD1 PHE X 385      55.877  83.703  52.332  1.00 92.50           C
ATOM   1676  CD2 PHE X 385      54.827  81.575  52.245  1.00 92.50           C
ATOM   1677  CE1 PHE X 385      55.542  83.806  53.662  1.00 92.50           C
ATOM   1678  CE2 PHE X 385      54.490  81.674  53.571  1.00 92.50           C
ATOM   1679  CZ  PHE X 385      54.853  82.790  54.283  1.00 92.50           C
ATOM   1680  C   PHE X 385      57.886  81.277  51.038  1.00 92.50           C
ATOM   1681  O   PHE X 385      57.578  80.087  51.072  1.00 92.50           O
ATOM   1682  N   VAL X 386      58.739  81.849  51.905  1.00131.09           N
ATOM   1683  CA  VAL X 386      59.340  81.176  53.012  1.00131.09           C
ATOM   1684  CB  VAL X 386      60.468  80.260  52.631  1.00131.09           C
ATOM   1685  CG1 VAL X 386      61.650  81.113  52.139  1.00131.09           C
ATOM   1686  CG2 VAL X 386      60.801  79.365  53.836  1.00131.09           C
ATOM   1687  C   VAL X 386      59.922  82.276  53.836  1.00131.09           C
ATOM   1688  O   VAL X 386      59.816  83.445  53.470  1.00131.09           O
ATOM   1689  N   GLU X 387      60.552  81.941  54.974  1.00235.17           N
ATOM   1690  CA  GLU X 387      61.174  82.974  55.748  1.00235.17           C
ATOM   1691  CB  GLU X 387      62.176  83.772  54.902  1.00235.17           C
ATOM   1692  CG  GLU X 387      63.427  82.970  54.549  1.00235.17           C
ATOM   1693  CD  GLU X 387      64.407  83.171  55.692  1.00235.17           C
ATOM   1694  OE1 GLU X 387      64.891  84.324  55.847  1.00235.17           O
ATOM   1695  OE2 GLU X 387      64.680  82.186  56.428  1.00235.17           O
ATOM   1696  C   GLU X 387      60.133  83.923  56.242  1.00235.17           C
ATOM   1697  O   GLU X 387      60.389  85.114  56.415  1.00235.17           O
ATOM   1698  N   TYR X 388      58.930  83.393  56.513  1.00124.09           N
ATOM   1699  CA  TYR X 388      57.839  84.166  57.025  1.00124.09           C
ATOM   1700  CB  TYR X 388      56.492  83.528  56.669  1.00124.09           C
ATOM   1701  CG  TYR X 388      55.388  84.324  57.257  1.00124.09           C
ATOM   1702  CD1 TYR X 388      55.154  85.616  56.849  1.00124.09           C
ATOM   1703  CD2 TYR X 388      54.562  83.750  58.193  1.00124.09           C
ATOM   1704  CE1 TYR X 388      54.114  86.336  57.388  1.00124.09           C
ATOM   1705  CE2 TYR X 388      53.523  84.464  58.734  1.00124.09           C
ATOM   1706  CZ  TYR X 388      53.298  85.756  58.330  1.00124.09           C
ATOM   1707  OH  TYR X 388      52.225  86.480  58.888  1.00124.09           O
ATOM   1708  C   TYR X 388      57.976  84.203  58.515  1.00124.09           C
ATOM   1709  O   TYR X 388      58.366  83.210  59.128  1.00124.09           O
ATOM   1710  N   LYS X 389      57.725  85.373  59.141  1.00141.10           N
ATOM   1711  CA  LYS X 389      57.849  85.427  60.573  1.00141.10           C
ATOM   1712  CB  LYS X 389      59.327  85.461  60.977  1.00141.10           C
ATOM   1713  CG  LYS X 389      60.061  86.492  60.119  1.00141.10           C
ATOM   1714  CD  LYS X 389      61.415  86.957  60.635  1.00141.10           C
ATOM   1715  CE  LYS X 389      61.914  88.172  59.852  1.00141.10           C
ATOM   1716  NZ  LYS X 389      63.258  88.564  60.317  1.00141.10           N
ATOM   1717  C   LYS X 389      57.232  86.706  61.070  1.00141.10           C
ATOM   1718  O   LYS X 389      57.937  87.666  61.372  1.00141.10           O
ATOM   1719  N   ALA X 390      55.895  86.788  61.171  1.00 75.84           N
ATOM   1720  CA  ALA X 390      55.363  88.040  61.631  1.00 75.84           C
ATOM   1721  CB  ALA X 390      53.857  88.203  61.340  1.00 75.84           C
ATOM   1722  C   ALA X 390      55.639  88.290  63.095  1.00 75.84           C
ATOM   1723  O   ALA X 390      56.116  89.370  63.446  1.00 75.84           O
ATOM   1724  N   PRO X 391      55.362  87.365  63.984  1.00108.64           N
ATOM   1725  CA  PRO X 391      55.633  87.652  65.372  1.00108.64           C
ATOM   1726  CD  PRO X 391      54.153  86.566  63.850  1.00108.64           C
ATOM   1727  CB  PRO X 391      54.660  86.802  66.198  1.00108.64           C
ATOM   1728  CG  PRO X 391      54.018  85.837  65.190  1.00108.64           C
ATOM   1729  C   PRO X 391      57.057  87.560  65.824  1.00108.64           C
ATOM   1730  O   PRO X 391      57.385  88.171  66.841  1.00108.64           O
ATOM   1731  N   ASN X 392      57.922  86.813  65.115  1.00 77.65           N
ATOM   1732  CA  ASN X 392      59.268  86.655  65.592  1.00 77.65           C
ATOM   1733  CB  ASN X 392      59.611  85.266  66.157  1.00 77.65           C
ATOM   1734  CG  ASN X 392      59.230  85.185  67.623  1.00 77.65           C
ATOM   1735  OD1 ASN X 392      59.806  85.874  68.465  1.00 77.65           O
ATOM   1736  ND2 ASN X 392      58.248  84.302  67.944  1.00 77.65           N
ATOM   1737  C   ASN X 392      60.222  86.819  64.473  1.00 77.65           C
ATOM   1738  O   ASN X 392      59.881  87.267  63.379  1.00 77.65           O
ATOM   1739  N   GLY X 393      61.475  86.428  64.771  1.00 46.22           N
ATOM   1740  CA  GLY X 393      62.563  86.504  63.856  1.00 46.22           C
ATOM   1741  C   GLY X 393      62.416  85.369  62.913  1.00 46.22           C
ATOM   1742  O   GLY X 393      61.426  84.641  62.952  1.00 46.22           O
ATOM   1743  N   VAL X 394      63.441  85.175  62.066  1.00 46.33           N
ATOM   1744  CA  VAL X 394      63.349  84.242  60.989  1.00 46.33           C
ATOM   1745  CB  VAL X 394      64.641  84.048  60.258  1.00 46.33           C
ATOM   1746  CG1 VAL X 394      64.462  82.885  59.269  1.00 46.33           C
ATOM   1747  CG2 VAL X 394      65.034  85.379  59.596  1.00 46.33           C
ATOM   1748  C   VAL X 394      62.916  82.898  61.456  1.00 46.33           C
ATOM   1749  O   VAL X 394      63.653  82.163  62.112  1.00 46.33           O
ATOM   1750  N   ARG X 395      61.668  82.562  61.090  1.00205.91           N
ATOM   1751  CA  ARG X 395      61.148  81.252  61.289  1.00205.91           C
ATOM   1752  CB  ARG X 395      59.617  81.204  61.380  1.00205.91           C
ATOM   1753  CG  ARG X 395      59.021  82.023  62.517  1.00205.91           C
ATOM   1754  CD  ARG X 395      57.582  82.461  62.235  1.00205.91           C
ATOM   1755  NE  ARG X 395      56.824  81.264  61.774  1.00205.91           N
ATOM   1756  CZ  ARG X 395      55.470  81.323  61.603  1.00205.91           C
ATOM   1757  NH1 ARG X 395      54.787  82.473  61.873  1.00205.91           N
ATOM   1758  NH2 ARG X 395      54.798  80.222  61.157  1.00205.91           N
ATOM   1759  C   ARG X 395      61.412  80.654  59.961  1.00205.91           C
ATOM   1760  O   ARG X 395      60.831  81.092  58.970  1.00205.91           O
ATOM   1761  N   VAL X 396      62.310  79.668  59.871  1.00 50.99           N
ATOM   1762  CA  VAL X 396      62.495  79.156  58.554  1.00 50.99           C
ATOM   1763  CB  VAL X 396      63.775  78.402  58.374  1.00 50.99           C
ATOM   1764  CG1 VAL X 396      63.817  77.879  56.930  1.00 50.99           C
ATOM   1765  CG2 VAL X 396      64.950  79.319  58.752  1.00 50.99           C
ATOM   1766  C   VAL X 396      61.388  78.191  58.338  1.00 50.99           C
ATOM   1767  O   VAL X 396      61.187  77.281  59.139  1.00 50.99           O
ATOM   1768  N   ARG X 397      60.622  78.357  57.249  1.00118.56           N
ATOM   1769  CA  ARG X 397      59.572  77.407  57.080  1.00118.56           C
ATOM   1770  CB  ARG X 397      58.242  78.058  56.653  1.00118.56           C
ATOM   1771  CG  ARG X 397      58.311  78.916  55.391  1.00118.56           C
ATOM   1772  CD  ARG X 397      57.256  80.026  55.376  1.00118.56           C
ATOM   1773  NE  ARG X 397      55.956  79.406  55.758  1.00118.56           N
ATOM   1774  CZ  ARG X 397      55.224  78.715  54.837  1.00118.56           C
ATOM   1775  NH1 ARG X 397      55.665  78.609  53.550  1.00118.56           N
ATOM   1776  NH2 ARG X 397      54.061  78.109  55.215  1.00118.56           N
ATOM   1777  C   ARG X 397      60.039  76.387  56.099  1.00118.56           C
ATOM   1778  O   ARG X 397      60.099  76.624  54.894  1.00118.56           O
ATOM   1779  N   LEU X 398      60.404  75.203  56.626  1.00101.00           N
ATOM   1780  CA  LEU X 398      60.868  74.159  55.772  1.00101.00           C
ATOM   1781  CB  LEU X 398      61.863  73.207  56.456  1.00101.00           C
ATOM   1782  CG  LEU X 398      63.150  73.906  56.934  1.00101.00           C
ATOM   1783  CD1 LEU X 398      62.871  74.869  58.101  1.00101.00           C
ATOM   1784  CD2 LEU X 398      64.256  72.887  57.247  1.00101.00           C
ATOM   1785  C   LEU X 398      59.652  73.379  55.433  1.00101.00           C
ATOM   1786  O   LEU X 398      59.249  72.474  56.162  1.00101.00           O
ATOM   1787  N   ASP X 399      59.031  73.740  54.300  1.00 86.51           N
ATOM   1788  CA  ASP X 399      57.803  73.129  53.906  1.00 86.51           C
ATOM   1789  CB  ASP X 399      56.714  74.158  53.556  1.00 86.51           C
ATOM   1790  CG  ASP X 399      56.250  74.821  54.845  1.00 86.51           C
ATOM   1791  OD1 ASP X 399      55.704  74.090  55.710  1.00 86.51           O
ATOM   1792  OD2 ASP X 399      56.420  76.061  54.984  1.00 86.51           O
ATOM   1793  C   ASP X 399      58.031  72.294  52.690  1.00 86.51           C
ATOM   1794  O   ASP X 399      59.162  72.052  52.272  1.00 86.51           O
ATOM   1795  N   VAL X 400      56.907  71.835  52.105  1.00158.14           N
ATOM   1796  CA  VAL X 400      56.849  71.059  50.900  1.00158.14           C
ATOM   1797  CB  VAL X 400      57.509  71.784  49.743  1.00158.14           C
ATOM   1798  CG1 VAL X 400      57.370  70.994  48.426  1.00158.14           C
ATOM   1799  CG2 VAL X 400      56.914  73.199  49.669  1.00158.14           C
ATOM   1800  C   VAL X 400      57.521  69.739  51.153  1.00158.14           C
ATOM   1801  O   VAL X 400      58.017  69.080  50.243  1.00158.14           O
ATOM   1802  N   ASP X 401      57.536  69.277  52.416  1.00207.29           N
ATOM   1803  CA  ASP X 401      58.144  67.997  52.614  1.00207.29           C
ATOM   1804  CB  ASP X 401      58.278  67.601  54.095  1.00207.29           C
ATOM   1805  CG  ASP X 401      59.356  66.531  54.236  1.00207.29           C
ATOM   1806  OD1 ASP X 401      60.235  66.429  53.339  1.00207.29           O
ATOM   1807  OD2 ASP X 401      59.320  65.808  55.267  1.00207.29           O
ATOM   1808  C   ASP X 401      57.246  67.026  51.910  1.00207.29           C
ATOM   1809  O   ASP X 401      56.022  67.094  52.014  1.00207.29           O
ATOM   1810  N   PRO X 402      57.846  66.159  51.148  1.00187.13           N
ATOM   1811  CA  PRO X 402      57.115  65.208  50.355  1.00187.13           C
ATOM   1812  CD  PRO X 402      59.180  66.400  50.626  1.00187.13           C
ATOM   1813  CB  PRO X 402      58.087  64.723  49.275  1.00187.13           C
ATOM   1814  CG  PRO X 402      59.477  65.163  49.768  1.00187.13           C
ATOM   1815  C   PRO X 402      56.487  64.091  51.125  1.00187.13           C
ATOM   1816  O   PRO X 402      55.632  63.409  50.563  1.00187.13           O
ATOM   1817  N   PHE X 403      56.880  63.868  52.392  1.00133.15           N
ATOM   1818  CA  PHE X 403      56.381  62.711  53.075  1.00133.15           C
ATOM   1819  CB  PHE X 403      57.132  62.378  54.377  1.00133.15           C
ATOM   1820  CG  PHE X 403      58.461  61.859  53.946  1.00133.15           C
ATOM   1821  CD1 PHE X 403      59.526  62.710  53.759  1.00133.15           C
ATOM   1822  CD2 PHE X 403      58.636  60.515  53.708  1.00133.15           C
ATOM   1823  CE1 PHE X 403      60.747  62.226  53.350  1.00133.15           C
ATOM   1824  CE2 PHE X 403      59.853  60.025  53.299  1.00133.15           C
ATOM   1825  CZ  PHE X 403      60.914  60.881  53.122  1.00133.15           C
ATOM   1826  C   PHE X 403      54.923  62.826  53.358  1.00133.15           C
ATOM   1827  O   PHE X 403      54.417  63.868  53.774  1.00133.15           O
ATOM   1828  N   TYR X 404      54.213  61.706  53.121  1.00143.48           N
ATOM   1829  CA  TYR X 404      52.808  61.642  53.359  1.00143.48           C
ATOM   1830  CB  TYR X 404      51.964  61.302  52.113  1.00143.48           C
ATOM   1831  CG  TYR X 404      50.537  61.375  52.539  1.00143.48           C
ATOM   1832  CD1 TYR X 404      49.990  62.598  52.851  1.00143.48           C
ATOM   1833  CD2 TYR X 404      49.742  60.253  52.607  1.00143.48           C
ATOM   1834  CE1 TYR X 404      48.680  62.704  53.250  1.00143.48           C
ATOM   1835  CE2 TYR X 404      48.428  60.353  53.005  1.00143.48           C
ATOM   1836  CZ  TYR X 404      47.896  61.579  53.328  1.00143.48           C
ATOM   1837  OH  TYR X 404      46.550  61.685  53.738  1.00143.48           O
ATOM   1838  C   TYR X 404      52.623  60.550  54.353  1.00143.48           C
ATOM   1839  O   TYR X 404      53.401  59.598  54.402  1.00143.48           O
ATOM   1840  N   ASP X 405      51.582  60.686  55.189  1.00 90.88           N
ATOM   1841  CA  ASP X 405      51.332  59.753  56.243  1.00 90.88           C
ATOM   1842  CB  ASP X 405      50.033  60.060  56.999  1.00 90.88           C
ATOM   1843  CG  ASP X 405      49.876  58.985  58.061  1.00 90.88           C
ATOM   1844  OD1 ASP X 405      50.924  58.520  58.581  1.00 90.88           O
ATOM   1845  OD2 ASP X 405      48.712  58.596  58.348  1.00 90.88           O
ATOM   1846  C   ASP X 405      51.136  58.403  55.664  1.00 90.88           C
ATOM   1847  O   ASP X 405      51.686  57.416  56.150  1.00 90.88           O
ATOM   1848  N   ASP X 406      50.341  58.325  54.592  1.00 67.83           N
ATOM   1849  CA  ASP X 406      50.061  57.032  54.065  1.00 67.83           C
ATOM   1850  CB  ASP X 406      48.674  56.979  53.394  1.00 67.83           C
ATOM   1851  CG  ASP X 406      48.175  55.541  53.322  1.00 67.83           C
ATOM   1852  OD1 ASP X 406      48.991  54.607  53.543  1.00 67.83           O
ATOM   1853  OD2 ASP X 406      46.957  55.361  53.048  1.00 67.83           O
ATOM   1854  C   ASP X 406      51.147  56.728  53.030  1.00 67.83           C
ATOM   1855  O   ASP X 406      52.341  56.671  53.430  1.00 67.83           O
ATOM   1856  OXT ASP X 406      50.803  56.551  51.831  1.00 67.83           O
TER    1857      ASP X 406
END
