# Supplementary material for: ΦCrAss001 represents the most abundant bacteriophage family in the human gut and infects Bacteroides intestinalis
Source: Nat Commun. 2018 Nov 14;9:4781. doi: 10.1038/s41467-018-07225-7 (PMC6235969; doi:10.1038/s41467-018-07225-7)
Supplement: Supplementary file 8 — Source Data [file 41467_2018_7225_MOESM8_ESM.zip › figure_2b_phi812_MCP_5LII.pdb]

HEADER    VIRUS LIKE PARTICLE                     14-JUL-16   5LII              
TITLE     BACTERIOPHAGE PHI812K1-420 MAJOR CAPSID PROTEIN                       
COMPND    MOL_ID: 1;                                                            
COMPND   2 MOLECULE: MAJOR CAPSID PROTEIN;                                      
COMPND   3 CHAIN: P;                                                            
COMPND   4 ENGINEERED: YES                                                      
SOURCE    MOL_ID: 1;                                                            
SOURCE   2 ORGANISM_SCIENTIFIC: STAPHYLOCOCCUS PHAGE 812;                       
SOURCE   3 ORGANISM_TAXID: 307898;                                              
SOURCE   4 GENE: 812_096, 812A_096, 812F1_096, K1/420_096, K1_096;              
SOURCE   5 EXPRESSION_SYSTEM: STAPHYLOCOCCACEAE;                                
SOURCE   6 EXPRESSION_SYSTEM_TAXID: 90964                                       
KEYWDS    POLYVALENT STAPHYLOCOCCAL BACTORIOPHAGE, MYOVIRIDAE, TAIL SHEATH,     
KEYWDS   2 TAIL CONTRACTION, VIRUS LIKE PARTICLE                                
EXPDTA    ELECTRON MICROSCOPY                                                   
AUTHOR    J.NOVACEK,M.SIBOROVA,M.BENESIK,R.PANTUCEK,J.DOSKAR,P.PLEVKA           
REVDAT   2   02-AUG-17 5LII    1                                                
REVDAT   1   19-JUL-17 5LII    0                                                
JRNL        AUTH   J.NOVACEK,M.SIBOROVA,M.BENESIK,R.PANTUCEK,J.DOSKAR,P.PLEVKA  
JRNL        TITL   STRUCTURE AND GENOME RELEASE OF TWORT-LIKE MYOVIRIDAE PHAGE  
JRNL        TITL 2 WITH A DOUBLE-LAYERED BASEPLATE.                             
JRNL        REF    PROC. NATL. ACAD. SCI.        V. 113  9351 2016              
JRNL        REF  2 U.S.A.                                                       
JRNL        REFN                   ESSN 1091-6490                               
JRNL        PMID   27469164                                                     
JRNL        DOI    10.1073/PNAS.1605883113                                      
REMARK   2                                                                      
REMARK   2 RESOLUTION.    3.80 ANGSTROMS.                                       
REMARK   3                                                                      
REMARK   3 REFINEMENT.                                                          
REMARK   3   SOFTWARE PACKAGES      : EPU, CTFFIND, JALIGN, JALIGN, RELION,     
REMARK   3                            J3DR                                      
REMARK   3   RECONSTRUCTION SCHEMA  : FOURIER SPACE                             
REMARK   3                                                                      
REMARK   3 EM MAP-MODEL FITTING AND REFINEMENT                                  
REMARK   3   PDB ENTRY                    : NULL                                
REMARK   3   REFINEMENT SPACE             : NULL                                
REMARK   3   REFINEMENT PROTOCOL          : NULL                                
REMARK   3   REFINEMENT TARGET            : NULL                                
REMARK   3   OVERALL ANISOTROPIC B VALUE  : NULL                                
REMARK   3                                                                      
REMARK   3 FITTING PROCEDURE : NULL                                             
REMARK   3                                                                      
REMARK   3 EM IMAGE RECONSTRUCTION STATISTICS                                   
REMARK   3   NOMINAL PIXEL SIZE (ANGSTROMS)    : NULL                           
REMARK   3   ACTUAL PIXEL SIZE  (ANGSTROMS)    : NULL                           
REMARK   3   EFFECTIVE RESOLUTION (ANGSTROMS)  : 3.800                          
REMARK   3   NUMBER OF PARTICLES               : 12018                          
REMARK   3   CTF CORRECTION METHOD             : PHASE FLIPPING ONLY            
REMARK   3                                                                      
REMARK   3 EM RECONSTRUCTION MAGNIFICATION CALIBRATION: NULL                    
REMARK   3                                                                      
REMARK   3 OTHER DETAILS: NULL                                                  
REMARK   4                                                                      
REMARK   4 5LII COMPLIES WITH FORMAT V. 3.30, 13-JUL-11                         
REMARK 100                                                                      
REMARK 100 THIS ENTRY HAS BEEN PROCESSED BY PDBE ON 14-JUL-16.                  
REMARK 100 THE DEPOSITION ID IS D_1200000798.                                   
REMARK 245                                                                      
REMARK 245 EXPERIMENTAL DETAILS                                                 
REMARK 245   RECONSTRUCTION METHOD          : SINGLE PARTICLE                   
REMARK 245   SPECIMEN TYPE                  : NULL                              
REMARK 245                                                                      
REMARK 245 ELECTRON MICROSCOPE SAMPLE                                           
REMARK 245   SAMPLE TYPE                    : PARTICLE                          
REMARK 245   PARTICLE TYPE                  : HELICAL                           
REMARK 245   NAME OF SAMPLE                 : STAPHYLOCOCCUS PHAGE 812          
REMARK 245   SAMPLE CONCENTRATION (MG ML-1) : 1.00                              
REMARK 245   SAMPLE SUPPORT DETAILS         : NULL                              
REMARK 245   SAMPLE VITRIFICATION DETAILS   : NULL                              
REMARK 245   SAMPLE BUFFER                  : NULL                              
REMARK 245   PH                             : 8.00                              
REMARK 245   SAMPLE DETAILS                 : NULL                              
REMARK 245                                                                      
REMARK 245 DATA ACQUISITION                                                     
REMARK 245   DATE OF EXPERIMENT                : NULL                           
REMARK 245   NUMBER OF MICROGRAPHS-IMAGES      : NULL                           
REMARK 245   TEMPERATURE (KELVIN)              : NULL                           
REMARK 245   MICROSCOPE MODEL                  : FEI TITAN KRIOS                
REMARK 245   DETECTOR TYPE                     : FEI FALCON II (4K X 4K)        
REMARK 245   MINIMUM DEFOCUS (NM)              : NULL                           
REMARK 245   MAXIMUM DEFOCUS (NM)              : NULL                           
REMARK 245   MINIMUM TILT ANGLE (DEGREES)      : NULL                           
REMARK 245   MAXIMUM TILT ANGLE (DEGREES)      : NULL                           
REMARK 245   NOMINAL CS                        : 2.70                           
REMARK 245   IMAGING MODE                      : BRIGHT FIELD                   
REMARK 245   ELECTRON DOSE (ELECTRONS NM**-2)  : 20.00                          
REMARK 245   ILLUMINATION MODE                 : FLOOD BEAM                     
REMARK 245   NOMINAL MAGNIFICATION             : NULL                           
REMARK 245   CALIBRATED MAGNIFICATION          : NULL                           
REMARK 245   SOURCE                            : FIELD EMISSION GUN             
REMARK 245   ACCELERATION VOLTAGE (KV)         : 300                            
REMARK 245   IMAGING DETAILS                   : NULL                           
REMARK 247                                                                      
REMARK 247 ELECTRON MICROSCOPY                                                  
REMARK 247  THE COORDINATES IN THIS ENTRY WERE GENERATED FROM ELECTRON          
REMARK 247  MICROSCOPY DATA. PROTEIN DATA BANK CONVENTIONS REQUIRE              
REMARK 247  THAT CRYST1 AND SCALE RECORDS BE INCLUDED, BUT THE VALUES           
REMARK 247  ON THESE RECORDS ARE MEANINGLESS EXCEPT FOR THE CALCULATION         
REMARK 247  OF THE STRUCTURE FACTORS.                                           
REMARK 300                                                                      
REMARK 300 BIOMOLECULE: 1                                                       
REMARK 300 SEE REMARK 350 FOR THE AUTHOR PROVIDED AND/OR PROGRAM                
REMARK 300 GENERATED ASSEMBLY INFORMATION FOR THE STRUCTURE IN                  
REMARK 300 THIS ENTRY. THE REMARK MAY ALSO PROVIDE INFORMATION ON               
REMARK 300 BURIED SURFACE AREA.                                                 
REMARK 350                                                                      
REMARK 350 COORDINATES FOR A COMPLETE MULTIMER REPRESENTING THE KNOWN           
REMARK 350 BIOLOGICALLY SIGNIFICANT OLIGOMERIZATION STATE OF THE                
REMARK 350 MOLECULE CAN BE GENERATED BY APPLYING BIOMT TRANSFORMATIONS          
REMARK 350 GIVEN BELOW.  BOTH NON-CRYSTALLOGRAPHIC AND                          
REMARK 350 CRYSTALLOGRAPHIC OPERATIONS ARE GIVEN.                               
REMARK 350                                                                      
REMARK 350 BIOMOLECULE: 1                                                       
REMARK 350 SOFTWARE DETERMINED QUATERNARY STRUCTURE: MONOMERIC                  
REMARK 350 SOFTWARE USED: PISA                                                  
REMARK 350 TOTAL BURIED SURFACE AREA: 0 ANGSTROM**2                             
REMARK 350 SURFACE AREA OF THE COMPLEX: 25340 ANGSTROM**2                       
REMARK 350 CHANGE IN SOLVENT FREE ENERGY: 0.0 KCAL/MOL                          
REMARK 350 APPLY THE FOLLOWING TO CHAINS: P                                     
REMARK 350   BIOMT1   1  1.000000  0.000000  0.000000        0.00000            
REMARK 350   BIOMT2   1  0.000000  1.000000  0.000000        0.00000            
REMARK 350   BIOMT3   1  0.000000  0.000000  1.000000        0.00000            
REMARK 465                                                                      
REMARK 465 MISSING RESIDUES                                                     
REMARK 465 THE FOLLOWING RESIDUES WERE NOT LOCATED IN THE                       
REMARK 465 EXPERIMENT. (M=MODEL NUMBER; RES=RESIDUE NAME; C=CHAIN               
REMARK 465 IDENTIFIER; SSSEQ=SEQUENCE NUMBER; I=INSERTION CODE.)                
REMARK 465                                                                      
REMARK 465   M RES C SSSEQI                                                     
REMARK 465     MET P     1                                                      
REMARK 465     THR P     2                                                      
REMARK 465     ILE P     3                                                      
REMARK 465     GLU P     4                                                      
REMARK 465     LYS P     5                                                      
REMARK 465     ASN P     6                                                      
REMARK 465     LEU P     7                                                      
REMARK 465     SER P     8                                                      
REMARK 465     ASP P     9                                                      
REMARK 465     VAL P    10                                                      
REMARK 465     GLN P    11                                                      
REMARK 465     GLN P    12                                                      
REMARK 465     LYS P    13                                                      
REMARK 465     TYR P    14                                                      
REMARK 465     ALA P    15                                                      
REMARK 465     ASP P    16                                                      
REMARK 465     GLN P    17                                                      
REMARK 465     PHE P    18                                                      
REMARK 465     GLN P    19                                                      
REMARK 465     GLU P    20                                                      
REMARK 465     ASP P    21                                                      
REMARK 465     VAL P    22                                                      
REMARK 465     VAL P    23                                                      
REMARK 465     LYS P    24                                                      
REMARK 465     SER P    25                                                      
REMARK 465     PHE P    26                                                      
REMARK 465     GLN P    27                                                      
REMARK 465     ILE P   461                                                      
REMARK 465     ALA P   462                                                      
REMARK 465     VAL P   463                                                      
REMARK 470                                                                      
REMARK 470 MISSING ATOM                                                         
REMARK 470 THE FOLLOWING RESIDUES HAVE MISSING ATOMS (M=MODEL NUMBER;           
REMARK 470 RES=RESIDUE NAME; C=CHAIN IDENTIFIER; SSEQ=SEQUENCE NUMBER;          
REMARK 470 I=INSERTION CODE):                                                   
REMARK 470   M RES CSSEQI  ATOMS                                                
REMARK 470     GLU P 271    CG   CD   OE1  OE2                                  
REMARK 470     ASN P 272    CG   OD1  ND2                                       
REMARK 470     GLU P 273    CG   CD   OE1  OE2                                  
REMARK 470     LEU P 274    CG   CD1  CD2                                       
REMARK 470     ILE P 275    CG1  CG2  CD1                                       
REMARK 470     LEU P 276    CG   CD1  CD2                                       
REMARK 470     ASP P 277    CG   OD1  OD2                                       
REMARK 470     GLU P 278    CG   CD   OE1  OE2                                  
REMARK 470     SER P 279    OG                                                  
REMARK 470     LEU P 280    CG   CD1  CD2                                       
REMARK 470     GLN P 281    CG   CD   OE1  NE2                                  
REMARK 470     PRO P 282    CG   CD                                             
REMARK 470     LEU P 283    CG   CD1  CD2                                       
REMARK 470     PRO P 284    CG   CD                                             
REMARK 470     ASN P 285    CG   OD1  ND2                                       
REMARK 470     PRO P 287    CG   CD                                             
REMARK 470     GLN P 288    CG   CD   OE1  NE2                                  
REMARK 470     PRO P 289    CG   CD                                             
REMARK 470     LYS P 291    CG   CD   CE   NZ                                   
REMARK 470     VAL P 292    CG1  CG2                                            
REMARK 470     THR P 293    OG1  CG2                                            
REMARK 470     THR P 295    OG1  CG2                                            
REMARK 470     VAL P 296    CG1  CG2                                            
REMARK 470     GLU P 297    CG   CD   OE1  OE2                                  
REMARK 470     THR P 298    OG1  CG2                                            
REMARK 470     LYS P 299    CG   CD   CE   NZ                                   
REMARK 470     GLN P 300    CG   CD   OE1  NE2                                  
REMARK 470     LYS P 301    CG   CD   CE   NZ                                   
REMARK 470     PHE P 304    CG   CD1  CD2  CE1  CE2  CZ                         
REMARK 470     GLU P 305    CG   CD   OE1  OE2                                  
REMARK 470     ASN P 306    CG   OD1  ND2                                       
REMARK 470     GLU P 307    CG   CD   OE1  OE2                                  
REMARK 470     GLU P 308    CG   CD   OE1  OE2                                  
REMARK 470     ASP P 309    CG   OD1  OD2                                       
REMARK 470     ARG P 310    CG   CD   NE   CZ   NH1  NH2                        
REMARK 470     LEU P 313    CG   CD1  CD2                                       
REMARK 470     SER P 314    OG                                                  
REMARK 470     TYR P 315    CG   CD1  CD2  CE1  CE2  CZ   OH                    
REMARK 470     LYS P 316    CG   CD   CE   NZ                                   
REMARK 470     VAL P 317    CG1  CG2                                            
REMARK 470     VAL P 318    CG1  CG2                                            
REMARK 470     VAL P 319    CG1  CG2                                            
REMARK 470     ASN P 320    CG   OD1  ND2                                       
REMARK 470     SER P 321    OG                                                  
REMARK 470     ASP P 322    CG   OD1  OD2                                       
REMARK 470     ASP P 323    CG   OD1  OD2                                       
REMARK 470     GLN P 325    CG   CD   OE1  NE2                                  
REMARK 470     SER P 326    OG                                                  
REMARK 470     PRO P 328    CG   CD                                             
REMARK 470     SER P 329    OG                                                  
REMARK 470     GLU P 330    CG   CD   OE1  OE2                                  
REMARK 470     GLU P 331    CG   CD   OE1  OE2                                  
REMARK 470     VAL P 332    CG1  CG2                                            
REMARK 470     THR P 333    OG1  CG2                                            
REMARK 470     THR P 335    OG1  CG2                                            
REMARK 470     VAL P 336    CG1  CG2                                            
REMARK 470     SER P 337    OG                                                  
REMARK 470     ASN P 338    CG   OD1  ND2                                       
REMARK 470     VAL P 339    CG1  CG2                                            
REMARK 470     ASP P 340    CG   OD1  OD2                                       
REMARK 470     ASP P 341    CG   OD1  OD2                                       
REMARK 470     VAL P 343    CG1  CG2                                            
REMARK 470     LYS P 344    CG   CD   CE   NZ                                   
REMARK 470     LEU P 345    CG   CD1  CD2                                       
REMARK 470     SER P 346    OG                                                  
REMARK 470     ILE P 347    CG1  CG2  CD1                                       
REMARK 470     ASN P 348    CG   OD1  ND2                                       
REMARK 470     VAL P 349    CG1  CG2                                            
REMARK 470     ASN P 350    CG   OD1  ND2                                       
REMARK 470     MET P 352    CG   SD   CE                                        
REMARK 470     TYR P 353    CG   CD1  CD2  CE1  CE2  CZ   OH                    
REMARK 470     GLN P 354    CG   CD   OE1  NE2                                  
REMARK 470     GLN P 355    CG   CD   OE1  NE2                                  
REMARK 470     GLN P 356    CG   CD   OE1  NE2                                  
REMARK 470     PRO P 357    CG   CD                                             
REMARK 470     GLN P 358    CG   CD   OE1  NE2                                  
REMARK 470     PHE P 359    CG   CD1  CD2  CE1  CE2  CZ                         
REMARK 470     VAL P 360    CG1  CG2                                            
REMARK 470     SER P 361    OG                                                  
REMARK 470     ILE P 362    CG1  CG2  CD1                                       
REMARK 470     TYR P 363    CG   CD1  CD2  CE1  CE2  CZ   OH                    
REMARK 470     ARG P 364    CG   CD   NE   CZ   NH1  NH2                        
REMARK 470     GLN P 365    CG   CD   OE1  NE2                                  
REMARK 470     LYS P 367    CG   CD   CE   NZ                                   
REMARK 500                                                                      
REMARK 500 GEOMETRY AND STEREOCHEMISTRY                                         
REMARK 500 SUBTOPIC: CLOSE CONTACTS IN SAME ASYMMETRIC UNIT                     
REMARK 500                                                                      
REMARK 500 THE FOLLOWING ATOMS ARE IN CLOSE CONTACT.                            
REMARK 500                                                                      
REMARK 500  ATM1  RES C  SSEQI   ATM2  RES C  SSEQI           DISTANCE          
REMARK 500   CE2  TYR P   117     CG2  THR P   152              1.99            
REMARK 500   OG   SER P    75     O    VAL P    78              2.09            
REMARK 500   OD2  ASP P   120     N    VAL P   438              2.15            
REMARK 500   NZ   LYS P    79     O    THR P   112              2.15            
REMARK 500   NZ   LYS P   394     CD1  LEU P   398              2.16            
REMARK 500   OD1  ASN P   201     OG   SER P   257              2.17            
REMARK 500   O    ASP P    35     NH2  ARG P    45              2.19            
REMARK 500                                                                      
REMARK 500 REMARK: NULL                                                         
REMARK 500                                                                      
REMARK 500 GEOMETRY AND STEREOCHEMISTRY                                         
REMARK 500 SUBTOPIC: COVALENT BOND LENGTHS                                      
REMARK 500                                                                      
REMARK 500 THE STEREOCHEMICAL PARAMETERS OF THE FOLLOWING RESIDUES              
REMARK 500 HAVE VALUES WHICH DEVIATE FROM EXPECTED VALUES BY MORE               
REMARK 500 THAN 6*RMSD (M=MODEL NUMBER; RES=RESIDUE NAME; C=CHAIN               
REMARK 500 IDENTIFIER; SSEQ=SEQUENCE NUMBER; I=INSERTION CODE).                 
REMARK 500                                                                      
REMARK 500 STANDARD TABLE:                                                      
REMARK 500 FORMAT: (10X,I3,1X,2(A3,1X,A1,I4,A1,1X,A4,3X),1X,F6.3)               
REMARK 500                                                                      
REMARK 500 EXPECTED VALUES PROTEIN: ENGH AND HUBER, 1999                        
REMARK 500 EXPECTED VALUES NUCLEIC ACID: CLOWNEY ET AL 1996                     
REMARK 500                                                                      
REMARK 500  M RES CSSEQI ATM1   RES CSSEQI ATM2   DEVIATION                     
REMARK 500    ALA P 101   C     PRO P 102   N      -0.204                       
REMARK 500                                                                      
REMARK 500 REMARK: NULL                                                         
REMARK 500                                                                      
REMARK 500 GEOMETRY AND STEREOCHEMISTRY                                         
REMARK 500 SUBTOPIC: COVALENT BOND ANGLES                                       
REMARK 500                                                                      
REMARK 500 THE STEREOCHEMICAL PARAMETERS OF THE FOLLOWING RESIDUES              
REMARK 500 HAVE VALUES WHICH DEVIATE FROM EXPECTED VALUES BY MORE               
REMARK 500 THAN 6*RMSD (M=MODEL NUMBER; RES=RESIDUE NAME; C=CHAIN               
REMARK 500 IDENTIFIER; SSEQ=SEQUENCE NUMBER; I=INSERTION CODE).                 
REMARK 500                                                                      
REMARK 500 STANDARD TABLE:                                                      
REMARK 500 FORMAT: (10X,I3,1X,A3,1X,A1,I4,A1,3(1X,A4,2X),12X,F5.1)              
REMARK 500                                                                      
REMARK 500 EXPECTED VALUES PROTEIN: ENGH AND HUBER, 1999                        
REMARK 500 EXPECTED VALUES NUCLEIC ACID: CLOWNEY ET AL 1996                     
REMARK 500                                                                      
REMARK 500  M RES CSSEQI ATM1   ATM2   ATM3                                     
REMARK 500    PRO P 106   C   -  N   -  CA  ANGL. DEV. = -13.9 DEGREES          
REMARK 500    PRO P 106   C   -  N   -  CD  ANGL. DEV. =  13.0 DEGREES          
REMARK 500    VAL P 118   N   -  CA  -  CB  ANGL. DEV. = -33.3 DEGREES          
REMARK 500    ASN P 229   CB  -  CA  -  C   ANGL. DEV. = -12.6 DEGREES          
REMARK 500    PRO P 289   N   -  CA  -  CB  ANGL. DEV. =   8.2 DEGREES          
REMARK 500    PRO P 328   N   -  CA  -  CB  ANGL. DEV. =   8.2 DEGREES          
REMARK 500    PRO P 357   N   -  CA  -  CB  ANGL. DEV. =   8.0 DEGREES          
REMARK 500    LEU P 398   CB  -  CA  -  C   ANGL. DEV. = -13.8 DEGREES          
REMARK 500    LEU P 398   N   -  CA  -  C   ANGL. DEV. =  38.3 DEGREES          
REMARK 500    PRO P 399   C   -  N   -  CD  ANGL. DEV. = -35.9 DEGREES          
REMARK 500    PRO P 399   N   -  CA  -  CB  ANGL. DEV. = -36.6 DEGREES          
REMARK 500    PRO P 399   N   -  CD  -  CG  ANGL. DEV. = -24.0 DEGREES          
REMARK 500    PRO P 399   N   -  CA  -  C   ANGL. DEV. =  50.4 DEGREES          
REMARK 500                                                                      
REMARK 500 REMARK: NULL                                                         
REMARK 500                                                                      
REMARK 500 GEOMETRY AND STEREOCHEMISTRY                                         
REMARK 500 SUBTOPIC: TORSION ANGLES                                             
REMARK 500                                                                      
REMARK 500 TORSION ANGLES OUTSIDE THE EXPECTED RAMACHANDRAN REGIONS:            
REMARK 500 (M=MODEL NUMBER; RES=RESIDUE NAME; C=CHAIN IDENTIFIER;               
REMARK 500 SSEQ=SEQUENCE NUMBER; I=INSERTION CODE).                             
REMARK 500                                                                      
REMARK 500 STANDARD TABLE:                                                      
REMARK 500 FORMAT:(10X,I3,1X,A3,1X,A1,I4,A1,4X,F7.2,3X,F7.2)                    
REMARK 500                                                                      
REMARK 500 EXPECTED VALUES: GJ KLEYWEGT AND TA JONES (1996). PHI/PSI-           
REMARK 500 CHOLOGY: RAMACHANDRAN REVISITED. STRUCTURE 4, 1395 - 1400            
REMARK 500                                                                      
REMARK 500  M RES CSSEQI        PSI       PHI                                   
REMARK 500    THR P  33      154.82     63.86                                   
REMARK 500    ASP P  39       -9.21     63.28                                   
REMARK 500    THR P  56     -169.21   -171.96                                   
REMARK 500    GLU P  97      -61.44   -127.90                                   
REMARK 500    VAL P 100      -79.05   -123.35                                   
REMARK 500    PRO P 102       55.28    -66.35                                   
REMARK 500    SER P 104      -77.94    -87.31                                   
REMARK 500    ASP P 136      174.50    177.11                                   
REMARK 500    ALA P 145      -70.96    -72.14                                   
REMARK 500    ILE P 153      -70.91    -59.93                                   
REMARK 500    TYR P 159      -67.27   -136.56                                   
REMARK 500    GLU P 169     -178.28    172.70                                   
REMARK 500    ALA P 179      -55.90   -144.12                                   
REMARK 500    ASP P 183      -72.71   -136.73                                   
REMARK 500    GLU P 197      -13.53     62.73                                   
REMARK 500    PHE P 211       62.91     62.47                                   
REMARK 500    MET P 219      149.84     68.28                                   
REMARK 500    VAL P 223      -58.22   -130.07                                   
REMARK 500    SER P 257      -81.66   -121.90                                   
REMARK 500    GLU P 271      -65.29    -96.86                                   
REMARK 500    ASP P 277       -3.03    -59.42                                   
REMARK 500    GLU P 278     -177.03    -68.44                                   
REMARK 500    ASN P 285       74.27     42.51                                   
REMARK 500    PHE P 304      -64.44   -134.41                                   
REMARK 500    GLU P 307      162.02    176.98                                   
REMARK 500    SER P 321     -170.00   -125.05                                   
REMARK 500    ASP P 322     -171.82    -68.38                                   
REMARK 500    SER P 329      -77.11   -121.66                                   
REMARK 500    GLU P 331      -70.84   -135.03                                   
REMARK 500    THR P 333      -64.12   -105.83                                   
REMARK 500    ALA P 334      -80.97    -85.02                                   
REMARK 500    SER P 346      -73.21    -73.82                                   
REMARK 500    PRO P 357      -65.82   -130.48                                   
REMARK 500    SER P 361      -77.24   -118.97                                   
REMARK 500    TYR P 372      -68.22   -134.87                                   
REMARK 500    ASP P 386      -55.41   -135.39                                   
REMARK 500    THR P 388     -152.91   -160.46                                   
REMARK 500    LYS P 394      -83.72   -126.99                                   
REMARK 500    ALA P 402      -69.09   -129.85                                   
REMARK 500    SER P 410      138.61   -174.79                                   
REMARK 500    VAL P 413      -59.25   -128.54                                   
REMARK 500    PRO P 421     -179.51    -62.51                                   
REMARK 500    ILE P 430      -59.17   -127.19                                   
REMARK 500    LEU P 439     -158.39   -149.73                                   
REMARK 500    TRP P 440      154.33    -47.09                                   
REMARK 500    TYR P 441      -57.09   -122.99                                   
REMARK 500    ASN P 457       63.70     61.26                                   
REMARK 500                                                                      
REMARK 500 REMARK: NULL                                                         
REMARK 500                                                                      
REMARK 500 GEOMETRY AND STEREOCHEMISTRY                                         
REMARK 500 SUBTOPIC: NON-CIS, NON-TRANS                                         
REMARK 500                                                                      
REMARK 500 THE FOLLOWING PEPTIDE BONDS DEVIATE SIGNIFICANTLY FROM BOTH          
REMARK 500 CIS AND TRANS CONFORMATION.  CIS BONDS, IF ANY, ARE LISTED           
REMARK 500 ON CISPEP RECORDS.  TRANS IS DEFINED AS 180 +/- 30 AND               
REMARK 500 CIS IS DEFINED AS 0 +/- 30 DEGREES.                                  
REMARK 500                                 MODEL     OMEGA                      
REMARK 500 GLN P   82     TYR P   83                 -141.93                    
REMARK 500 ARG P   85     HIS P   86                 -148.38                    
REMARK 500 PHE P   94     VAL P   95                 -145.44                    
REMARK 500 ASP P  105     PRO P  106                  148.16                    
REMARK 500 ASP P  136     PRO P  137                  -38.15                    
REMARK 500 PHE P  175     ASP P  176                 -145.13                    
REMARK 500 PRO P  357     GLN P  358                  148.09                    
REMARK 500 LYS P  367     GLU P  368                 -147.07                    
REMARK 500 GLU P  385     ASP P  386                  147.66                    
REMARK 500 LYS P  394     ASN P  395                 -129.42                    
REMARK 500 LEU P  398     PRO P  399                  -32.05                    
REMARK 500                                                                      
REMARK 500 REMARK: NULL                                                         
REMARK 900                                                                      
REMARK 900 RELATED ENTRIES                                                      
REMARK 900 RELATED ID: EMD-4053   RELATED DB: EMDB                              
DBREF  5LII P    1   463  UNP    A1YTN4   A1YTN4_9CAUD     1    463             
SEQRES   1 P  463  MET THR ILE GLU LYS ASN LEU SER ASP VAL GLN GLN LYS          
SEQRES   2 P  463  TYR ALA ASP GLN PHE GLN GLU ASP VAL VAL LYS SER PHE          
SEQRES   3 P  463  GLN THR GLY TYR GLY ILE THR PRO ASP THR GLN ILE ASP          
SEQRES   4 P  463  ALA GLY ALA LEU ARG ARG GLU ILE LEU ASP ASP GLN ILE          
SEQRES   5 P  463  THR MET LEU THR TRP THR ASN GLU ASP LEU ILE PHE TYR          
SEQRES   6 P  463  ARG ASP ILE SER ARG ARG PRO ALA GLN SER THR VAL VAL          
SEQRES   7 P  463  LYS TYR ASP GLN TYR LEU ARG HIS GLY ASN VAL GLY HIS          
SEQRES   8 P  463  SER ARG PHE VAL LYS GLU ILE GLY VAL ALA PRO VAL SER          
SEQRES   9 P  463  ASP PRO ASN ILE ARG GLN LYS THR VAL SER MET LYS TYR          
SEQRES  10 P  463  VAL SER ASP THR LYS ASN MET SER ILE ALA SER GLY LEU          
SEQRES  11 P  463  VAL ASN ASN ILE ALA ASP PRO SER GLN ILE LEU THR GLU          
SEQRES  12 P  463  ASP ALA ILE ALA VAL VAL ALA LYS THR ILE GLU TRP ALA          
SEQRES  13 P  463  SER PHE TYR GLY ASP ALA SER LEU THR SER GLU VAL GLU          
SEQRES  14 P  463  GLY GLU GLY LEU GLU PHE ASP GLY LEU ALA LYS LEU ILE          
SEQRES  15 P  463  ASP LYS ASN ASN VAL ILE ASN ALA LYS GLY ASN GLN LEU          
SEQRES  16 P  463  THR GLU LYS HIS LEU ASN GLU ALA ALA VAL ARG ILE GLY          
SEQRES  17 P  463  LYS GLY PHE GLY THR ALA THR ASP ALA TYR MET PRO ILE          
SEQRES  18 P  463  GLY VAL HIS ALA ASP PHE VAL ASN SER ILE LEU GLY ARG          
SEQRES  19 P  463  GLN MET GLN LEU MET GLN ASP ASN SER GLY ASN VAL ASN          
SEQRES  20 P  463  THR GLY TYR SER VAL ASN GLY PHE TYR SER SER ARG GLY          
SEQRES  21 P  463  PHE ILE LYS LEU HIS GLY SER THR VAL MET GLU ASN GLU          
SEQRES  22 P  463  LEU ILE LEU ASP GLU SER LEU GLN PRO LEU PRO ASN ALA          
SEQRES  23 P  463  PRO GLN PRO ALA LYS VAL THR ALA THR VAL GLU THR LYS          
SEQRES  24 P  463  GLN LYS GLY ALA PHE GLU ASN GLU GLU ASP ARG ALA GLY          
SEQRES  25 P  463  LEU SER TYR LYS VAL VAL VAL ASN SER ASP ASP ALA GLN          
SEQRES  26 P  463  SER ALA PRO SER GLU GLU VAL THR ALA THR VAL SER ASN          
SEQRES  27 P  463  VAL ASP ASP GLY VAL LYS LEU SER ILE ASN VAL ASN ALA          
SEQRES  28 P  463  MET TYR GLN GLN GLN PRO GLN PHE VAL SER ILE TYR ARG          
SEQRES  29 P  463  GLN GLY LYS GLU THR GLY MET TYR PHE LEU ILE LYS ARG          
SEQRES  30 P  463  VAL PRO VAL LYS ASP ALA GLN GLU ASP GLY THR ILE VAL          
SEQRES  31 P  463  PHE VAL ASP LYS ASN GLU THR LEU PRO GLU THR ALA ASP          
SEQRES  32 P  463  VAL PHE VAL GLY GLU MET SER PRO GLN VAL VAL HIS LEU          
SEQRES  33 P  463  PHE GLU LEU LEU PRO MET MET LYS LEU PRO LEU ALA GLN          
SEQRES  34 P  463  ILE ASN ALA SER ILE THR PHE ALA VAL LEU TRP TYR GLY          
SEQRES  35 P  463  ALA LEU ALA LEU ARG ALA PRO LYS LYS TRP ALA ARG ILE          
SEQRES  36 P  463  LYS ASN VAL ARG TYR ILE ALA VAL                              
HELIX    1 AA1 ILE P   63  ILE P   68  1                                   6    
HELIX    2 AA2 SER P  125  VAL P  131  1                                   7    
HELIX    3 AA3 PRO P  137  TYR P  159  1                                  23    
HELIX    4 AA4 GLU P  197  GLY P  210  1                                  14    
SHEET    1 AA1 3 ARG P  70  PRO P  72  0                                        
SHEET    2 AA1 3 VAL P 414  GLU P 418  1  O  GLU P 418   N  ARG P  71           
SHEET    3 AA1 3 LEU P 444  LEU P 446 -1  O  ALA P 445   N  HIS P 415           
SHEET    1 AA2 2 GLN P  82  LEU P  84  0                                        
SHEET    2 AA2 2 ASN P 107  ARG P 109 -1  O  ILE P 108   N  TYR P  83           
SHEET    1 AA3 2 GLN P 325  SER P 326  0                                        
SHEET    2 AA3 2 ILE P 362  TYR P 363  1  O  ILE P 362   N  SER P 326           
SHEET    1 AA4 2 ASN P 348  ASN P 350  0                                        
SHEET    2 AA4 2 VAL P 390  VAL P 392 -1  O  VAL P 392   N  ASN P 348           
SHEET    1 AA5 2 VAL P 404  GLY P 407  0                                        
SHEET    2 AA5 2 TRP P 452  ILE P 455 -1  O  ALA P 453   N  VAL P 406           
CISPEP   1 THR P   33    PRO P   34          0       -27.61                     
CISPEP   2 MET P  219    PRO P  220          0       -28.13                     
CRYST1    1.000    1.000    1.000  90.00  90.00  90.00 P 1           1          
ORIGX1      1.000000  0.000000  0.000000        0.00000                         
ORIGX2      0.000000  1.000000  0.000000        0.00000                         
ORIGX3      0.000000  0.000000  1.000000        0.00000                         
SCALE1      0.005661  0.000000  0.000000        0.00000                         
SCALE2      0.000000  0.005661  0.000000        0.00000                         
SCALE3      0.000000  0.000000  0.005661        0.00000                         
ATOM      1  N   THR P  28      53.569  22.318  26.656  1.00103.15           N  
ATOM      2  CA  THR P  28      54.239  21.131  26.149  1.00103.76           C  
ATOM      3  C   THR P  28      54.751  21.318  24.743  1.00103.30           C  
ATOM      4  O   THR P  28      54.615  22.384  24.172  1.00104.33           O  
ATOM      5  CB  THR P  28      53.321  19.951  26.125  1.00104.47           C  
ATOM      6  OG1 THR P  28      54.088  18.787  25.815  1.00104.97           O  
ATOM      7  CG2 THR P  28      52.282  20.154  25.046  1.00104.60           C  
ATOM      8  N   GLY P  29      55.367  20.273  24.205  1.00102.15           N  
ATOM      9  CA  GLY P  29      55.627  20.166  22.783  1.00101.33           C  
ATOM     10  C   GLY P  29      56.388  21.304  22.144  1.00100.73           C  
ATOM     11  O   GLY P  29      57.499  21.627  22.570  1.00 99.36           O  
ATOM     12  N   TYR P  30      55.808  21.897  21.098  1.00101.01           N  
ATOM     13  CA  TYR P  30      56.368  23.076  20.457  1.00101.03           C  
ATOM     14  C   TYR P  30      55.315  24.134  20.137  1.00101.24           C  
ATOM     15  O   TYR P  30      54.250  23.861  19.579  1.00101.16           O  
ATOM     16  CB  TYR P  30      57.187  22.683  19.230  1.00100.31           C  
ATOM     17  CG  TYR P  30      58.559  22.235  19.674  1.00 99.80           C  
ATOM     18  CD1 TYR P  30      59.552  23.173  19.896  1.00 99.65           C  
ATOM     19  CD2 TYR P  30      58.852  20.910  19.931  1.00 99.21           C  
ATOM     20  CE1 TYR P  30      60.798  22.816  20.331  1.00 99.14           C  
ATOM     21  CE2 TYR P  30      60.113  20.542  20.363  1.00 99.02           C  
ATOM     22  CZ  TYR P  30      61.078  21.514  20.561  1.00 98.90           C  
ATOM     23  OH  TYR P  30      62.343  21.212  20.991  1.00 98.83           O  
ATOM     24  N   GLY P  31      55.701  25.370  20.457  1.00101.65           N  
ATOM     25  CA  GLY P  31      54.880  26.529  20.767  1.00101.70           C  
ATOM     26  C   GLY P  31      54.837  26.698  22.277  1.00102.32           C  
ATOM     27  O   GLY P  31      54.714  25.702  22.990  1.00101.86           O  
ATOM     28  N   ILE P  32      54.908  27.928  22.796  1.00103.43           N  
ATOM     29  CA  ILE P  32      54.901  28.170  24.237  1.00104.65           C  
ATOM     30  C   ILE P  32      54.226  29.506  24.490  1.00107.32           C  
ATOM     31  O   ILE P  32      53.805  30.175  23.542  1.00109.65           O  
ATOM     32  CB  ILE P  32      56.309  28.198  24.869  1.00103.91           C  
ATOM     33  CG1 ILE P  32      57.030  29.493  24.569  1.00103.43           C  
ATOM     34  CG2 ILE P  32      57.196  27.180  24.269  1.00103.75           C  
ATOM     35  CD1 ILE P  32      58.419  29.513  25.149  1.00103.54           C  
ATOM     36  N   THR P  33      54.078  29.862  25.770  1.00109.24           N  
ATOM     37  CA  THR P  33      53.794  31.219  26.294  1.00110.79           C  
ATOM     38  C   THR P  33      52.438  31.790  25.863  1.00110.81           C  
ATOM     39  O   THR P  33      51.872  31.369  24.866  1.00113.11           O  
ATOM     40  CB  THR P  33      54.901  32.256  25.898  1.00112.05           C  
ATOM     41  OG1 THR P  33      54.909  33.329  26.842  1.00113.18           O  
ATOM     42  CG2 THR P  33      54.611  32.899  24.567  1.00112.61           C  
ATOM     43  N   PRO P  34      51.882  32.714  26.652  1.00108.93           N  
ATOM     44  CA  PRO P  34      52.159  32.754  28.081  1.00107.84           C  
ATOM     45  C   PRO P  34      51.593  31.496  28.722  1.00107.01           C  
ATOM     46  O   PRO P  34      50.403  31.226  28.592  1.00107.25           O  
ATOM     47  CB  PRO P  34      51.428  34.011  28.543  1.00107.65           C  
ATOM     48  CG  PRO P  34      51.378  34.864  27.330  1.00107.78           C  
ATOM     49  CD  PRO P  34      51.171  33.917  26.197  1.00108.28           C  
ATOM     50  N   ASP P  35      52.433  30.760  29.438  1.00105.97           N  
ATOM     51  CA  ASP P  35      52.101  29.437  29.924  1.00105.11           C  
ATOM     52  C   ASP P  35      52.510  29.341  31.385  1.00104.01           C  
ATOM     53  O   ASP P  35      53.675  29.533  31.734  1.00104.41           O  
ATOM     54  CB  ASP P  35      52.811  28.386  29.085  1.00105.47           C  
ATOM     55  CG  ASP P  35      52.412  28.452  27.637  1.00105.87           C  
ATOM     56  OD1 ASP P  35      51.376  29.055  27.330  1.00104.81           O  
ATOM     57  OD2 ASP P  35      53.151  27.936  26.784  1.00107.19           O  
ATOM     58  N   THR P  36      51.562  28.948  32.232  1.00102.69           N  
ATOM     59  CA  THR P  36      51.578  29.341  33.637  1.00101.24           C  
ATOM     60  C   THR P  36      52.537  28.525  34.486  1.00 98.10           C  
ATOM     61  O   THR P  36      52.447  28.581  35.713  1.00 97.25           O  
ATOM     62  CB  THR P  36      50.179  29.254  34.236  1.00102.39           C  
ATOM     63  OG1 THR P  36      50.179  29.867  35.529  1.00103.03           O  
ATOM     64  CG2 THR P  36      49.749  27.810  34.373  1.00102.79           C  
ATOM     65  N   GLN P  37      53.404  27.732  33.867  1.00 94.98           N  
ATOM     66  CA  GLN P  37      54.554  27.091  34.503  1.00 92.61           C  
ATOM     67  C   GLN P  37      54.191  26.252  35.720  1.00 90.46           C  
ATOM     68  O   GLN P  37      54.847  26.337  36.756  1.00 90.73           O  
ATOM     69  CB  GLN P  37      55.661  28.101  34.866  1.00 92.36           C  
ATOM     70  CG  GLN P  37      55.348  29.192  35.880  1.00 92.45           C  
ATOM     71  CD  GLN P  37      54.696  30.392  35.252  1.00 93.20           C  
ATOM     72  OE1 GLN P  37      54.556  30.463  34.043  1.00 93.13           O  
ATOM     73  NE2 GLN P  37      54.268  31.329  36.074  1.00 94.21           N  
ATOM     74  N   ILE P  38      53.159  25.427  35.607  1.00 87.53           N  
ATOM     75  CA  ILE P  38      52.895  24.403  36.602  1.00 85.07           C  
ATOM     76  C   ILE P  38      53.514  23.059  36.224  1.00 83.09           C  
ATOM     77  O   ILE P  38      53.548  22.144  37.055  1.00 82.93           O  
ATOM     78  CB  ILE P  38      51.373  24.304  36.762  1.00 85.03           C  
ATOM     79  CG1 ILE P  38      50.820  25.674  37.129  1.00 85.03           C  
ATOM     80  CG2 ILE P  38      50.998  23.320  37.829  1.00 85.25           C  
ATOM     81  CD1 ILE P  38      49.325  25.696  37.257  1.00 85.26           C  
ATOM     82  N   ASP P  39      54.002  22.917  34.991  1.00 81.07           N  
ATOM     83  CA  ASP P  39      54.432  21.661  34.375  1.00 79.46           C  
ATOM     84  C   ASP P  39      53.231  20.730  34.259  1.00 78.25           C  
ATOM     85  O   ASP P  39      53.325  19.661  33.653  1.00 77.97           O  
ATOM     86  CB  ASP P  39      55.586  20.987  35.133  1.00 79.16           C  
ATOM     87  CG  ASP P  39      56.211  19.806  34.357  1.00 78.40           C  
ATOM     88  OD1 ASP P  39      56.885  20.046  33.338  1.00 77.40           O  
ATOM     89  OD2 ASP P  39      56.041  18.639  34.771  1.00 77.76           O  
ATOM     90  N   ALA P  40      52.109  21.102  34.874  1.00 77.09           N  
ATOM     91  CA  ALA P  40      50.832  20.538  34.469  1.00 76.66           C  
ATOM     92  C   ALA P  40      50.117  21.437  33.474  1.00 76.20           C  
ATOM     93  O   ALA P  40      49.085  21.043  32.923  1.00 76.76           O  
ATOM     94  CB  ALA P  40      49.945  20.301  35.685  1.00 76.60           C  
ATOM     95  N   GLY P  41      50.599  22.667  33.302  1.00 74.97           N  
ATOM     96  CA  GLY P  41      50.136  23.572  32.268  1.00 73.51           C  
ATOM     97  C   GLY P  41      51.138  23.988  31.211  1.00 72.13           C  
ATOM     98  O   GLY P  41      50.863  24.952  30.500  1.00 71.12           O  
ATOM     99  N   ALA P  42      52.291  23.333  31.084  1.00 71.54           N  
ATOM    100  CA  ALA P  42      53.421  23.997  30.447  1.00 71.58           C  
ATOM    101  C   ALA P  42      54.288  23.029  29.647  1.00 71.38           C  
ATOM    102  O   ALA P  42      53.892  21.906  29.335  1.00 71.15           O  
ATOM    103  CB  ALA P  42      54.270  24.724  31.489  1.00 71.53           C  
ATOM    104  N   LEU P  43      55.471  23.521  29.277  1.00 71.17           N  
ATOM    105  CA  LEU P  43      56.475  22.841  28.473  1.00 70.94           C  
ATOM    106  C   LEU P  43      57.811  22.930  29.186  1.00 69.86           C  
ATOM    107  O   LEU P  43      57.895  23.339  30.340  1.00 69.78           O  
ATOM    108  CB  LEU P  43      56.572  23.451  27.061  1.00 71.89           C  
ATOM    109  CG  LEU P  43      57.655  23.173  25.994  1.00 72.62           C  
ATOM    110  CD1 LEU P  43      57.836  21.722  25.662  1.00 72.79           C  
ATOM    111  CD2 LEU P  43      57.319  23.880  24.743  1.00 72.59           C  
ATOM    112  N   ARG P  44      58.851  22.496  28.492  1.00 69.37           N  
ATOM    113  CA  ARG P  44      60.226  22.765  28.855  1.00 69.70           C  
ATOM    114  C   ARG P  44      60.633  24.173  28.461  1.00 69.83           C  
ATOM    115  O   ARG P  44      60.708  24.498  27.274  1.00 69.42           O  
ATOM    116  CB  ARG P  44      61.126  21.750  28.170  1.00 70.03           C  
ATOM    117  CG  ARG P  44      62.622  22.012  28.212  1.00 70.52           C  
ATOM    118  CD  ARG P  44      63.196  22.049  29.607  1.00 70.53           C  
ATOM    119  NE  ARG P  44      64.655  21.959  29.584  1.00 70.66           N  
ATOM    120  CZ  ARG P  44      65.474  22.959  29.287  1.00 70.71           C  
ATOM    121  NH1 ARG P  44      64.986  24.140  28.937  1.00 70.74           N  
ATOM    122  NH2 ARG P  44      66.786  22.766  29.308  1.00 70.44           N  
ATOM    123  N   ARG P  45      60.941  24.984  29.472  1.00 70.22           N  
ATOM    124  CA  ARG P  45      61.491  26.329  29.365  1.00 69.95           C  
ATOM    125  C   ARG P  45      61.714  26.809  30.785  1.00 68.80           C  
ATOM    126  O   ARG P  45      61.092  26.328  31.732  1.00 69.62           O  
ATOM    127  CB  ARG P  45      60.567  27.300  28.625  1.00 70.52           C  
ATOM    128  CG  ARG P  45      59.417  27.806  29.449  1.00 70.73           C  
ATOM    129  CD  ARG P  45      58.496  28.616  28.590  1.00 71.13           C  
ATOM    130  NE  ARG P  45      57.462  29.271  29.368  1.00 71.91           N  
ATOM    131  CZ  ARG P  45      56.386  28.662  29.838  1.00 72.66           C  
ATOM    132  NH1 ARG P  45      56.222  27.371  29.642  1.00 72.68           N  
ATOM    133  NH2 ARG P  45      55.490  29.343  30.525  1.00 72.95           N  
ATOM    134  N   GLU P  46      62.565  27.794  30.944  1.00 67.05           N  
ATOM    135  CA  GLU P  46      63.130  28.058  32.246  1.00 66.01           C  
ATOM    136  C   GLU P  46      62.861  29.510  32.609  1.00 65.50           C  
ATOM    137  O   GLU P  46      63.339  30.428  31.940  1.00 65.92           O  
ATOM    138  CB  GLU P  46      64.623  27.721  32.213  1.00 65.58           C  
ATOM    139  CG  GLU P  46      65.312  27.570  33.533  1.00 65.08           C  
ATOM    140  CD  GLU P  46      66.713  27.029  33.364  1.00 64.83           C  
ATOM    141  OE1 GLU P  46      67.170  26.880  32.219  1.00 63.91           O  
ATOM    142  OE2 GLU P  46      67.351  26.720  34.378  1.00 65.52           O  
ATOM    143  N   ILE P  47      62.059  29.707  33.656  1.00 64.47           N  
ATOM    144  CA  ILE P  47      61.556  31.015  34.066  1.00 63.14           C  
ATOM    145  C   ILE P  47      62.667  31.810  34.721  1.00 61.74           C  
ATOM    146  O   ILE P  47      63.674  31.247  35.152  1.00 61.55           O  
ATOM    147  CB  ILE P  47      60.374  30.848  35.024  1.00 63.39           C  
ATOM    148  CG1 ILE P  47      60.845  30.062  36.239  1.00 63.74           C  
ATOM    149  CG2 ILE P  47      59.255  30.131  34.330  1.00 63.31           C  
ATOM    150  CD1 ILE P  47      59.740  29.535  37.105  1.00 63.88           C  
ATOM    151  N   LEU P  48      62.489  33.119  34.796  1.00 60.41           N  
ATOM    152  CA  LEU P  48      63.498  33.988  35.371  1.00 59.90           C  
ATOM    153  C   LEU P  48      62.937  34.808  36.525  1.00 59.41           C  
ATOM    154  O   LEU P  48      61.747  34.748  36.837  1.00 59.74           O  
ATOM    155  CB  LEU P  48      64.073  34.917  34.313  1.00 59.91           C  
ATOM    156  CG  LEU P  48      64.817  34.165  33.225  1.00 60.08           C  
ATOM    157  CD1 LEU P  48      65.380  35.146  32.214  1.00 60.18           C  
ATOM    158  CD2 LEU P  48      65.906  33.322  33.851  1.00 59.97           C  
ATOM    159  N   ASP P  49      63.806  35.600  37.141  1.00 58.66           N  
ATOM    160  CA  ASP P  49      63.477  36.279  38.378  1.00 58.09           C  
ATOM    161  C   ASP P  49      64.477  37.421  38.550  1.00 58.24           C  
ATOM    162  O   ASP P  49      65.369  37.598  37.721  1.00 58.21           O  
ATOM    163  CB  ASP P  49      63.478  35.254  39.510  1.00 57.83           C  
ATOM    164  CG  ASP P  49      62.772  35.735  40.720  1.00 57.55           C  
ATOM    165  OD1 ASP P  49      62.410  36.917  40.751  1.00 57.64           O  
ATOM    166  OD2 ASP P  49      62.530  34.918  41.622  1.00 57.38           O  
ATOM    167  N   ASP P  50      64.351  38.192  39.625  1.00 58.30           N  
ATOM    168  CA  ASP P  50      64.930  39.535  39.665  1.00 58.33           C  
ATOM    169  C   ASP P  50      65.495  39.914  41.031  1.00 58.24           C  
ATOM    170  O   ASP P  50      65.744  39.077  41.897  1.00 58.05           O  
ATOM    171  CB  ASP P  50      63.886  40.577  39.294  1.00 58.63           C  
ATOM    172  CG  ASP P  50      63.559  40.571  37.860  1.00 59.29           C  
ATOM    173  OD1 ASP P  50      64.360  40.027  37.084  1.00 60.14           O  
ATOM    174  OD2 ASP P  50      62.497  41.121  37.515  1.00 59.81           O  
ATOM    175  N   GLN P  51      65.749  41.209  41.175  1.00 58.43           N  
ATOM    176  CA  GLN P  51      65.997  41.880  42.438  1.00 58.47           C  
ATOM    177  C   GLN P  51      64.753  42.646  42.865  1.00 57.93           C  
ATOM    178  O   GLN P  51      64.096  43.306  42.062  1.00 58.01           O  
ATOM    179  CB  GLN P  51      67.169  42.847  42.311  1.00 59.08           C  
ATOM    180  CG  GLN P  51      68.445  42.171  41.935  1.00 59.78           C  
ATOM    181  CD  GLN P  51      68.906  41.203  42.979  1.00 60.69           C  
ATOM    182  OE1 GLN P  51      68.946  41.524  44.162  1.00 61.55           O  
ATOM    183  NE2 GLN P  51      69.224  39.990  42.554  1.00 60.88           N  
ATOM    184  N   ILE P  52      64.450  42.563  44.141  1.00 57.21           N  
ATOM    185  CA  ILE P  52      63.280  43.213  44.711  1.00 57.00           C  
ATOM    186  C   ILE P  52      63.320  44.708  44.432  1.00 57.00           C  
ATOM    187  O   ILE P  52      64.391  45.303  44.315  1.00 57.49           O  
ATOM    188  CB  ILE P  52      63.229  42.913  46.214  1.00 56.71           C  
ATOM    189  CG1 ILE P  52      64.549  43.313  46.841  1.00 56.13           C  
ATOM    190  CG2 ILE P  52      62.984  41.462  46.441  1.00 57.01           C  
ATOM    191  CD1 ILE P  52      65.071  42.336  47.833  1.00 56.17           C  
ATOM    192  N   THR P  53      62.143  45.320  44.285  1.00 56.92           N  
ATOM    193  CA  THR P  53      62.025  46.760  44.117  1.00 56.81           C  
ATOM    194  C   THR P  53      61.030  47.318  45.125  1.00 57.40           C  
ATOM    195  O   THR P  53      59.823  47.109  45.001  1.00 58.12           O  
ATOM    196  CB  THR P  53      61.522  47.099  42.729  1.00 56.59           C  
ATOM    197  OG1 THR P  53      60.137  46.762  42.661  1.00 56.68           O  
ATOM    198  CG2 THR P  53      62.230  46.265  41.715  1.00 56.38           C  
ATOM    199  N   MET P  54      61.509  48.091  46.101  1.00 57.70           N  
ATOM    200  CA  MET P  54      60.683  48.409  47.268  1.00 57.79           C  
ATOM    201  C   MET P  54      59.806  49.606  46.938  1.00 57.56           C  
ATOM    202  O   MET P  54      60.308  50.715  46.772  1.00 58.01           O  
ATOM    203  CB  MET P  54      61.522  48.683  48.515  1.00 58.21           C  
ATOM    204  CG  MET P  54      62.345  47.491  49.019  1.00 58.82           C  
ATOM    205  SD  MET P  54      61.487  45.925  49.407  1.00 59.84           S  
ATOM    206  CE  MET P  54      60.621  46.229  50.934  1.00 59.63           C  
ATOM    207  N   LEU P  55      58.497  49.384  46.896  1.00 57.78           N  
ATOM    208  CA  LEU P  55      57.588  50.511  46.922  1.00 58.84           C  
ATOM    209  C   LEU P  55      56.884  50.538  48.267  1.00 60.00           C  
ATOM    210  O   LEU P  55      56.055  49.683  48.574  1.00 60.52           O  
ATOM    211  CB  LEU P  55      56.603  50.466  45.760  1.00 58.80           C  
ATOM    212  CG  LEU P  55      55.502  49.461  45.504  1.00 59.27           C  
ATOM    213  CD1 LEU P  55      54.234  49.827  46.208  1.00 59.50           C  
ATOM    214  CD2 LEU P  55      55.269  49.447  44.032  1.00 59.74           C  
ATOM    215  N   THR P  56      57.259  51.507  49.087  1.00 61.17           N  
ATOM    216  CA  THR P  56      56.765  51.648  50.438  1.00 62.19           C  
ATOM    217  C   THR P  56      57.265  52.976  50.987  1.00 63.20           C  
ATOM    218  O   THR P  56      57.734  53.836  50.237  1.00 63.69           O  
ATOM    219  CB  THR P  56      57.223  50.491  51.299  1.00 62.46           C  
ATOM    220  OG1 THR P  56      56.715  50.670  52.617  1.00 62.82           O  
ATOM    221  CG2 THR P  56      58.717  50.438  51.315  1.00 62.49           C  
ATOM    222  N   TRP P  57      57.090  53.164  52.290  1.00 64.51           N  
ATOM    223  CA  TRP P  57      57.936  54.092  53.029  1.00 65.24           C  
ATOM    224  C   TRP P  57      59.284  53.441  53.275  1.00 65.77           C  
ATOM    225  O   TRP P  57      59.356  52.282  53.666  1.00 65.33           O  
ATOM    226  CB  TRP P  57      57.286  54.465  54.357  1.00 65.10           C  
ATOM    227  CG  TRP P  57      56.911  53.291  55.117  1.00 64.60           C  
ATOM    228  CD1 TRP P  57      55.713  52.658  55.095  1.00 64.22           C  
ATOM    229  CD2 TRP P  57      57.748  52.543  55.981  1.00 64.49           C  
ATOM    230  NE1 TRP P  57      55.740  51.572  55.919  1.00 64.21           N  
ATOM    231  CE2 TRP P  57      56.987  51.477  56.472  1.00 64.53           C  
ATOM    232  CE3 TRP P  57      59.066  52.678  56.398  1.00 64.40           C  
ATOM    233  CZ2 TRP P  57      57.504  50.546  57.352  1.00 64.77           C  
ATOM    234  CZ3 TRP P  57      59.577  51.756  57.260  1.00 64.74           C  
ATOM    235  CH2 TRP P  57      58.800  50.703  57.736  1.00 64.91           C  
ATOM    236  N   THR P  58      60.350  54.164  53.004  1.00 66.82           N  
ATOM    237  CA  THR P  58      61.652  53.553  53.186  1.00 68.07           C  
ATOM    238  C   THR P  58      62.116  53.862  54.595  1.00 68.67           C  
ATOM    239  O   THR P  58      61.340  54.332  55.423  1.00 69.43           O  
ATOM    240  CB  THR P  58      62.635  54.086  52.161  1.00 68.68           C  
ATOM    241  OG1 THR P  58      61.978  54.156  50.895  1.00 69.28           O  
ATOM    242  CG2 THR P  58      63.776  53.114  51.994  1.00 68.76           C  
ATOM    243  N   ASN P  59      63.381  53.571  54.884  1.00 68.89           N  
ATOM    244  CA  ASN P  59      63.937  54.050  56.141  1.00 69.45           C  
ATOM    245  C   ASN P  59      64.366  55.499  56.032  1.00 70.45           C  
ATOM    246  O   ASN P  59      64.150  56.289  56.957  1.00 70.39           O  
ATOM    247  CB  ASN P  59      65.108  53.194  56.581  1.00 69.05           C  
ATOM    248  CG  ASN P  59      65.563  53.544  57.960  1.00 68.59           C  
ATOM    249  OD1 ASN P  59      64.792  54.057  58.762  1.00 67.82           O  
ATOM    250  ND2 ASN P  59      66.814  53.262  58.256  1.00 68.69           N  
ATOM    251  N   GLU P  60      64.982  55.861  54.912  1.00 72.00           N  
ATOM    252  CA  GLU P  60      65.414  57.232  54.692  1.00 73.46           C  
ATOM    253  C   GLU P  60      64.245  58.202  54.684  1.00 71.91           C  
ATOM    254  O   GLU P  60      64.409  59.356  55.076  1.00 71.32           O  
ATOM    255  CB  GLU P  60      66.185  57.310  53.373  1.00 75.64           C  
ATOM    256  CG  GLU P  60      66.877  58.633  53.072  1.00 77.68           C  
ATOM    257  CD  GLU P  60      65.948  59.692  52.538  1.00 79.82           C  
ATOM    258  OE1 GLU P  60      64.858  59.326  52.064  1.00 81.36           O  
ATOM    259  OE2 GLU P  60      66.317  60.884  52.564  1.00 81.49           O  
ATOM    260  N   ASP P  61      63.070  57.758  54.259  1.00 70.92           N  
ATOM    261  CA  ASP P  61      61.947  58.661  54.096  1.00 70.68           C  
ATOM    262  C   ASP P  61      61.365  59.106  55.424  1.00 69.95           C  
ATOM    263  O   ASP P  61      60.498  59.974  55.434  1.00 70.73           O  
ATOM    264  CB  ASP P  61      60.864  57.988  53.261  1.00 71.26           C  
ATOM    265  CG  ASP P  61      59.855  58.968  52.719  1.00 72.26           C  
ATOM    266  OD1 ASP P  61      60.078  60.183  52.844  1.00 73.11           O  
ATOM    267  OD2 ASP P  61      58.833  58.534  52.160  1.00 72.82           O  
ATOM    268  N   LEU P  62      61.791  58.543  56.539  1.00 68.32           N  
ATOM    269  CA  LEU P  62      61.369  59.098  57.817  1.00 67.09           C  
ATOM    270  C   LEU P  62      62.168  60.355  58.073  1.00 66.19           C  
ATOM    271  O   LEU P  62      63.360  60.407  57.780  1.00 66.47           O  
ATOM    272  CB  LEU P  62      61.560  58.091  58.931  1.00 67.07           C  
ATOM    273  CG  LEU P  62      60.468  57.065  58.795  1.00 67.29           C  
ATOM    274  CD1 LEU P  62      60.628  56.017  59.838  1.00 67.58           C  
ATOM    275  CD2 LEU P  62      59.162  57.797  58.952  1.00 67.29           C  
ATOM    276  N   ILE P  63      61.526  61.385  58.618  1.00 65.11           N  
ATOM    277  CA  ILE P  63      62.254  62.616  58.892  1.00 64.64           C  
ATOM    278  C   ILE P  63      62.269  62.991  60.367  1.00 63.68           C  
ATOM    279  O   ILE P  63      63.357  63.163  60.934  1.00 62.62           O  
ATOM    280  CB  ILE P  63      61.751  63.785  58.033  1.00 64.92           C  
ATOM    281  CG1 ILE P  63      60.265  63.994  58.165  1.00 65.00           C  
ATOM    282  CG2 ILE P  63      62.065  63.549  56.585  1.00 64.92           C  
ATOM    283  CD1 ILE P  63      59.793  65.024  57.198  1.00 65.15           C  
ATOM    284  N   PHE P  64      61.112  63.169  60.996  1.00 62.95           N  
ATOM    285  CA  PHE P  64      61.102  63.616  62.379  1.00 61.89           C  
ATOM    286  C   PHE P  64      61.948  62.731  63.264  1.00 61.05           C  
ATOM    287  O   PHE P  64      62.523  63.210  64.236  1.00 60.94           O  
ATOM    288  CB  PHE P  64      59.688  63.643  62.928  1.00 61.78           C  
ATOM    289  CG  PHE P  64      59.572  64.341  64.237  1.00 61.47           C  
ATOM    290  CD1 PHE P  64      59.386  65.693  64.279  1.00 61.07           C  
ATOM    291  CD2 PHE P  64      59.666  63.658  65.413  1.00 61.66           C  
ATOM    292  CE1 PHE P  64      59.271  66.337  65.456  1.00 60.81           C  
ATOM    293  CE2 PHE P  64      59.554  64.308  66.595  1.00 61.67           C  
ATOM    294  CZ  PHE P  64      59.356  65.644  66.615  1.00 61.17           C  
ATOM    295  N   TYR P  65      62.050  61.449  62.942  1.00 60.48           N  
ATOM    296  CA  TYR P  65      62.960  60.605  63.695  1.00 60.23           C  
ATOM    297  C   TYR P  65      64.402  60.811  63.270  1.00 60.76           C  
ATOM    298  O   TYR P  65      65.323  60.420  63.990  1.00 60.84           O  
ATOM    299  CB  TYR P  65      62.567  59.140  63.563  1.00 59.54           C  
ATOM    300  CG  TYR P  65      63.627  58.225  64.092  1.00 58.96           C  
ATOM    301  CD1 TYR P  65      63.935  58.208  65.432  1.00 58.68           C  
ATOM    302  CD2 TYR P  65      64.318  57.377  63.255  1.00 58.47           C  
ATOM    303  CE1 TYR P  65      64.911  57.392  65.920  1.00 58.29           C  
ATOM    304  CE2 TYR P  65      65.287  56.546  63.742  1.00 58.23           C  
ATOM    305  CZ  TYR P  65      65.577  56.563  65.078  1.00 58.13           C  
ATOM    306  OH  TYR P  65      66.545  55.747  65.583  1.00 58.16           O  
ATOM    307  N   ARG P  66      64.637  61.424  62.119  1.00 61.34           N  
ATOM    308  CA  ARG P  66      66.019  61.605  61.706  1.00 62.04           C  
ATOM    309  C   ARG P  66      66.635  62.833  62.364  1.00 63.04           C  
ATOM    310  O   ARG P  66      67.825  62.832  62.687  1.00 63.41           O  
ATOM    311  CB  ARG P  66      66.107  61.696  60.192  1.00 62.13           C  
ATOM    312  CG  ARG P  66      67.507  61.595  59.678  1.00 62.46           C  
ATOM    313  CD  ARG P  66      67.541  61.662  58.166  1.00 62.66           C  
ATOM    314  NE  ARG P  66      67.251  62.996  57.657  1.00 62.99           N  
ATOM    315  CZ  ARG P  66      66.078  63.367  57.169  1.00 63.27           C  
ATOM    316  NH1 ARG P  66      65.086  62.502  57.145  1.00 63.53           N  
ATOM    317  NH2 ARG P  66      65.891  64.598  56.719  1.00 63.09           N  
ATOM    318  N   ASP P  67      65.855  63.905  62.544  1.00 63.94           N  
ATOM    319  CA  ASP P  67      66.407  65.157  63.058  1.00 64.34           C  
ATOM    320  C   ASP P  67      66.270  65.373  64.552  1.00 64.24           C  
ATOM    321  O   ASP P  67      66.873  66.316  65.068  1.00 64.84           O  
ATOM    322  CB  ASP P  67      65.770  66.354  62.374  1.00 64.86           C  
ATOM    323  CG  ASP P  67      66.401  66.648  61.070  1.00 65.57           C  
ATOM    324  OD1 ASP P  67      67.521  66.161  60.860  1.00 65.88           O  
ATOM    325  OD2 ASP P  67      65.802  67.372  60.259  1.00 66.33           O  
ATOM    326  N   ILE P  68      65.496  64.575  65.278  1.00 63.92           N  
ATOM    327  CA  ILE P  68      65.395  64.848  66.702  1.00 63.62           C  
ATOM    328  C   ILE P  68      66.727  64.540  67.349  1.00 64.18           C  
ATOM    329  O   ILE P  68      67.249  63.429  67.226  1.00 64.22           O  
ATOM    330  CB  ILE P  68      64.276  64.047  67.344  1.00 62.96           C  
ATOM    331  CG1 ILE P  68      62.936  64.545  66.882  1.00 62.54           C  
ATOM    332  CG2 ILE P  68      64.307  64.255  68.790  1.00 62.95           C  
ATOM    333  CD1 ILE P  68      62.652  65.895  67.376  1.00 62.36           C  
ATOM    334  N   SER P  69      67.289  65.523  68.031  1.00 65.07           N  
ATOM    335  CA  SER P  69      68.505  65.288  68.783  1.00 66.19           C  
ATOM    336  C   SER P  69      68.232  64.323  69.926  1.00 67.18           C  
ATOM    337  O   SER P  69      67.116  64.231  70.433  1.00 67.02           O  
ATOM    338  CB  SER P  69      69.053  66.606  69.297  1.00 66.19           C  
ATOM    339  OG  SER P  69      68.080  67.257  70.079  1.00 65.83           O  
ATOM    340  N   ARG P  70      69.260  63.579  70.320  1.00 68.67           N  
ATOM    341  CA  ARG P  70      69.077  62.474  71.246  1.00 69.93           C  
ATOM    342  C   ARG P  70      70.201  62.435  72.272  1.00 71.54           C  
ATOM    343  O   ARG P  70      71.379  62.398  71.925  1.00 72.34           O  
ATOM    344  CB  ARG P  70      69.002  61.162  70.476  1.00 69.61           C  
ATOM    345  CG  ARG P  70      67.738  61.067  69.687  1.00 69.58           C  
ATOM    346  CD  ARG P  70      67.735  59.975  68.654  1.00 69.86           C  
ATOM    347  NE  ARG P  70      68.693  60.218  67.586  1.00 70.03           N  
ATOM    348  CZ  ARG P  70      68.715  59.532  66.452  1.00 69.86           C  
ATOM    349  NH1 ARG P  70      67.805  58.596  66.237  1.00 69.91           N  
ATOM    350  NH2 ARG P  70      69.621  59.798  65.526  1.00 69.73           N  
ATOM    351  N   ARG P  71      69.826  62.438  73.545  1.00 73.05           N  
ATOM    352  CA  ARG P  71      70.770  62.229  74.630  1.00 74.68           C  
ATOM    353  C   ARG P  71      70.290  61.080  75.497  1.00 74.22           C  
ATOM    354  O   ARG P  71      69.085  60.822  75.574  1.00 73.37           O  
ATOM    355  CB  ARG P  71      70.961  63.471  75.512  1.00 76.76           C  
ATOM    356  CG  ARG P  71      71.806  64.555  74.894  1.00 79.15           C  
ATOM    357  CD  ARG P  71      72.205  65.640  75.903  1.00 81.34           C  
ATOM    358  NE  ARG P  71      71.081  66.420  76.396  1.00 83.50           N  
ATOM    359  CZ  ARG P  71      70.537  66.281  77.596  1.00 85.06           C  
ATOM    360  NH1 ARG P  71      71.016  65.393  78.451  1.00 85.58           N  
ATOM    361  NH2 ARG P  71      69.508  67.038  77.940  1.00 85.61           N  
ATOM    362  N   PRO P  72      71.206  60.377  76.163  1.00 74.01           N  
ATOM    363  CA  PRO P  72      70.823  59.205  76.954  1.00 73.41           C  
ATOM    364  C   PRO P  72      70.170  59.641  78.248  1.00 73.05           C  
ATOM    365  O   PRO P  72      70.507  60.686  78.809  1.00 73.11           O  
ATOM    366  CB  PRO P  72      72.164  58.509  77.206  1.00 73.52           C  
ATOM    367  CG  PRO P  72      73.105  59.612  77.277  1.00 73.80           C  
ATOM    368  CD  PRO P  72      72.653  60.622  76.262  1.00 74.02           C  
ATOM    369  N   ALA P  73      69.232  58.842  78.728  1.00 73.02           N  
ATOM    370  CA  ALA P  73      68.825  58.985  80.111  1.00 73.26           C  
ATOM    371  C   ALA P  73      69.344  57.796  80.884  1.00 73.66           C  
ATOM    372  O   ALA P  73      68.733  56.729  80.849  1.00 74.08           O  
ATOM    373  CB  ALA P  73      67.306  59.045  80.232  1.00 72.93           C  
ATOM    374  N   GLN P  74      70.415  57.960  81.639  1.00 74.03           N  
ATOM    375  CA  GLN P  74      70.802  56.800  82.403  1.00 74.13           C  
ATOM    376  C   GLN P  74      69.939  56.913  83.630  1.00 73.39           C  
ATOM    377  O   GLN P  74      70.018  57.898  84.361  1.00 74.02           O  
ATOM    378  CB  GLN P  74      72.298  56.767  82.702  1.00 75.46           C  
ATOM    379  CG  GLN P  74      72.811  57.665  83.816  1.00 76.62           C  
ATOM    380  CD  GLN P  74      72.756  59.129  83.483  1.00 77.66           C  
ATOM    381  OE1 GLN P  74      72.280  59.517  82.421  1.00 78.45           O  
ATOM    382  NE2 GLN P  74      73.254  59.959  84.390  1.00 78.09           N  
ATOM    383  N   SER P  75      69.054  55.960  83.822  1.00 73.07           N  
ATOM    384  CA  SER P  75      68.099  56.107  84.885  1.00 73.29           C  
ATOM    385  C   SER P  75      67.296  54.888  85.187  1.00 72.94           C  
ATOM    386  O   SER P  75      67.500  53.821  84.629  1.00 72.63           O  
ATOM    387  CB  SER P  75      67.150  57.262  84.560  1.00 73.91           C  
ATOM    388  OG  SER P  75      66.054  57.289  85.458  1.00 74.49           O  
ATOM    389  N   THR P  76      66.372  55.072  86.113  1.00 72.69           N  
ATOM    390  CA  THR P  76      65.270  54.156  86.256  1.00 72.76           C  
ATOM    391  C   THR P  76      64.410  54.664  85.114  1.00 70.89           C  
ATOM    392  O   THR P  76      64.757  55.638  84.476  1.00 69.53           O  
ATOM    393  CB  THR P  76      64.593  54.238  87.637  1.00 73.97           C  
ATOM    394  OG1 THR P  76      65.586  54.133  88.666  1.00 74.29           O  
ATOM    395  CG2 THR P  76      63.588  53.110  87.806  1.00 74.41           C  
ATOM    396  N   VAL P  77      63.268  54.055  84.851  1.00 69.61           N  
ATOM    397  CA  VAL P  77      62.532  54.461  83.668  1.00 68.68           C  
ATOM    398  C   VAL P  77      62.081  55.915  83.769  1.00 68.07           C  
ATOM    399  O   VAL P  77      61.599  56.488  82.786  1.00 68.53           O  
ATOM    400  CB  VAL P  77      61.327  53.524  83.461  1.00 68.90           C  
ATOM    401  CG1 VAL P  77      61.797  52.100  83.207  1.00 69.12           C  
ATOM    402  CG2 VAL P  77      60.436  53.524  84.694  1.00 68.67           C  
ATOM    403  N   VAL P  78      62.250  56.546  84.937  1.00 67.04           N  
ATOM    404  CA  VAL P  78      61.838  57.933  85.153  1.00 66.59           C  
ATOM    405  C   VAL P  78      63.080  58.776  85.369  1.00 66.51           C  
ATOM    406  O   VAL P  78      64.192  58.243  85.415  1.00 66.34           O  
ATOM    407  CB  VAL P  78      60.897  58.079  86.348  1.00 66.60           C  
ATOM    408  CG1 VAL P  78      59.698  57.188  86.185  1.00 66.73           C  
ATOM    409  CG2 VAL P  78      61.642  57.788  87.596  1.00 66.85           C  
ATOM    410  N   LYS P  79      62.885  60.079  85.545  1.00 66.95           N  
ATOM    411  CA  LYS P  79      63.941  61.084  85.569  1.00 67.24           C  
ATOM    412  C   LYS P  79      63.343  62.444  85.888  1.00 67.11           C  
ATOM    413  O   LYS P  79      62.143  62.663  85.734  1.00 67.20           O  
ATOM    414  CB  LYS P  79      64.627  61.178  84.221  1.00 67.72           C  
ATOM    415  CG  LYS P  79      63.662  61.702  83.232  1.00 68.63           C  
ATOM    416  CD  LYS P  79      64.215  61.799  81.858  1.00 69.30           C  
ATOM    417  CE  LYS P  79      63.127  62.330  80.965  1.00 69.59           C  
ATOM    418  NZ  LYS P  79      61.990  61.402  80.942  1.00 69.93           N  
ATOM    419  N   TYR P  80      64.185  63.376  86.310  1.00 67.26           N  
ATOM    420  CA  TYR P  80      63.670  64.664  86.740  1.00 67.68           C  
ATOM    421  C   TYR P  80      64.194  65.821  85.908  1.00 66.98           C  
ATOM    422  O   TYR P  80      65.369  65.878  85.543  1.00 66.83           O  
ATOM    423  CB  TYR P  80      63.960  64.938  88.208  1.00 68.72           C  
ATOM    424  CG  TYR P  80      63.166  64.084  89.145  1.00 69.72           C  
ATOM    425  CD1 TYR P  80      61.816  64.279  89.296  1.00 70.13           C  
ATOM    426  CD2 TYR P  80      63.779  63.148  89.945  1.00 70.65           C  
ATOM    427  CE1 TYR P  80      61.089  63.517  90.161  1.00 70.94           C  
ATOM    428  CE2 TYR P  80      63.064  62.388  90.823  1.00 71.18           C  
ATOM    429  CZ  TYR P  80      61.717  62.575  90.928  1.00 71.50           C  
ATOM    430  OH  TYR P  80      60.990  61.809  91.806  1.00 72.33           O  
ATOM    431  N   ASP P  81      63.308  66.780  85.701  1.00 66.23           N  
ATOM    432  CA  ASP P  81      63.373  67.831  84.706  1.00 65.46           C  
ATOM    433  C   ASP P  81      62.943  69.055  85.500  1.00 65.81           C  
ATOM    434  O   ASP P  81      61.861  69.047  86.084  1.00 67.26           O  
ATOM    435  CB  ASP P  81      62.420  67.464  83.615  1.00 64.75           C  
ATOM    436  CG  ASP P  81      62.547  68.300  82.427  1.00 64.27           C  
ATOM    437  OD1 ASP P  81      63.509  69.075  82.368  1.00 63.99           O  
ATOM    438  OD2 ASP P  81      61.666  68.194  81.556  1.00 63.83           O  
ATOM    439  N   GLN P  82      63.780  70.080  85.585  1.00 65.58           N  
ATOM    440  CA  GLN P  82      63.550  71.093  86.606  1.00 65.77           C  
ATOM    441  C   GLN P  82      63.376  72.467  85.983  1.00 65.83           C  
ATOM    442  O   GLN P  82      64.276  72.990  85.330  1.00 65.94           O  
ATOM    443  CB  GLN P  82      64.697  71.094  87.595  1.00 66.22           C  
ATOM    444  CG  GLN P  82      64.384  71.784  88.886  1.00 66.86           C  
ATOM    445  CD  GLN P  82      65.453  71.544  89.933  1.00 67.40           C  
ATOM    446  OE1 GLN P  82      66.450  70.878  89.662  1.00 67.60           O  
ATOM    447  NE2 GLN P  82      65.229  72.042  91.151  1.00 67.64           N  
ATOM    448  N   TYR P  83      62.226  73.070  86.248  1.00 66.43           N  
ATOM    449  CA  TYR P  83      61.511  73.868  85.265  1.00 67.33           C  
ATOM    450  C   TYR P  83      60.837  75.070  85.920  1.00 67.43           C  
ATOM    451  O   TYR P  83      60.060  74.907  86.860  1.00 69.47           O  
ATOM    452  CB  TYR P  83      60.558  72.888  84.613  1.00 68.08           C  
ATOM    453  CG  TYR P  83      59.409  73.372  83.839  1.00 69.06           C  
ATOM    454  CD1 TYR P  83      59.550  73.798  82.553  1.00 69.28           C  
ATOM    455  CD2 TYR P  83      58.146  73.294  84.376  1.00 70.21           C  
ATOM    456  CE1 TYR P  83      58.459  74.202  81.834  1.00 70.44           C  
ATOM    457  CE2 TYR P  83      57.055  73.679  83.680  1.00 71.19           C  
ATOM    458  CZ  TYR P  83      57.207  74.141  82.405  1.00 71.23           C  
ATOM    459  OH  TYR P  83      56.101  74.548  81.695  1.00 71.60           O  
ATOM    460  N   LEU P  84      61.098  76.276  85.387  1.00 65.77           N  
ATOM    461  CA  LEU P  84      60.985  77.553  86.101  1.00 64.17           C  
ATOM    462  C   LEU P  84      59.742  78.327  85.688  1.00 64.49           C  
ATOM    463  O   LEU P  84      59.261  78.174  84.571  1.00 64.42           O  
ATOM    464  CB  LEU P  84      62.213  78.435  85.821  1.00 62.94           C  
ATOM    465  CG  LEU P  84      62.554  79.674  86.659  1.00 61.94           C  
ATOM    466  CD1 LEU P  84      64.020  80.007  86.562  1.00 61.41           C  
ATOM    467  CD2 LEU P  84      61.775  80.880  86.290  1.00 61.77           C  
ATOM    468  N   ARG P  85      59.215  79.148  86.603  1.00 65.65           N  
ATOM    469  CA  ARG P  85      58.219  80.187  86.313  1.00 66.65           C  
ATOM    470  C   ARG P  85      58.401  81.366  87.279  1.00 66.65           C  
ATOM    471  O   ARG P  85      58.639  81.145  88.469  1.00 67.35           O  
ATOM    472  CB  ARG P  85      56.804  79.616  86.407  1.00 67.08           C  
ATOM    473  CG  ARG P  85      56.524  78.540  85.391  1.00 67.69           C  
ATOM    474  CD  ARG P  85      55.129  78.066  85.470  1.00 69.34           C  
ATOM    475  NE  ARG P  85      54.856  77.379  86.712  1.00 71.59           N  
ATOM    476  CZ  ARG P  85      53.645  76.975  87.077  1.00 73.73           C  
ATOM    477  NH1 ARG P  85      52.610  77.221  86.292  1.00 74.63           N  
ATOM    478  NH2 ARG P  85      53.463  76.349  88.235  1.00 74.34           N  
ATOM    479  N   HIS P  86      58.251  82.610  86.799  1.00 65.74           N  
ATOM    480  CA  HIS P  86      59.035  83.706  87.379  1.00 64.86           C  
ATOM    481  C   HIS P  86      58.210  84.646  88.254  1.00 65.03           C  
ATOM    482  O   HIS P  86      57.006  84.475  88.437  1.00 65.87           O  
ATOM    483  CB  HIS P  86      59.692  84.513  86.274  1.00 64.36           C  
ATOM    484  CG  HIS P  86      60.914  85.263  86.694  1.00 63.39           C  
ATOM    485  ND1 HIS P  86      62.010  84.635  87.238  1.00 62.67           N  
ATOM    486  CD2 HIS P  86      61.256  86.560  86.552  1.00 62.95           C  
ATOM    487  CE1 HIS P  86      62.960  85.522  87.456  1.00 62.33           C  
ATOM    488  NE2 HIS P  86      62.528  86.698  87.048  1.00 62.78           N  
ATOM    489  N   GLY P  87      58.881  85.686  88.745  1.00 64.89           N  
ATOM    490  CA  GLY P  87      58.470  86.399  89.941  1.00 65.36           C  
ATOM    491  C   GLY P  87      57.222  87.242  89.783  1.00 65.81           C  
ATOM    492  O   GLY P  87      56.536  87.217  88.765  1.00 65.96           O  
ATOM    493  N   ASN P  88      56.919  88.003  90.837  1.00 66.45           N  
ATOM    494  CA  ASN P  88      55.763  88.897  90.861  1.00 67.22           C  
ATOM    495  C   ASN P  88      56.184  90.351  90.762  1.00 67.81           C  
ATOM    496  O   ASN P  88      56.716  90.911  91.722  1.00 67.93           O  
ATOM    497  CB  ASN P  88      54.933  88.728  92.134  1.00 66.98           C  
ATOM    498  CG  ASN P  88      53.717  89.650  92.156  1.00 66.70           C  
ATOM    499  OD1 ASN P  88      53.173  90.002  91.117  1.00 66.54           O  
ATOM    500  ND2 ASN P  88      53.306  90.059  93.342  1.00 66.50           N  
ATOM    501  N   VAL P  89      55.893  90.978  89.627  1.00 68.60           N  
ATOM    502  CA  VAL P  89      56.073  92.412  89.475  1.00 69.42           C  
ATOM    503  C   VAL P  89      54.758  93.001  88.993  1.00 70.38           C  
ATOM    504  O   VAL P  89      53.985  92.360  88.284  1.00 70.04           O  
ATOM    505  CB  VAL P  89      57.232  92.759  88.523  1.00 69.48           C  
ATOM    506  CG1 VAL P  89      57.324  94.262  88.318  1.00 69.39           C  
ATOM    507  CG2 VAL P  89      58.549  92.213  89.085  1.00 69.44           C  
ATOM    508  N   GLY P  90      54.498  94.228  89.409  1.00 72.10           N  
ATOM    509  CA  GLY P  90      53.219  94.849  89.172  1.00 74.03           C  
ATOM    510  C   GLY P  90      53.124  96.127  89.968  1.00 76.26           C  
ATOM    511  O   GLY P  90      54.152  96.714  90.307  1.00 76.72           O  
ATOM    512  N   HIS P  91      51.903  96.568  90.269  1.00 78.96           N  
ATOM    513  CA  HIS P  91      51.709  97.769  91.074  1.00 81.25           C  
ATOM    514  C   HIS P  91      52.194  97.614  92.505  1.00 84.02           C  
ATOM    515  O   HIS P  91      52.613  98.603  93.112  1.00 83.79           O  
ATOM    516  CB  HIS P  91      50.239  98.163  91.067  1.00 80.95           C  
ATOM    517  CG  HIS P  91      49.904  99.240  92.041  1.00 80.48           C  
ATOM    518  ND1 HIS P  91      50.618 100.412  92.125  1.00 80.17           N  
ATOM    519  CD2 HIS P  91      48.905  99.341  92.944  1.00 80.18           C  
ATOM    520  CE1 HIS P  91      50.091 101.178  93.061  1.00 80.02           C  
ATOM    521  NE2 HIS P  91      49.048 100.552  93.571  1.00 80.02           N  
ATOM    522  N   SER P  92      52.127  96.406  93.054  1.00 88.13           N  
ATOM    523  CA  SER P  92      52.608  96.162  94.405  1.00 91.23           C  
ATOM    524  C   SER P  92      54.023  96.659  94.612  1.00 93.07           C  
ATOM    525  O   SER P  92      54.238  97.630  95.338  1.00 92.61           O  
ATOM    526  CB  SER P  92      52.555  94.677  94.706  1.00 92.24           C  
ATOM    527  OG  SER P  92      53.235  94.403  95.906  1.00 93.13           O  
ATOM    528  N   ARG P  93      54.980  96.072  93.917  1.00 96.24           N  
ATOM    529  CA  ARG P  93      56.393  96.112  94.287  1.00 98.93           C  
ATOM    530  C   ARG P  93      56.923  97.541  94.290  1.00102.32           C  
ATOM    531  O   ARG P  93      58.076  97.811  94.612  1.00102.96           O  
ATOM    532  CB  ARG P  93      57.191  95.245  93.332  1.00 98.74           C  
ATOM    533  CG  ARG P  93      58.593  95.000  93.757  1.00 98.76           C  
ATOM    534  CD  ARG P  93      58.513  94.349  95.076  1.00 99.46           C  
ATOM    535  NE  ARG P  93      57.616  93.208  94.994  1.00100.14           N  
ATOM    536  CZ  ARG P  93      58.012  91.977  94.724  1.00100.62           C  
ATOM    537  NH1 ARG P  93      59.299  91.724  94.543  1.00100.84           N  
ATOM    538  NH2 ARG P  93      57.127  90.998  94.667  1.00100.86           N  
ATOM    539  N   PHE P  94      56.042  98.456  93.907  1.00106.76           N  
ATOM    540  CA  PHE P  94      56.412  99.750  93.341  1.00111.75           C  
ATOM    541  C   PHE P  94      57.158 100.566  94.397  1.00112.35           C  
ATOM    542  O   PHE P  94      56.699 100.733  95.531  1.00112.32           O  
ATOM    543  CB  PHE P  94      55.163 100.418  92.790  1.00115.59           C  
ATOM    544  CG  PHE P  94      55.446 101.484  91.803  1.00120.32           C  
ATOM    545  CD1 PHE P  94      56.177 101.194  90.683  1.00122.09           C  
ATOM    546  CD2 PHE P  94      54.857 102.719  91.904  1.00121.99           C  
ATOM    547  CE1 PHE P  94      56.417 102.136  89.751  1.00122.49           C  
ATOM    548  CE2 PHE P  94      55.075 103.673  90.952  1.00122.23           C  
ATOM    549  CZ  PHE P  94      55.859 103.380  89.874  1.00122.28           C  
ATOM    550  N   VAL P  95      58.326 101.101  93.983  1.00113.76           N  
ATOM    551  CA  VAL P  95      59.480 101.247  94.864  1.00115.07           C  
ATOM    552  C   VAL P  95      59.516 102.609  95.548  1.00114.02           C  
ATOM    553  O   VAL P  95      59.791 103.650  94.940  1.00114.32           O  
ATOM    554  CB  VAL P  95      60.767 100.967  94.070  1.00116.95           C  
ATOM    555  CG1 VAL P  95      60.887  99.496  93.821  1.00117.17           C  
ATOM    556  CG2 VAL P  95      60.702 101.660  92.750  1.00117.33           C  
ATOM    557  N   LYS P  96      59.272 102.570  96.861  1.00112.99           N  
ATOM    558  CA  LYS P  96      59.369 103.706  97.769  1.00112.72           C  
ATOM    559  C   LYS P  96      60.507 103.535  98.767  1.00113.24           C  
ATOM    560  O   LYS P  96      61.484 104.288  98.736  1.00113.08           O  
ATOM    561  CB  LYS P  96      58.046 103.873  98.520  1.00111.73           C  
ATOM    562  CG  LYS P  96      58.052 104.982  99.558  1.00110.37           C  
ATOM    563  CD  LYS P  96      56.749 104.979 100.316  1.00109.56           C  
ATOM    564  CE  LYS P  96      56.744 105.983 101.421  1.00109.70           C  
ATOM    565  NZ  LYS P  96      55.448 105.893 102.121  1.00110.04           N  
ATOM    566  N   GLU P  97      60.388 102.561  99.671  1.00113.54           N  
ATOM    567  CA  GLU P  97      61.420 102.195 100.638  1.00112.78           C  
ATOM    568  C   GLU P  97      61.742 100.706 100.617  1.00111.64           C  
ATOM    569  O   GLU P  97      62.889 100.334 100.341  1.00112.13           O  
ATOM    570  CB  GLU P  97      61.000 102.637 102.050  1.00112.78           C  
ATOM    571  CG  GLU P  97      61.071 104.132 102.277  1.00112.50           C  
ATOM    572  CD  GLU P  97      60.444 104.543 103.584  1.00112.75           C  
ATOM    573  OE1 GLU P  97      59.716 103.723 104.174  1.00113.84           O  
ATOM    574  OE2 GLU P  97      60.683 105.681 104.027  1.00112.67           O  
ATOM    575  N   ILE P  98      60.773  99.835 100.914  1.00109.37           N  
ATOM    576  CA  ILE P  98      60.989  98.393 100.892  1.00107.52           C  
ATOM    577  C   ILE P  98      59.870  97.685 100.143  1.00107.02           C  
ATOM    578  O   ILE P  98      58.954  98.313  99.606  1.00107.08           O  
ATOM    579  CB  ILE P  98      61.142  97.832 102.312  1.00106.93           C  
ATOM    580  CG1 ILE P  98      60.011  98.337 103.209  1.00106.80           C  
ATOM    581  CG2 ILE P  98      62.477  98.226 102.875  1.00106.84           C  
ATOM    582  CD1 ILE P  98      58.742  97.529 103.165  1.00107.33           C  
ATOM    583  N   GLY P  99      59.954  96.359 100.123  1.00106.77           N  
ATOM    584  CA  GLY P  99      59.089  95.573  99.261  1.00106.37           C  
ATOM    585  C   GLY P  99      57.882  95.045 100.006  1.00105.80           C  
ATOM    586  O   GLY P  99      57.270  95.744 100.807  1.00106.44           O  
ATOM    587  N   VAL P 100      57.481  93.823  99.667  1.00105.51           N  
ATOM    588  CA  VAL P 100      56.647  93.079 100.599  1.00106.68           C  
ATOM    589  C   VAL P 100      57.292  91.742 100.946  1.00107.19           C  
ATOM    590  O   VAL P 100      57.938  91.603 101.989  1.00109.01           O  
ATOM    591  CB  VAL P 100      55.232  92.903 100.032  1.00106.91           C  
ATOM    592  CG1 VAL P 100      54.365  92.103 100.989  1.00106.82           C  
ATOM    593  CG2 VAL P 100      54.627  94.254  99.777  1.00106.78           C  
ATOM    594  N   ALA P 101      57.174  90.759 100.065  1.00106.98           N  
ATOM    595  CA  ALA P 101      57.654  89.412 100.351  1.00107.23           C  
ATOM    596  C   ALA P 101      58.436  88.900  99.163  1.00105.89           C  
ATOM    597  O   ALA P 101      57.835  88.326  98.249  1.00105.27           O  
ATOM    598  CB  ALA P 101      56.505  88.453 100.641  1.00107.83           C  
ATOM    599  N   PRO P 102      59.559  89.052  99.132  1.00104.59           N  
ATOM    600  CA  PRO P 102      60.309  88.737  97.899  1.00103.91           C  
ATOM    601  C   PRO P 102      60.323  87.253  97.540  1.00103.18           C  
ATOM    602  O   PRO P 102      61.357  86.624  97.342  1.00104.64           O  
ATOM    603  CB  PRO P 102      61.713  89.257  98.223  1.00103.63           C  
ATOM    604  CG  PRO P 102      61.803  89.242  99.687  1.00103.84           C  
ATOM    605  CD  PRO P 102      60.434  89.587 100.185  1.00104.21           C  
ATOM    606  N   VAL P 103      59.124  86.682  97.428  1.00101.45           N  
ATOM    607  CA  VAL P 103      58.946  85.285  97.055  1.00 99.62           C  
ATOM    608  C   VAL P 103      59.266  85.166  95.585  1.00 96.02           C  
ATOM    609  O   VAL P 103      58.719  85.902  94.760  1.00 96.45           O  
ATOM    610  CB  VAL P 103      57.530  84.781  97.359  1.00100.47           C  
ATOM    611  CG1 VAL P 103      56.490  85.695  96.754  1.00100.39           C  
ATOM    612  CG2 VAL P 103      57.371  83.398  96.793  1.00101.17           C  
ATOM    613  N   SER P 104      60.175  84.270  95.250  1.00 91.93           N  
ATOM    614  CA  SER P 104      60.682  84.337  93.898  1.00 89.53           C  
ATOM    615  C   SER P 104      59.807  83.537  92.965  1.00 86.04           C  
ATOM    616  O   SER P 104      58.964  84.094  92.265  1.00 86.10           O  
ATOM    617  CB  SER P 104      62.114  83.820  93.827  1.00 90.24           C  
ATOM    618  OG  SER P 104      62.609  83.907  92.509  1.00 91.68           O  
ATOM    619  N   ASP P 105      59.957  82.235  92.978  1.00 82.28           N  
ATOM    620  CA  ASP P 105      59.509  81.488  91.839  1.00 79.71           C  
ATOM    621  C   ASP P 105      58.683  80.333  92.302  1.00 77.94           C  
ATOM    622  O   ASP P 105      58.911  79.823  93.387  1.00 78.18           O  
ATOM    623  CB  ASP P 105      60.701  80.950  91.077  1.00 79.63           C  
ATOM    624  CG  ASP P 105      61.694  82.013  90.727  1.00 79.76           C  
ATOM    625  OD1 ASP P 105      61.360  83.197  90.815  1.00 79.33           O  
ATOM    626  OD2 ASP P 105      62.839  81.674  90.378  1.00 80.30           O  
ATOM    627  N   PRO P 106      57.698  79.909  91.525  1.00 74.74           N  
ATOM    628  CA  PRO P 106      57.608  78.483  91.762  1.00 72.21           C  
ATOM    629  C   PRO P 106      58.718  77.912  90.922  1.00 68.98           C  
ATOM    630  O   PRO P 106      58.956  78.490  89.885  1.00 68.32           O  
ATOM    631  CB  PRO P 106      56.223  78.126  91.250  1.00 72.73           C  
ATOM    632  CG  PRO P 106      55.926  79.152  90.252  1.00 73.36           C  
ATOM    633  CD  PRO P 106      56.603  80.408  90.691  1.00 74.26           C  
ATOM    634  N   ASN P 107      59.427  76.878  91.336  1.00 65.98           N  
ATOM    635  CA  ASN P 107      60.148  76.036  90.400  1.00 64.05           C  
ATOM    636  C   ASN P 107      59.500  74.675  90.481  1.00 64.34           C  
ATOM    637  O   ASN P 107      59.783  73.923  91.398  1.00 64.55           O  
ATOM    638  CB  ASN P 107      61.592  75.941  90.744  1.00 62.35           C  
ATOM    639  CG  ASN P 107      62.274  77.236  90.666  1.00 61.14           C  
ATOM    640  OD1 ASN P 107      61.739  78.176  90.122  1.00 60.69           O  
ATOM    641  ND2 ASN P 107      63.491  77.294  91.150  1.00 60.69           N  
ATOM    642  N   ILE P 108      58.666  74.324  89.518  1.00 64.95           N  
ATOM    643  CA  ILE P 108      58.068  73.008  89.654  1.00 65.87           C  
ATOM    644  C   ILE P 108      59.069  72.030  89.057  1.00 67.00           C  
ATOM    645  O   ILE P 108      60.086  72.447  88.497  1.00 67.65           O  
ATOM    646  CB  ILE P 108      56.699  72.939  88.975  1.00 65.56           C  
ATOM    647  CG1 ILE P 108      55.804  74.026  89.530  1.00 65.66           C  
ATOM    648  CG2 ILE P 108      55.981  71.662  89.302  1.00 65.34           C  
ATOM    649  CD1 ILE P 108      55.272  73.693  90.899  1.00 65.77           C  
ATOM    650  N   ARG P 109      58.809  70.742  89.190  1.00 68.07           N  
ATOM    651  CA  ARG P 109      59.587  69.734  88.510  1.00 68.60           C  
ATOM    652  C   ARG P 109      58.618  68.826  87.797  1.00 68.83           C  
ATOM    653  O   ARG P 109      57.511  68.592  88.271  1.00 68.94           O  
ATOM    654  CB  ARG P 109      60.405  68.927  89.502  1.00 69.37           C  
ATOM    655  CG  ARG P 109      61.292  69.770  90.358  1.00 70.38           C  
ATOM    656  CD  ARG P 109      61.965  68.954  91.437  1.00 71.28           C  
ATOM    657  NE  ARG P 109      63.006  68.077  90.922  1.00 72.05           N  
ATOM    658  CZ  ARG P 109      63.614  67.143  91.643  1.00 72.77           C  
ATOM    659  NH1 ARG P 109      63.261  66.947  92.903  1.00 73.26           N  
ATOM    660  NH2 ARG P 109      64.563  66.394  91.103  1.00 72.74           N  
ATOM    661  N   GLN P 110      59.012  68.334  86.639  1.00 69.49           N  
ATOM    662  CA  GLN P 110      58.168  67.379  85.955  1.00 70.45           C  
ATOM    663  C   GLN P 110      59.003  66.218  85.446  1.00 70.62           C  
ATOM    664  O   GLN P 110      59.869  66.366  84.588  1.00 70.72           O  
ATOM    665  CB  GLN P 110      57.386  68.039  84.822  1.00 71.09           C  
ATOM    666  CG  GLN P 110      56.304  68.965  85.325  1.00 72.07           C  
ATOM    667  CD  GLN P 110      55.559  69.661  84.207  1.00 72.97           C  
ATOM    668  OE1 GLN P 110      56.082  69.818  83.104  1.00 73.35           O  
ATOM    669  NE2 GLN P 110      54.331  70.090  84.486  1.00 73.82           N  
ATOM    670  N   LYS P 111      58.711  65.050  85.999  1.00 70.62           N  
ATOM    671  CA  LYS P 111      59.171  63.776  85.494  1.00 70.59           C  
ATOM    672  C   LYS P 111      58.583  63.594  84.114  1.00 71.01           C  
ATOM    673  O   LYS P 111      57.598  64.241  83.758  1.00 71.66           O  
ATOM    674  CB  LYS P 111      58.661  62.648  86.368  1.00 70.54           C  
ATOM    675  CG  LYS P 111      57.167  62.662  86.260  1.00 70.75           C  
ATOM    676  CD  LYS P 111      56.433  61.654  87.050  1.00 70.94           C  
ATOM    677  CE  LYS P 111      54.970  61.844  86.730  1.00 71.24           C  
ATOM    678  NZ  LYS P 111      54.525  63.221  87.094  1.00 71.37           N  
ATOM    679  N   THR P 112      59.198  62.742  83.310  1.00 71.10           N  
ATOM    680  CA  THR P 112      58.423  62.039  82.305  1.00 71.10           C  
ATOM    681  C   THR P 112      59.025  60.678  82.046  1.00 71.95           C  
ATOM    682  O   THR P 112      60.222  60.542  81.812  1.00 72.50           O  
ATOM    683  CB  THR P 112      58.284  62.804  81.009  1.00 70.75           C  
ATOM    684  OG1 THR P 112      57.547  61.997  80.085  1.00 70.04           O  
ATOM    685  CG2 THR P 112      59.620  63.167  80.444  1.00 70.80           C  
ATOM    686  N   VAL P 113      58.154  59.689  82.029  1.00 72.95           N  
ATOM    687  CA  VAL P 113      58.526  58.291  82.128  1.00 74.13           C  
ATOM    688  C   VAL P 113      59.172  57.897  80.818  1.00 74.32           C  
ATOM    689  O   VAL P 113      58.963  58.570  79.807  1.00 75.57           O  
ATOM    690  CB  VAL P 113      57.284  57.441  82.427  1.00 75.00           C  
ATOM    691  CG1 VAL P 113      56.319  57.566  81.295  1.00 75.20           C  
ATOM    692  CG2 VAL P 113      57.641  56.001  82.706  1.00 75.35           C  
ATOM    693  N   SER P 114      59.999  56.853  80.837  1.00 73.90           N  
ATOM    694  CA  SER P 114      60.478  56.229  79.613  1.00 73.95           C  
ATOM    695  C   SER P 114      59.438  55.213  79.168  1.00 75.16           C  
ATOM    696  O   SER P 114      58.452  54.999  79.871  1.00 76.48           O  
ATOM    697  CB  SER P 114      61.823  55.567  79.843  1.00 73.47           C  
ATOM    698  OG  SER P 114      62.774  56.540  80.199  1.00 72.98           O  
ATOM    699  N   MET P 115      59.643  54.596  78.013  1.00 76.00           N  
ATOM    700  CA  MET P 115      58.715  53.603  77.491  1.00 77.37           C  
ATOM    701  C   MET P 115      59.452  52.625  76.606  1.00 78.05           C  
ATOM    702  O   MET P 115      60.464  52.954  75.995  1.00 78.80           O  
ATOM    703  CB  MET P 115      57.592  54.232  76.680  1.00 78.29           C  
ATOM    704  CG  MET P 115      56.640  55.075  77.453  1.00 79.43           C  
ATOM    705  SD  MET P 115      55.799  54.103  78.678  1.00 81.23           S  
ATOM    706  CE  MET P 115      54.735  55.363  79.346  1.00 80.42           C  
ATOM    707  N   LYS P 116      58.920  51.420  76.530  1.00 79.08           N  
ATOM    708  CA  LYS P 116      59.673  50.287  76.032  1.00 79.88           C  
ATOM    709  C   LYS P 116      58.941  49.691  74.842  1.00 80.33           C  
ATOM    710  O   LYS P 116      57.948  48.982  75.024  1.00 81.82           O  
ATOM    711  CB  LYS P 116      59.782  49.272  77.160  1.00 80.27           C  
ATOM    712  CG  LYS P 116      60.261  49.922  78.470  1.00 80.71           C  
ATOM    713  CD  LYS P 116      60.425  48.974  79.655  1.00 81.42           C  
ATOM    714  CE  LYS P 116      59.092  48.510  80.204  1.00 81.72           C  
ATOM    715  NZ  LYS P 116      58.327  49.638  80.787  1.00 82.08           N  
ATOM    716  N   TYR P 117      59.441  49.901  73.624  1.00 79.53           N  
ATOM    717  CA  TYR P 117      58.543  49.536  72.534  1.00 79.38           C  
ATOM    718  C   TYR P 117      59.119  48.754  71.377  1.00 78.94           C  
ATOM    719  O   TYR P 117      58.745  49.031  70.238  1.00 79.82           O  
ATOM    720  CB  TYR P 117      57.903  50.810  71.980  1.00 78.88           C  
ATOM    721  CG  TYR P 117      57.018  50.578  70.775  1.00 78.07           C  
ATOM    722  CD1 TYR P 117      55.741  50.052  70.923  1.00 77.34           C  
ATOM    723  CD2 TYR P 117      57.462  50.886  69.496  1.00 77.26           C  
ATOM    724  CE1 TYR P 117      54.926  49.836  69.830  1.00 76.43           C  
ATOM    725  CE2 TYR P 117      56.661  50.678  68.391  1.00 76.26           C  
ATOM    726  CZ  TYR P 117      55.393  50.152  68.559  1.00 75.99           C  
ATOM    727  OH  TYR P 117      54.586  49.941  67.464  1.00 76.38           O  
ATOM    728  N   VAL P 118      60.037  47.825  71.617  1.00 77.39           N  
ATOM    729  CA  VAL P 118      60.296  46.822  70.596  1.00 76.68           C  
ATOM    730  C   VAL P 118      59.121  45.991  70.098  1.00 76.72           C  
ATOM    731  O   VAL P 118      58.409  45.391  70.905  1.00 76.44           O  
ATOM    732  CB  VAL P 118      60.984  46.204  71.828  1.00 76.56           C  
ATOM    733  CG1 VAL P 118      62.195  47.031  72.233  1.00 77.02           C  
ATOM    734  CG2 VAL P 118      60.022  46.151  73.004  1.00 76.54           C  
ATOM    735  N   SER P 119      58.856  45.963  68.803  1.00 77.56           N  
ATOM    736  CA  SER P 119      57.719  45.196  68.310  1.00 78.51           C  
ATOM    737  C   SER P 119      58.360  44.185  67.365  1.00 78.53           C  
ATOM    738  O   SER P 119      58.586  44.492  66.191  1.00 78.33           O  
ATOM    739  CB  SER P 119      56.636  46.011  67.590  1.00 78.55           C  
ATOM    740  OG  SER P 119      55.975  46.906  68.472  1.00 79.20           O  
ATOM    741  N   ASP P 120      58.587  42.956  67.856  1.00 78.61           N  
ATOM    742  CA  ASP P 120      59.295  41.941  67.066  1.00 78.57           C  
ATOM    743  C   ASP P 120      58.641  40.561  67.184  1.00 78.72           C  
ATOM    744  O   ASP P 120      58.802  39.877  68.195  1.00 79.24           O  
ATOM    745  CB  ASP P 120      60.732  41.892  67.533  1.00 78.42           C  
ATOM    746  CG  ASP P 120      61.422  43.228  67.413  1.00 78.79           C  
ATOM    747  OD1 ASP P 120      61.021  44.058  66.584  1.00 78.88           O  
ATOM    748  OD2 ASP P 120      62.341  43.477  68.205  1.00 79.66           O  
ATOM    749  N   THR P 121      57.973  40.126  66.110  1.00 78.52           N  
ATOM    750  CA  THR P 121      57.771  38.709  65.812  1.00 77.45           C  
ATOM    751  C   THR P 121      58.526  38.503  64.507  1.00 77.71           C  
ATOM    752  O   THR P 121      58.099  38.930  63.435  1.00 78.57           O  
ATOM    753  CB  THR P 121      56.290  38.324  65.664  1.00 76.37           C  
ATOM    754  OG1 THR P 121      55.731  38.949  64.503  1.00 75.87           O  
ATOM    755  CG2 THR P 121      55.490  38.727  66.883  1.00 76.00           C  
ATOM    756  N   LYS P 122      59.670  37.844  64.606  1.00 76.79           N  
ATOM    757  CA  LYS P 122      60.473  37.496  63.447  1.00 75.27           C  
ATOM    758  C   LYS P 122      60.659  35.992  63.461  1.00 74.52           C  
ATOM    759  O   LYS P 122      60.801  35.390  64.527  1.00 74.35           O  
ATOM    760  CB  LYS P 122      61.813  38.209  63.474  1.00 74.79           C  
ATOM    761  CG  LYS P 122      61.735  39.696  63.405  1.00 74.63           C  
ATOM    762  CD  LYS P 122      61.395  40.143  62.011  1.00 74.67           C  
ATOM    763  CE  LYS P 122      61.488  41.658  61.880  1.00 74.98           C  
ATOM    764  NZ  LYS P 122      60.423  42.381  62.623  1.00 75.32           N  
ATOM    765  N   ASN P 123      60.641  35.382  62.292  1.00 73.79           N  
ATOM    766  CA  ASN P 123      60.861  33.952  62.231  1.00 73.51           C  
ATOM    767  C   ASN P 123      61.580  33.630  60.942  1.00 72.69           C  
ATOM    768  O   ASN P 123      61.459  34.353  59.955  1.00 74.20           O  
ATOM    769  CB  ASN P 123      59.554  33.187  62.294  1.00 73.91           C  
ATOM    770  CG  ASN P 123      58.867  33.373  63.580  1.00 74.55           C  
ATOM    771  OD1 ASN P 123      59.311  32.871  64.600  1.00 74.80           O  
ATOM    772  ND2 ASN P 123      57.769  34.099  63.559  1.00 75.04           N  
ATOM    773  N   MET P 124      62.348  32.568  60.964  1.00 70.81           N  
ATOM    774  CA  MET P 124      62.928  32.030  59.760  1.00 69.78           C  
ATOM    775  C   MET P 124      62.798  30.526  59.871  1.00 68.82           C  
ATOM    776  O   MET P 124      63.380  29.927  60.774  1.00 68.72           O  
ATOM    777  CB  MET P 124      64.385  32.458  59.668  1.00 70.13           C  
ATOM    778  CG  MET P 124      64.569  33.952  59.637  1.00 70.37           C  
ATOM    779  SD  MET P 124      66.280  34.433  59.884  1.00 70.95           S  
ATOM    780  CE  MET P 124      67.030  33.840  58.386  1.00 70.62           C  
ATOM    781  N   SER P 125      62.045  29.906  58.986  1.00 68.08           N  
ATOM    782  CA  SER P 125      62.080  28.457  58.986  1.00 67.83           C  
ATOM    783  C   SER P 125      63.433  27.997  58.492  1.00 68.34           C  
ATOM    784  O   SER P 125      63.837  28.333  57.376  1.00 69.25           O  
ATOM    785  CB  SER P 125      61.005  27.876  58.090  1.00 67.23           C  
ATOM    786  OG  SER P 125      61.186  26.477  57.990  1.00 66.07           O  
ATOM    787  N   ILE P 126      64.129  27.203  59.312  1.00 67.85           N  
ATOM    788  CA  ILE P 126      65.438  26.718  58.890  1.00 67.28           C  
ATOM    789  C   ILE P 126      65.305  26.000  57.566  1.00 68.08           C  
ATOM    790  O   ILE P 126      66.272  25.886  56.804  1.00 67.99           O  
ATOM    791  CB  ILE P 126      66.055  25.807  59.947  1.00 66.75           C  
ATOM    792  CG1 ILE P 126      66.086  26.518  61.266  1.00 66.68           C  
ATOM    793  CG2 ILE P 126      67.475  25.583  59.632  1.00 66.76           C  
ATOM    794  CD1 ILE P 126      66.427  25.595  62.367  1.00 66.91           C  
ATOM    795  N   ALA P 127      64.104  25.518  57.263  1.00 69.03           N  
ATOM    796  CA  ALA P 127      63.779  25.198  55.886  1.00 69.61           C  
ATOM    797  C   ALA P 127      64.062  26.388  54.985  1.00 69.62           C  
ATOM    798  O   ALA P 127      65.013  26.371  54.196  1.00 69.27           O  
ATOM    799  CB  ALA P 127      62.317  24.776  55.783  1.00 69.87           C  
ATOM    800  N   SER P 128      63.285  27.460  55.135  1.00 69.77           N  
ATOM    801  CA  SER P 128      63.303  28.514  54.132  1.00 69.95           C  
ATOM    802  C   SER P 128      64.382  29.540  54.399  1.00 70.16           C  
ATOM    803  O   SER P 128      64.400  30.588  53.752  1.00 70.38           O  
ATOM    804  CB  SER P 128      61.951  29.204  54.038  1.00 70.05           C  
ATOM    805  OG  SER P 128      61.995  30.209  53.044  1.00 70.41           O  
ATOM    806  N   GLY P 129      65.241  29.294  55.374  1.00 70.55           N  
ATOM    807  CA  GLY P 129      66.491  30.016  55.416  1.00 71.21           C  
ATOM    808  C   GLY P 129      67.570  29.324  54.612  1.00 72.21           C  
ATOM    809  O   GLY P 129      68.524  29.959  54.162  1.00 72.75           O  
ATOM    810  N   LEU P 130      67.450  28.004  54.447  1.00 73.20           N  
ATOM    811  CA  LEU P 130      68.495  27.215  53.801  1.00 73.84           C  
ATOM    812  C   LEU P 130      68.233  26.839  52.342  1.00 73.84           C  
ATOM    813  O   LEU P 130      69.141  26.366  51.657  1.00 74.35           O  
ATOM    814  CB  LEU P 130      68.730  25.956  54.636  1.00 74.33           C  
ATOM    815  CG  LEU P 130      69.772  24.930  54.223  1.00 75.05           C  
ATOM    816  CD1 LEU P 130      71.109  25.596  54.114  1.00 75.22           C  
ATOM    817  CD2 LEU P 130      69.819  23.862  55.278  1.00 75.23           C  
ATOM    818  N   VAL P 131      67.044  27.100  51.820  1.00 74.29           N  
ATOM    819  CA  VAL P 131      66.743  26.744  50.441  1.00 75.37           C  
ATOM    820  C   VAL P 131      67.461  27.751  49.564  1.00 77.35           C  
ATOM    821  O   VAL P 131      68.262  28.548  50.053  1.00 79.37           O  
ATOM    822  CB  VAL P 131      65.229  26.732  50.156  1.00 75.01           C  
ATOM    823  CG1 VAL P 131      64.682  28.130  50.141  1.00 75.13           C  
ATOM    824  CG2 VAL P 131      64.891  25.953  48.877  1.00 75.26           C  
ATOM    825  N   ASN P 132      67.211  27.699  48.261  1.00 78.44           N  
ATOM    826  CA  ASN P 132      67.725  28.732  47.372  1.00 79.27           C  
ATOM    827  C   ASN P 132      66.928  30.013  47.578  1.00 78.95           C  
ATOM    828  O   ASN P 132      65.737  29.945  47.883  1.00 80.96           O  
ATOM    829  CB  ASN P 132      67.637  28.276  45.923  1.00 80.33           C  
ATOM    830  CG  ASN P 132      68.431  29.144  45.005  1.00 81.80           C  
ATOM    831  OD1 ASN P 132      69.474  29.665  45.383  1.00 83.18           O  
ATOM    832  ND2 ASN P 132      67.942  29.322  43.792  1.00 82.44           N  
ATOM    833  N   ASN P 133      67.545  31.178  47.418  1.00 76.87           N  
ATOM    834  CA  ASN P 133      66.841  32.435  47.626  1.00 75.62           C  
ATOM    835  C   ASN P 133      66.792  33.613  46.658  1.00 74.50           C  
ATOM    836  O   ASN P 133      67.263  33.528  45.525  1.00 74.91           O  
ATOM    837  CB  ASN P 133      66.987  32.884  49.067  1.00 75.65           C  
ATOM    838  CG  ASN P 133      65.956  32.291  49.942  1.00 75.86           C  
ATOM    839  OD1 ASN P 133      64.878  31.948  49.481  1.00 76.88           O  
ATOM    840  ND2 ASN P 133      66.250  32.192  51.224  1.00 75.59           N  
ATOM    841  N   ILE P 134      66.233  34.732  47.110  1.00 73.37           N  
ATOM    842  CA  ILE P 134      66.502  36.041  46.531  1.00 72.66           C  
ATOM    843  C   ILE P 134      67.389  36.579  47.645  1.00 72.85           C  
ATOM    844  O   ILE P 134      67.509  35.945  48.696  1.00 73.04           O  
ATOM    845  CB  ILE P 134      65.248  36.935  46.520  1.00 72.33           C  
ATOM    846  CG1 ILE P 134      64.247  36.437  45.476  1.00 72.36           C  
ATOM    847  CG2 ILE P 134      65.620  38.372  46.185  1.00 72.40           C  
ATOM    848  CD1 ILE P 134      62.890  37.108  45.750  1.00 72.60           C  
ATOM    849  N   ALA P 135      68.044  37.714  47.450  1.00 72.88           N  
ATOM    850  CA  ALA P 135      68.822  38.214  48.570  1.00 72.66           C  
ATOM    851  C   ALA P 135      67.769  38.175  49.653  1.00 72.20           C  
ATOM    852  O   ALA P 135      66.744  38.839  49.525  1.00 72.22           O  
ATOM    853  CB  ALA P 135      69.361  39.628  48.391  1.00 72.96           C  
ATOM    854  N   ASP P 136      68.028  37.425  50.713  1.00 72.10           N  
ATOM    855  CA  ASP P 136      67.037  37.055  51.724  1.00 72.33           C  
ATOM    856  C   ASP P 136      67.686  36.137  52.739  1.00 71.34           C  
ATOM    857  O   ASP P 136      68.838  35.763  52.598  1.00 71.21           O  
ATOM    858  CB  ASP P 136      65.801  36.325  51.118  1.00 73.45           C  
ATOM    859  CG  ASP P 136      64.647  37.265  50.690  1.00 73.65           C  
ATOM    860  OD1 ASP P 136      64.635  38.440  51.102  1.00 74.54           O  
ATOM    861  OD2 ASP P 136      63.716  36.803  49.978  1.00 72.72           O  
ATOM    862  N   PRO P 137      66.939  35.807  53.783  1.00 70.61           N  
ATOM    863  CA  PRO P 137      66.041  36.747  54.422  1.00 70.25           C  
ATOM    864  C   PRO P 137      66.727  37.606  55.469  1.00 69.77           C  
ATOM    865  O   PRO P 137      66.355  38.761  55.651  1.00 70.22           O  
ATOM    866  CB  PRO P 137      64.987  35.846  55.041  1.00 70.44           C  
ATOM    867  CG  PRO P 137      65.657  34.642  55.288  1.00 70.80           C  
ATOM    868  CD  PRO P 137      66.634  34.440  54.193  1.00 70.93           C  
ATOM    869  N   SER P 138      67.742  37.066  56.145  1.00 69.27           N  
ATOM    870  CA  SER P 138      68.141  37.678  57.408  1.00 69.19           C  
ATOM    871  C   SER P 138      68.681  39.088  57.214  1.00 68.90           C  
ATOM    872  O   SER P 138      68.957  39.777  58.197  1.00 68.90           O  
ATOM    873  CB  SER P 138      69.162  36.815  58.144  1.00 68.98           C  
ATOM    874  OG  SER P 138      70.399  36.789  57.471  1.00 69.35           O  
ATOM    875  N   GLN P 139      68.881  39.528  55.976  1.00 68.52           N  
ATOM    876  CA  GLN P 139      68.954  40.964  55.750  1.00 68.17           C  
ATOM    877  C   GLN P 139      67.570  41.575  55.564  1.00 67.52           C  
ATOM    878  O   GLN P 139      67.291  42.653  56.106  1.00 67.68           O  
ATOM    879  CB  GLN P 139      69.873  41.281  54.583  1.00 68.57           C  
ATOM    880  CG  GLN P 139      71.310  41.085  54.976  1.00 68.70           C  
ATOM    881  CD  GLN P 139      72.270  41.330  53.848  1.00 68.79           C  
ATOM    882  OE1 GLN P 139      71.907  41.241  52.679  1.00 68.78           O  
ATOM    883  NE2 GLN P 139      73.515  41.623  54.190  1.00 68.99           N  
ATOM    884  N   ILE P 140      66.678  40.909  54.827  1.00 66.54           N  
ATOM    885  CA  ILE P 140      65.358  41.505  54.662  1.00 65.77           C  
ATOM    886  C   ILE P 140      64.642  41.537  56.001  1.00 65.30           C  
ATOM    887  O   ILE P 140      63.823  42.432  56.257  1.00 65.56           O  
ATOM    888  CB  ILE P 140      64.528  40.774  53.598  1.00 65.37           C  
ATOM    889  CG1 ILE P 140      63.374  41.642  53.171  1.00 65.69           C  
ATOM    890  CG2 ILE P 140      63.832  39.625  54.189  1.00 65.20           C  
ATOM    891  CD1 ILE P 140      62.614  41.062  52.045  1.00 66.06           C  
ATOM    892  N   LEU P 141      64.975  40.616  56.906  1.00 64.35           N  
ATOM    893  CA  LEU P 141      64.352  40.674  58.219  1.00 64.09           C  
ATOM    894  C   LEU P 141      64.901  41.807  59.064  1.00 64.34           C  
ATOM    895  O   LEU P 141      64.122  42.599  59.599  1.00 64.76           O  
ATOM    896  CB  LEU P 141      64.476  39.354  58.945  1.00 63.79           C  
ATOM    897  CG  LEU P 141      63.109  38.700  58.859  1.00 63.90           C  
ATOM    898  CD1 LEU P 141      62.724  38.373  57.444  1.00 64.10           C  
ATOM    899  CD2 LEU P 141      63.078  37.481  59.715  1.00 63.82           C  
ATOM    900  N   THR P 142      66.221  41.919  59.213  1.00 64.60           N  
ATOM    901  CA  THR P 142      66.713  43.018  60.033  1.00 64.83           C  
ATOM    902  C   THR P 142      66.229  44.346  59.494  1.00 64.76           C  
ATOM    903  O   THR P 142      65.854  45.227  60.273  1.00 64.99           O  
ATOM    904  CB  THR P 142      68.228  43.030  60.130  1.00 65.20           C  
ATOM    905  OG1 THR P 142      68.786  43.137  58.823  1.00 66.19           O  
ATOM    906  CG2 THR P 142      68.725  41.787  60.797  1.00 65.16           C  
ATOM    907  N   GLU P 143      66.191  44.509  58.170  1.00 64.90           N  
ATOM    908  CA  GLU P 143      65.605  45.738  57.654  1.00 65.18           C  
ATOM    909  C   GLU P 143      64.165  45.884  58.108  1.00 64.12           C  
ATOM    910  O   GLU P 143      63.774  46.954  58.580  1.00 64.25           O  
ATOM    911  CB  GLU P 143      65.677  45.797  56.136  1.00 66.55           C  
ATOM    912  CG  GLU P 143      65.118  47.092  55.541  1.00 67.94           C  
ATOM    913  CD  GLU P 143      63.591  47.131  55.466  1.00 69.29           C  
ATOM    914  OE1 GLU P 143      62.961  46.059  55.523  1.00 70.19           O  
ATOM    915  OE2 GLU P 143      63.014  48.229  55.333  1.00 70.08           O  
ATOM    916  N   ASP P 144      63.350  44.839  57.954  1.00 62.76           N  
ATOM    917  CA  ASP P 144      61.962  44.956  58.393  1.00 61.95           C  
ATOM    918  C   ASP P 144      61.875  45.367  59.852  1.00 60.67           C  
ATOM    919  O   ASP P 144      60.988  46.132  60.242  1.00 59.86           O  
ATOM    920  CB  ASP P 144      61.205  43.655  58.191  1.00 62.18           C  
ATOM    921  CG  ASP P 144      59.811  43.721  58.765  1.00 62.37           C  
ATOM    922  OD1 ASP P 144      58.972  44.452  58.213  1.00 62.61           O  
ATOM    923  OD2 ASP P 144      59.563  43.079  59.799  1.00 62.34           O  
ATOM    924  N   ALA P 145      62.806  44.906  60.670  1.00 59.79           N  
ATOM    925  CA  ALA P 145      62.757  45.264  62.072  1.00 59.50           C  
ATOM    926  C   ALA P 145      63.140  46.719  62.257  1.00 59.01           C  
ATOM    927  O   ALA P 145      62.278  47.570  62.502  1.00 59.80           O  
ATOM    928  CB  ALA P 145      63.679  44.356  62.867  1.00 59.79           C  
ATOM    929  N   ILE P 146      64.421  47.039  62.062  1.00 58.11           N  
ATOM    930  CA  ILE P 146      64.897  48.393  62.323  1.00 57.44           C  
ATOM    931  C   ILE P 146      63.986  49.416  61.678  1.00 56.98           C  
ATOM    932  O   ILE P 146      63.732  50.483  62.248  1.00 57.61           O  
ATOM    933  CB  ILE P 146      66.347  48.548  61.845  1.00 57.40           C  
ATOM    934  CG1 ILE P 146      67.273  47.764  62.763  1.00 57.50           C  
ATOM    935  CG2 ILE P 146      66.739  49.988  61.785  1.00 57.23           C  
ATOM    936  CD1 ILE P 146      68.729  47.959  62.468  1.00 57.53           C  
ATOM    937  N   ALA P 147      63.411  49.087  60.534  1.00 56.11           N  
ATOM    938  CA  ALA P 147      62.459  50.010  59.947  1.00 55.61           C  
ATOM    939  C   ALA P 147      61.171  50.061  60.753  1.00 55.03           C  
ATOM    940  O   ALA P 147      60.670  51.148  61.041  1.00 55.27           O  
ATOM    941  CB  ALA P 147      62.181  49.644  58.499  1.00 55.91           C  
ATOM    942  N   VAL P 148      60.607  48.915  61.141  1.00 54.16           N  
ATOM    943  CA  VAL P 148      59.302  49.019  61.786  1.00 53.73           C  
ATOM    944  C   VAL P 148      59.420  49.722  63.126  1.00 53.42           C  
ATOM    945  O   VAL P 148      58.598  50.584  63.452  1.00 53.90           O  
ATOM    946  CB  VAL P 148      58.599  47.667  61.937  1.00 53.77           C  
ATOM    947  CG1 VAL P 148      59.330  46.775  62.868  1.00 54.02           C  
ATOM    948  CG2 VAL P 148      57.229  47.902  62.489  1.00 53.89           C  
ATOM    949  N   VAL P 149      60.442  49.406  63.921  1.00 53.09           N  
ATOM    950  CA  VAL P 149      60.536  50.158  65.162  1.00 52.95           C  
ATOM    951  C   VAL P 149      60.812  51.618  64.860  1.00 53.88           C  
ATOM    952  O   VAL P 149      60.008  52.484  65.220  1.00 55.12           O  
ATOM    953  CB  VAL P 149      61.568  49.578  66.133  1.00 52.23           C  
ATOM    954  CG1 VAL P 149      62.888  49.511  65.516  1.00 52.04           C  
ATOM    955  CG2 VAL P 149      61.664  50.469  67.291  1.00 52.29           C  
ATOM    956  N   ALA P 150      61.877  51.923  64.115  1.00 54.46           N  
ATOM    957  CA  ALA P 150      62.258  53.322  63.966  1.00 54.53           C  
ATOM    958  C   ALA P 150      61.220  54.131  63.208  1.00 54.61           C  
ATOM    959  O   ALA P 150      61.392  55.339  63.055  1.00 55.08           O  
ATOM    960  CB  ALA P 150      63.612  53.451  63.284  1.00 54.51           C  
ATOM    961  N   LYS P 151      60.185  53.501  62.664  1.00 54.43           N  
ATOM    962  CA  LYS P 151      59.007  54.290  62.354  1.00 54.76           C  
ATOM    963  C   LYS P 151      58.106  54.423  63.565  1.00 54.84           C  
ATOM    964  O   LYS P 151      57.578  55.513  63.835  1.00 55.41           O  
ATOM    965  CB  LYS P 151      58.232  53.692  61.188  1.00 55.23           C  
ATOM    966  CG  LYS P 151      57.208  54.648  60.638  1.00 55.64           C  
ATOM    967  CD  LYS P 151      56.431  54.075  59.488  1.00 55.85           C  
ATOM    968  CE  LYS P 151      55.427  53.099  59.983  1.00 55.90           C  
ATOM    969  NZ  LYS P 151      54.455  53.834  60.826  1.00 56.09           N  
ATOM    970  N   THR P 152      57.925  53.343  64.318  1.00 54.62           N  
ATOM    971  CA  THR P 152      57.062  53.467  65.472  1.00 54.88           C  
ATOM    972  C   THR P 152      57.581  54.507  66.437  1.00 55.49           C  
ATOM    973  O   THR P 152      56.811  55.018  67.248  1.00 56.08           O  
ATOM    974  CB  THR P 152      56.879  52.120  66.146  1.00 54.68           C  
ATOM    975  OG1 THR P 152      56.188  51.265  65.243  1.00 54.95           O  
ATOM    976  CG2 THR P 152      56.025  52.240  67.341  1.00 54.67           C  
ATOM    977  N   ILE P 153      58.847  54.887  66.344  1.00 56.06           N  
ATOM    978  CA  ILE P 153      59.273  56.062  67.087  1.00 56.82           C  
ATOM    979  C   ILE P 153      58.491  57.285  66.658  1.00 58.28           C  
ATOM    980  O   ILE P 153      57.650  57.780  67.411  1.00 58.50           O  
ATOM    981  CB  ILE P 153      60.780  56.283  66.974  1.00 56.65           C  
ATOM    982  CG1 ILE P 153      61.452  55.254  67.844  1.00 56.75           C  
ATOM    983  CG2 ILE P 153      61.111  57.661  67.422  1.00 56.73           C  
ATOM    984  CD1 ILE P 153      60.645  55.017  69.065  1.00 57.03           C  
ATOM    985  N   GLU P 154      58.728  57.799  65.452  1.00 59.92           N  
ATOM    986  CA  GLU P 154      58.228  59.144  65.224  1.00 60.95           C  
ATOM    987  C   GLU P 154      56.714  59.129  65.231  1.00 60.88           C  
ATOM    988  O   GLU P 154      56.084  60.082  65.703  1.00 62.01           O  
ATOM    989  CB  GLU P 154      58.753  59.770  63.936  1.00 62.35           C  
ATOM    990  CG  GLU P 154      57.757  59.850  62.844  1.00 64.10           C  
ATOM    991  CD  GLU P 154      57.631  58.607  62.079  1.00 65.83           C  
ATOM    992  OE1 GLU P 154      58.361  57.653  62.381  1.00 67.29           O  
ATOM    993  OE2 GLU P 154      56.784  58.576  61.174  1.00 66.68           O  
ATOM    994  N   TRP P 155      56.098  58.024  64.801  1.00 60.49           N  
ATOM    995  CA  TRP P 155      54.661  57.953  65.035  1.00 60.22           C  
ATOM    996  C   TRP P 155      54.359  58.014  66.515  1.00 60.78           C  
ATOM    997  O   TRP P 155      53.345  58.578  66.925  1.00 61.40           O  
ATOM    998  CB  TRP P 155      54.025  56.705  64.470  1.00 59.50           C  
ATOM    999  CG  TRP P 155      52.597  56.670  64.883  1.00 58.78           C  
ATOM   1000  CD1 TRP P 155      51.553  57.209  64.223  1.00 58.74           C  
ATOM   1001  CD2 TRP P 155      52.063  56.099  66.079  1.00 58.54           C  
ATOM   1002  NE1 TRP P 155      50.392  56.994  64.912  1.00 58.80           N  
ATOM   1003  CE2 TRP P 155      50.683  56.312  66.059  1.00 58.77           C  
ATOM   1004  CE3 TRP P 155      52.617  55.419  67.154  1.00 58.30           C  
ATOM   1005  CZ2 TRP P 155      49.854  55.878  67.068  1.00 58.63           C  
ATOM   1006  CZ3 TRP P 155      51.793  54.990  68.149  1.00 58.40           C  
ATOM   1007  CH2 TRP P 155      50.431  55.214  68.104  1.00 58.55           C  
ATOM   1008  N   ALA P 156      55.208  57.416  67.337  1.00 61.38           N  
ATOM   1009  CA  ALA P 156      54.985  57.532  68.768  1.00 62.48           C  
ATOM   1010  C   ALA P 156      55.148  58.969  69.219  1.00 62.84           C  
ATOM   1011  O   ALA P 156      54.604  59.372  70.246  1.00 63.28           O  
ATOM   1012  CB  ALA P 156      55.928  56.616  69.541  1.00 62.66           C  
ATOM   1013  N   SER P 157      55.884  59.765  68.465  1.00 63.10           N  
ATOM   1014  CA  SER P 157      56.064  61.140  68.876  1.00 64.00           C  
ATOM   1015  C   SER P 157      54.863  61.985  68.492  1.00 64.92           C  
ATOM   1016  O   SER P 157      54.500  62.921  69.206  1.00 66.11           O  
ATOM   1017  CB  SER P 157      57.339  61.692  68.269  1.00 64.10           C  
ATOM   1018  OG  SER P 157      58.440  60.985  68.790  1.00 64.65           O  
ATOM   1019  N   PHE P 158      54.224  61.684  67.367  1.00 65.35           N  
ATOM   1020  CA  PHE P 158      53.247  62.655  66.894  1.00 66.03           C  
ATOM   1021  C   PHE P 158      51.831  62.450  67.406  1.00 67.74           C  
ATOM   1022  O   PHE P 158      50.989  63.306  67.143  1.00 68.28           O  
ATOM   1023  CB  PHE P 158      53.194  62.700  65.375  1.00 65.32           C  
ATOM   1024  CG  PHE P 158      54.281  63.504  64.758  1.00 64.76           C  
ATOM   1025  CD1 PHE P 158      54.165  64.851  64.659  1.00 64.60           C  
ATOM   1026  CD2 PHE P 158      55.396  62.920  64.253  1.00 64.56           C  
ATOM   1027  CE1 PHE P 158      55.146  65.586  64.097  1.00 64.36           C  
ATOM   1028  CE2 PHE P 158      56.374  63.668  63.682  1.00 64.24           C  
ATOM   1029  CZ  PHE P 158      56.245  64.994  63.605  1.00 64.17           C  
ATOM   1030  N   TYR P 159      51.496  61.345  68.058  1.00 69.41           N  
ATOM   1031  CA  TYR P 159      50.093  61.276  68.454  1.00 70.95           C  
ATOM   1032  C   TYR P 159      49.798  60.777  69.860  1.00 72.98           C  
ATOM   1033  O   TYR P 159      49.306  61.536  70.689  1.00 74.05           O  
ATOM   1034  CB  TYR P 159      49.307  60.458  67.442  1.00 70.71           C  
ATOM   1035  CG  TYR P 159      49.079  61.208  66.168  1.00 70.39           C  
ATOM   1036  CD1 TYR P 159      47.935  61.944  65.980  1.00 70.26           C  
ATOM   1037  CD2 TYR P 159      50.027  61.218  65.175  1.00 70.33           C  
ATOM   1038  CE1 TYR P 159      47.732  62.639  64.828  1.00 70.26           C  
ATOM   1039  CE2 TYR P 159      49.838  61.912  64.031  1.00 70.35           C  
ATOM   1040  CZ  TYR P 159      48.688  62.619  63.859  1.00 70.27           C  
ATOM   1041  OH  TYR P 159      48.495  63.315  62.700  1.00 70.24           O  
ATOM   1042  N   GLY P 160      50.059  59.519  70.151  1.00 75.08           N  
ATOM   1043  CA  GLY P 160      49.481  58.971  71.361  1.00 77.67           C  
ATOM   1044  C   GLY P 160      50.068  59.405  72.685  1.00 80.50           C  
ATOM   1045  O   GLY P 160      51.245  59.152  72.935  1.00 81.55           O  
ATOM   1046  N   ASP P 161      49.252  59.969  73.574  1.00 83.05           N  
ATOM   1047  CA  ASP P 161      49.628  60.221  74.960  1.00 85.28           C  
ATOM   1048  C   ASP P 161      49.551  58.914  75.740  1.00 85.61           C  
ATOM   1049  O   ASP P 161      49.364  57.846  75.161  1.00 85.02           O  
ATOM   1050  CB  ASP P 161      48.732  61.308  75.585  1.00 86.91           C  
ATOM   1051  CG  ASP P 161      49.295  62.729  75.434  1.00 88.26           C  
ATOM   1052  OD1 ASP P 161      50.505  62.867  75.192  1.00 89.35           O  
ATOM   1053  OD2 ASP P 161      48.538  63.715  75.585  1.00 88.55           O  
ATOM   1054  N   ALA P 162      49.693  58.983  77.055  1.00 87.16           N  
ATOM   1055  CA  ALA P 162      49.398  57.808  77.859  1.00 89.04           C  
ATOM   1056  C   ALA P 162      47.894  57.742  78.028  1.00 91.77           C  
ATOM   1057  O   ALA P 162      47.306  58.527  78.772  1.00 92.08           O  
ATOM   1058  CB  ALA P 162      50.090  57.895  79.210  1.00 88.52           C  
ATOM   1059  N   SER P 163      47.270  56.747  77.402  1.00 94.60           N  
ATOM   1060  CA  SER P 163      45.816  56.634  77.424  1.00 96.26           C  
ATOM   1061  C   SER P 163      45.482  55.849  78.677  1.00 98.35           C  
ATOM   1062  O   SER P 163      45.861  54.685  78.831  1.00 97.18           O  
ATOM   1063  CB  SER P 163      45.281  55.940  76.184  1.00 96.23           C  
ATOM   1064  OG  SER P 163      45.679  54.587  76.185  1.00 96.60           O  
ATOM   1065  N   LEU P 164      44.760  56.507  79.583  1.00102.07           N  
ATOM   1066  CA  LEU P 164      44.443  55.888  80.860  1.00105.02           C  
ATOM   1067  C   LEU P 164      43.763  54.551  80.600  1.00106.45           C  
ATOM   1068  O   LEU P 164      42.692  54.484  79.992  1.00108.17           O  
ATOM   1069  CB  LEU P 164      43.540  56.811  81.682  1.00105.53           C  
ATOM   1070  CG  LEU P 164      44.118  58.195  81.984  1.00105.26           C  
ATOM   1071  CD1 LEU P 164      43.100  59.059  82.696  1.00105.01           C  
ATOM   1072  CD2 LEU P 164      45.379  58.082  82.804  1.00105.69           C  
ATOM   1073  N   THR P 165      44.389  53.492  81.078  1.00106.32           N  
ATOM   1074  CA  THR P 165      44.161  52.158  80.567  1.00106.22           C  
ATOM   1075  C   THR P 165      43.107  51.474  81.424  1.00106.55           C  
ATOM   1076  O   THR P 165      42.297  52.140  82.071  1.00106.78           O  
ATOM   1077  CB  THR P 165      45.467  51.393  80.527  1.00105.89           C  
ATOM   1078  OG1 THR P 165      46.478  52.289  80.063  1.00105.82           O  
ATOM   1079  CG2 THR P 165      45.375  50.295  79.484  1.00105.55           C  
ATOM   1080  N   SER P 166      43.068  50.147  81.365  1.00106.97           N  
ATOM   1081  CA  SER P 166      42.086  49.366  82.099  1.00107.73           C  
ATOM   1082  C   SER P 166      41.905  49.845  83.535  1.00109.35           C  
ATOM   1083  O   SER P 166      40.778  49.837  84.035  1.00109.96           O  
ATOM   1084  CB  SER P 166      42.482  47.899  82.093  1.00107.13           C  
ATOM   1085  OG  SER P 166      43.698  47.728  82.785  1.00105.94           O  
ATOM   1086  N   GLU P 167      42.980  50.242  84.223  1.00111.11           N  
ATOM   1087  CA  GLU P 167      42.858  51.101  85.402  1.00112.29           C  
ATOM   1088  C   GLU P 167      44.160  51.833  85.719  1.00111.47           C  
ATOM   1089  O   GLU P 167      45.249  51.348  85.400  1.00111.34           O  
ATOM   1090  CB  GLU P 167      42.374  50.317  86.622  1.00113.86           C  
ATOM   1091  CG  GLU P 167      42.192  51.186  87.852  1.00114.67           C  
ATOM   1092  CD  GLU P 167      41.257  52.360  87.615  1.00115.16           C  
ATOM   1093  OE1 GLU P 167      40.454  52.332  86.660  1.00115.48           O  
ATOM   1094  OE2 GLU P 167      41.357  53.344  88.370  1.00115.28           O  
ATOM   1095  N   VAL P 168      44.029  52.951  86.439  1.00110.68           N  
ATOM   1096  CA  VAL P 168      44.926  54.103  86.412  1.00110.48           C  
ATOM   1097  C   VAL P 168      46.396  53.758  86.611  1.00110.25           C  
ATOM   1098  O   VAL P 168      46.779  53.106  87.589  1.00109.67           O  
ATOM   1099  CB  VAL P 168      44.467  55.136  87.455  1.00110.22           C  
ATOM   1100  CG1 VAL P 168      43.130  55.712  87.044  1.00109.81           C  
ATOM   1101  CG2 VAL P 168      44.356  54.494  88.828  1.00110.28           C  
ATOM   1102  N   GLU P 169      47.216  54.230  85.672  1.00110.26           N  
ATOM   1103  CA  GLU P 169      48.644  53.970  85.568  1.00109.69           C  
ATOM   1104  C   GLU P 169      49.059  54.579  84.240  1.00107.15           C  
ATOM   1105  O   GLU P 169      48.250  55.200  83.554  1.00107.68           O  
ATOM   1106  CB  GLU P 169      48.953  52.470  85.674  1.00111.19           C  
ATOM   1107  CG  GLU P 169      50.423  52.049  85.821  1.00112.55           C  
ATOM   1108  CD  GLU P 169      51.093  51.714  84.507  1.00113.52           C  
ATOM   1109  OE1 GLU P 169      50.379  51.349  83.559  1.00114.72           O  
ATOM   1110  OE2 GLU P 169      52.337  51.783  84.425  1.00114.12           O  
ATOM   1111  N   GLY P 170      50.330  54.441  83.893  1.00104.15           N  
ATOM   1112  CA  GLY P 170      50.733  54.724  82.530  1.00102.39           C  
ATOM   1113  C   GLY P 170      50.246  53.625  81.599  1.00100.98           C  
ATOM   1114  O   GLY P 170      49.281  52.918  81.889  1.00100.49           O  
ATOM   1115  N   GLU P 171      50.885  53.518  80.444  1.00 99.68           N  
ATOM   1116  CA  GLU P 171      50.665  52.396  79.547  1.00 98.73           C  
ATOM   1117  C   GLU P 171      51.948  52.163  78.760  1.00 95.50           C  
ATOM   1118  O   GLU P 171      52.908  52.918  78.861  1.00 94.88           O  
ATOM   1119  CB  GLU P 171      49.460  52.672  78.639  1.00100.31           C  
ATOM   1120  CG  GLU P 171      48.773  51.457  77.975  1.00101.58           C  
ATOM   1121  CD  GLU P 171      49.491  50.918  76.760  1.00102.55           C  
ATOM   1122  OE1 GLU P 171      50.321  51.653  76.199  1.00103.58           O  
ATOM   1123  OE2 GLU P 171      49.227  49.764  76.370  1.00102.93           O  
ATOM   1124  N   GLY P 172      51.959  51.123  77.948  1.00 92.55           N  
ATOM   1125  CA  GLY P 172      53.132  50.817  77.167  1.00 91.06           C  
ATOM   1126  C   GLY P 172      53.315  51.799  76.034  1.00 90.55           C  
ATOM   1127  O   GLY P 172      54.113  51.564  75.126  1.00 91.48           O  
ATOM   1128  N   LEU P 173      52.566  52.895  76.057  1.00 89.61           N  
ATOM   1129  CA  LEU P 173      52.580  53.872  74.977  1.00 89.03           C  
ATOM   1130  C   LEU P 173      53.415  55.081  75.385  1.00 89.24           C  
ATOM   1131  O   LEU P 173      53.405  55.480  76.552  1.00 89.70           O  
ATOM   1132  CB  LEU P 173      51.147  54.259  74.639  1.00 88.54           C  
ATOM   1133  CG  LEU P 173      50.751  55.315  73.630  1.00 88.21           C  
ATOM   1134  CD1 LEU P 173      51.292  55.010  72.288  1.00 88.20           C  
ATOM   1135  CD2 LEU P 173      49.255  55.279  73.549  1.00 88.12           C  
ATOM   1136  N   GLU P 174      54.139  55.659  74.429  1.00 89.19           N  
ATOM   1137  CA  GLU P 174      55.107  56.701  74.747  1.00 89.09           C  
ATOM   1138  C   GLU P 174      54.421  58.037  74.943  1.00 90.72           C  
ATOM   1139  O   GLU P 174      53.826  58.581  74.016  1.00 90.89           O  
ATOM   1140  CB  GLU P 174      56.135  56.806  73.631  1.00 87.35           C  
ATOM   1141  CG  GLU P 174      57.250  57.745  73.885  1.00 85.79           C  
ATOM   1142  CD  GLU P 174      58.271  57.576  72.831  1.00 85.02           C  
ATOM   1143  OE1 GLU P 174      58.014  56.808  71.905  1.00 85.24           O  
ATOM   1144  OE2 GLU P 174      59.341  58.163  72.910  1.00 84.12           O  
ATOM   1145  N   PHE P 175      54.542  58.576  76.146  1.00 92.89           N  
ATOM   1146  CA  PHE P 175      53.863  59.813  76.475  1.00 94.26           C  
ATOM   1147  C   PHE P 175      54.237  60.849  75.433  1.00 92.30           C  
ATOM   1148  O   PHE P 175      55.406  61.134  75.192  1.00 90.94           O  
ATOM   1149  CB  PHE P 175      54.253  60.236  77.892  1.00 97.17           C  
ATOM   1150  CG  PHE P 175      53.503  61.420  78.433  1.00 99.74           C  
ATOM   1151  CD1 PHE P 175      52.187  61.300  78.835  1.00100.72           C  
ATOM   1152  CD2 PHE P 175      54.144  62.622  78.644  1.00101.10           C  
ATOM   1153  CE1 PHE P 175      51.505  62.378  79.364  1.00101.61           C  
ATOM   1154  CE2 PHE P 175      53.469  63.703  79.180  1.00101.74           C  
ATOM   1155  CZ  PHE P 175      52.148  63.578  79.540  1.00102.07           C  
ATOM   1156  N   ASP P 176      53.218  61.389  74.787  1.00 91.98           N  
ATOM   1157  CA  ASP P 176      53.379  61.741  73.390  1.00 93.06           C  
ATOM   1158  C   ASP P 176      54.166  63.019  73.234  1.00 92.58           C  
ATOM   1159  O   ASP P 176      54.196  63.873  74.119  1.00 94.67           O  
ATOM   1160  CB  ASP P 176      52.042  61.924  72.688  1.00 94.74           C  
ATOM   1161  CG  ASP P 176      52.174  61.874  71.172  1.00 96.61           C  
ATOM   1162  OD1 ASP P 176      52.410  60.769  70.625  1.00 98.46           O  
ATOM   1163  OD2 ASP P 176      52.029  62.932  70.522  1.00 97.35           O  
ATOM   1164  N   GLY P 177      54.793  63.141  72.078  1.00 90.59           N  
ATOM   1165  CA  GLY P 177      55.496  64.351  71.792  1.00 88.62           C  
ATOM   1166  C   GLY P 177      54.500  65.460  71.662  1.00 86.82           C  
ATOM   1167  O   GLY P 177      54.499  66.372  72.485  1.00 87.68           O  
ATOM   1168  N   LEU P 178      53.607  65.403  70.692  1.00 84.47           N  
ATOM   1169  CA  LEU P 178      52.705  66.513  70.516  1.00 82.96           C  
ATOM   1170  C   LEU P 178      51.267  66.014  70.670  1.00 82.05           C  
ATOM   1171  O   LEU P 178      50.552  65.732  69.716  1.00 80.59           O  
ATOM   1172  CB  LEU P 178      52.987  67.139  69.162  1.00 82.52           C  
ATOM   1173  CG  LEU P 178      54.514  67.332  69.037  1.00 81.72           C  
ATOM   1174  CD1 LEU P 178      54.964  67.821  67.703  1.00 81.20           C  
ATOM   1175  CD2 LEU P 178      55.065  68.243  70.087  1.00 81.42           C  
ATOM   1176  N   ALA P 179      50.831  65.967  71.914  1.00 82.32           N  
ATOM   1177  CA  ALA P 179      49.451  65.866  72.348  1.00 82.56           C  
ATOM   1178  C   ALA P 179      49.378  66.705  73.609  1.00 83.20           C  
ATOM   1179  O   ALA P 179      48.516  67.571  73.745  1.00 84.21           O  
ATOM   1180  CB  ALA P 179      49.019  64.432  72.589  1.00 82.31           C  
ATOM   1181  N   LYS P 180      50.237  66.370  74.575  1.00 83.07           N  
ATOM   1182  CA  LYS P 180      50.455  67.149  75.785  1.00 82.73           C  
ATOM   1183  C   LYS P 180      50.778  68.600  75.513  1.00 83.18           C  
ATOM   1184  O   LYS P 180      50.475  69.446  76.351  1.00 84.16           O  
ATOM   1185  CB  LYS P 180      51.615  66.591  76.596  1.00 82.47           C  
ATOM   1186  CG  LYS P 180      52.979  66.960  76.047  1.00 82.25           C  
ATOM   1187  CD  LYS P 180      54.068  66.273  76.815  1.00 81.75           C  
ATOM   1188  CE  LYS P 180      55.396  66.769  76.374  1.00 80.61           C  
ATOM   1189  NZ  LYS P 180      55.511  68.164  76.820  1.00 79.85           N  
ATOM   1190  N   LEU P 181      51.439  68.897  74.395  1.00 83.19           N  
ATOM   1191  CA  LEU P 181      51.768  70.275  74.049  1.00 83.53           C  
ATOM   1192  C   LEU P 181      50.560  71.190  74.076  1.00 83.90           C  
ATOM   1193  O   LEU P 181      50.631  72.306  74.602  1.00 83.27           O  
ATOM   1194  CB  LEU P 181      52.402  70.311  72.672  1.00 83.36           C  
ATOM   1195  CG  LEU P 181      52.471  71.712  72.129  1.00 83.62           C  
ATOM   1196  CD1 LEU P 181      53.757  71.836  71.522  1.00 83.66           C  
ATOM   1197  CD2 LEU P 181      51.439  71.826  71.057  1.00 83.97           C  
ATOM   1198  N   ILE P 182      49.454  70.747  73.492  1.00 84.68           N  
ATOM   1199  CA  ILE P 182      48.323  71.630  73.279  1.00 85.51           C  
ATOM   1200  C   ILE P 182      47.912  72.193  74.626  1.00 83.49           C  
ATOM   1201  O   ILE P 182      47.587  71.458  75.561  1.00 84.15           O  
ATOM   1202  CB  ILE P 182      47.153  70.902  72.595  1.00 87.78           C  
ATOM   1203  CG1 ILE P 182      46.553  69.801  73.461  1.00 89.23           C  
ATOM   1204  CG2 ILE P 182      47.611  70.253  71.341  1.00 88.11           C  
ATOM   1205  CD1 ILE P 182      45.489  68.997  72.762  1.00 89.49           C  
ATOM   1206  N   ASP P 183      47.982  73.500  74.747  1.00 81.26           N  
ATOM   1207  CA  ASP P 183      47.364  74.183  75.863  1.00 79.77           C  
ATOM   1208  C   ASP P 183      46.644  75.433  75.395  1.00 77.51           C  
ATOM   1209  O   ASP P 183      45.413  75.461  75.383  1.00 75.54           O  
ATOM   1210  CB  ASP P 183      48.452  74.445  76.906  1.00 80.34           C  
ATOM   1211  CG  ASP P 183      49.775  74.819  76.270  1.00 80.17           C  
ATOM   1212  OD1 ASP P 183      49.851  74.758  75.032  1.00 79.98           O  
ATOM   1213  OD2 ASP P 183      50.734  75.148  76.996  1.00 79.84           O  
ATOM   1214  N   LYS P 184      47.380  76.475  75.028  1.00 76.19           N  
ATOM   1215  CA  LYS P 184      46.871  77.497  74.130  1.00 75.06           C  
ATOM   1216  C   LYS P 184      47.466  77.411  72.732  1.00 73.07           C  
ATOM   1217  O   LYS P 184      47.075  78.199  71.873  1.00 72.45           O  
ATOM   1218  CB  LYS P 184      47.092  78.897  74.696  1.00 76.03           C  
ATOM   1219  CG  LYS P 184      46.220  79.222  75.882  1.00 77.01           C  
ATOM   1220  CD  LYS P 184      46.455  80.643  76.336  1.00 77.63           C  
ATOM   1221  CE  LYS P 184      47.869  80.831  76.831  1.00 78.08           C  
ATOM   1222  NZ  LYS P 184      48.136  80.006  78.034  1.00 78.23           N  
ATOM   1223  N   ASN P 185      48.416  76.517  72.457  1.00 71.24           N  
ATOM   1224  CA  ASN P 185      48.821  76.554  71.061  1.00 70.33           C  
ATOM   1225  C   ASN P 185      48.256  75.387  70.293  1.00 69.93           C  
ATOM   1226  O   ASN P 185      48.973  74.446  69.957  1.00 69.35           O  
ATOM   1227  CB  ASN P 185      50.332  76.485  70.934  1.00 70.01           C  
ATOM   1228  CG  ASN P 185      50.998  77.621  71.577  1.00 69.97           C  
ATOM   1229  OD1 ASN P 185      50.390  78.657  71.787  1.00 70.31           O  
ATOM   1230  ND2 ASN P 185      52.264  77.456  71.898  1.00 69.91           N  
ATOM   1231  N   ASN P 186      47.035  75.519  69.870  1.00 70.05           N  
ATOM   1232  CA  ASN P 186      46.535  74.840  68.712  1.00 69.92           C  
ATOM   1233  C   ASN P 186      45.554  75.809  68.074  1.00 69.71           C  
ATOM   1234  O   ASN P 186      44.453  76.039  68.576  1.00 69.58           O  
ATOM   1235  CB  ASN P 186      45.915  73.513  69.087  1.00 69.78           C  
ATOM   1236  CG  ASN P 186      44.910  73.650  70.180  1.00 69.73           C  
ATOM   1237  OD1 ASN P 186      44.867  74.666  70.860  1.00 69.57           O  
ATOM   1238  ND2 ASN P 186      44.097  72.627  70.372  1.00 69.88           N  
ATOM   1239  N   VAL P 187      45.929  76.358  66.935  1.00 68.72           N  
ATOM   1240  CA  VAL P 187      45.045  77.341  66.357  1.00 68.32           C  
ATOM   1241  C   VAL P 187      44.159  76.595  65.392  1.00 68.27           C  
ATOM   1242  O   VAL P 187      44.572  76.252  64.285  1.00 68.68           O  
ATOM   1243  CB  VAL P 187      45.844  78.463  65.694  1.00 68.37           C  
ATOM   1244  CG1 VAL P 187      46.350  79.397  66.729  1.00 68.57           C  
ATOM   1245  CG2 VAL P 187      47.031  77.884  65.087  1.00 68.24           C  
ATOM   1246  N   ILE P 188      42.919  76.376  65.793  1.00 68.33           N  
ATOM   1247  CA  ILE P 188      42.015  75.566  64.996  1.00 68.82           C  
ATOM   1248  C   ILE P 188      41.698  76.330  63.730  1.00 69.59           C  
ATOM   1249  O   ILE P 188      41.427  77.530  63.772  1.00 70.13           O  
ATOM   1250  CB  ILE P 188      40.737  75.223  65.772  1.00 68.67           C  
ATOM   1251  CG1 ILE P 188      39.744  74.493  64.877  1.00 68.20           C  
ATOM   1252  CG2 ILE P 188      40.110  76.450  66.360  1.00 68.93           C  
ATOM   1253  CD1 ILE P 188      38.409  74.285  65.524  1.00 68.03           C  
ATOM   1254  N   ASN P 189      41.750  75.653  62.600  1.00 70.41           N  
ATOM   1255  CA  ASN P 189      41.123  76.239  61.438  1.00 71.37           C  
ATOM   1256  C   ASN P 189      39.693  75.742  61.389  1.00 72.50           C  
ATOM   1257  O   ASN P 189      39.440  74.570  61.108  1.00 72.25           O  
ATOM   1258  CB  ASN P 189      41.896  75.879  60.182  1.00 71.05           C  
ATOM   1259  CG  ASN P 189      43.193  76.631  60.084  1.00 70.70           C  
ATOM   1260  OD1 ASN P 189      43.237  77.743  59.587  1.00 70.71           O  
ATOM   1261  ND2 ASN P 189      44.243  76.060  60.626  1.00 70.47           N  
ATOM   1262  N   ALA P 190      38.760  76.657  61.663  1.00 74.26           N  
ATOM   1263  CA  ALA P 190      37.404  76.270  62.038  1.00 75.77           C  
ATOM   1264  C   ALA P 190      36.859  75.212  61.099  1.00 76.90           C  
ATOM   1265  O   ALA P 190      36.168  74.281  61.525  1.00 77.25           O  
ATOM   1266  CB  ALA P 190      36.495  77.499  62.061  1.00 75.89           C  
ATOM   1267  N   LYS P 191      37.171  75.335  59.819  1.00 77.82           N  
ATOM   1268  CA  LYS P 191      37.073  74.230  58.894  1.00 78.32           C  
ATOM   1269  C   LYS P 191      38.462  73.975  58.352  1.00 77.68           C  
ATOM   1270  O   LYS P 191      39.340  74.841  58.408  1.00 76.84           O  
ATOM   1271  CB  LYS P 191      36.090  74.514  57.758  1.00 79.03           C  
ATOM   1272  CG  LYS P 191      34.653  74.573  58.187  1.00 79.67           C  
ATOM   1273  CD  LYS P 191      33.770  74.763  56.982  1.00 80.27           C  
ATOM   1274  CE  LYS P 191      33.692  73.503  56.158  1.00 80.24           C  
ATOM   1275  NZ  LYS P 191      32.916  72.468  56.887  1.00 80.21           N  
ATOM   1276  N   GLY P 192      38.670  72.769  57.845  1.00 77.50           N  
ATOM   1277  CA  GLY P 192      39.893  72.532  57.127  1.00 76.72           C  
ATOM   1278  C   GLY P 192      39.976  73.542  56.009  1.00 75.56           C  
ATOM   1279  O   GLY P 192      39.118  73.592  55.127  1.00 75.98           O  
ATOM   1280  N   ASN P 193      41.013  74.356  56.050  1.00 73.62           N  
ATOM   1281  CA  ASN P 193      41.239  75.391  55.066  1.00 72.21           C  
ATOM   1282  C   ASN P 193      42.665  75.262  54.580  1.00 71.45           C  
ATOM   1283  O   ASN P 193      43.345  74.281  54.883  1.00 71.33           O  
ATOM   1284  CB  ASN P 193      41.008  76.765  55.659  1.00 71.71           C  
ATOM   1285  CG  ASN P 193      39.611  76.943  56.120  1.00 71.45           C  
ATOM   1286  OD1 ASN P 193      38.712  76.251  55.674  1.00 70.80           O  
ATOM   1287  ND2 ASN P 193      39.410  77.867  57.033  1.00 71.69           N  
ATOM   1288  N   GLN P 194      43.111  76.235  53.818  1.00 70.79           N  
ATOM   1289  CA  GLN P 194      44.465  76.175  53.321  1.00 70.63           C  
ATOM   1290  C   GLN P 194      45.441  76.506  54.434  1.00 70.15           C  
ATOM   1291  O   GLN P 194      45.047  76.773  55.566  1.00 70.21           O  
ATOM   1292  CB  GLN P 194      44.593  77.143  52.173  1.00 71.09           C  
ATOM   1293  CG  GLN P 194      43.652  76.751  51.081  1.00 71.33           C  
ATOM   1294  CD  GLN P 194      43.959  75.362  50.606  1.00 71.49           C  
ATOM   1295  OE1 GLN P 194      45.121  74.994  50.525  1.00 71.96           O  
ATOM   1296  NE2 GLN P 194      42.932  74.581  50.291  1.00 71.28           N  
ATOM   1297  N   LEU P 195      46.729  76.482  54.121  1.00 69.64           N  
ATOM   1298  CA  LEU P 195      47.626  77.233  54.979  1.00 69.65           C  
ATOM   1299  C   LEU P 195      47.717  78.629  54.393  1.00 70.57           C  
ATOM   1300  O   LEU P 195      48.300  78.821  53.326  1.00 70.82           O  
ATOM   1301  CB  LEU P 195      49.009  76.605  55.073  1.00 68.93           C  
ATOM   1302  CG  LEU P 195      49.209  75.288  55.789  1.00 68.46           C  
ATOM   1303  CD1 LEU P 195      50.679  74.962  55.778  1.00 68.04           C  
ATOM   1304  CD2 LEU P 195      48.727  75.414  57.183  1.00 68.61           C  
ATOM   1305  N   THR P 196      47.157  79.611  55.082  1.00 71.39           N  
ATOM   1306  CA  THR P 196      47.003  80.939  54.510  1.00 72.02           C  
ATOM   1307  C   THR P 196      48.225  81.807  54.766  1.00 71.71           C  
ATOM   1308  O   THR P 196      48.175  83.018  54.545  1.00 72.35           O  
ATOM   1309  CB  THR P 196      45.739  81.605  55.077  1.00 72.36           C  
ATOM   1310  OG1 THR P 196      44.660  80.667  55.035  1.00 72.74           O  
ATOM   1311  CG2 THR P 196      45.292  82.787  54.227  1.00 72.29           C  
ATOM   1312  N   GLU P 197      49.296  81.238  55.300  1.00 70.98           N  
ATOM   1313  CA  GLU P 197      50.503  81.934  55.709  1.00 70.73           C  
ATOM   1314  C   GLU P 197      50.183  82.907  56.811  1.00 69.34           C  
ATOM   1315  O   GLU P 197      51.093  83.426  57.425  1.00 69.41           O  
ATOM   1316  CB  GLU P 197      51.200  82.729  54.602  1.00 71.84           C  
ATOM   1317  CG  GLU P 197      51.774  81.919  53.491  1.00 72.70           C  
ATOM   1318  CD  GLU P 197      50.808  81.714  52.354  1.00 73.47           C  
ATOM   1319  OE1 GLU P 197      49.643  82.122  52.465  1.00 73.35           O  
ATOM   1320  OE2 GLU P 197      51.224  81.173  51.313  1.00 74.39           O  
ATOM   1321  N   LYS P 198      48.919  83.199  57.052  1.00 67.82           N  
ATOM   1322  CA  LYS P 198      48.544  83.947  58.226  1.00 67.07           C  
ATOM   1323  C   LYS P 198      48.470  83.055  59.442  1.00 66.44           C  
ATOM   1324  O   LYS P 198      48.890  83.464  60.523  1.00 66.32           O  
ATOM   1325  CB  LYS P 198      47.205  84.644  57.991  1.00 66.92           C  
ATOM   1326  CG  LYS P 198      46.804  85.603  59.065  1.00 66.87           C  
ATOM   1327  CD  LYS P 198      45.539  86.340  58.679  1.00 66.89           C  
ATOM   1328  CE  LYS P 198      44.342  85.435  58.652  1.00 66.55           C  
ATOM   1329  NZ  LYS P 198      44.052  84.963  60.014  1.00 66.45           N  
ATOM   1330  N   HIS P 199      47.990  81.827  59.279  1.00 65.83           N  
ATOM   1331  CA  HIS P 199      48.002  80.904  60.396  1.00 65.33           C  
ATOM   1332  C   HIS P 199      49.412  80.635  60.877  1.00 64.57           C  
ATOM   1333  O   HIS P 199      49.696  80.884  62.046  1.00 64.64           O  
ATOM   1334  CB  HIS P 199      47.304  79.612  60.017  1.00 65.79           C  
ATOM   1335  CG  HIS P 199      45.917  79.830  59.528  1.00 66.57           C  
ATOM   1336  ND1 HIS P 199      44.963  80.472  60.284  1.00 66.85           N  
ATOM   1337  CD2 HIS P 199      45.315  79.493  58.365  1.00 66.95           C  
ATOM   1338  CE1 HIS P 199      43.836  80.540  59.600  1.00 66.99           C  
ATOM   1339  NE2 HIS P 199      44.020  79.945  58.436  1.00 67.08           N  
ATOM   1340  N   LEU P 200      50.314  80.170  60.008  1.00 63.67           N  
ATOM   1341  CA  LEU P 200      51.698  79.986  60.436  1.00 62.72           C  
ATOM   1342  C   LEU P 200      52.232  81.199  61.165  1.00 62.53           C  
ATOM   1343  O   LEU P 200      52.963  81.061  62.150  1.00 62.88           O  
ATOM   1344  CB  LEU P 200      52.611  79.699  59.260  1.00 62.05           C  
ATOM   1345  CG  LEU P 200      52.403  78.333  58.678  1.00 61.89           C  
ATOM   1346  CD1 LEU P 200      53.415  78.130  57.608  1.00 61.90           C  
ATOM   1347  CD2 LEU P 200      52.575  77.356  59.783  1.00 61.95           C  
ATOM   1348  N   ASN P 201      51.885  82.390  60.703  1.00 61.84           N  
ATOM   1349  CA  ASN P 201      52.300  83.582  61.416  1.00 61.13           C  
ATOM   1350  C   ASN P 201      51.718  83.569  62.822  1.00 60.83           C  
ATOM   1351  O   ASN P 201      52.413  83.851  63.802  1.00 61.07           O  
ATOM   1352  CB  ASN P 201      51.839  84.802  60.642  1.00 60.85           C  
ATOM   1353  CG  ASN P 201      52.702  85.970  60.872  1.00 60.64           C  
ATOM   1354  OD1 ASN P 201      53.518  85.967  61.776  1.00 60.67           O  
ATOM   1355  ND2 ASN P 201      52.573  86.976  60.033  1.00 60.72           N  
ATOM   1356  N   GLU P 202      50.450  83.176  62.942  1.00 60.22           N  
ATOM   1357  CA  GLU P 202      49.801  83.138  64.245  1.00 59.80           C  
ATOM   1358  C   GLU P 202      50.463  82.125  65.169  1.00 58.53           C  
ATOM   1359  O   GLU P 202      50.753  82.431  66.327  1.00 58.68           O  
ATOM   1360  CB  GLU P 202      48.316  82.836  64.072  1.00 60.81           C  
ATOM   1361  CG  GLU P 202      47.526  82.790  65.354  1.00 61.69           C  
ATOM   1362  CD  GLU P 202      46.039  82.676  65.119  1.00 62.41           C  
ATOM   1363  OE1 GLU P 202      45.627  82.610  63.948  1.00 62.52           O  
ATOM   1364  OE2 GLU P 202      45.277  82.663  66.102  1.00 63.06           O  
ATOM   1365  N   ALA P 203      50.721  80.920  64.688  1.00 57.05           N  
ATOM   1366  CA  ALA P 203      51.426  79.976  65.535  1.00 56.32           C  
ATOM   1367  C   ALA P 203      52.815  80.489  65.871  1.00 55.67           C  
ATOM   1368  O   ALA P 203      53.372  80.150  66.918  1.00 55.68           O  
ATOM   1369  CB  ALA P 203      51.497  78.611  64.870  1.00 56.46           C  
ATOM   1370  N   ALA P 204      53.384  81.334  65.020  1.00 55.03           N  
ATOM   1371  CA  ALA P 204      54.723  81.827  65.313  1.00 54.73           C  
ATOM   1372  C   ALA P 204      54.712  82.960  66.335  1.00 54.29           C  
ATOM   1373  O   ALA P 204      55.717  83.182  67.016  1.00 54.77           O  
ATOM   1374  CB  ALA P 204      55.417  82.268  64.036  1.00 54.82           C  
ATOM   1375  N   VAL P 205      53.613  83.700  66.463  1.00 53.41           N  
ATOM   1376  CA  VAL P 205      53.559  84.653  67.563  1.00 52.92           C  
ATOM   1377  C   VAL P 205      53.128  83.963  68.851  1.00 52.32           C  
ATOM   1378  O   VAL P 205      53.568  84.336  69.941  1.00 52.46           O  
ATOM   1379  CB  VAL P 205      52.658  85.844  67.225  1.00 53.48           C  
ATOM   1380  CG1 VAL P 205      51.225  85.430  67.118  1.00 53.63           C  
ATOM   1381  CG2 VAL P 205      52.812  86.901  68.273  1.00 53.75           C  
ATOM   1382  N   ARG P 206      52.261  82.953  68.757  1.00 51.75           N  
ATOM   1383  CA  ARG P 206      51.975  82.138  69.932  1.00 51.46           C  
ATOM   1384  C   ARG P 206      53.255  81.580  70.515  1.00 50.44           C  
ATOM   1385  O   ARG P 206      53.536  81.760  71.700  1.00 50.26           O  
ATOM   1386  CB  ARG P 206      51.054  80.984  69.583  1.00 52.11           C  
ATOM   1387  CG  ARG P 206      49.669  81.307  69.096  1.00 52.75           C  
ATOM   1388  CD  ARG P 206      48.755  81.811  70.165  1.00 53.32           C  
ATOM   1389  NE  ARG P 206      47.386  81.689  69.686  1.00 54.21           N  
ATOM   1390  CZ  ARG P 206      46.317  82.165  70.303  1.00 54.92           C  
ATOM   1391  NH1 ARG P 206      46.447  82.827  71.439  1.00 55.22           N  
ATOM   1392  NH2 ARG P 206      45.113  81.979  69.780  1.00 55.03           N  
ATOM   1393  N   ILE P 207      54.055  80.910  69.692  1.00 49.73           N  
ATOM   1394  CA  ILE P 207      55.347  80.467  70.182  1.00 49.52           C  
ATOM   1395  C   ILE P 207      56.234  81.663  70.451  1.00 49.31           C  
ATOM   1396  O   ILE P 207      57.293  81.542  71.071  1.00 48.94           O  
ATOM   1397  CB  ILE P 207      56.003  79.496  69.199  1.00 49.39           C  
ATOM   1398  CG1 ILE P 207      57.222  78.882  69.847  1.00 49.52           C  
ATOM   1399  CG2 ILE P 207      56.425  80.214  67.979  1.00 49.26           C  
ATOM   1400  CD1 ILE P 207      58.168  78.347  68.884  1.00 49.71           C  
ATOM   1401  N   GLY P 208      55.835  82.838  69.984  1.00 49.39           N  
ATOM   1402  CA  GLY P 208      56.529  84.033  70.413  1.00 49.25           C  
ATOM   1403  C   GLY P 208      56.403  84.254  71.902  1.00 48.99           C  
ATOM   1404  O   GLY P 208      57.398  84.242  72.620  1.00 49.84           O  
ATOM   1405  N   LYS P 209      55.176  84.373  72.398  1.00 48.26           N  
ATOM   1406  CA  LYS P 209      55.006  84.674  73.810  1.00 47.88           C  
ATOM   1407  C   LYS P 209      55.615  83.603  74.690  1.00 47.99           C  
ATOM   1408  O   LYS P 209      55.771  83.803  75.896  1.00 47.73           O  
ATOM   1409  CB  LYS P 209      53.534  84.858  74.138  1.00 47.61           C  
ATOM   1410  CG  LYS P 209      52.997  86.158  73.627  1.00 47.51           C  
ATOM   1411  CD  LYS P 209      51.530  86.255  73.861  1.00 47.59           C  
ATOM   1412  CE  LYS P 209      51.022  87.594  73.433  1.00 47.72           C  
ATOM   1413  NZ  LYS P 209      49.547  87.634  73.530  1.00 47.93           N  
ATOM   1414  N   GLY P 210      55.969  82.478  74.118  1.00 48.39           N  
ATOM   1415  CA  GLY P 210      56.653  81.483  74.897  1.00 48.87           C  
ATOM   1416  C   GLY P 210      58.149  81.611  74.886  1.00 49.19           C  
ATOM   1417  O   GLY P 210      58.848  80.661  75.241  1.00 49.23           O  
ATOM   1418  N   PHE P 211      58.663  82.764  74.486  1.00 49.55           N  
ATOM   1419  CA  PHE P 211      60.083  83.041  74.600  1.00 49.88           C  
ATOM   1420  C   PHE P 211      60.897  82.071  73.759  1.00 49.84           C  
ATOM   1421  O   PHE P 211      61.706  81.311  74.282  1.00 49.80           O  
ATOM   1422  CB  PHE P 211      60.493  82.962  76.064  1.00 50.24           C  
ATOM   1423  CG  PHE P 211      59.742  83.906  76.955  1.00 50.56           C  
ATOM   1424  CD1 PHE P 211      60.312  85.082  77.372  1.00 50.81           C  
ATOM   1425  CD2 PHE P 211      58.436  83.648  77.313  1.00 50.77           C  
ATOM   1426  CE1 PHE P 211      59.622  85.935  78.177  1.00 51.05           C  
ATOM   1427  CE2 PHE P 211      57.741  84.514  78.098  1.00 50.96           C  
ATOM   1428  CZ  PHE P 211      58.330  85.655  78.530  1.00 50.98           C  
ATOM   1429  N   GLY P 212      60.692  82.114  72.444  1.00 50.09           N  
ATOM   1430  CA  GLY P 212      61.374  81.230  71.513  1.00 50.36           C  
ATOM   1431  C   GLY P 212      60.932  81.436  70.081  1.00 50.30           C  
ATOM   1432  O   GLY P 212      59.852  81.977  69.845  1.00 50.28           O  
ATOM   1433  N   THR P 213      61.738  80.997  69.118  1.00 50.06           N  
ATOM   1434  CA  THR P 213      61.550  81.411  67.736  1.00 50.29           C  
ATOM   1435  C   THR P 213      61.478  80.186  66.846  1.00 50.05           C  
ATOM   1436  O   THR P 213      62.510  79.581  66.559  1.00 50.64           O  
ATOM   1437  CB  THR P 213      62.713  82.287  67.299  1.00 50.72           C  
ATOM   1438  OG1 THR P 213      63.871  81.468  67.169  1.00 50.80           O  
ATOM   1439  CG2 THR P 213      63.019  83.290  68.374  1.00 50.93           C  
ATOM   1440  N   ALA P 214      60.299  79.890  66.321  1.00 49.73           N  
ATOM   1441  CA  ALA P 214      60.050  78.570  65.759  1.00 49.81           C  
ATOM   1442  C   ALA P 214      60.972  78.352  64.578  1.00 49.97           C  
ATOM   1443  O   ALA P 214      60.990  79.159  63.654  1.00 50.43           O  
ATOM   1444  CB  ALA P 214      58.596  78.434  65.342  1.00 49.91           C  
ATOM   1445  N   THR P 215      61.776  77.294  64.626  1.00 50.16           N  
ATOM   1446  CA  THR P 215      62.729  77.033  63.558  1.00 50.37           C  
ATOM   1447  C   THR P 215      62.314  75.963  62.548  1.00 50.60           C  
ATOM   1448  O   THR P 215      62.787  76.015  61.418  1.00 50.56           O  
ATOM   1449  CB  THR P 215      64.088  76.709  64.184  1.00 50.32           C  
ATOM   1450  OG1 THR P 215      64.592  77.908  64.776  1.00 50.18           O  
ATOM   1451  CG2 THR P 215      65.087  76.219  63.180  1.00 50.36           C  
ATOM   1452  N   ASP P 216      61.352  75.091  62.819  1.00 51.18           N  
ATOM   1453  CA  ASP P 216      60.972  74.120  61.804  1.00 51.84           C  
ATOM   1454  C   ASP P 216      59.471  73.905  61.724  1.00 51.89           C  
ATOM   1455  O   ASP P 216      58.694  74.456  62.497  1.00 52.10           O  
ATOM   1456  CB  ASP P 216      61.612  72.765  62.044  1.00 52.52           C  
ATOM   1457  CG  ASP P 216      63.072  72.748  61.730  1.00 53.40           C  
ATOM   1458  OD1 ASP P 216      63.600  73.757  61.264  1.00 53.95           O  
ATOM   1459  OD2 ASP P 216      63.703  71.685  61.856  1.00 54.23           O  
ATOM   1460  N   ALA P 217      59.078  73.068  60.779  1.00 51.96           N  
ATOM   1461  CA  ALA P 217      57.698  72.666  60.591  1.00 52.16           C  
ATOM   1462  C   ALA P 217      57.676  71.230  60.070  1.00 52.76           C  
ATOM   1463  O   ALA P 217      58.689  70.729  59.599  1.00 53.74           O  
ATOM   1464  CB  ALA P 217      56.997  73.621  59.638  1.00 52.01           C  
ATOM   1465  N   TYR P 218      56.540  70.540  60.182  1.00 52.84           N  
ATOM   1466  CA  TYR P 218      56.488  69.152  59.742  1.00 52.89           C  
ATOM   1467  C   TYR P 218      55.084  68.720  59.358  1.00 54.13           C  
ATOM   1468  O   TYR P 218      54.100  69.277  59.834  1.00 54.40           O  
ATOM   1469  CB  TYR P 218      56.991  68.202  60.808  1.00 52.16           C  
ATOM   1470  CG  TYR P 218      58.437  68.322  61.001  1.00 51.65           C  
ATOM   1471  CD1 TYR P 218      59.288  67.756  60.110  1.00 51.84           C  
ATOM   1472  CD2 TYR P 218      58.958  68.989  62.069  1.00 51.64           C  
ATOM   1473  CE1 TYR P 218      60.616  67.862  60.247  1.00 52.04           C  
ATOM   1474  CE2 TYR P 218      60.294  69.093  62.228  1.00 51.83           C  
ATOM   1475  CZ  TYR P 218      61.124  68.523  61.301  1.00 51.92           C  
ATOM   1476  OH  TYR P 218      62.484  68.586  61.373  1.00 51.91           O  
ATOM   1477  N   MET P 219      55.018  67.719  58.476  1.00 55.42           N  
ATOM   1478  CA  MET P 219      53.845  66.856  58.249  1.00 56.33           C  
ATOM   1479  C   MET P 219      52.660  67.530  57.625  1.00 56.41           C  
ATOM   1480  O   MET P 219      52.437  68.704  57.845  1.00 56.99           O  
ATOM   1481  CB  MET P 219      53.357  66.263  59.567  1.00 57.06           C  
ATOM   1482  CG  MET P 219      54.239  65.259  60.230  1.00 57.89           C  
ATOM   1483  SD  MET P 219      54.227  63.656  59.440  1.00 59.39           S  
ATOM   1484  CE  MET P 219      55.334  62.768  60.522  1.00 59.25           C  
ATOM   1485  N   PRO P 220      51.861  66.791  56.857  1.00 56.00           N  
ATOM   1486  CA  PRO P 220      52.131  65.610  56.055  1.00 55.85           C  
ATOM   1487  C   PRO P 220      52.665  66.167  54.758  1.00 55.90           C  
ATOM   1488  O   PRO P 220      52.987  67.336  54.809  1.00 56.18           O  
ATOM   1489  CB  PRO P 220      50.763  64.976  55.899  1.00 55.58           C  
ATOM   1490  CG  PRO P 220      49.853  66.104  55.968  1.00 55.51           C  
ATOM   1491  CD  PRO P 220      50.417  67.016  56.977  1.00 55.62           C  
ATOM   1492  N   ILE P 221      52.818  65.422  53.663  1.00 55.56           N  
ATOM   1493  CA  ILE P 221      53.049  66.081  52.382  1.00 55.17           C  
ATOM   1494  C   ILE P 221      51.731  66.356  51.680  1.00 55.39           C  
ATOM   1495  O   ILE P 221      51.729  66.882  50.561  1.00 55.34           O  
ATOM   1496  CB  ILE P 221      53.976  65.275  51.465  1.00 54.93           C  
ATOM   1497  CG1 ILE P 221      54.535  66.183  50.382  1.00 55.21           C  
ATOM   1498  CG2 ILE P 221      53.208  64.187  50.809  1.00 54.73           C  
ATOM   1499  CD1 ILE P 221      55.457  65.502  49.419  1.00 55.54           C  
ATOM   1500  N   GLY P 222      50.613  66.036  52.309  1.00 56.05           N  
ATOM   1501  CA  GLY P 222      49.333  66.446  51.774  1.00 56.98           C  
ATOM   1502  C   GLY P 222      48.911  67.795  52.309  1.00 57.81           C  
ATOM   1503  O   GLY P 222      47.728  68.072  52.467  1.00 59.27           O  
ATOM   1504  N   VAL P 223      49.878  68.613  52.704  1.00 57.58           N  
ATOM   1505  CA  VAL P 223      49.583  70.015  52.975  1.00 57.05           C  
ATOM   1506  C   VAL P 223      50.571  70.911  52.251  1.00 56.16           C  
ATOM   1507  O   VAL P 223      50.183  71.730  51.413  1.00 56.09           O  
ATOM   1508  CB  VAL P 223      49.539  70.292  54.480  1.00 57.22           C  
ATOM   1509  CG1 VAL P 223      50.782  69.849  55.144  1.00 56.87           C  
ATOM   1510  CG2 VAL P 223      49.399  71.737  54.684  1.00 57.66           C  
ATOM   1511  N   HIS P 224      51.859  70.734  52.533  1.00 55.26           N  
ATOM   1512  CA  HIS P 224      52.921  71.516  51.922  1.00 54.93           C  
ATOM   1513  C   HIS P 224      52.821  71.555  50.412  1.00 56.19           C  
ATOM   1514  O   HIS P 224      53.489  72.368  49.770  1.00 56.06           O  
ATOM   1515  CB  HIS P 224      54.254  70.932  52.326  1.00 53.72           C  
ATOM   1516  CG  HIS P 224      55.370  71.377  51.464  1.00 52.32           C  
ATOM   1517  ND1 HIS P 224      55.727  72.693  51.340  1.00 51.63           N  
ATOM   1518  CD2 HIS P 224      56.173  70.684  50.631  1.00 51.71           C  
ATOM   1519  CE1 HIS P 224      56.730  72.788  50.490  1.00 51.50           C  
ATOM   1520  NE2 HIS P 224      57.023  71.583  50.049  1.00 51.39           N  
ATOM   1521  N   ALA P 225      52.039  70.662  49.822  1.00 57.76           N  
ATOM   1522  CA  ALA P 225      51.559  70.919  48.477  1.00 59.21           C  
ATOM   1523  C   ALA P 225      50.394  71.893  48.504  1.00 60.79           C  
ATOM   1524  O   ALA P 225      50.502  73.016  47.999  1.00 61.95           O  
ATOM   1525  CB  ALA P 225      51.157  69.625  47.795  1.00 59.32           C  
ATOM   1526  N   ASP P 226      49.287  71.512  49.133  1.00 62.10           N  
ATOM   1527  CA  ASP P 226      48.097  72.339  49.034  1.00 63.64           C  
ATOM   1528  C   ASP P 226      48.313  73.718  49.633  1.00 63.12           C  
ATOM   1529  O   ASP P 226      47.441  74.574  49.522  1.00 63.45           O  
ATOM   1530  CB  ASP P 226      46.921  71.628  49.688  1.00 65.51           C  
ATOM   1531  CG  ASP P 226      45.604  72.346  49.473  1.00 67.30           C  
ATOM   1532  OD1 ASP P 226      45.277  72.672  48.314  1.00 68.71           O  
ATOM   1533  OD2 ASP P 226      44.849  72.504  50.450  1.00 68.81           O  
ATOM   1534  N   PHE P 227      49.456  73.953  50.257  1.00 62.54           N  
ATOM   1535  CA  PHE P 227      49.856  75.314  50.588  1.00 62.49           C  
ATOM   1536  C   PHE P 227      50.531  75.987  49.407  1.00 63.06           C  
ATOM   1537  O   PHE P 227      50.761  77.197  49.420  1.00 62.91           O  
ATOM   1538  CB  PHE P 227      50.760  75.272  51.813  1.00 62.37           C  
ATOM   1539  CG  PHE P 227      51.621  76.457  51.994  1.00 61.63           C  
ATOM   1540  CD1 PHE P 227      51.115  77.635  52.397  1.00 61.28           C  
ATOM   1541  CD2 PHE P 227      52.972  76.347  51.839  1.00 61.46           C  
ATOM   1542  CE1 PHE P 227      51.932  78.676  52.580  1.00 61.08           C  
ATOM   1543  CE2 PHE P 227      53.782  77.390  52.037  1.00 61.00           C  
ATOM   1544  CZ  PHE P 227      53.268  78.556  52.398  1.00 60.78           C  
ATOM   1545  N   VAL P 228      50.814  75.222  48.354  1.00 64.35           N  
ATOM   1546  CA  VAL P 228      51.411  75.789  47.152  1.00 65.87           C  
ATOM   1547  C   VAL P 228      50.414  75.808  46.011  1.00 67.76           C  
ATOM   1548  O   VAL P 228      50.143  76.865  45.436  1.00 68.46           O  
ATOM   1549  CB  VAL P 228      52.678  75.036  46.755  1.00 65.97           C  
ATOM   1550  CG1 VAL P 228      53.116  75.513  45.420  1.00 65.73           C  
ATOM   1551  CG2 VAL P 228      53.749  75.298  47.747  1.00 66.53           C  
ATOM   1552  N   ASN P 229      49.903  74.642  45.614  1.00 70.08           N  
ATOM   1553  CA  ASN P 229      48.944  74.610  44.514  1.00 72.12           C  
ATOM   1554  C   ASN P 229      47.614  75.318  44.689  1.00 73.67           C  
ATOM   1555  O   ASN P 229      46.896  75.558  43.717  1.00 73.80           O  
ATOM   1556  CB  ASN P 229      48.401  73.193  44.307  1.00 72.59           C  
ATOM   1557  CG  ASN P 229      47.487  73.075  43.075  1.00 73.52           C  
ATOM   1558  OD1 ASN P 229      46.832  74.030  42.668  1.00 74.48           O  
ATOM   1559  ND2 ASN P 229      47.483  71.900  42.456  1.00 73.50           N  
ATOM   1560  N   SER P 230      47.275  75.675  45.919  1.00 76.07           N  
ATOM   1561  CA  SER P 230      45.995  76.322  46.168  1.00 78.16           C  
ATOM   1562  C   SER P 230      46.107  77.834  46.239  1.00 80.45           C  
ATOM   1563  O   SER P 230      45.295  78.561  45.664  1.00 81.05           O  
ATOM   1564  CB  SER P 230      45.396  75.983  47.534  1.00 77.78           C  
ATOM   1565  OG  SER P 230      46.324  76.234  48.575  1.00 77.54           O  
ATOM   1566  N   ILE P 231      47.129  78.324  46.916  1.00 83.11           N  
ATOM   1567  CA  ILE P 231      47.072  79.692  47.391  1.00 85.86           C  
ATOM   1568  C   ILE P 231      48.167  80.524  46.761  1.00 87.69           C  
ATOM   1569  O   ILE P 231      47.892  81.507  46.073  1.00 89.39           O  
ATOM   1570  CB  ILE P 231      47.225  79.782  48.921  1.00 86.85           C  
ATOM   1571  CG1 ILE P 231      46.027  79.130  49.616  1.00 87.52           C  
ATOM   1572  CG2 ILE P 231      47.309  81.234  49.364  1.00 86.80           C  
ATOM   1573  CD1 ILE P 231      44.671  79.907  49.274  1.00 87.50           C  
ATOM   1574  N   LEU P 232      49.409  80.117  46.954  1.00 88.75           N  
ATOM   1575  CA  LEU P 232      50.541  80.999  46.748  1.00 89.93           C  
ATOM   1576  C   LEU P 232      51.072  80.506  45.418  1.00 91.20           C  
ATOM   1577  O   LEU P 232      50.475  79.620  44.804  1.00 90.78           O  
ATOM   1578  CB  LEU P 232      51.616  80.987  47.826  1.00 89.72           C  
ATOM   1579  CG  LEU P 232      52.713  82.035  47.757  1.00 89.37           C  
ATOM   1580  CD1 LEU P 232      52.089  83.421  47.826  1.00 88.91           C  
ATOM   1581  CD2 LEU P 232      53.683  81.836  48.900  1.00 89.20           C  
ATOM   1582  N   GLY P 233      52.165  81.097  44.960  1.00 93.10           N  
ATOM   1583  CA  GLY P 233      52.728  80.751  43.675  1.00 93.83           C  
ATOM   1584  C   GLY P 233      51.902  81.183  42.487  1.00 94.71           C  
ATOM   1585  O   GLY P 233      52.127  80.722  41.365  1.00 96.18           O  
ATOM   1586  N   ARG P 234      50.900  82.008  42.722  1.00 93.56           N  
ATOM   1587  CA  ARG P 234      50.106  82.533  41.631  1.00 92.40           C  
ATOM   1588  C   ARG P 234      50.471  83.955  41.249  1.00 91.18           C  
ATOM   1589  O   ARG P 234      49.661  84.630  40.614  1.00 91.39           O  
ATOM   1590  CB  ARG P 234      48.647  82.321  41.955  1.00 92.48           C  
ATOM   1591  CG  ARG P 234      48.533  80.819  42.170  1.00 92.90           C  
ATOM   1592  CD  ARG P 234      49.003  80.100  40.892  1.00 93.61           C  
ATOM   1593  NE  ARG P 234      49.202  78.655  41.024  1.00 94.05           N  
ATOM   1594  CZ  ARG P 234      50.382  78.052  41.190  1.00 95.10           C  
ATOM   1595  NH1 ARG P 234      51.495  78.744  41.221  1.00 95.17           N  
ATOM   1596  NH2 ARG P 234      50.455  76.736  41.287  1.00 95.75           N  
ATOM   1597  N   GLN P 235      51.619  84.456  41.689  1.00 89.63           N  
ATOM   1598  CA  GLN P 235      52.187  85.627  41.037  1.00 89.27           C  
ATOM   1599  C   GLN P 235      52.281  85.280  39.563  1.00 88.15           C  
ATOM   1600  O   GLN P 235      52.607  84.156  39.184  1.00 86.31           O  
ATOM   1601  CB  GLN P 235      53.566  86.002  41.570  1.00 90.49           C  
ATOM   1602  CG  GLN P 235      54.723  85.156  41.043  1.00 91.95           C  
ATOM   1603  CD  GLN P 235      56.067  85.774  41.348  1.00 92.89           C  
ATOM   1604  OE1 GLN P 235      56.170  86.648  42.203  1.00 93.87           O  
ATOM   1605  NE2 GLN P 235      57.099  85.344  40.636  1.00 93.30           N  
ATOM   1606  N   MET P 236      51.980  86.261  38.721  1.00 88.61           N  
ATOM   1607  CA  MET P 236      52.189  86.111  37.293  1.00 88.62           C  
ATOM   1608  C   MET P 236      53.235  87.098  36.808  1.00 87.81           C  
ATOM   1609  O   MET P 236      53.133  88.307  37.017  1.00 87.30           O  
ATOM   1610  CB  MET P 236      50.887  86.326  36.526  1.00 89.04           C  
ATOM   1611  CG  MET P 236      49.805  85.292  36.796  1.00 89.11           C  
ATOM   1612  SD  MET P 236      50.239  83.603  36.354  1.00 88.80           S  
ATOM   1613  CE  MET P 236      50.319  83.747  34.582  1.00 88.87           C  
ATOM   1614  N   GLN P 237      54.252  86.571  36.153  1.00 86.66           N  
ATOM   1615  CA  GLN P 237      55.213  87.413  35.478  1.00 84.99           C  
ATOM   1616  C   GLN P 237      54.895  87.383  33.990  1.00 84.42           C  
ATOM   1617  O   GLN P 237      55.300  86.467  33.271  1.00 84.52           O  
ATOM   1618  CB  GLN P 237      56.635  86.924  35.759  1.00 84.45           C  
ATOM   1619  CG  GLN P 237      57.039  86.988  37.237  1.00 83.89           C  
ATOM   1620  CD  GLN P 237      58.427  86.419  37.511  1.00 82.65           C  
ATOM   1621  OE1 GLN P 237      58.948  85.626  36.732  1.00 82.07           O  
ATOM   1622  NE2 GLN P 237      59.016  86.806  38.634  1.00 81.22           N  
ATOM   1623  N   LEU P 238      54.221  88.426  33.531  1.00 84.17           N  
ATOM   1624  CA  LEU P 238      53.921  88.671  32.133  1.00 83.96           C  
ATOM   1625  C   LEU P 238      54.751  89.915  31.836  1.00 84.87           C  
ATOM   1626  O   LEU P 238      54.400  91.035  32.219  1.00 85.83           O  
ATOM   1627  CB  LEU P 238      52.419  88.874  31.900  1.00 82.99           C  
ATOM   1628  CG  LEU P 238      51.491  87.687  32.147  1.00 81.66           C  
ATOM   1629  CD1 LEU P 238      50.036  88.083  32.100  1.00 81.02           C  
ATOM   1630  CD2 LEU P 238      51.754  86.691  31.092  1.00 81.20           C  
ATOM   1631  N   MET P 239      55.839  89.701  31.116  1.00 84.44           N  
ATOM   1632  CA  MET P 239      56.975  90.600  31.013  1.00 83.96           C  
ATOM   1633  C   MET P 239      57.300  90.800  29.532  1.00 83.40           C  
ATOM   1634  O   MET P 239      56.561  90.357  28.649  1.00 85.47           O  
ATOM   1635  CB  MET P 239      58.156  89.977  31.766  1.00 84.13           C  
ATOM   1636  CG  MET P 239      59.332  90.867  32.073  1.00 84.34           C  
ATOM   1637  SD  MET P 239      58.956  92.036  33.372  1.00 84.52           S  
ATOM   1638  CE  MET P 239      59.012  90.949  34.782  1.00 84.19           C  
ATOM   1639  N   GLN P 240      58.411  91.466  29.246  1.00 81.42           N  
ATOM   1640  CA  GLN P 240      58.927  91.136  27.938  1.00 79.83           C  
ATOM   1641  C   GLN P 240      59.542  89.807  28.293  1.00 78.96           C  
ATOM   1642  O   GLN P 240      60.359  89.738  29.209  1.00 78.23           O  
ATOM   1643  CB  GLN P 240      59.948  92.126  27.375  1.00 79.92           C  
ATOM   1644  CG  GLN P 240      61.430  91.729  27.417  1.00 80.27           C  
ATOM   1645  CD  GLN P 240      62.071  91.830  28.756  1.00 80.19           C  
ATOM   1646  OE1 GLN P 240      61.439  92.213  29.728  1.00 81.31           O  
ATOM   1647  NE2 GLN P 240      63.336  91.458  28.827  1.00 79.52           N  
ATOM   1648  N   ASP P 241      59.078  88.724  27.702  1.00 78.44           N  
ATOM   1649  CA  ASP P 241      59.554  87.421  28.124  1.00 78.21           C  
ATOM   1650  C   ASP P 241      59.442  86.491  26.941  1.00 77.13           C  
ATOM   1651  O   ASP P 241      58.457  86.547  26.203  1.00 75.71           O  
ATOM   1652  CB  ASP P 241      58.745  86.919  29.325  1.00 78.74           C  
ATOM   1653  CG  ASP P 241      59.487  85.894  30.149  1.00 78.89           C  
ATOM   1654  OD1 ASP P 241      60.609  85.512  29.763  1.00 79.14           O  
ATOM   1655  OD2 ASP P 241      58.959  85.517  31.214  1.00 78.69           O  
ATOM   1656  N   ASN P 242      60.429  85.632  26.779  1.00 77.54           N  
ATOM   1657  CA  ASN P 242      60.586  84.957  25.505  1.00 77.94           C  
ATOM   1658  C   ASN P 242      59.359  84.096  25.263  1.00 77.31           C  
ATOM   1659  O   ASN P 242      58.674  83.689  26.202  1.00 76.22           O  
ATOM   1660  CB  ASN P 242      61.884  84.153  25.468  1.00 78.55           C  
ATOM   1661  CG  ASN P 242      61.915  83.008  26.448  1.00 78.81           C  
ATOM   1662  OD1 ASN P 242      60.911  82.365  26.710  1.00 79.19           O  
ATOM   1663  ND2 ASN P 242      63.094  82.732  26.977  1.00 78.85           N  
ATOM   1664  N   SER P 243      59.044  83.864  23.995  1.00 77.25           N  
ATOM   1665  CA  SER P 243      58.049  82.865  23.680  1.00 76.86           C  
ATOM   1666  C   SER P 243      58.555  81.501  24.152  1.00 76.47           C  
ATOM   1667  O   SER P 243      59.757  81.286  24.345  1.00 76.84           O  
ATOM   1668  CB  SER P 243      57.736  82.897  22.181  1.00 76.57           C  
ATOM   1669  OG  SER P 243      58.902  82.733  21.402  1.00 75.49           O  
ATOM   1670  N   GLY P 244      57.623  80.580  24.390  1.00 75.05           N  
ATOM   1671  CA  GLY P 244      58.034  79.204  24.580  1.00 73.98           C  
ATOM   1672  C   GLY P 244      58.817  78.974  25.843  1.00 73.04           C  
ATOM   1673  O   GLY P 244      58.288  79.182  26.934  1.00 74.23           O  
ATOM   1674  N   ASN P 245      60.066  78.525  25.708  1.00 71.26           N  
ATOM   1675  CA  ASN P 245      60.836  77.974  26.825  1.00 69.90           C  
ATOM   1676  C   ASN P 245      60.922  78.908  28.024  1.00 67.92           C  
ATOM   1677  O   ASN P 245      61.527  79.978  27.984  1.00 68.62           O  
ATOM   1678  CB  ASN P 245      62.252  77.654  26.382  1.00 70.67           C  
ATOM   1679  CG  ASN P 245      63.072  77.064  27.488  1.00 71.61           C  
ATOM   1680  OD1 ASN P 245      62.549  76.397  28.373  1.00 72.54           O  
ATOM   1681  ND2 ASN P 245      64.366  77.315  27.456  1.00 71.79           N  
ATOM   1682  N   VAL P 246      60.360  78.441  29.130  1.00 65.06           N  
ATOM   1683  CA  VAL P 246      60.337  79.148  30.399  1.00 63.32           C  
ATOM   1684  C   VAL P 246      59.674  78.179  31.349  1.00 62.06           C  
ATOM   1685  O   VAL P 246      58.977  77.263  30.904  1.00 63.08           O  
ATOM   1686  CB  VAL P 246      59.565  80.475  30.267  1.00 63.32           C  
ATOM   1687  CG1 VAL P 246      58.076  80.211  30.103  1.00 63.09           C  
ATOM   1688  CG2 VAL P 246      59.768  81.334  31.505  1.00 63.63           C  
ATOM   1689  N   ASN P 247      59.859  78.375  32.643  1.00 60.26           N  
ATOM   1690  CA  ASN P 247      59.314  77.457  33.628  1.00 59.15           C  
ATOM   1691  C   ASN P 247      57.970  77.986  34.089  1.00 58.89           C  
ATOM   1692  O   ASN P 247      57.558  79.071  33.688  1.00 59.40           O  
ATOM   1693  CB  ASN P 247      60.295  77.336  34.780  1.00 58.76           C  
ATOM   1694  CG  ASN P 247      61.632  76.853  34.326  1.00 58.49           C  
ATOM   1695  OD1 ASN P 247      62.653  77.457  34.618  1.00 58.24           O  
ATOM   1696  ND2 ASN P 247      61.642  75.750  33.614  1.00 58.62           N  
ATOM   1697  N   THR P 248      57.280  77.222  34.914  1.00 58.51           N  
ATOM   1698  CA  THR P 248      56.128  77.753  35.607  1.00 58.75           C  
ATOM   1699  C   THR P 248      56.184  77.315  37.058  1.00 59.11           C  
ATOM   1700  O   THR P 248      57.129  76.664  37.497  1.00 59.66           O  
ATOM   1701  CB  THR P 248      54.831  77.252  35.005  1.00 58.65           C  
ATOM   1702  OG1 THR P 248      54.691  75.871  35.323  1.00 59.04           O  
ATOM   1703  CG2 THR P 248      54.858  77.383  33.511  1.00 58.55           C  
ATOM   1704  N   GLY P 249      55.163  77.656  37.804  1.00 59.33           N  
ATOM   1705  CA  GLY P 249      55.040  77.097  39.126  1.00 60.04           C  
ATOM   1706  C   GLY P 249      56.129  77.525  40.087  1.00 60.42           C  
ATOM   1707  O   GLY P 249      57.026  78.312  39.780  1.00 61.18           O  
ATOM   1708  N   TYR P 250      56.045  76.961  41.287  1.00 60.23           N  
ATOM   1709  CA  TYR P 250      56.633  77.604  42.450  1.00 59.72           C  
ATOM   1710  C   TYR P 250      56.963  76.487  43.429  1.00 59.21           C  
ATOM   1711  O   TYR P 250      56.163  75.561  43.569  1.00 59.07           O  
ATOM   1712  CB  TYR P 250      55.685  78.631  43.072  1.00 59.99           C  
ATOM   1713  CG  TYR P 250      56.390  79.743  43.817  1.00 60.51           C  
ATOM   1714  CD1 TYR P 250      57.126  80.702  43.133  1.00 61.04           C  
ATOM   1715  CD2 TYR P 250      56.316  79.831  45.201  1.00 61.03           C  
ATOM   1716  CE1 TYR P 250      57.772  81.721  43.804  1.00 61.87           C  
ATOM   1717  CE2 TYR P 250      56.955  80.842  45.889  1.00 61.54           C  
ATOM   1718  CZ  TYR P 250      57.683  81.787  45.189  1.00 62.04           C  
ATOM   1719  OH  TYR P 250      58.324  82.800  45.866  1.00 62.67           O  
ATOM   1720  N   SER P 251      58.115  76.554  44.106  1.00 58.80           N  
ATOM   1721  CA  SER P 251      58.525  75.535  45.080  1.00 58.49           C  
ATOM   1722  C   SER P 251      58.904  76.236  46.377  1.00 57.88           C  
ATOM   1723  O   SER P 251      59.887  76.980  46.414  1.00 58.71           O  
ATOM   1724  CB  SER P 251      59.693  74.700  44.551  1.00 58.66           C  
ATOM   1725  OG  SER P 251      60.848  75.499  44.365  1.00 59.33           O  
ATOM   1726  N   VAL P 252      58.158  75.978  47.446  1.00 56.25           N  
ATOM   1727  CA  VAL P 252      58.123  76.870  48.596  1.00 55.12           C  
ATOM   1728  C   VAL P 252      58.796  76.187  49.779  1.00 54.41           C  
ATOM   1729  O   VAL P 252      58.247  75.256  50.364  1.00 54.42           O  
ATOM   1730  CB  VAL P 252      56.689  77.265  48.936  1.00 54.73           C  
ATOM   1731  CG1 VAL P 252      56.677  78.203  50.089  1.00 54.80           C  
ATOM   1732  CG2 VAL P 252      56.055  77.890  47.764  1.00 54.66           C  
ATOM   1733  N   ASN P 253      59.972  76.668  50.164  1.00 53.81           N  
ATOM   1734  CA  ASN P 253      60.604  76.351  51.436  1.00 53.05           C  
ATOM   1735  C   ASN P 253      60.930  77.661  52.124  1.00 52.80           C  
ATOM   1736  O   ASN P 253      60.537  78.732  51.671  1.00 53.97           O  
ATOM   1737  CB  ASN P 253      61.886  75.551  51.267  1.00 52.85           C  
ATOM   1738  CG  ASN P 253      61.650  74.239  50.613  1.00 52.97           C  
ATOM   1739  OD1 ASN P 253      60.536  73.740  50.595  1.00 52.96           O  
ATOM   1740  ND2 ASN P 253      62.701  73.656  50.069  1.00 53.23           N  
ATOM   1741  N   GLY P 254      61.663  77.578  53.223  1.00 52.02           N  
ATOM   1742  CA  GLY P 254      62.217  78.781  53.825  1.00 51.65           C  
ATOM   1743  C   GLY P 254      61.242  79.906  54.102  1.00 51.11           C  
ATOM   1744  O   GLY P 254      61.627  81.076  54.023  1.00 51.76           O  
ATOM   1745  N   PHE P 255      59.989  79.588  54.408  1.00 49.83           N  
ATOM   1746  CA  PHE P 255      59.054  80.615  54.844  1.00 48.70           C  
ATOM   1747  C   PHE P 255      59.585  81.330  56.071  1.00 47.82           C  
ATOM   1748  O   PHE P 255      60.155  80.700  56.962  1.00 48.06           O  
ATOM   1749  CB  PHE P 255      57.709  80.000  55.177  1.00 48.54           C  
ATOM   1750  CG  PHE P 255      56.766  80.954  55.826  1.00 48.26           C  
ATOM   1751  CD1 PHE P 255      56.065  81.859  55.083  1.00 48.24           C  
ATOM   1752  CD2 PHE P 255      56.583  80.943  57.180  1.00 48.06           C  
ATOM   1753  CE1 PHE P 255      55.204  82.721  55.687  1.00 48.28           C  
ATOM   1754  CE2 PHE P 255      55.728  81.809  57.776  1.00 47.91           C  
ATOM   1755  CZ  PHE P 255      55.042  82.694  57.033  1.00 48.01           C  
ATOM   1756  N   TYR P 256      59.397  82.651  56.129  1.00 46.53           N  
ATOM   1757  CA  TYR P 256      59.715  83.387  57.344  1.00 45.58           C  
ATOM   1758  C   TYR P 256      58.750  84.531  57.605  1.00 45.27           C  
ATOM   1759  O   TYR P 256      58.405  85.297  56.708  1.00 45.00           O  
ATOM   1760  CB  TYR P 256      61.155  83.884  57.356  1.00 45.26           C  
ATOM   1761  CG  TYR P 256      61.705  84.663  56.197  1.00 44.82           C  
ATOM   1762  CD1 TYR P 256      61.465  86.002  56.072  1.00 44.84           C  
ATOM   1763  CD2 TYR P 256      62.599  84.082  55.321  1.00 44.37           C  
ATOM   1764  CE1 TYR P 256      62.013  86.723  55.054  1.00 44.77           C  
ATOM   1765  CE2 TYR P 256      63.156  84.792  54.308  1.00 44.33           C  
ATOM   1766  CZ  TYR P 256      62.854  86.115  54.173  1.00 44.63           C  
ATOM   1767  OH  TYR P 256      63.398  86.850  53.151  1.00 44.88           O  
ATOM   1768  N   SER P 257      58.334  84.635  58.869  1.00 45.24           N  
ATOM   1769  CA  SER P 257      57.273  85.542  59.286  1.00 45.42           C  
ATOM   1770  C   SER P 257      57.657  86.558  60.348  1.00 45.48           C  
ATOM   1771  O   SER P 257      57.947  87.715  60.045  1.00 45.59           O  
ATOM   1772  CB  SER P 257      56.119  84.729  59.843  1.00 45.41           C  
ATOM   1773  OG  SER P 257      55.296  85.573  60.604  1.00 45.33           O  
ATOM   1774  N   SER P 258      57.653  86.148  61.601  1.00 45.72           N  
ATOM   1775  CA  SER P 258      58.247  87.000  62.610  1.00 46.15           C  
ATOM   1776  C   SER P 258      59.745  86.822  62.605  1.00 46.73           C  
ATOM   1777  O   SER P 258      60.496  87.785  62.754  1.00 46.80           O  
ATOM   1778  CB  SER P 258      57.694  86.673  63.988  1.00 46.36           C  
ATOM   1779  OG  SER P 258      58.384  87.399  64.981  1.00 46.54           O  
ATOM   1780  N   ARG P 259      60.189  85.584  62.446  1.00 47.81           N  
ATOM   1781  CA  ARG P 259      61.573  85.189  62.612  1.00 48.57           C  
ATOM   1782  C   ARG P 259      61.863  84.037  61.654  1.00 48.80           C  
ATOM   1783  O   ARG P 259      61.057  83.127  61.478  1.00 48.31           O  
ATOM   1784  CB  ARG P 259      61.804  84.822  64.083  1.00 48.92           C  
ATOM   1785  CG  ARG P 259      61.523  86.012  65.031  1.00 49.09           C  
ATOM   1786  CD  ARG P 259      61.398  85.631  66.489  1.00 49.43           C  
ATOM   1787  NE  ARG P 259      61.144  86.768  67.381  1.00 49.91           N  
ATOM   1788  CZ  ARG P 259      59.945  87.287  67.638  1.00 49.87           C  
ATOM   1789  NH1 ARG P 259      58.861  86.788  67.067  1.00 49.74           N  
ATOM   1790  NH2 ARG P 259      59.831  88.314  68.465  1.00 49.73           N  
ATOM   1791  N   GLY P 260      63.033  84.080  61.020  1.00 49.40           N  
ATOM   1792  CA  GLY P 260      63.274  83.294  59.824  1.00 50.35           C  
ATOM   1793  C   GLY P 260      63.495  81.818  60.067  1.00 51.21           C  
ATOM   1794  O   GLY P 260      64.204  81.440  60.998  1.00 51.85           O  
ATOM   1795  N   PHE P 261      62.922  80.984  59.207  1.00 52.09           N  
ATOM   1796  CA  PHE P 261      63.114  79.559  59.414  1.00 53.15           C  
ATOM   1797  C   PHE P 261      62.858  78.778  58.132  1.00 54.87           C  
ATOM   1798  O   PHE P 261      62.712  79.350  57.048  1.00 55.05           O  
ATOM   1799  CB  PHE P 261      62.251  79.035  60.568  1.00 52.92           C  
ATOM   1800  CG  PHE P 261      60.765  79.117  60.366  1.00 52.13           C  
ATOM   1801  CD1 PHE P 261      60.101  78.145  59.698  1.00 52.16           C  
ATOM   1802  CD2 PHE P 261      60.030  80.094  60.973  1.00 51.41           C  
ATOM   1803  CE1 PHE P 261      58.772  78.192  59.581  1.00 52.07           C  
ATOM   1804  CE2 PHE P 261      58.693  80.124  60.854  1.00 51.43           C  
ATOM   1805  CZ  PHE P 261      58.067  79.179  60.162  1.00 51.73           C  
ATOM   1806  N   ILE P 262      62.858  77.445  58.279  1.00 56.85           N  
ATOM   1807  CA  ILE P 262      62.708  76.434  57.242  1.00 58.04           C  
ATOM   1808  C   ILE P 262      61.461  75.650  57.590  1.00 59.18           C  
ATOM   1809  O   ILE P 262      61.092  75.537  58.756  1.00 58.84           O  
ATOM   1810  CB  ILE P 262      63.901  75.457  57.203  1.00 58.03           C  
ATOM   1811  CG1 ILE P 262      65.214  76.173  56.981  1.00 58.20           C  
ATOM   1812  CG2 ILE P 262      63.745  74.441  56.117  1.00 57.86           C  
ATOM   1813  CD1 ILE P 262      66.373  75.231  57.078  1.00 58.16           C  
ATOM   1814  N   LYS P 263      60.815  75.084  56.587  1.00 61.29           N  
ATOM   1815  CA  LYS P 263      59.900  73.998  56.866  1.00 63.16           C  
ATOM   1816  C   LYS P 263      60.408  72.712  56.239  1.00 65.29           C  
ATOM   1817  O   LYS P 263      60.144  72.425  55.071  1.00 66.88           O  
ATOM   1818  CB  LYS P 263      58.495  74.341  56.388  1.00 63.17           C  
ATOM   1819  CG  LYS P 263      58.414  74.785  54.991  1.00 63.70           C  
ATOM   1820  CD  LYS P 263      57.034  75.259  54.686  1.00 64.05           C  
ATOM   1821  CE  LYS P 263      57.003  75.776  53.282  1.00 64.39           C  
ATOM   1822  NZ  LYS P 263      57.947  76.907  53.157  1.00 64.68           N  
ATOM   1823  N   LEU P 264      61.023  71.881  57.070  1.00 67.14           N  
ATOM   1824  CA  LEU P 264      61.445  70.559  56.662  1.00 68.26           C  
ATOM   1825  C   LEU P 264      60.190  69.737  56.647  1.00 70.65           C  
ATOM   1826  O   LEU P 264      59.658  69.400  57.695  1.00 71.16           O  
ATOM   1827  CB  LEU P 264      62.388  69.944  57.682  1.00 67.39           C  
ATOM   1828  CG  LEU P 264      63.676  70.681  57.932  1.00 66.90           C  
ATOM   1829  CD1 LEU P 264      64.338  70.090  59.142  1.00 66.44           C  
ATOM   1830  CD2 LEU P 264      64.532  70.495  56.707  1.00 67.21           C  
ATOM   1831  N   HIS P 265      59.722  69.357  55.487  1.00 74.09           N  
ATOM   1832  CA  HIS P 265      58.317  69.039  55.550  1.00 77.75           C  
ATOM   1833  C   HIS P 265      58.031  67.946  54.552  1.00 78.46           C  
ATOM   1834  O   HIS P 265      58.927  67.435  53.881  1.00 77.91           O  
ATOM   1835  CB  HIS P 265      57.501  70.310  55.325  1.00 80.31           C  
ATOM   1836  CG  HIS P 265      56.113  70.265  55.892  1.00 81.91           C  
ATOM   1837  ND1 HIS P 265      55.066  69.645  55.253  1.00 82.48           N  
ATOM   1838  CD2 HIS P 265      55.593  70.809  57.018  1.00 82.80           C  
ATOM   1839  CE1 HIS P 265      53.968  69.797  55.964  1.00 82.67           C  
ATOM   1840  NE2 HIS P 265      54.261  70.489  57.046  1.00 83.10           N  
ATOM   1841  N   GLY P 266      56.767  67.579  54.475  1.00 79.92           N  
ATOM   1842  CA  GLY P 266      56.406  66.467  53.650  1.00 81.15           C  
ATOM   1843  C   GLY P 266      57.072  65.203  54.090  1.00 82.23           C  
ATOM   1844  O   GLY P 266      57.765  64.574  53.295  1.00 83.61           O  
ATOM   1845  N   SER P 267      56.931  64.834  55.347  1.00 82.38           N  
ATOM   1846  CA  SER P 267      57.012  63.425  55.644  1.00 83.41           C  
ATOM   1847  C   SER P 267      56.074  62.756  54.672  1.00 84.22           C  
ATOM   1848  O   SER P 267      54.994  63.278  54.397  1.00 85.55           O  
ATOM   1849  CB  SER P 267      56.547  63.125  57.060  1.00 83.78           C  
ATOM   1850  OG  SER P 267      57.324  63.720  58.066  1.00 84.94           O  
ATOM   1851  N   THR P 268      56.461  61.628  54.116  1.00 84.40           N  
ATOM   1852  CA  THR P 268      55.347  60.861  53.610  1.00 84.66           C  
ATOM   1853  C   THR P 268      55.048  59.724  54.561  1.00 84.74           C  
ATOM   1854  O   THR P 268      55.372  58.573  54.309  1.00 85.20           O  
ATOM   1855  CB  THR P 268      55.711  60.354  52.232  1.00 84.77           C  
ATOM   1856  OG1 THR P 268      56.952  59.654  52.325  1.00 85.73           O  
ATOM   1857  CG2 THR P 268      55.912  61.508  51.316  1.00 84.12           C  
ATOM   1858  N   VAL P 269      54.317  60.053  55.621  1.00 84.40           N  
ATOM   1859  CA  VAL P 269      53.841  59.092  56.602  1.00 84.40           C  
ATOM   1860  C   VAL P 269      52.583  59.647  57.245  1.00 84.04           C  
ATOM   1861  O   VAL P 269      52.584  60.771  57.748  1.00 82.48           O  
ATOM   1862  CB  VAL P 269      54.909  58.794  57.668  1.00 84.68           C  
ATOM   1863  CG1 VAL P 269      56.072  58.011  57.102  1.00 85.02           C  
ATOM   1864  CG2 VAL P 269      55.419  60.071  58.232  1.00 84.53           C  
ATOM   1865  N   MET P 270      51.503  58.879  57.214  1.00 84.83           N  
ATOM   1866  CA  MET P 270      50.397  58.972  58.161  1.00 84.88           C  
ATOM   1867  C   MET P 270      49.847  57.578  58.395  1.00 84.86           C  
ATOM   1868  O   MET P 270      49.502  56.851  57.463  1.00 84.79           O  
ATOM   1869  CB  MET P 270      49.299  59.925  57.701  1.00 85.12           C  
ATOM   1870  CG  MET P 270      49.604  61.379  57.907  1.00 85.58           C  
ATOM   1871  SD  MET P 270      49.581  61.785  59.658  1.00 85.74           S  
ATOM   1872  CE  MET P 270      51.311  61.906  60.072  1.00 86.55           C  
ATOM   1873  N   GLU P 271      49.778  57.184  59.659  1.00 85.07           N  
ATOM   1874  CA  GLU P 271      49.148  55.925  59.995  1.00 85.16           C  
ATOM   1875  C   GLU P 271      47.722  56.135  60.417  1.00 84.62           C  
ATOM   1876  O   GLU P 271      46.811  55.701  59.712  1.00 84.60           O  
ATOM   1877  CB  GLU P 271      49.907  55.220  61.115  1.00 85.69           C  
ATOM   1878  N   ASN P 272      47.516  56.818  61.535  1.00 83.87           N  
ATOM   1879  CA  ASN P 272      46.170  57.061  62.017  1.00 83.68           C  
ATOM   1880  C   ASN P 272      45.327  57.741  60.961  1.00 83.70           C  
ATOM   1881  O   ASN P 272      44.253  57.247  60.607  1.00 84.31           O  
ATOM   1882  CB  ASN P 272      46.217  57.916  63.275  1.00 83.35           C  
ATOM   1883  N   GLU P 273      45.834  58.848  60.423  1.00 83.28           N  
ATOM   1884  CA  GLU P 273      45.014  59.747  59.621  1.00 83.53           C  
ATOM   1885  C   GLU P 273      44.177  58.983  58.598  1.00 83.71           C  
ATOM   1886  O   GLU P 273      42.962  59.183  58.504  1.00 83.45           O  
ATOM   1887  CB  GLU P 273      45.910  60.781  58.943  1.00 83.15           C  
ATOM   1888  N   LEU P 274      44.799  58.077  57.851  1.00 83.94           N  
ATOM   1889  CA  LEU P 274      44.046  57.229  56.941  1.00 84.06           C  
ATOM   1890  C   LEU P 274      43.862  55.867  57.573  1.00 85.52           C  
ATOM   1891  O   LEU P 274      44.806  55.086  57.660  1.00 86.68           O  
ATOM   1892  CB  LEU P 274      44.771  57.090  55.608  1.00 83.39           C  
ATOM   1893  N   ILE P 275      42.648  55.571  58.004  1.00 87.06           N  
ATOM   1894  CA  ILE P 275      42.413  54.337  58.725  1.00 88.90           C  
ATOM   1895  C   ILE P 275      42.305  53.182  57.754  1.00 91.35           C  
ATOM   1896  O   ILE P 275      41.499  53.212  56.827  1.00 91.78           O  
ATOM   1897  CB  ILE P 275      41.141  54.423  59.562  1.00 88.65           C  
ATOM   1898  N   LEU P 276      43.087  52.133  58.008  1.00 94.60           N  
ATOM   1899  CA  LEU P 276      42.954  50.896  57.248  1.00 97.15           C  
ATOM   1900  C   LEU P 276      41.577  50.289  57.454  1.00100.21           C  
ATOM   1901  O   LEU P 276      41.262  49.231  56.899  1.00100.95           O  
ATOM   1902  CB  LEU P 276      44.042  49.906  57.640  1.00 97.10           C  
ATOM   1903  N   ASP P 277      40.747  50.947  58.261  1.00103.53           N  
ATOM   1904  CA  ASP P 277      39.360  50.575  58.491  1.00106.19           C  
ATOM   1905  C   ASP P 277      38.586  50.592  57.183  1.00109.40           C  
ATOM   1906  O   ASP P 277      37.393  50.283  57.166  1.00110.82           O  
ATOM   1907  CB  ASP P 277      38.709  51.516  59.505  1.00105.60           C  
ATOM   1908  N   GLU P 278      39.241  50.986  56.094  1.00112.69           N  
ATOM   1909  CA  GLU P 278      38.649  50.864  54.774  1.00115.26           C  
ATOM   1910  C   GLU P 278      38.532  49.399  54.395  1.00118.56           C  
ATOM   1911  O   GLU P 278      38.886  48.504  55.163  1.00118.08           O  
ATOM   1912  CB  GLU P 278      39.492  51.587  53.729  1.00114.83           C  
ATOM   1913  N   SER P 279      38.058  49.159  53.175  1.00122.85           N  
ATOM   1914  CA  SER P 279      37.733  47.809  52.725  1.00125.71           C  
ATOM   1915  C   SER P 279      38.915  46.862  52.901  1.00128.10           C  
ATOM   1916  O   SER P 279      38.739  45.640  52.915  1.00128.89           O  
ATOM   1917  CB  SER P 279      37.271  47.829  51.266  1.00125.71           C  
ATOM   1918  N   LEU P 280      40.124  47.415  53.046  1.00130.01           N  
ATOM   1919  CA  LEU P 280      41.243  46.614  53.526  1.00130.72           C  
ATOM   1920  C   LEU P 280      41.045  46.156  54.966  1.00130.69           C  
ATOM   1921  O   LEU P 280      41.903  45.424  55.472  1.00131.45           O  
ATOM   1922  CB  LEU P 280      42.568  47.376  53.405  1.00130.75           C  
ATOM   1923  N   GLN P 281      39.983  46.576  55.651  1.00129.41           N  
ATOM   1924  CA  GLN P 281      39.702  46.119  57.009  1.00128.63           C  
ATOM   1925  C   GLN P 281      39.686  44.601  57.017  1.00128.39           C  
ATOM   1926  O   GLN P 281      38.963  43.971  56.244  1.00128.71           O  
ATOM   1927  CB  GLN P 281      38.371  46.671  57.501  1.00128.12           C  
ATOM   1928  N   PRO P 282      40.494  44.007  57.888  1.00127.41           N  
ATOM   1929  CA  PRO P 282      40.565  42.558  57.971  1.00125.89           C  
ATOM   1930  C   PRO P 282      40.646  42.120  59.422  1.00124.50           C  
ATOM   1931  O   PRO P 282      41.535  42.550  60.158  1.00124.13           O  
ATOM   1932  CB  PRO P 282      41.780  42.041  57.207  1.00125.59           C  
ATOM   1933  N   LEU P 283      39.708  41.274  59.842  1.00123.02           N  
ATOM   1934  CA  LEU P 283      39.786  40.719  61.184  1.00121.26           C  
ATOM   1935  C   LEU P 283      41.096  39.976  61.306  1.00120.58           C  
ATOM   1936  O   LEU P 283      41.457  39.202  60.417  1.00120.13           O  
ATOM   1937  CB  LEU P 283      38.612  39.785  61.463  1.00120.40           C  
ATOM   1938  N   PRO P 284      41.844  40.246  62.365  1.00120.41           N  
ATOM   1939  CA  PRO P 284      43.064  39.475  62.505  1.00120.45           C  
ATOM   1940  C   PRO P 284      42.900  38.460  63.621  1.00121.28           C  
ATOM   1941  O   PRO P 284      43.047  38.805  64.794  1.00122.11           O  
ATOM   1942  CB  PRO P 284      44.246  40.401  62.776  1.00120.05           C  
ATOM   1943  N   ASN P 285      42.668  37.196  63.256  1.00121.77           N  
ATOM   1944  CA  ASN P 285      42.523  36.106  64.212  1.00121.61           C  
ATOM   1945  C   ASN P 285      41.674  36.525  65.402  1.00122.31           C  
ATOM   1946  O   ASN P 285      42.211  36.767  66.485  1.00122.32           O  
ATOM   1947  CB  ASN P 285      43.893  35.620  64.674  1.00121.02           C  
ATOM   1948  N   ALA P 286      40.360  36.636  65.220  1.00123.36           N  
ATOM   1949  CA  ALA P 286      39.502  37.218  66.246  1.00124.16           C  
ATOM   1950  C   ALA P 286      39.615  36.487  67.582  1.00124.87           C  
ATOM   1951  O   ALA P 286      39.104  36.967  68.598  1.00126.53           O  
ATOM   1952  CB  ALA P 286      38.045  37.242  65.778  1.00123.81           C  
ATOM   1953  N   PRO P 287      40.261  35.323  67.605  1.00123.93           N  
ATOM   1954  CA  PRO P 287      40.720  34.748  68.859  1.00122.58           C  
ATOM   1955  C   PRO P 287      41.499  35.728  69.715  1.00122.36           C  
ATOM   1956  O   PRO P 287      41.047  36.068  70.807  1.00121.98           O  
ATOM   1957  CB  PRO P 287      41.603  33.526  68.595  1.00121.99           C  
ATOM   1958  N   GLN P 288      42.650  36.193  69.229  1.00123.08           N  
ATOM   1959  CA  GLN P 288      43.512  37.143  69.925  1.00123.17           C  
ATOM   1960  C   GLN P 288      43.229  38.594  69.525  1.00122.20           C  
ATOM   1961  O   GLN P 288      43.950  39.511  69.930  1.00121.61           O  
ATOM   1962  CB  GLN P 288      44.982  36.802  69.683  1.00123.16           C  
ATOM   1963  N   PRO P 289      42.202  38.809  68.708  1.00120.39           N  
ATOM   1964  CA  PRO P 289      41.720  40.146  68.396  1.00117.80           C  
ATOM   1965  C   PRO P 289      40.433  40.367  69.161  1.00115.11           C  
ATOM   1966  O   PRO P 289      39.450  39.659  68.954  1.00115.19           O  
ATOM   1967  CB  PRO P 289      41.470  40.314  66.904  1.00117.04           C  
ATOM   1968  N   ALA P 290      40.438  41.367  70.033  1.00112.14           N  
ATOM   1969  CA  ALA P 290      39.300  41.552  70.914  1.00110.58           C  
ATOM   1970  C   ALA P 290      38.032  41.628  70.088  1.00109.70           C  
ATOM   1971  O   ALA P 290      38.049  42.102  68.953  1.00109.56           O  
ATOM   1972  CB  ALA P 290      39.463  42.815  71.739  1.00110.48           C  
ATOM   1973  N   LYS P 291      36.940  41.119  70.643  1.00108.69           N  
ATOM   1974  CA  LYS P 291      35.720  40.954  69.868  1.00107.97           C  
ATOM   1975  C   LYS P 291      35.306  42.268  69.228  1.00107.83           C  
ATOM   1976  O   LYS P 291      35.477  43.341  69.803  1.00107.95           O  
ATOM   1977  CB  LYS P 291      34.590  40.430  70.749  1.00107.54           C  
ATOM   1978  N   VAL P 292      34.787  42.176  68.007  1.00107.64           N  
ATOM   1979  CA  VAL P 292      34.315  43.357  67.308  1.00107.87           C  
ATOM   1980  C   VAL P 292      33.379  44.136  68.209  1.00108.94           C  
ATOM   1981  O   VAL P 292      32.481  43.566  68.828  1.00109.90           O  
ATOM   1982  CB  VAL P 292      33.598  42.957  66.022  1.00107.47           C  
ATOM   1983  N   THR P 293      33.625  45.431  68.324  1.00109.54           N  
ATOM   1984  CA  THR P 293      32.847  46.224  69.254  1.00110.14           C  
ATOM   1985  C   THR P 293      31.378  46.192  68.863  1.00111.19           C  
ATOM   1986  O   THR P 293      31.027  46.014  67.698  1.00110.51           O  
ATOM   1987  CB  THR P 293      33.362  47.659  69.287  1.00110.15           C  
ATOM   1988  N   ALA P 294      30.511  46.323  69.858  1.00113.22           N  
ATOM   1989  CA  ALA P 294      29.112  46.565  69.551  1.00114.78           C  
ATOM   1990  C   ALA P 294      29.025  47.809  68.695  1.00116.60           C  
ATOM   1991  O   ALA P 294      29.569  48.853  69.057  1.00116.48           O  
ATOM   1992  CB  ALA P 294      28.285  46.748  70.819  1.00114.43           C  
ATOM   1993  N   THR P 295      28.357  47.692  67.551  1.00119.16           N  
ATOM   1994  CA  THR P 295      28.245  48.822  66.642  1.00120.59           C  
ATOM   1995  C   THR P 295      27.704  49.996  67.433  1.00122.16           C  
ATOM   1996  O   THR P 295      26.638  49.893  68.047  1.00122.90           O  
ATOM   1997  CB  THR P 295      27.336  48.487  65.461  1.00120.44           C  
ATOM   1998  N   VAL P 296      28.438  51.104  67.419  1.00123.55           N  
ATOM   1999  CA  VAL P 296      28.269  52.137  68.425  1.00124.72           C  
ATOM   2000  C   VAL P 296      26.808  52.510  68.552  1.00126.12           C  
ATOM   2001  O   VAL P 296      26.099  52.601  67.550  1.00126.98           O  
ATOM   2002  CB  VAL P 296      29.098  53.360  68.046  1.00124.84           C  
ATOM   2003  N   GLU P 297      26.345  52.673  69.786  1.00126.70           N  
ATOM   2004  CA  GLU P 297      24.956  53.050  69.972  1.00127.66           C  
ATOM   2005  C   GLU P 297      24.666  54.326  69.199  1.00128.80           C  
ATOM   2006  O   GLU P 297      25.326  55.353  69.378  1.00129.36           O  
ATOM   2007  CB  GLU P 297      24.645  53.246  71.450  1.00127.42           C  
ATOM   2008  N   THR P 298      23.674  54.251  68.319  1.00129.63           N  
ATOM   2009  CA  THR P 298      23.390  55.345  67.401  1.00130.09           C  
ATOM   2010  C   THR P 298      22.963  56.559  68.212  1.00130.04           C  
ATOM   2011  O   THR P 298      22.047  56.474  69.035  1.00129.92           O  
ATOM   2012  CB  THR P 298      22.318  54.937  66.398  1.00130.29           C  
ATOM   2013  N   LYS P 299      23.636  57.684  67.991  1.00129.55           N  
ATOM   2014  CA  LYS P 299      23.369  58.894  68.752  1.00128.53           C  
ATOM   2015  C   LYS P 299      21.918  59.329  68.633  1.00128.16           C  
ATOM   2016  O   LYS P 299      21.259  59.549  69.652  1.00127.73           O  
ATOM   2017  CB  LYS P 299      24.283  60.028  68.292  1.00127.91           C  
ATOM   2018  N   GLN P 300      21.410  59.433  67.407  1.00127.59           N  
ATOM   2019  CA  GLN P 300      20.210  60.216  67.121  1.00126.67           C  
ATOM   2020  C   GLN P 300      20.393  61.627  67.672  1.00126.06           C  
ATOM   2021  O   GLN P 300      19.562  62.160  68.405  1.00126.09           O  
ATOM   2022  CB  GLN P 300      18.956  59.550  67.684  1.00126.58           C  
ATOM   2023  N   LYS P 301      21.501  62.230  67.251  1.00125.29           N  
ATOM   2024  CA  LYS P 301      22.230  63.222  68.020  1.00124.64           C  
ATOM   2025  C   LYS P 301      21.321  64.340  68.517  1.00124.32           C  
ATOM   2026  O   LYS P 301      20.584  64.974  67.759  1.00124.49           O  
ATOM   2027  CB  LYS P 301      23.363  63.801  67.181  1.00124.12           C  
ATOM   2028  N   GLY P 302      21.406  64.582  69.825  1.00123.75           N  
ATOM   2029  CA  GLY P 302      20.649  65.646  70.469  1.00123.18           C  
ATOM   2030  C   GLY P 302      21.506  66.896  70.583  1.00122.60           C  
ATOM   2031  O   GLY P 302      22.714  66.809  70.822  1.00123.20           O  
ATOM   2032  N   ALA P 303      20.881  68.062  70.417  1.00121.35           N  
ATOM   2033  CA  ALA P 303      21.635  69.309  70.308  1.00120.44           C  
ATOM   2034  C   ALA P 303      21.575  70.072  71.626  1.00119.43           C  
ATOM   2035  O   ALA P 303      20.586  70.720  71.974  1.00119.16           O  
ATOM   2036  CB  ALA P 303      21.096  70.153  69.161  1.00120.38           C  
ATOM   2037  N   PHE P 304      22.685  70.007  72.353  1.00118.48           N  
ATOM   2038  CA  PHE P 304      22.914  70.794  73.553  1.00118.00           C  
ATOM   2039  C   PHE P 304      24.311  71.373  73.482  1.00118.19           C  
ATOM   2040  O   PHE P 304      24.493  72.590  73.396  1.00118.31           O  
ATOM   2041  CB  PHE P 304      22.747  69.944  74.811  1.00117.67           C  
ATOM   2042  N   GLU P 305      25.299  70.482  73.498  1.00118.45           N  
ATOM   2043  CA  GLU P 305      26.697  70.866  73.502  1.00118.75           C  
ATOM   2044  C   GLU P 305      27.016  71.655  72.242  1.00119.17           C  
ATOM   2045  O   GLU P 305      26.297  71.591  71.242  1.00119.89           O  
ATOM   2046  CB  GLU P 305      27.591  69.633  73.596  1.00118.45           C  
ATOM   2047  N   ASN P 306      28.113  72.414  72.303  1.00118.63           N  
ATOM   2048  CA  ASN P 306      28.359  73.456  71.317  1.00117.85           C  
ATOM   2049  C   ASN P 306      28.264  72.898  69.905  1.00117.59           C  
ATOM   2050  O   ASN P 306      29.030  72.006  69.528  1.00119.04           O  
ATOM   2051  CB  ASN P 306      29.733  74.085  71.548  1.00117.27           C  
ATOM   2052  N   GLU P 307      27.350  73.460  69.116  1.00115.72           N  
ATOM   2053  CA  GLU P 307      26.954  72.905  67.831  1.00114.03           C  
ATOM   2054  C   GLU P 307      25.845  73.769  67.257  1.00113.09           C  
ATOM   2055  O   GLU P 307      25.204  74.541  67.972  1.00113.57           O  
ATOM   2056  CB  GLU P 307      26.472  71.456  67.962  1.00113.29           C  
ATOM   2057  N   GLU P 308      25.630  73.631  65.953  1.00111.56           N  
ATOM   2058  CA  GLU P 308      24.413  74.086  65.294  1.00110.01           C  
ATOM   2059  C   GLU P 308      23.431  72.926  65.349  1.00109.33           C  
ATOM   2060  O   GLU P 308      23.646  71.972  66.104  1.00110.09           O  
ATOM   2061  CB  GLU P 308      24.682  74.525  63.855  1.00109.29           C  
ATOM   2062  N   ASP P 309      22.351  73.006  64.574  1.00107.83           N  
ATOM   2063  CA  ASP P 309      21.454  71.861  64.498  1.00106.25           C  
ATOM   2064  C   ASP P 309      21.874  70.972  63.340  1.00105.61           C  
ATOM   2065  O   ASP P 309      21.694  71.329  62.175  1.00105.77           O  
ATOM   2066  CB  ASP P 309      20.005  72.304  64.334  1.00105.85           C  
ATOM   2067  N   ARG P 310      22.418  69.805  63.661  1.00105.05           N  
ATOM   2068  CA  ARG P 310      22.986  68.892  62.688  1.00104.42           C  
ATOM   2069  C   ARG P 310      21.896  67.987  62.154  1.00104.55           C  
ATOM   2070  O   ARG P 310      20.727  68.104  62.521  1.00104.95           O  
ATOM   2071  CB  ARG P 310      24.102  68.038  63.301  1.00104.11           C  
ATOM   2072  N   ALA P 311      22.300  67.075  61.283  1.00104.53           N  
ATOM   2073  CA  ALA P 311      21.411  66.043  60.787  1.00104.22           C  
ATOM   2074  C   ALA P 311      21.332  64.920  61.805  1.00103.46           C  
ATOM   2075  O   ALA P 311      21.737  65.064  62.960  1.00103.74           O  
ATOM   2076  CB  ALA P 311      21.896  65.512  59.444  1.00104.16           C  
ATOM   2077  N   GLY P 312      20.782  63.792  61.385  1.00102.51           N  
ATOM   2078  CA  GLY P 312      20.960  62.585  62.166  1.00101.75           C  
ATOM   2079  C   GLY P 312      22.363  62.036  61.938  1.00101.29           C  
ATOM   2080  O   GLY P 312      23.210  62.666  61.300  1.00101.53           O  
ATOM   2081  N   LEU P 313      22.610  60.854  62.477  1.00100.24           N  
ATOM   2082  CA  LEU P 313      23.907  60.218  62.383  1.00 99.20           C  
ATOM   2083  C   LEU P 313      23.720  58.712  62.290  1.00 98.88           C  
ATOM   2084  O   LEU P 313      22.823  58.151  62.923  1.00 98.54           O  
ATOM   2085  CB  LEU P 313      24.765  60.583  63.588  1.00 99.10           C  
ATOM   2086  N   SER P 314      24.558  58.062  61.493  1.00 98.21           N  
ATOM   2087  CA  SER P 314      24.452  56.627  61.301  1.00 97.36           C  
ATOM   2088  C   SER P 314      25.662  55.914  61.894  1.00 96.45           C  
ATOM   2089  O   SER P 314      26.583  56.532  62.426  1.00 96.67           O  
ATOM   2090  CB  SER P 314      24.314  56.301  59.820  1.00 97.46           C  
ATOM   2091  N   TYR P 315      25.649  54.587  61.808  1.00 94.96           N  
ATOM   2092  CA  TYR P 315      26.714  53.787  62.384  1.00 93.50           C  
ATOM   2093  C   TYR P 315      26.932  52.541  61.547  1.00 92.20           C  
ATOM   2094  O   TYR P 315      25.986  51.903  61.085  1.00 92.24           O  
ATOM   2095  CB  TYR P 315      26.411  53.405  63.834  1.00 93.50           C  
ATOM   2096  N   LYS P 316      28.201  52.196  61.371  1.00 91.23           N  
ATOM   2097  CA  LYS P 316      28.583  50.992  60.651  1.00 90.42           C  
ATOM   2098  C   LYS P 316      29.374  50.103  61.598  1.00 89.66           C  
ATOM   2099  O   LYS P 316      30.327  50.557  62.235  1.00 90.85           O  
ATOM   2100  CB  LYS P 316      29.410  51.328  59.406  1.00 89.92           C  
ATOM   2101  N   VAL P 317      28.970  48.839  61.693  1.00 87.25           N  
ATOM   2102  CA  VAL P 317      29.563  47.888  62.630  1.00 85.07           C  
ATOM   2103  C   VAL P 317      31.068  47.835  62.398  1.00 83.11           C  
ATOM   2104  O   VAL P 317      31.524  47.780  61.253  1.00 83.04           O  
ATOM   2105  CB  VAL P 317      28.934  46.509  62.477  1.00 84.89           C  
ATOM   2106  N   VAL P 318      31.827  47.842  63.485  1.00 80.61           N  
ATOM   2107  CA  VAL P 318      33.270  48.012  63.471  1.00 78.45           C  
ATOM   2108  C   VAL P 318      33.976  46.816  62.858  1.00 76.10           C  
ATOM   2109  O   VAL P 318      33.416  45.733  62.713  1.00 75.24           O  
ATOM   2110  CB  VAL P 318      33.786  48.220  64.882  1.00 78.70           C  
ATOM   2111  N   VAL P 319      35.229  47.025  62.488  1.00 74.22           N  
ATOM   2112  CA  VAL P 319      36.077  45.910  62.114  1.00 73.56           C  
ATOM   2113  C   VAL P 319      37.131  45.681  63.185  1.00 73.05           C  
ATOM   2114  O   VAL P 319      38.051  46.481  63.346  1.00 73.82           O  
ATOM   2115  CB  VAL P 319      36.751  46.182  60.778  1.00 73.65           C  
ATOM   2116  N   ASN P 320      37.008  44.567  63.910  1.00 71.55           N  
ATOM   2117  CA  ASN P 320      37.801  44.360  65.119  1.00 70.12           C  
ATOM   2118  C   ASN P 320      39.287  44.366  64.807  1.00 69.00           C  
ATOM   2119  O   ASN P 320      39.704  44.027  63.701  1.00 68.67           O  
ATOM   2120  CB  ASN P 320      37.420  43.055  65.793  1.00 70.39           C  
ATOM   2121  N   SER P 321      40.091  44.751  65.792  1.00 67.92           N  
ATOM   2122  CA  SER P 321      41.441  45.201  65.502  1.00 67.41           C  
ATOM   2123  C   SER P 321      42.491  44.420  66.288  1.00 66.60           C  
ATOM   2124  O   SER P 321      42.204  43.434  66.966  1.00 66.13           O  
ATOM   2125  CB  SER P 321      41.568  46.691  65.784  1.00 67.48           C  
ATOM   2126  N   ASP P 322      43.720  44.921  66.224  1.00 66.03           N  
ATOM   2127  CA  ASP P 322      44.923  44.183  66.584  1.00 65.73           C  
ATOM   2128  C   ASP P 322      44.959  43.924  68.082  1.00 65.66           C  
ATOM   2129  O   ASP P 322      43.978  44.127  68.796  1.00 66.26           O  
ATOM   2130  CB  ASP P 322      46.156  44.952  66.140  1.00 65.74           C  
ATOM   2131  N   ASP P 323      46.087  43.405  68.570  1.00 65.19           N  
ATOM   2132  CA  ASP P 323      46.209  43.091  69.991  1.00 64.67           C  
ATOM   2133  C   ASP P 323      45.949  44.302  70.879  1.00 64.19           C  
ATOM   2134  O   ASP P 323      46.697  45.279  70.839  1.00 64.10           O  
ATOM   2135  CB  ASP P 323      47.602  42.533  70.292  1.00 64.28           C  
ATOM   2136  N   ALA P 324      44.935  44.199  71.737  1.00 63.72           N  
ATOM   2137  CA  ALA P 324      44.542  45.210  72.708  1.00 63.30           C  
ATOM   2138  C   ALA P 324      43.986  46.509  72.137  1.00 63.07           C  
ATOM   2139  O   ALA P 324      44.250  47.566  72.702  1.00 63.55           O  
ATOM   2140  CB  ALA P 324      45.726  45.543  73.617  1.00 63.25           C  
ATOM   2141  N   GLN P 325      43.216  46.479  71.055  1.00 63.01           N  
ATOM   2142  CA  GLN P 325      42.428  47.655  70.700  1.00 63.08           C  
ATOM   2143  C   GLN P 325      41.199  47.229  69.906  1.00 63.71           C  
ATOM   2144  O   GLN P 325      41.270  46.346  69.054  1.00 64.03           O  
ATOM   2145  CB  GLN P 325      43.255  48.667  69.908  1.00 62.62           C  
ATOM   2146  N   SER P 326      40.078  47.889  70.169  1.00 64.18           N  
ATOM   2147  CA  SER P 326      38.883  47.705  69.361  1.00 64.55           C  
ATOM   2148  C   SER P 326      38.477  49.077  68.866  1.00 65.55           C  
ATOM   2149  O   SER P 326      38.615  50.050  69.603  1.00 66.08           O  
ATOM   2150  CB  SER P 326      37.750  47.064  70.158  1.00 64.12           C  
ATOM   2151  N   ALA P 327      38.001  49.170  67.626  1.00 66.20           N  
ATOM   2152  CA  ALA P 327      37.747  50.467  67.014  1.00 66.53           C  
ATOM   2153  C   ALA P 327      36.404  50.510  66.313  1.00 67.73           C  
ATOM   2154  O   ALA P 327      36.227  49.869  65.281  1.00 68.00           O  
ATOM   2155  CB  ALA P 327      38.827  50.785  66.009  1.00 66.41           C  
ATOM   2156  N   PRO P 328      35.487  51.327  66.826  1.00 69.53           N  
ATOM   2157  CA  PRO P 328      34.180  51.537  66.214  1.00 71.67           C  
ATOM   2158  C   PRO P 328      34.398  52.378  64.970  1.00 73.80           C  
ATOM   2159  O   PRO P 328      35.540  52.722  64.660  1.00 75.69           O  
ATOM   2160  CB  PRO P 328      33.215  52.225  67.176  1.00 71.53           C  
ATOM   2161  N   SER P 329      33.322  52.718  64.253  1.00 75.08           N  
ATOM   2162  CA  SER P 329      33.547  53.444  63.006  1.00 76.49           C  
ATOM   2163  C   SER P 329      32.866  54.801  62.924  1.00 78.61           C  
ATOM   2164  O   SER P 329      33.505  55.832  63.123  1.00 78.67           O  
ATOM   2165  CB  SER P 329      33.102  52.599  61.819  1.00 76.35           C  
ATOM   2166  N   GLU P 330      31.567  54.820  62.677  1.00 81.74           N  
ATOM   2167  CA  GLU P 330      30.909  56.019  62.176  1.00 84.09           C  
ATOM   2168  C   GLU P 330      30.914  57.147  63.193  1.00 86.07           C  
ATOM   2169  O   GLU P 330      31.155  56.926  64.380  1.00 86.61           O  
ATOM   2170  CB  GLU P 330      29.476  55.701  61.774  1.00 84.26           C  
ATOM   2171  N   GLU P 331      30.709  58.370  62.713  1.00 88.86           N  
ATOM   2172  CA  GLU P 331      30.507  59.511  63.594  1.00 91.36           C  
ATOM   2173  C   GLU P 331      29.354  60.415  63.169  1.00 93.94           C  
ATOM   2174  O   GLU P 331      28.330  60.449  63.848  1.00 94.68           O  
ATOM   2175  CB  GLU P 331      31.796  60.318  63.679  1.00 91.26           C  
ATOM   2176  N   VAL P 332      29.509  61.163  62.068  1.00 96.74           N  
ATOM   2177  CA  VAL P 332      28.473  62.065  61.554  1.00 98.36           C  
ATOM   2178  C   VAL P 332      28.369  61.873  60.049  1.00100.27           C  
ATOM   2179  O   VAL P 332      29.280  62.265  59.316  1.00101.02           O  
ATOM   2180  CB  VAL P 332      28.793  63.520  61.879  1.00 97.97           C  
ATOM   2181  N   THR P 333      27.234  61.360  59.580  1.00102.12           N  
ATOM   2182  CA  THR P 333      27.184  60.804  58.234  1.00103.48           C  
ATOM   2183  C   THR P 333      26.457  61.660  57.195  1.00104.80           C  
ATOM   2184  O   THR P 333      27.086  62.119  56.236  1.00106.31           O  
ATOM   2185  CB  THR P 333      26.555  59.412  58.286  1.00103.26           C  
ATOM   2186  N   ALA P 334      25.146  61.884  57.356  1.00104.83           N  
ATOM   2187  CA  ALA P 334      24.318  62.178  56.185  1.00104.53           C  
ATOM   2188  C   ALA P 334      24.319  63.649  55.784  1.00104.91           C  
ATOM   2189  O   ALA P 334      25.040  64.047  54.866  1.00105.50           O  
ATOM   2190  CB  ALA P 334      22.883  61.722  56.445  1.00103.85           C  
ATOM   2191  N   THR P 335      23.518  64.479  56.456  1.00104.80           N  
ATOM   2192  CA  THR P 335      23.325  65.840  55.955  1.00104.50           C  
ATOM   2193  C   THR P 335      24.143  66.869  56.720  1.00104.00           C  
ATOM   2194  O   THR P 335      24.145  68.050  56.361  1.00104.01           O  
ATOM   2195  CB  THR P 335      21.844  66.220  55.996  1.00104.29           C  
ATOM   2196  N   VAL P 336      24.849  66.449  57.760  1.00102.92           N  
ATOM   2197  CA  VAL P 336      25.380  67.415  58.703  1.00101.93           C  
ATOM   2198  C   VAL P 336      26.499  68.261  58.128  1.00101.24           C  
ATOM   2199  O   VAL P 336      26.852  69.275  58.732  1.00100.76           O  
ATOM   2200  CB  VAL P 336      25.863  66.675  59.948  1.00102.17           C  
ATOM   2201  N   SER P 337      27.024  67.908  56.965  1.00101.23           N  
ATOM   2202  CA  SER P 337      28.382  68.303  56.641  1.00102.03           C  
ATOM   2203  C   SER P 337      28.492  69.607  55.861  1.00102.92           C  
ATOM   2204  O   SER P 337      29.608  69.969  55.476  1.00103.67           O  
ATOM   2205  CB  SER P 337      29.059  67.185  55.863  1.00102.04           C  
ATOM   2206  N   ASN P 338      27.392  70.318  55.602  1.00103.17           N  
ATOM   2207  CA  ASN P 338      27.510  71.645  55.005  1.00102.24           C  
ATOM   2208  C   ASN P 338      28.330  72.517  55.937  1.00102.49           C  
ATOM   2209  O   ASN P 338      28.266  72.351  57.156  1.00102.01           O  
ATOM   2210  CB  ASN P 338      26.144  72.272  54.738  1.00101.85           C  
ATOM   2211  N   VAL P 339      29.062  73.465  55.374  1.00103.46           N  
ATOM   2212  CA  VAL P 339      30.236  74.020  56.031  1.00104.47           C  
ATOM   2213  C   VAL P 339      29.959  74.448  57.465  1.00106.18           C  
ATOM   2214  O   VAL P 339      28.898  74.989  57.778  1.00107.72           O  
ATOM   2215  CB  VAL P 339      30.755  75.216  55.232  1.00104.00           C  
ATOM   2216  N   ASP P 340      30.915  74.140  58.341  1.00107.28           N  
ATOM   2217  CA  ASP P 340      31.053  74.711  59.678  1.00108.29           C  
ATOM   2218  C   ASP P 340      29.764  74.736  60.472  1.00109.76           C  
ATOM   2219  O   ASP P 340      29.544  75.664  61.252  1.00110.02           O  
ATOM   2220  CB  ASP P 340      31.625  76.130  59.628  1.00108.21           C  
ATOM   2221  N   ASP P 341      28.896  73.746  60.306  1.00111.63           N  
ATOM   2222  CA  ASP P 341      27.794  73.636  61.250  1.00113.09           C  
ATOM   2223  C   ASP P 341      28.317  73.227  62.619  1.00114.66           C  
ATOM   2224  O   ASP P 341      27.575  73.261  63.607  1.00115.76           O  
ATOM   2225  CB  ASP P 341      26.745  72.646  60.737  1.00112.57           C  
ATOM   2226  N   GLY P 342      29.605  72.876  62.690  1.00115.26           N  
ATOM   2227  CA  GLY P 342      30.233  72.344  63.889  1.00115.46           C  
ATOM   2228  C   GLY P 342      29.438  71.142  64.348  1.00117.07           C  
ATOM   2229  O   GLY P 342      29.221  70.964  65.548  1.00119.15           O  
ATOM   2230  N   VAL P 343      28.996  70.318  63.405  1.00117.64           N  
ATOM   2231  CA  VAL P 343      28.061  69.251  63.711  1.00118.71           C  
ATOM   2232  C   VAL P 343      28.756  68.190  64.543  1.00119.83           C  
ATOM   2233  O   VAL P 343      29.715  67.562  64.087  1.00119.66           O  
ATOM   2234  CB  VAL P 343      27.507  68.637  62.434  1.00118.66           C  
ATOM   2235  N   LYS P 344      28.233  67.969  65.745  1.00120.52           N  
ATOM   2236  CA  LYS P 344      28.785  67.050  66.727  1.00119.73           C  
ATOM   2237  C   LYS P 344      27.815  65.905  66.976  1.00118.97           C  
ATOM   2238  O   LYS P 344      26.750  66.082  67.574  1.00119.47           O  
ATOM   2239  CB  LYS P 344      29.084  67.765  68.049  1.00119.85           C  
ATOM   2240  N   LEU P 345      28.202  64.723  66.504  1.00117.82           N  
ATOM   2241  CA  LEU P 345      27.457  63.519  66.829  1.00117.42           C  
ATOM   2242  C   LEU P 345      27.402  63.507  68.336  1.00117.41           C  
ATOM   2243  O   LEU P 345      28.445  63.589  68.988  1.00116.82           O  
ATOM   2244  CB  LEU P 345      28.144  62.282  66.292  1.00116.96           C  
ATOM   2245  N   SER P 346      26.198  63.455  68.890  1.00117.82           N  
ATOM   2246  CA  SER P 346      26.061  63.829  70.287  1.00117.71           C  
ATOM   2247  C   SER P 346      26.624  62.747  71.189  1.00117.57           C  
ATOM   2248  O   SER P 346      27.718  62.892  71.740  1.00117.97           O  
ATOM   2249  CB  SER P 346      24.595  64.111  70.614  1.00117.67           C  
ATOM   2250  N   ILE P 347      25.926  61.634  71.313  1.00117.28           N  
ATOM   2251  CA  ILE P 347      26.496  60.504  72.023  1.00116.50           C  
ATOM   2252  C   ILE P 347      26.720  59.352  71.048  1.00115.04           C  
ATOM   2253  O   ILE P 347      25.801  58.670  70.607  1.00114.05           O  
ATOM   2254  CB  ILE P 347      25.597  60.103  73.187  1.00116.51           C  
ATOM   2255  N   ASN P 348      27.987  59.135  70.723  1.00113.46           N  
ATOM   2256  CA  ASN P 348      28.324  57.855  70.140  1.00112.48           C  
ATOM   2257  C   ASN P 348      28.653  57.016  71.355  1.00112.73           C  
ATOM   2258  O   ASN P 348      29.655  57.260  72.027  1.00114.60           O  
ATOM   2259  CB  ASN P 348      29.493  57.954  69.162  1.00111.44           C  
ATOM   2260  N   VAL P 349      27.788  56.069  71.685  1.00111.67           N  
ATOM   2261  CA  VAL P 349      27.980  55.265  72.882  1.00110.10           C  
ATOM   2262  C   VAL P 349      28.523  53.925  72.428  1.00109.01           C  
ATOM   2263  O   VAL P 349      27.814  53.133  71.804  1.00109.29           O  
ATOM   2264  CB  VAL P 349      26.675  55.124  73.654  1.00109.74           C  
ATOM   2265  N   ASN P 350      29.795  53.675  72.711  1.00107.06           N  
ATOM   2266  CA  ASN P 350      30.403  52.434  72.274  1.00106.16           C  
ATOM   2267  C   ASN P 350      30.222  51.395  73.359  1.00106.34           C  
ATOM   2268  O   ASN P 350      30.777  51.544  74.446  1.00108.39           O  
ATOM   2269  CB  ASN P 350      31.881  52.639  71.967  1.00105.93           C  
ATOM   2270  N   ALA P 351      29.462  50.340  73.088  1.00105.43           N  
ATOM   2271  CA  ALA P 351      29.253  49.302  74.088  1.00104.50           C  
ATOM   2272  C   ALA P 351      30.334  48.250  73.921  1.00104.25           C  
ATOM   2273  O   ALA P 351      30.347  47.516  72.934  1.00103.68           O  
ATOM   2274  CB  ALA P 351      27.866  48.691  73.934  1.00104.01           C  
ATOM   2275  N   MET P 352      31.247  48.173  74.877  1.00104.26           N  
ATOM   2276  CA  MET P 352      32.392  47.291  74.731  1.00104.26           C  
ATOM   2277  C   MET P 352      32.158  46.026  75.531  1.00105.11           C  
ATOM   2278  O   MET P 352      32.010  46.079  76.755  1.00105.58           O  
ATOM   2279  CB  MET P 352      33.664  47.988  75.196  1.00103.85           C  
ATOM   2280  N   TYR P 353      32.110  44.893  74.844  1.00106.04           N  
ATOM   2281  CA  TYR P 353      31.962  43.611  75.511  1.00106.80           C  
ATOM   2282  C   TYR P 353      32.988  42.630  74.966  1.00107.12           C  
ATOM   2283  O   TYR P 353      32.984  42.289  73.781  1.00107.59           O  
ATOM   2284  CB  TYR P 353      30.546  43.068  75.324  1.00106.84           C  
ATOM   2285  N   GLN P 354      33.879  42.180  75.844  1.00107.01           N  
ATOM   2286  CA  GLN P 354      35.052  41.440  75.394  1.00106.71           C  
ATOM   2287  C   GLN P 354      35.299  40.255  76.306  1.00106.27           C  
ATOM   2288  O   GLN P 354      35.233  40.391  77.531  1.00106.11           O  
ATOM   2289  CB  GLN P 354      36.279  42.343  75.364  1.00106.90           C  
ATOM   2290  N   GLN P 355      35.577  39.103  75.709  1.00105.78           N  
ATOM   2291  CA  GLN P 355      36.208  37.983  76.385  1.00104.50           C  
ATOM   2292  C   GLN P 355      37.716  38.167  76.318  1.00102.98           C  
ATOM   2293  O   GLN P 355      38.262  38.617  75.309  1.00102.70           O  
ATOM   2294  CB  GLN P 355      35.796  36.651  75.752  1.00104.50           C  
ATOM   2295  N   GLN P 356      38.389  37.827  77.414  1.00101.52           N  
ATOM   2296  CA  GLN P 356      39.793  38.189  77.561  1.00100.02           C  
ATOM   2297  C   GLN P 356      40.571  37.629  76.378  1.00 98.40           C  
ATOM   2298  O   GLN P 356      40.640  36.427  76.135  1.00 99.15           O  
ATOM   2299  CB  GLN P 356      40.351  37.678  78.879  1.00100.12           C  
ATOM   2300  N   PRO P 357      41.175  38.544  75.643  1.00 96.02           N  
ATOM   2301  CA  PRO P 357      42.164  38.216  74.636  1.00 94.60           C  
ATOM   2302  C   PRO P 357      43.323  39.139  74.940  1.00 93.48           C  
ATOM   2303  O   PRO P 357      44.412  38.708  75.331  1.00 94.19           O  
ATOM   2304  CB  PRO P 357      41.613  38.421  73.231  1.00 94.17           C  
ATOM   2305  N   GLN P 358      43.070  40.421  74.763  1.00 91.18           N  
ATOM   2306  CA  GLN P 358      43.682  41.468  75.557  1.00 89.33           C  
ATOM   2307  C   GLN P 358      42.536  42.351  76.011  1.00 87.88           C  
ATOM   2308  O   GLN P 358      41.810  42.889  75.171  1.00 88.18           O  
ATOM   2309  CB  GLN P 358      44.707  42.256  74.753  1.00 89.19           C  
ATOM   2310  N   PHE P 359      42.342  42.466  77.324  1.00 85.77           N  
ATOM   2311  CA  PHE P 359      41.181  43.206  77.789  1.00 84.30           C  
ATOM   2312  C   PHE P 359      41.226  44.590  77.171  1.00 83.52           C  
ATOM   2313  O   PHE P 359      42.140  45.365  77.448  1.00 84.81           O  
ATOM   2314  CB  PHE P 359      41.174  43.287  79.311  1.00 84.14           C  
ATOM   2315  N   VAL P 360      40.222  44.924  76.377  1.00 81.75           N  
ATOM   2316  CA  VAL P 360      40.356  46.038  75.459  1.00 81.31           C  
ATOM   2317  C   VAL P 360      40.622  47.323  76.218  1.00 81.61           C  
ATOM   2318  O   VAL P 360      40.126  47.523  77.324  1.00 81.70           O  
ATOM   2319  CB  VAL P 360      39.097  46.174  74.620  1.00 81.18           C  
ATOM   2320  N   SER P 361      41.435  48.194  75.623  1.00 81.91           N  
ATOM   2321  CA  SER P 361      41.840  49.432  76.280  1.00 81.67           C  
ATOM   2322  C   SER P 361      41.408  50.681  75.523  1.00 81.29           C  
ATOM   2323  O   SER P 361      40.433  51.327  75.903  1.00 82.14           O  
ATOM   2324  CB  SER P 361      43.359  49.445  76.477  1.00 81.67           C  
ATOM   2325  N   ILE P 362      42.098  51.037  74.451  1.00 80.40           N  
ATOM   2326  CA  ILE P 362      41.710  52.176  73.638  1.00 79.63           C  
ATOM   2327  C   ILE P 362      40.577  51.749  72.722  1.00 79.43           C  
ATOM   2328  O   ILE P 362      40.766  50.877  71.876  1.00 79.30           O  
ATOM   2329  CB  ILE P 362      42.894  52.669  72.810  1.00 79.29           C  
ATOM   2330  N   TYR P 363      39.410  52.359  72.869  1.00 79.27           N  
ATOM   2331  CA  TYR P 363      38.385  52.051  71.886  1.00 79.27           C  
ATOM   2332  C   TYR P 363      38.173  53.253  70.991  1.00 80.11           C  
ATOM   2333  O   TYR P 363      37.421  54.160  71.342  1.00 80.06           O  
ATOM   2334  CB  TYR P 363      37.078  51.662  72.564  1.00 79.05           C  
ATOM   2335  N   ARG P 364      38.735  53.210  69.788  1.00 81.53           N  
ATOM   2336  CA  ARG P 364      38.894  54.414  68.985  1.00 82.69           C  
ATOM   2337  C   ARG P 364      37.672  54.662  68.122  1.00 83.87           C  
ATOM   2338  O   ARG P 364      37.223  53.757  67.414  1.00 84.74           O  
ATOM   2339  CB  ARG P 364      40.139  54.306  68.107  1.00 82.29           C  
ATOM   2340  N   GLN P 365      37.122  55.870  68.161  1.00 84.44           N  
ATOM   2341  CA  GLN P 365      36.038  56.196  67.250  1.00 84.56           C  
ATOM   2342  C   GLN P 365      36.677  56.828  66.033  1.00 85.78           C  
ATOM   2343  O   GLN P 365      37.125  57.969  66.088  1.00 84.90           O  
ATOM   2344  CB  GLN P 365      35.037  57.132  67.914  1.00 83.79           C  
ATOM   2345  N   GLY P 366      36.704  56.092  64.922  1.00 88.07           N  
ATOM   2346  CA  GLY P 366      37.375  56.549  63.717  1.00 90.08           C  
ATOM   2347  C   GLY P 366      36.348  57.049  62.708  1.00 93.18           C  
ATOM   2348  O   GLY P 366      35.712  56.276  61.998  1.00 95.21           O  
ATOM   2349  N   LYS P 367      36.269  58.367  62.571  1.00 95.60           N  
ATOM   2350  CA  LYS P 367      35.077  59.045  62.084  1.00 97.19           C  
ATOM   2351  C   LYS P 367      34.905  58.883  60.592  1.00 99.05           C  
ATOM   2352  O   LYS P 367      35.685  58.215  59.912  1.00100.73           O  
ATOM   2353  CB  LYS P 367      35.094  60.533  62.416  1.00 97.24           C  
ATOM   2354  N   GLU P 368      33.896  59.581  60.081  1.00100.25           N  
ATOM   2355  CA  GLU P 368      33.151  59.070  58.952  1.00101.35           C  
ATOM   2356  C   GLU P 368      34.003  59.117  57.696  1.00102.54           C  
ATOM   2357  O   GLU P 368      35.116  59.645  57.682  1.00102.53           O  
ATOM   2358  CB  GLU P 368      31.866  59.869  58.758  1.00101.20           C  
ATOM   2359  CG  GLU P 368      30.805  59.221  57.869  1.00100.72           C  
ATOM   2360  CD  GLU P 368      30.167  58.022  58.516  1.00100.35           C  
ATOM   2361  OE1 GLU P 368      30.377  57.830  59.722  1.00 99.97           O  
ATOM   2362  OE2 GLU P 368      29.434  57.288  57.833  1.00100.20           O  
ATOM   2363  N   THR P 369      33.421  58.615  56.610  1.00103.60           N  
ATOM   2364  CA  THR P 369      34.177  58.317  55.403  1.00104.35           C  
ATOM   2365  C   THR P 369      34.841  59.561  54.832  1.00105.66           C  
ATOM   2366  O   THR P 369      35.625  59.481  53.882  1.00104.80           O  
ATOM   2367  CB  THR P 369      33.238  57.683  54.375  1.00103.62           C  
ATOM   2368  OG1 THR P 369      32.052  58.479  54.259  1.00103.10           O  
ATOM   2369  CG2 THR P 369      32.854  56.286  54.772  1.00102.93           C  
ATOM   2370  N   GLY P 370      34.559  60.713  55.419  1.00107.64           N  
ATOM   2371  CA  GLY P 370      34.723  61.979  54.750  1.00109.42           C  
ATOM   2372  C   GLY P 370      33.408  62.413  54.151  1.00111.69           C  
ATOM   2373  O   GLY P 370      32.511  61.614  53.898  1.00111.99           O  
ATOM   2374  N   MET P 371      33.294  63.718  53.959  1.00114.51           N  
ATOM   2375  CA  MET P 371      32.078  64.238  53.359  1.00117.67           C  
ATOM   2376  C   MET P 371      31.873  63.630  51.980  1.00118.77           C  
ATOM   2377  O   MET P 371      30.741  63.462  51.511  1.00119.53           O  
ATOM   2378  CB  MET P 371      32.166  65.760  53.295  1.00119.61           C  
ATOM   2379  CG  MET P 371      32.245  66.376  54.675  1.00121.64           C  
ATOM   2380  SD  MET P 371      32.410  68.164  54.723  1.00124.79           S  
ATOM   2381  CE  MET P 371      32.427  68.434  56.490  1.00124.37           C  
ATOM   2382  N   TYR P 372      32.972  63.218  51.363  1.00119.63           N  
ATOM   2383  CA  TYR P 372      33.123  63.096  49.927  1.00120.35           C  
ATOM   2384  C   TYR P 372      33.785  61.800  49.482  1.00118.03           C  
ATOM   2385  O   TYR P 372      33.113  60.945  48.903  1.00118.64           O  
ATOM   2386  CB  TYR P 372      33.931  64.310  49.437  1.00122.43           C  
ATOM   2387  CG  TYR P 372      35.263  64.453  50.158  1.00125.09           C  
ATOM   2388  CD1 TYR P 372      36.458  64.199  49.516  1.00125.84           C  
ATOM   2389  CD2 TYR P 372      35.309  64.743  51.516  1.00126.70           C  
ATOM   2390  CE1 TYR P 372      37.651  64.297  50.186  1.00126.48           C  
ATOM   2391  CE2 TYR P 372      36.487  64.828  52.189  1.00127.46           C  
ATOM   2392  CZ  TYR P 372      37.654  64.609  51.524  1.00127.41           C  
ATOM   2393  OH  TYR P 372      38.831  64.707  52.215  1.00127.88           O  
ATOM   2394  N   PHE P 373      35.063  61.626  49.778  1.00114.68           N  
ATOM   2395  CA  PHE P 373      35.899  60.549  49.287  1.00112.29           C  
ATOM   2396  C   PHE P 373      36.052  59.498  50.368  1.00111.23           C  
ATOM   2397  O   PHE P 373      36.719  59.722  51.379  1.00112.16           O  
ATOM   2398  CB  PHE P 373      37.241  61.105  48.891  1.00111.51           C  
ATOM   2399  CG  PHE P 373      38.285  60.090  48.702  1.00111.16           C  
ATOM   2400  CD1 PHE P 373      38.344  59.354  47.545  1.00111.48           C  
ATOM   2401  CD2 PHE P 373      39.248  59.903  49.665  1.00110.95           C  
ATOM   2402  CE1 PHE P 373      39.337  58.423  47.358  1.00112.02           C  
ATOM   2403  CE2 PHE P 373      40.238  58.982  49.488  1.00111.33           C  
ATOM   2404  CZ  PHE P 373      40.287  58.237  48.332  1.00112.01           C  
ATOM   2405  N   LEU P 374      35.491  58.325  50.128  1.00109.55           N  
ATOM   2406  CA  LEU P 374      35.089  57.463  51.225  1.00108.09           C  
ATOM   2407  C   LEU P 374      36.305  56.652  51.624  1.00106.61           C  
ATOM   2408  O   LEU P 374      36.638  55.653  50.982  1.00106.45           O  
ATOM   2409  CB  LEU P 374      33.954  56.538  50.795  1.00107.91           C  
ATOM   2410  CG  LEU P 374      32.688  57.134  50.186  1.00107.56           C  
ATOM   2411  CD1 LEU P 374      31.805  56.017  49.681  1.00107.33           C  
ATOM   2412  CD2 LEU P 374      31.937  57.995  51.158  1.00107.18           C  
ATOM   2413  N   ILE P 375      36.949  57.080  52.695  1.00105.52           N  
ATOM   2414  CA  ILE P 375      37.938  56.294  53.409  1.00105.19           C  
ATOM   2415  C   ILE P 375      37.941  56.946  54.784  1.00104.39           C  
ATOM   2416  O   ILE P 375      37.776  58.164  54.885  1.00105.63           O  
ATOM   2417  CB  ILE P 375      39.291  56.316  52.669  1.00105.21           C  
ATOM   2418  CG1 ILE P 375      40.309  55.362  53.269  1.00104.02           C  
ATOM   2419  CG2 ILE P 375      39.862  57.702  52.612  1.00105.83           C  
ATOM   2420  CD1 ILE P 375      41.529  55.236  52.399  1.00103.20           C  
ATOM   2421  N   LYS P 376      38.102  56.179  55.848  1.00102.40           N  
ATOM   2422  CA  LYS P 376      37.769  56.693  57.166  1.00101.35           C  
ATOM   2423  C   LYS P 376      38.855  57.643  57.645  1.00100.24           C  
ATOM   2424  O   LYS P 376      39.853  57.843  56.959  1.00101.95           O  
ATOM   2425  CB  LYS P 376      37.578  55.562  58.143  1.00101.66           C  
ATOM   2426  CG  LYS P 376      36.455  54.632  57.768  1.00101.67           C  
ATOM   2427  CD  LYS P 376      35.136  55.346  57.797  1.00101.35           C  
ATOM   2428  CE  LYS P 376      34.008  54.390  57.530  1.00101.64           C  
ATOM   2429  NZ  LYS P 376      32.704  55.091  57.625  1.00101.97           N  
ATOM   2430  N   ARG P 377      38.649  58.238  58.822  1.00 97.48           N  
ATOM   2431  CA  ARG P 377      39.649  59.077  59.476  1.00 95.00           C  
ATOM   2432  C   ARG P 377      39.560  58.805  60.976  1.00 92.88           C  
ATOM   2433  O   ARG P 377      38.764  57.975  61.410  1.00 93.00           O  
ATOM   2434  CB  ARG P 377      39.424  60.545  59.146  1.00 94.39           C  
ATOM   2435  CG  ARG P 377      39.371  60.814  57.672  1.00 94.89           C  
ATOM   2436  CD  ARG P 377      40.720  60.712  57.017  1.00 95.68           C  
ATOM   2437  NE  ARG P 377      40.618  60.735  55.561  1.00 96.87           N  
ATOM   2438  CZ  ARG P 377      40.475  61.828  54.821  1.00 97.97           C  
ATOM   2439  NH1 ARG P 377      40.391  63.021  55.387  1.00 98.69           N  
ATOM   2440  NH2 ARG P 377      40.396  61.724  53.506  1.00 98.36           N  
ATOM   2441  N   VAL P 378      40.360  59.504  61.778  1.00 89.92           N  
ATOM   2442  CA  VAL P 378      40.548  59.159  63.189  1.00 87.96           C  
ATOM   2443  C   VAL P 378      40.451  60.415  64.047  1.00 86.77           C  
ATOM   2444  O   VAL P 378      41.480  61.041  64.323  1.00 87.89           O  
ATOM   2445  CB  VAL P 378      41.885  58.436  63.407  1.00 87.55           C  
ATOM   2446  CG1 VAL P 378      43.018  59.224  62.838  1.00 87.48           C  
ATOM   2447  CG2 VAL P 378      42.135  58.170  64.873  1.00 87.88           C  
ATOM   2448  N   PRO P 379      39.274  60.814  64.488  1.00 84.62           N  
ATOM   2449  CA  PRO P 379      39.185  61.977  65.369  1.00 84.28           C  
ATOM   2450  C   PRO P 379      39.730  61.790  66.780  1.00 84.38           C  
ATOM   2451  O   PRO P 379      40.450  62.669  67.260  1.00 85.16           O  
ATOM   2452  CB  PRO P 379      37.685  62.267  65.393  1.00 83.46           C  
ATOM   2453  CG  PRO P 379      37.095  60.989  65.197  1.00 83.22           C  
ATOM   2454  CD  PRO P 379      37.950  60.284  64.200  1.00 83.59           C  
ATOM   2455  N   VAL P 380      39.427  60.696  67.472  1.00 83.66           N  
ATOM   2456  CA  VAL P 380      39.737  60.592  68.894  1.00 83.02           C  
ATOM   2457  C   VAL P 380      40.167  59.179  69.252  1.00 83.10           C  
ATOM   2458  O   VAL P 380      39.464  58.211  68.951  1.00 82.83           O  
ATOM   2459  CB  VAL P 380      38.532  61.005  69.766  1.00 82.55           C  
ATOM   2460  CG1 VAL P 380      38.759  60.607  71.187  1.00 82.49           C  
ATOM   2461  CG2 VAL P 380      38.316  62.494  69.718  1.00 82.55           C  
ATOM   2462  N   LYS P 381      41.304  59.064  69.930  1.00 83.26           N  
ATOM   2463  CA  LYS P 381      41.581  57.900  70.756  1.00 83.36           C  
ATOM   2464  C   LYS P 381      41.173  58.245  72.177  1.00 86.14           C  
ATOM   2465  O   LYS P 381      41.856  59.031  72.837  1.00 87.60           O  
ATOM   2466  CB  LYS P 381      43.059  57.550  70.735  1.00 81.26           C  
ATOM   2467  CG  LYS P 381      43.616  57.061  69.454  1.00 79.96           C  
ATOM   2468  CD  LYS P 381      45.083  56.804  69.687  1.00 78.87           C  
ATOM   2469  CE  LYS P 381      45.768  56.216  68.495  1.00 77.91           C  
ATOM   2470  NZ  LYS P 381      47.191  56.044  68.823  1.00 77.35           N  
ATOM   2471  N   ASP P 382      40.092  57.654  72.677  1.00 88.15           N  
ATOM   2472  CA  ASP P 382      39.653  57.967  74.031  1.00 89.74           C  
ATOM   2473  C   ASP P 382      40.027  56.852  74.989  1.00 91.05           C  
ATOM   2474  O   ASP P 382      39.602  55.709  74.819  1.00 91.23           O  
ATOM   2475  CB  ASP P 382      38.157  58.196  74.075  1.00 91.43           C  
ATOM   2476  CG  ASP P 382      37.420  57.065  73.528  1.00 93.30           C  
ATOM   2477  OD1 ASP P 382      38.057  56.243  72.864  1.00 94.39           O  
ATOM   2478  OD2 ASP P 382      36.218  56.962  73.782  1.00 95.48           O  
ATOM   2479  N   ALA P 383      40.780  57.190  76.020  1.00 93.25           N  
ATOM   2480  CA  ALA P 383      41.099  56.242  77.064  1.00 95.87           C  
ATOM   2481  C   ALA P 383      39.796  55.799  77.705  1.00 99.27           C  
ATOM   2482  O   ALA P 383      38.769  56.463  77.564  1.00 99.86           O  
ATOM   2483  CB  ALA P 383      42.025  56.868  78.094  1.00 94.85           C  
ATOM   2484  N   GLN P 384      39.826  54.651  78.368  1.00102.92           N  
ATOM   2485  CA  GLN P 384      38.593  53.924  78.644  1.00105.63           C  
ATOM   2486  C   GLN P 384      38.245  53.944  80.127  1.00107.38           C  
ATOM   2487  O   GLN P 384      38.869  53.265  80.944  1.00106.62           O  
ATOM   2488  CB  GLN P 384      38.752  52.495  78.174  1.00106.57           C  
ATOM   2489  CG  GLN P 384      37.521  51.691  78.307  1.00108.06           C  
ATOM   2490  CD  GLN P 384      37.758  50.282  77.903  1.00110.11           C  
ATOM   2491  OE1 GLN P 384      38.858  49.928  77.500  1.00110.70           O  
ATOM   2492  NE2 GLN P 384      36.732  49.457  78.001  1.00111.95           N  
ATOM   2493  N   GLU P 385      37.221  54.728  80.475  1.00109.72           N  
ATOM   2494  CA  GLU P 385      36.439  54.534  81.701  1.00111.35           C  
ATOM   2495  C   GLU P 385      34.993  54.996  81.518  1.00112.00           C  
ATOM   2496  O   GLU P 385      34.711  56.063  80.990  1.00112.32           O  
ATOM   2497  CB  GLU P 385      37.078  55.252  82.888  1.00111.97           C  
ATOM   2498  CG  GLU P 385      38.321  54.602  83.475  1.00112.56           C  
ATOM   2499  CD  GLU P 385      38.878  55.369  84.654  1.00113.57           C  
ATOM   2500  OE1 GLU P 385      38.449  56.519  84.880  1.00114.23           O  
ATOM   2501  OE2 GLU P 385      39.735  54.811  85.369  1.00114.23           O  
ATOM   2502  N   ASP P 386      34.053  54.161  81.943  1.00112.60           N  
ATOM   2503  CA  ASP P 386      32.758  54.558  82.496  1.00114.14           C  
ATOM   2504  C   ASP P 386      32.397  53.772  83.744  1.00115.87           C  
ATOM   2505  O   ASP P 386      32.100  54.364  84.781  1.00117.20           O  
ATOM   2506  CB  ASP P 386      31.605  54.427  81.500  1.00114.16           C  
ATOM   2507  CG  ASP P 386      30.304  55.045  82.035  1.00114.61           C  
ATOM   2508  OD1 ASP P 386      30.337  55.668  83.107  1.00114.33           O  
ATOM   2509  OD2 ASP P 386      29.242  54.917  81.398  1.00115.52           O  
ATOM   2510  N   GLY P 387      32.387  52.448  83.652  1.00117.30           N  
ATOM   2511  CA  GLY P 387      31.686  51.576  84.569  1.00117.91           C  
ATOM   2512  C   GLY P 387      30.578  50.903  83.795  1.00118.29           C  
ATOM   2513  O   GLY P 387      29.900  50.000  84.289  1.00119.91           O  
ATOM   2514  N   THR P 388      30.381  51.374  82.567  1.00117.34           N  
ATOM   2515  CA  THR P 388      29.557  50.727  81.554  1.00116.12           C  
ATOM   2516  C   THR P 388      30.018  51.324  80.223  1.00115.14           C  
ATOM   2517  O   THR P 388      31.190  51.684  80.075  1.00115.10           O  
ATOM   2518  CB  THR P 388      28.056  50.897  81.817  1.00115.38           C  
ATOM   2519  OG1 THR P 388      27.780  50.597  83.186  1.00115.60           O  
ATOM   2520  CG2 THR P 388      27.273  49.875  81.022  1.00114.45           C  
ATOM   2521  N   ILE P 389      29.136  51.359  79.231  1.00113.64           N  
ATOM   2522  CA  ILE P 389      29.413  51.871  77.896  1.00111.90           C  
ATOM   2523  C   ILE P 389      30.147  53.206  77.913  1.00110.39           C  
ATOM   2524  O   ILE P 389      29.734  54.148  78.588  1.00112.12           O  
ATOM   2525  CB  ILE P 389      28.083  52.024  77.143  1.00111.80           C  
ATOM   2526  CG1 ILE P 389      27.407  50.673  76.979  1.00111.57           C  
ATOM   2527  CG2 ILE P 389      28.287  52.675  75.817  1.00111.58           C  
ATOM   2528  CD1 ILE P 389      26.119  50.575  77.735  1.00111.56           C  
ATOM   2529  N   VAL P 390      31.222  53.292  77.151  1.00107.97           N  
ATOM   2530  CA  VAL P 390      31.950  54.529  76.911  1.00106.69           C  
ATOM   2531  C   VAL P 390      31.011  55.585  76.329  1.00105.74           C  
ATOM   2532  O   VAL P 390      30.079  55.273  75.588  1.00105.82           O  
ATOM   2533  CB  VAL P 390      33.127  54.244  75.958  1.00106.36           C  
ATOM   2534  CG1 VAL P 390      33.885  55.493  75.631  1.00106.46           C  
ATOM   2535  CG2 VAL P 390      34.041  53.207  76.551  1.00106.19           C  
ATOM   2536  N   PHE P 391      31.251  56.857  76.664  1.00104.26           N  
ATOM   2537  CA  PHE P 391      30.509  57.973  76.082  1.00103.01           C  
ATOM   2538  C   PHE P 391      31.484  58.915  75.395  1.00102.24           C  
ATOM   2539  O   PHE P 391      32.523  59.261  75.953  1.00102.28           O  
ATOM   2540  CB  PHE P 391      29.740  58.784  77.124  1.00103.04           C  
ATOM   2541  CG  PHE P 391      28.782  57.985  77.939  1.00103.81           C  
ATOM   2542  CD1 PHE P 391      28.293  56.786  77.489  1.00104.29           C  
ATOM   2543  CD2 PHE P 391      28.390  58.432  79.184  1.00104.09           C  
ATOM   2544  CE1 PHE P 391      27.423  56.052  78.261  1.00104.62           C  
ATOM   2545  CE2 PHE P 391      27.523  57.704  79.956  1.00103.97           C  
ATOM   2546  CZ  PHE P 391      27.040  56.512  79.496  1.00104.35           C  
ATOM   2547  N   VAL P 392      31.147  59.338  74.178  1.00101.83           N  
ATOM   2548  CA  VAL P 392      31.955  60.289  73.417  1.00101.63           C  
ATOM   2549  C   VAL P 392      31.034  61.306  72.750  1.00102.64           C  
ATOM   2550  O   VAL P 392      30.203  60.960  71.909  1.00102.38           O  
ATOM   2551  CB  VAL P 392      32.819  59.582  72.349  1.00100.83           C  
ATOM   2552  CG1 VAL P 392      33.576  60.574  71.526  1.00100.47           C  
ATOM   2553  CG2 VAL P 392      33.779  58.645  72.992  1.00100.52           C  
ATOM   2554  N   ASP P 393      31.185  62.581  73.116  1.00104.67           N  
ATOM   2555  CA  ASP P 393      30.595  63.666  72.342  1.00106.16           C  
ATOM   2556  C   ASP P 393      31.504  63.901  71.153  1.00106.86           C  
ATOM   2557  O   ASP P 393      32.556  63.273  71.060  1.00108.89           O  
ATOM   2558  CB  ASP P 393      30.441  64.945  73.151  1.00106.65           C  
ATOM   2559  CG  ASP P 393      29.363  64.838  74.176  1.00106.64           C  
ATOM   2560  OD1 ASP P 393      28.574  63.883  74.080  1.00106.80           O  
ATOM   2561  OD2 ASP P 393      29.287  65.707  75.065  1.00106.88           O  
ATOM   2562  N   LYS P 394      31.138  64.790  70.231  1.00106.60           N  
ATOM   2563  CA  LYS P 394      32.089  64.755  69.137  1.00107.27           C  
ATOM   2564  C   LYS P 394      32.720  66.080  68.721  1.00105.69           C  
ATOM   2565  O   LYS P 394      33.793  66.412  69.222  1.00107.24           O  
ATOM   2566  CB  LYS P 394      31.458  64.103  67.920  1.00108.99           C  
ATOM   2567  CG  LYS P 394      32.537  63.830  66.933  1.00110.24           C  
ATOM   2568  CD  LYS P 394      32.084  63.175  65.691  1.00111.38           C  
ATOM   2569  CE  LYS P 394      33.248  63.209  64.765  1.00112.33           C  
ATOM   2570  NZ  LYS P 394      34.394  62.512  65.382  1.00112.53           N  
ATOM   2571  N   ASN P 395      32.073  66.888  67.881  1.00102.25           N  
ATOM   2572  CA  ASN P 395      32.777  67.407  66.698  1.00 99.71           C  
ATOM   2573  C   ASN P 395      34.108  68.075  67.016  1.00 96.55           C  
ATOM   2574  O   ASN P 395      34.201  69.028  67.787  1.00 95.50           O  
ATOM   2575  CB  ASN P 395      31.924  68.383  65.916  1.00100.32           C  
ATOM   2576  CG  ASN P 395      32.612  68.821  64.645  1.00100.73           C  
ATOM   2577  OD1 ASN P 395      33.378  68.065  64.066  1.00101.13           O  
ATOM   2578  ND2 ASN P 395      32.381  70.052  64.231  1.00101.05           N  
ATOM   2579  N   GLU P 396      35.146  67.555  66.359  1.00 93.75           N  
ATOM   2580  CA  GLU P 396      36.421  68.223  66.089  1.00 91.69           C  
ATOM   2581  C   GLU P 396      37.013  67.503  64.889  1.00 90.08           C  
ATOM   2582  O   GLU P 396      36.586  66.397  64.562  1.00 89.67           O  
ATOM   2583  CB  GLU P 396      37.398  68.189  67.253  1.00 91.66           C  
ATOM   2584  CG  GLU P 396      37.054  69.125  68.337  1.00 92.23           C  
ATOM   2585  CD  GLU P 396      36.859  70.522  67.810  1.00 92.53           C  
ATOM   2586  OE1 GLU P 396      37.632  70.939  66.933  1.00 92.94           O  
ATOM   2587  OE2 GLU P 396      35.925  71.206  68.256  1.00 92.62           O  
ATOM   2588  N   THR P 397      37.941  68.160  64.204  1.00 88.60           N  
ATOM   2589  CA  THR P 397      38.933  67.544  63.328  1.00 88.11           C  
ATOM   2590  C   THR P 397      38.341  66.549  62.343  1.00 87.58           C  
ATOM   2591  O   THR P 397      38.997  65.570  61.978  1.00 88.34           O  
ATOM   2592  CB  THR P 397      39.848  66.583  64.106  1.00 88.34           C  
ATOM   2593  OG1 THR P 397      41.039  66.342  63.350  1.00 88.09           O  
ATOM   2594  CG2 THR P 397      39.213  65.250  64.298  1.00 88.28           C  
ATOM   2595  N   LEU P 398      37.121  66.778  61.888  1.00 86.40           N  
ATOM   2596  CA  LEU P 398      36.427  65.743  61.140  1.00 85.25           C  
ATOM   2597  C   LEU P 398      35.595  65.343  59.955  1.00 84.93           C  
ATOM   2598  O   LEU P 398      34.475  65.810  59.789  1.00 85.20           O  
ATOM   2599  CB  LEU P 398      35.779  64.779  62.136  1.00 84.42           C  
ATOM   2600  CG  LEU P 398      36.734  63.976  63.022  1.00 83.40           C  
ATOM   2601  CD1 LEU P 398      35.960  63.175  64.057  1.00 83.00           C  
ATOM   2602  CD2 LEU P 398      37.555  63.007  62.187  1.00 83.16           C  
ATOM   2603  N   PRO P 399      36.158  64.472  59.131  1.00 84.86           N  
ATOM   2604  CA  PRO P 399      37.559  64.319  58.811  1.00 85.01           C  
ATOM   2605  C   PRO P 399      38.909  64.491  58.181  1.00 85.53           C  
ATOM   2606  O   PRO P 399      39.379  63.487  57.667  1.00 86.70           O  
ATOM   2607  CB  PRO P 399      36.664  63.221  58.233  1.00 85.47           C  
ATOM   2608  CG  PRO P 399      35.718  63.962  57.315  1.00 85.72           C  
ATOM   2609  CD  PRO P 399      35.482  65.267  58.051  1.00 85.42           C  
ATOM   2610  N   GLU P 400      39.520  65.660  58.120  1.00 85.60           N  
ATOM   2611  CA  GLU P 400      40.717  65.727  57.284  1.00 85.54           C  
ATOM   2612  C   GLU P 400      42.115  65.618  57.849  1.00 85.23           C  
ATOM   2613  O   GLU P 400      42.360  65.912  59.018  1.00 85.15           O  
ATOM   2614  CB  GLU P 400      40.509  67.083  56.630  1.00 85.89           C  
ATOM   2615  CG  GLU P 400      39.355  67.029  55.707  1.00 86.41           C  
ATOM   2616  CD  GLU P 400      39.521  65.895  54.740  1.00 86.81           C  
ATOM   2617  OE1 GLU P 400      40.645  65.706  54.241  1.00 87.38           O  
ATOM   2618  OE2 GLU P 400      38.548  65.158  54.501  1.00 86.83           O  
ATOM   2619  N   THR P 401      43.040  65.209  56.984  1.00 84.85           N  
ATOM   2620  CA  THR P 401      44.448  65.318  57.305  1.00 84.10           C  
ATOM   2621  C   THR P 401      44.688  66.721  57.830  1.00 82.35           C  
ATOM   2622  O   THR P 401      44.156  67.698  57.305  1.00 83.41           O  
ATOM   2623  CB  THR P 401      45.311  65.030  56.059  1.00 85.16           C  
ATOM   2624  OG1 THR P 401      44.991  65.951  55.008  1.00 85.04           O  
ATOM   2625  CG2 THR P 401      45.080  63.613  55.533  1.00 85.68           C  
ATOM   2626  N   ALA P 402      45.394  66.824  58.934  1.00 79.71           N  
ATOM   2627  CA  ALA P 402      45.281  68.091  59.623  1.00 78.32           C  
ATOM   2628  C   ALA P 402      46.618  68.704  59.973  1.00 77.44           C  
ATOM   2629  O   ALA P 402      47.015  69.721  59.406  1.00 78.26           O  
ATOM   2630  CB  ALA P 402      44.455  67.910  60.887  1.00 77.84           C  
ATOM   2631  N   ASP P 403      47.313  68.080  60.900  1.00 75.67           N  
ATOM   2632  CA  ASP P 403      48.345  68.745  61.678  1.00 74.23           C  
ATOM   2633  C   ASP P 403      49.467  69.265  60.802  1.00 71.29           C  
ATOM   2634  O   ASP P 403      49.731  68.724  59.730  1.00 70.72           O  
ATOM   2635  CB  ASP P 403      48.876  67.748  62.682  1.00 75.53           C  
ATOM   2636  CG  ASP P 403      49.223  66.468  62.025  1.00 76.68           C  
ATOM   2637  OD1 ASP P 403      48.888  66.341  60.830  1.00 77.38           O  
ATOM   2638  OD2 ASP P 403      49.805  65.591  62.682  1.00 77.15           O  
ATOM   2639  N   VAL P 404      50.097  70.338  61.252  1.00 68.48           N  
ATOM   2640  CA  VAL P 404      51.461  70.683  60.886  1.00 66.68           C  
ATOM   2641  C   VAL P 404      52.105  71.280  62.126  1.00 65.59           C  
ATOM   2642  O   VAL P 404      51.468  72.059  62.841  1.00 65.49           O  
ATOM   2643  CB  VAL P 404      51.504  71.634  59.686  1.00 66.34           C  
ATOM   2644  CG1 VAL P 404      50.707  72.835  59.960  1.00 65.80           C  
ATOM   2645  CG2 VAL P 404      52.899  72.036  59.412  1.00 66.78           C  
ATOM   2646  N   PHE P 405      53.336  70.872  62.420  1.00 64.12           N  
ATOM   2647  CA  PHE P 405      53.939  71.111  63.725  1.00 62.82           C  
ATOM   2648  C   PHE P 405      55.115  72.056  63.600  1.00 61.74           C  
ATOM   2649  O   PHE P 405      56.183  71.652  63.143  1.00 61.79           O  
ATOM   2650  CB  PHE P 405      54.394  69.802  64.353  1.00 62.50           C  
ATOM   2651  CG  PHE P 405      53.280  68.886  64.680  1.00 62.58           C  
ATOM   2652  CD1 PHE P 405      52.599  69.010  65.850  1.00 62.31           C  
ATOM   2653  CD2 PHE P 405      52.893  67.917  63.808  1.00 62.74           C  
ATOM   2654  CE1 PHE P 405      51.572  68.169  66.149  1.00 62.31           C  
ATOM   2655  CE2 PHE P 405      51.863  67.082  64.113  1.00 62.82           C  
ATOM   2656  CZ  PHE P 405      51.203  67.212  65.276  1.00 62.54           C  
ATOM   2657  N   VAL P 406      54.945  73.281  64.075  1.00 61.09           N  
ATOM   2658  CA  VAL P 406      55.962  74.314  63.977  1.00 60.95           C  
ATOM   2659  C   VAL P 406      56.503  74.592  65.363  1.00 60.59           C  
ATOM   2660  O   VAL P 406      55.771  74.495  66.352  1.00 60.50           O  
ATOM   2661  CB  VAL P 406      55.393  75.598  63.363  1.00 61.10           C  
ATOM   2662  CG1 VAL P 406      54.981  75.351  61.948  1.00 61.13           C  
ATOM   2663  CG2 VAL P 406      54.221  76.050  64.169  1.00 61.23           C  
ATOM   2664  N   GLY P 407      57.777  74.952  65.433  1.00 60.38           N  
ATOM   2665  CA  GLY P 407      58.386  75.226  66.717  1.00 60.30           C  
ATOM   2666  C   GLY P 407      59.889  75.320  66.607  1.00 60.12           C  
ATOM   2667  O   GLY P 407      60.443  75.551  65.534  1.00 60.41           O  
ATOM   2668  N   GLU P 408      60.540  75.144  67.755  1.00 59.83           N  
ATOM   2669  CA  GLU P 408      61.989  75.225  67.826  1.00 59.75           C  
ATOM   2670  C   GLU P 408      62.585  73.870  68.143  1.00 59.88           C  
ATOM   2671  O   GLU P 408      62.510  73.433  69.287  1.00 60.43           O  
ATOM   2672  CB  GLU P 408      62.404  76.208  68.908  1.00 59.71           C  
ATOM   2673  CG  GLU P 408      63.885  76.280  69.064  1.00 60.00           C  
ATOM   2674  CD  GLU P 408      64.319  77.360  70.012  1.00 60.56           C  
ATOM   2675  OE1 GLU P 408      63.448  78.036  70.593  1.00 60.99           O  
ATOM   2676  OE2 GLU P 408      65.541  77.545  70.161  1.00 60.77           O  
ATOM   2677  N   MET P 409      63.206  73.212  67.166  1.00 60.03           N  
ATOM   2678  CA  MET P 409      63.995  72.015  67.449  1.00 60.08           C  
ATOM   2679  C   MET P 409      65.418  72.443  67.734  1.00 60.24           C  
ATOM   2680  O   MET P 409      66.098  73.032  66.906  1.00 60.18           O  
ATOM   2681  CB  MET P 409      63.972  71.032  66.425  1.00 60.35           C  
ATOM   2682  CG  MET P 409      62.804  70.163  66.545  1.00 60.86           C  
ATOM   2683  SD  MET P 409      63.007  68.815  65.435  1.00 62.14           S  
ATOM   2684  CE  MET P 409      62.924  69.801  63.991  1.00 62.01           C  
ATOM   2685  N   SER P 410      65.877  72.058  68.892  1.00 60.70           N  
ATOM   2686  CA  SER P 410      67.128  72.426  69.494  1.00 61.23           C  
ATOM   2687  C   SER P 410      67.273  71.635  70.767  1.00 61.00           C  
ATOM   2688  O   SER P 410      66.319  71.491  71.536  1.00 59.94           O  
ATOM   2689  CB  SER P 410      67.185  73.921  69.823  1.00 61.68           C  
ATOM   2690  OG  SER P 410      67.133  74.724  68.662  1.00 62.29           O  
ATOM   2691  N   PRO P 411      68.463  71.132  71.041  1.00 61.57           N  
ATOM   2692  CA  PRO P 411      68.605  70.137  72.101  1.00 62.05           C  
ATOM   2693  C   PRO P 411      68.086  70.590  73.450  1.00 62.31           C  
ATOM   2694  O   PRO P 411      67.962  69.765  74.356  1.00 62.81           O  
ATOM   2695  CB  PRO P 411      70.112  69.877  72.116  1.00 62.15           C  
ATOM   2696  CG  PRO P 411      70.520  70.132  70.722  1.00 62.07           C  
ATOM   2697  CD  PRO P 411      69.690  71.275  70.253  1.00 61.90           C  
ATOM   2698  N   GLN P 412      67.792  71.861  73.639  1.00 62.20           N  
ATOM   2699  CA  GLN P 412      67.183  72.273  74.889  1.00 62.25           C  
ATOM   2700  C   GLN P 412      65.665  72.325  74.832  1.00 61.56           C  
ATOM   2701  O   GLN P 412      65.049  72.789  75.790  1.00 61.52           O  
ATOM   2702  CB  GLN P 412      67.728  73.628  75.321  1.00 63.07           C  
ATOM   2703  CG  GLN P 412      69.191  73.606  75.696  1.00 64.06           C  
ATOM   2704  CD  GLN P 412      70.100  73.624  74.489  1.00 65.04           C  
ATOM   2705  OE1 GLN P 412      69.634  73.554  73.356  1.00 65.75           O  
ATOM   2706  NE2 GLN P 412      71.402  73.745  74.722  1.00 65.30           N  
ATOM   2707  N   VAL P 413      65.036  71.893  73.743  1.00 60.66           N  
ATOM   2708  CA  VAL P 413      63.591  72.060  73.678  1.00 60.07           C  
ATOM   2709  C   VAL P 413      62.831  70.793  73.333  1.00 60.16           C  
ATOM   2710  O   VAL P 413      61.934  70.392  74.073  1.00 60.92           O  
ATOM   2711  CB  VAL P 413      63.219  73.182  72.727  1.00 59.80           C  
ATOM   2712  CG1 VAL P 413      61.761  73.146  72.539  1.00 59.99           C  
ATOM   2713  CG2 VAL P 413      63.572  74.466  73.381  1.00 59.92           C  
ATOM   2714  N   VAL P 414      63.095  70.192  72.192  1.00 59.95           N  
ATOM   2715  CA  VAL P 414      62.515  68.893  71.893  1.00 60.09           C  
ATOM   2716  C   VAL P 414      63.624  67.865  71.870  1.00 60.34           C  
ATOM   2717  O   VAL P 414      64.543  67.945  71.053  1.00 60.69           O  
ATOM   2718  CB  VAL P 414      61.757  68.898  70.571  1.00 60.29           C  
ATOM   2719  CG1 VAL P 414      61.245  67.515  70.311  1.00 60.38           C  
ATOM   2720  CG2 VAL P 414      60.635  69.884  70.650  1.00 60.44           C  
ATOM   2721  N   HIS P 415      63.524  66.884  72.746  1.00 60.36           N  
ATOM   2722  CA  HIS P 415      64.694  66.144  73.194  1.00 60.34           C  
ATOM   2723  C   HIS P 415      64.231  64.708  73.360  1.00 59.92           C  
ATOM   2724  O   HIS P 415      63.163  64.483  73.926  1.00 60.42           O  
ATOM   2725  CB  HIS P 415      65.171  66.740  74.501  1.00 60.96           C  
ATOM   2726  CG  HIS P 415      66.552  66.360  74.889  1.00 61.48           C  
ATOM   2727  ND1 HIS P 415      66.842  65.208  75.577  1.00 61.82           N  
ATOM   2728  CD2 HIS P 415      67.724  67.006  74.720  1.00 61.68           C  
ATOM   2729  CE1 HIS P 415      68.142  65.154  75.801  1.00 61.80           C  
ATOM   2730  NE2 HIS P 415      68.699  66.231  75.285  1.00 61.59           N  
ATOM   2731  N   LEU P 416      65.005  63.754  72.861  1.00 59.43           N  
ATOM   2732  CA  LEU P 416      64.527  62.379  72.818  1.00 59.18           C  
ATOM   2733  C   LEU P 416      65.390  61.486  73.694  1.00 59.46           C  
ATOM   2734  O   LEU P 416      66.606  61.410  73.511  1.00 59.43           O  
ATOM   2735  CB  LEU P 416      64.511  61.877  71.383  1.00 58.65           C  
ATOM   2736  CG  LEU P 416      63.864  60.551  71.106  1.00 58.21           C  
ATOM   2737  CD1 LEU P 416      62.499  60.631  71.668  1.00 58.12           C  
ATOM   2738  CD2 LEU P 416      63.762  60.432  69.641  1.00 58.19           C  
ATOM   2739  N   PHE P 417      64.758  60.822  74.662  1.00 59.67           N  
ATOM   2740  CA  PHE P 417      65.465  60.096  75.709  1.00 59.81           C  
ATOM   2741  C   PHE P 417      65.586  58.628  75.366  1.00 60.19           C  
ATOM   2742  O   PHE P 417      64.585  57.912  75.307  1.00 60.17           O  
ATOM   2743  CB  PHE P 417      64.798  60.258  77.072  1.00 59.61           C  
ATOM   2744  CG  PHE P 417      65.184  61.515  77.784  1.00 59.36           C  
ATOM   2745  CD1 PHE P 417      66.385  61.590  78.425  1.00 59.09           C  
ATOM   2746  CD2 PHE P 417      64.353  62.604  77.825  1.00 59.08           C  
ATOM   2747  CE1 PHE P 417      66.756  62.712  79.085  1.00 58.98           C  
ATOM   2748  CE2 PHE P 417      64.735  63.739  78.477  1.00 58.90           C  
ATOM   2749  CZ  PHE P 417      65.933  63.786  79.117  1.00 58.90           C  
ATOM   2750  N   GLU P 418      66.821  58.183  75.233  1.00 60.93           N  
ATOM   2751  CA  GLU P 418      67.162  56.858  74.756  1.00 61.57           C  
ATOM   2752  C   GLU P 418      67.699  56.079  75.951  1.00 61.13           C  
ATOM   2753  O   GLU P 418      68.831  56.306  76.381  1.00 61.29           O  
ATOM   2754  CB  GLU P 418      68.214  57.017  73.665  1.00 62.81           C  
ATOM   2755  CG  GLU P 418      68.522  55.847  72.808  1.00 63.78           C  
ATOM   2756  CD  GLU P 418      67.390  55.533  71.865  1.00 64.79           C  
ATOM   2757  OE1 GLU P 418      66.423  56.305  71.839  1.00 66.02           O  
ATOM   2758  OE2 GLU P 418      67.474  54.539  71.117  1.00 65.05           O  
ATOM   2759  N   LEU P 419      66.904  55.155  76.490  1.00 60.61           N  
ATOM   2760  CA  LEU P 419      67.344  54.454  77.691  1.00 60.09           C  
ATOM   2761  C   LEU P 419      68.426  53.455  77.337  1.00 59.36           C  
ATOM   2762  O   LEU P 419      69.461  53.383  78.001  1.00 58.50           O  
ATOM   2763  CB  LEU P 419      66.175  53.756  78.386  1.00 60.36           C  
ATOM   2764  CG  LEU P 419      66.468  53.355  79.835  1.00 60.31           C  
ATOM   2765  CD1 LEU P 419      65.210  53.330  80.635  1.00 60.00           C  
ATOM   2766  CD2 LEU P 419      67.159  52.027  79.947  1.00 60.54           C  
ATOM   2767  N   LEU P 420      68.179  52.646  76.309  1.00 59.00           N  
ATOM   2768  CA  LEU P 420      69.224  51.904  75.628  1.00 58.58           C  
ATOM   2769  C   LEU P 420      68.963  52.003  74.134  1.00 58.33           C  
ATOM   2770  O   LEU P 420      67.820  51.829  73.697  1.00 58.24           O  
ATOM   2771  CB  LEU P 420      69.282  50.436  76.059  1.00 58.35           C  
ATOM   2772  CG  LEU P 420      68.125  49.466  75.875  1.00 58.09           C  
ATOM   2773  CD1 LEU P 420      68.089  48.942  74.501  1.00 58.25           C  
ATOM   2774  CD2 LEU P 420      68.285  48.316  76.818  1.00 57.66           C  
ATOM   2775  N   PRO P 421      69.988  52.206  73.326  1.00 58.56           N  
ATOM   2776  CA  PRO P 421      69.776  52.440  71.901  1.00 59.00           C  
ATOM   2777  C   PRO P 421      69.129  51.237  71.251  1.00 59.43           C  
ATOM   2778  O   PRO P 421      68.868  50.231  71.894  1.00 60.03           O  
ATOM   2779  CB  PRO P 421      71.194  52.661  71.385  1.00 58.97           C  
ATOM   2780  CG  PRO P 421      72.051  51.940  72.350  1.00 58.70           C  
ATOM   2781  CD  PRO P 421      71.414  52.149  73.666  1.00 58.54           C  
ATOM   2782  N   MET P 422      68.894  51.326  69.948  1.00 59.62           N  
ATOM   2783  CA  MET P 422      68.335  50.166  69.270  1.00 60.01           C  
ATOM   2784  C   MET P 422      69.331  49.024  69.232  1.00 60.07           C  
ATOM   2785  O   MET P 422      70.430  49.182  68.703  1.00 60.41           O  
ATOM   2786  CB  MET P 422      67.929  50.510  67.851  1.00 60.44           C  
ATOM   2787  CG  MET P 422      66.682  51.296  67.757  1.00 61.05           C  
ATOM   2788  SD  MET P 422      66.411  51.619  66.033  1.00 62.04           S  
ATOM   2789  CE  MET P 422      66.292  49.936  65.490  1.00 61.83           C  
ATOM   2790  N   MET P 423      68.969  47.874  69.782  1.00 60.19           N  
ATOM   2791  CA  MET P 423      69.825  46.710  69.670  1.00 60.46           C  
ATOM   2792  C   MET P 423      68.993  45.537  69.210  1.00 59.76           C  
ATOM   2793  O   MET P 423      67.775  45.643  69.076  1.00 59.11           O  
ATOM   2794  CB  MET P 423      70.500  46.311  70.977  1.00 61.55           C  
ATOM   2795  CG  MET P 423      69.561  45.705  71.982  1.00 62.43           C  
ATOM   2796  SD  MET P 423      70.406  45.147  73.472  1.00 63.73           S  
ATOM   2797  CE  MET P 423      70.479  46.627  74.449  1.00 63.56           C  
ATOM   2798  N   LYS P 424      69.661  44.420  68.996  1.00 59.67           N  
ATOM   2799  CA  LYS P 424      69.005  43.177  68.654  1.00 59.54           C  
ATOM   2800  C   LYS P 424      69.508  42.075  69.561  1.00 58.35           C  
ATOM   2801  O   LYS P 424      70.708  41.870  69.722  1.00 58.74           O  
ATOM   2802  CB  LYS P 424      69.256  42.812  67.194  1.00 60.44           C  
ATOM   2803  CG  LYS P 424      70.717  42.701  66.836  1.00 61.78           C  
ATOM   2804  CD  LYS P 424      70.913  42.274  65.405  1.00 62.84           C  
ATOM   2805  CE  LYS P 424      70.501  40.834  65.225  1.00 63.68           C  
ATOM   2806  NZ  LYS P 424      70.677  40.368  63.823  1.00 64.19           N  
ATOM   2807  N   LEU P 425      68.583  41.382  70.176  1.00 56.84           N  
ATOM   2808  CA  LEU P 425      69.004  40.252  70.974  1.00 55.55           C  
ATOM   2809  C   LEU P 425      68.399  38.995  70.386  1.00 54.57           C  
ATOM   2810  O   LEU P 425      67.267  39.026  69.898  1.00 54.79           O  
ATOM   2811  CB  LEU P 425      68.603  40.432  72.434  1.00 55.36           C  
ATOM   2812  CG  LEU P 425      67.158  40.725  72.811  1.00 55.54           C  
ATOM   2813  CD1 LEU P 425      66.255  39.543  72.750  1.00 55.63           C  
ATOM   2814  CD2 LEU P 425      67.176  41.223  74.214  1.00 55.57           C  
ATOM   2815  N   PRO P 426      69.127  37.879  70.393  1.00 53.24           N  
ATOM   2816  CA  PRO P 426      68.570  36.611  69.915  1.00 52.58           C  
ATOM   2817  C   PRO P 426      67.614  36.059  70.956  1.00 51.72           C  
ATOM   2818  O   PRO P 426      67.384  36.690  71.983  1.00 52.02           O  
ATOM   2819  CB  PRO P 426      69.805  35.727  69.760  1.00 52.74           C  
ATOM   2820  CG  PRO P 426      70.760  36.292  70.735  1.00 52.74           C  
ATOM   2821  CD  PRO P 426      70.548  37.758  70.732  1.00 52.86           C  
ATOM   2822  N   LEU P 427      67.047  34.902  70.698  1.00 50.57           N  
ATOM   2823  CA  LEU P 427      66.171  34.294  71.680  1.00 50.42           C  
ATOM   2824  C   LEU P 427      66.300  32.785  71.616  1.00 50.70           C  
ATOM   2825  O   LEU P 427      67.189  32.244  70.966  1.00 51.00           O  
ATOM   2826  CB  LEU P 427      64.719  34.694  71.465  1.00 50.36           C  
ATOM   2827  CG  LEU P 427      64.210  36.074  71.846  1.00 50.37           C  
ATOM   2828  CD1 LEU P 427      64.563  37.082  70.796  1.00 50.39           C  
ATOM   2829  CD2 LEU P 427      62.724  36.033  72.063  1.00 50.51           C  
ATOM   2830  N   ALA P 428      65.385  32.101  72.289  1.00 51.07           N  
ATOM   2831  CA  ALA P 428      65.512  30.660  72.421  1.00 51.30           C  
ATOM   2832  C   ALA P 428      64.613  29.939  71.429  1.00 51.36           C  
ATOM   2833  O   ALA P 428      63.511  30.389  71.111  1.00 51.62           O  
ATOM   2834  CB  ALA P 428      65.181  30.226  73.843  1.00 51.29           C  
ATOM   2835  N   GLN P 429      65.097  28.801  70.944  1.00 51.16           N  
ATOM   2836  CA  GLN P 429      64.444  28.066  69.876  1.00 51.13           C  
ATOM   2837  C   GLN P 429      63.536  27.002  70.462  1.00 51.82           C  
ATOM   2838  O   GLN P 429      63.894  26.337  71.433  1.00 52.23           O  
ATOM   2839  CB  GLN P 429      65.464  27.371  68.990  1.00 50.35           C  
ATOM   2840  CG  GLN P 429      66.631  28.190  68.604  1.00 49.90           C  
ATOM   2841  CD  GLN P 429      67.489  27.452  67.633  1.00 49.40           C  
ATOM   2842  OE1 GLN P 429      67.253  26.286  67.360  1.00 49.18           O  
ATOM   2843  NE2 GLN P 429      68.531  28.096  67.153  1.00 49.15           N  
ATOM   2844  N   ILE P 430      62.379  26.812  69.852  1.00 52.64           N  
ATOM   2845  CA  ILE P 430      61.572  25.649  70.184  1.00 53.56           C  
ATOM   2846  C   ILE P 430      61.231  24.910  68.897  1.00 54.20           C  
ATOM   2847  O   ILE P 430      61.615  23.754  68.714  1.00 54.81           O  
ATOM   2848  CB  ILE P 430      60.324  26.018  71.010  1.00 53.68           C  
ATOM   2849  CG1 ILE P 430      59.383  26.971  70.282  1.00 53.76           C  
ATOM   2850  CG2 ILE P 430      60.735  26.686  72.286  1.00 53.72           C  
ATOM   2851  CD1 ILE P 430      58.041  27.154  70.978  1.00 53.58           C  
ATOM   2852  N   ASN P 431      60.565  25.580  67.973  1.00 54.78           N  
ATOM   2853  CA  ASN P 431      59.959  24.942  66.820  1.00 55.64           C  
ATOM   2854  C   ASN P 431      60.962  24.738  65.700  1.00 56.41           C  
ATOM   2855  O   ASN P 431      60.577  24.496  64.556  1.00 56.84           O  
ATOM   2856  CB  ASN P 431      58.780  25.760  66.318  1.00 55.93           C  
ATOM   2857  CG  ASN P 431      57.632  25.737  67.267  1.00 56.34           C  
ATOM   2858  OD1 ASN P 431      57.513  24.826  68.075  1.00 56.89           O  
ATOM   2859  ND2 ASN P 431      56.772  26.740  67.187  1.00 56.63           N  
ATOM   2860  N   ALA P 432      62.240  24.929  65.996  1.00 57.00           N  
ATOM   2861  CA  ALA P 432      63.290  24.949  64.989  1.00 57.57           C  
ATOM   2862  C   ALA P 432      63.028  26.080  64.010  1.00 57.98           C  
ATOM   2863  O   ALA P 432      63.396  26.037  62.842  1.00 58.29           O  
ATOM   2864  CB  ALA P 432      63.422  23.612  64.269  1.00 57.76           C  
ATOM   2865  N   SER P 433      62.322  27.080  64.517  1.00 58.47           N  
ATOM   2866  CA  SER P 433      62.327  28.407  63.943  1.00 58.79           C  
ATOM   2867  C   SER P 433      63.462  29.153  64.608  1.00 59.04           C  
ATOM   2868  O   SER P 433      64.291  28.565  65.295  1.00 59.71           O  
ATOM   2869  CB  SER P 433      61.004  29.131  64.167  1.00 58.65           C  
ATOM   2870  OG  SER P 433      60.814  29.411  65.536  1.00 58.53           O  
ATOM   2871  N   ILE P 434      63.505  30.455  64.398  1.00 59.11           N  
ATOM   2872  CA  ILE P 434      64.372  31.328  65.165  1.00 59.05           C  
ATOM   2873  C   ILE P 434      63.574  32.579  65.474  1.00 59.62           C  
ATOM   2874  O   ILE P 434      63.088  33.247  64.559  1.00 59.89           O  
ATOM   2875  CB  ILE P 434      65.648  31.676  64.399  1.00 58.69           C  
ATOM   2876  CG1 ILE P 434      66.413  30.412  64.079  1.00 58.59           C  
ATOM   2877  CG2 ILE P 434      66.517  32.528  65.237  1.00 58.59           C  
ATOM   2878  CD1 ILE P 434      67.571  30.642  63.205  1.00 58.78           C  
ATOM   2879  N   THR P 435      63.416  32.891  66.745  1.00 60.23           N  
ATOM   2880  CA  THR P 435      62.791  34.145  67.112  1.00 60.98           C  
ATOM   2881  C   THR P 435      63.852  35.212  66.883  1.00 61.46           C  
ATOM   2882  O   THR P 435      64.940  34.902  66.401  1.00 62.35           O  
ATOM   2883  CB  THR P 435      62.301  34.093  68.560  1.00 61.37           C  
ATOM   2884  OG1 THR P 435      61.518  32.907  68.742  1.00 61.65           O  
ATOM   2885  CG2 THR P 435      61.388  35.254  68.883  1.00 61.44           C  
ATOM   2886  N   PHE P 436      63.551  36.458  67.218  1.00 61.61           N  
ATOM   2887  CA  PHE P 436      64.432  37.553  66.853  1.00 62.10           C  
ATOM   2888  C   PHE P 436      63.833  38.838  67.399  1.00 62.77           C  
ATOM   2889  O   PHE P 436      62.624  38.917  67.625  1.00 63.13           O  
ATOM   2890  CB  PHE P 436      64.560  37.573  65.328  1.00 61.76           C  
ATOM   2891  CG  PHE P 436      65.554  38.528  64.785  1.00 61.47           C  
ATOM   2892  CD1 PHE P 436      66.883  38.222  64.792  1.00 61.79           C  
ATOM   2893  CD2 PHE P 436      65.155  39.680  64.177  1.00 61.01           C  
ATOM   2894  CE1 PHE P 436      67.787  39.077  64.263  1.00 61.84           C  
ATOM   2895  CE2 PHE P 436      66.064  40.530  63.642  1.00 61.32           C  
ATOM   2896  CZ  PHE P 436      67.377  40.232  63.688  1.00 61.75           C  
ATOM   2897  N   ALA P 437      64.664  39.858  67.593  1.00 63.34           N  
ATOM   2898  CA  ALA P 437      64.199  41.056  68.274  1.00 63.55           C  
ATOM   2899  C   ALA P 437      65.066  42.260  67.948  1.00 64.01           C  
ATOM   2900  O   ALA P 437      66.214  42.131  67.528  1.00 63.89           O  
ATOM   2901  CB  ALA P 437      64.172  40.856  69.790  1.00 63.21           C  
ATOM   2902  N   VAL P 438      64.488  43.439  68.144  1.00 64.55           N  
ATOM   2903  CA  VAL P 438      65.233  44.683  68.273  1.00 65.54           C  
ATOM   2904  C   VAL P 438      64.778  45.240  69.610  1.00 66.75           C  
ATOM   2905  O   VAL P 438      64.084  44.538  70.340  1.00 68.20           O  
ATOM   2906  CB  VAL P 438      64.971  45.638  67.107  1.00 65.42           C  
ATOM   2907  CG1 VAL P 438      65.475  45.037  65.849  1.00 65.39           C  
ATOM   2908  CG2 VAL P 438      63.510  45.909  66.974  1.00 65.21           C  
ATOM   2909  N   LEU P 439      65.178  46.457  69.983  1.00 67.37           N  
ATOM   2910  CA  LEU P 439      64.892  46.903  71.345  1.00 67.80           C  
ATOM   2911  C   LEU P 439      64.685  48.395  71.564  1.00 68.60           C  
ATOM   2912  O   LEU P 439      64.354  49.134  70.641  1.00 68.02           O  
ATOM   2913  CB  LEU P 439      65.944  46.421  72.327  1.00 67.99           C  
ATOM   2914  CG  LEU P 439      65.732  45.003  72.851  1.00 67.87           C  
ATOM   2915  CD1 LEU P 439      66.801  44.670  73.851  1.00 67.87           C  
ATOM   2916  CD2 LEU P 439      64.371  44.840  73.477  1.00 67.45           C  
ATOM   2917  N   TRP P 440      64.872  48.827  72.810  1.00 70.49           N  
ATOM   2918  CA  TRP P 440      64.294  49.998  73.459  1.00 71.27           C  
ATOM   2919  C   TRP P 440      64.375  51.243  72.628  1.00 72.40           C  
ATOM   2920  O   TRP P 440      65.207  51.406  71.738  1.00 73.17           O  
ATOM   2921  CB  TRP P 440      64.977  50.322  74.790  1.00 70.57           C  
ATOM   2922  CG  TRP P 440      64.310  49.736  75.919  1.00 70.14           C  
ATOM   2923  CD1 TRP P 440      63.430  50.350  76.717  1.00 69.78           C  
ATOM   2924  CD2 TRP P 440      64.355  48.375  76.335  1.00 69.80           C  
ATOM   2925  NE1 TRP P 440      62.966  49.482  77.650  1.00 69.41           N  
ATOM   2926  CE2 TRP P 440      63.506  48.252  77.422  1.00 69.68           C  
ATOM   2927  CE3 TRP P 440      65.050  47.255  75.902  1.00 69.95           C  
ATOM   2928  CZ2 TRP P 440      63.330  47.064  78.091  1.00 70.12           C  
ATOM   2929  CZ3 TRP P 440      64.863  46.074  76.553  1.00 70.16           C  
ATOM   2930  CH2 TRP P 440      64.016  45.983  77.638  1.00 70.28           C  
ATOM   2931  N   TYR P 441      63.444  52.122  72.917  1.00 73.37           N  
ATOM   2932  CA  TYR P 441      63.703  53.470  72.506  1.00 74.30           C  
ATOM   2933  C   TYR P 441      63.645  54.392  73.711  1.00 73.73           C  
ATOM   2934  O   TYR P 441      64.600  55.121  73.979  1.00 74.72           O  
ATOM   2935  CB  TYR P 441      62.761  53.910  71.435  1.00 74.97           C  
ATOM   2936  CG  TYR P 441      63.503  54.920  70.716  1.00 76.69           C  
ATOM   2937  CD1 TYR P 441      64.497  54.531  69.876  1.00 78.17           C  
ATOM   2938  CD2 TYR P 441      63.311  56.246  70.945  1.00 77.85           C  
ATOM   2939  CE1 TYR P 441      65.234  55.428  69.218  1.00 79.40           C  
ATOM   2940  CE2 TYR P 441      64.041  57.169  70.285  1.00 79.32           C  
ATOM   2941  CZ  TYR P 441      65.016  56.755  69.415  1.00 79.85           C  
ATOM   2942  OH  TYR P 441      65.779  57.669  68.736  1.00 80.63           O  
ATOM   2943  N   GLY P 442      62.534  54.409  74.422  1.00 72.23           N  
ATOM   2944  CA  GLY P 442      62.418  55.335  75.523  1.00 71.07           C  
ATOM   2945  C   GLY P 442      61.506  56.455  75.095  1.00 70.07           C  
ATOM   2946  O   GLY P 442      60.879  56.358  74.037  1.00 69.28           O  
ATOM   2947  N   ALA P 443      61.410  57.519  75.876  1.00 68.87           N  
ATOM   2948  CA  ALA P 443      60.363  58.490  75.622  1.00 67.45           C  
ATOM   2949  C   ALA P 443      60.934  59.817  75.185  1.00 65.75           C  
ATOM   2950  O   ALA P 443      62.147  60.041  75.184  1.00 64.93           O  
ATOM   2951  CB  ALA P 443      59.489  58.706  76.850  1.00 67.78           C  
ATOM   2952  N   LEU P 444      60.001  60.702  74.850  1.00 63.71           N  
ATOM   2953  CA  LEU P 444      60.270  61.997  74.253  1.00 62.01           C  
ATOM   2954  C   LEU P 444      59.826  63.048  75.238  1.00 61.33           C  
ATOM   2955  O   LEU P 444      58.657  63.082  75.624  1.00 60.84           O  
ATOM   2956  CB  LEU P 444      59.521  62.155  72.943  1.00 61.62           C  
ATOM   2957  CG  LEU P 444      59.822  63.381  72.129  1.00 61.60           C  
ATOM   2958  CD1 LEU P 444      59.647  63.007  70.710  1.00 61.87           C  
ATOM   2959  CD2 LEU P 444      58.856  64.440  72.473  1.00 61.68           C  
ATOM   2960  N   ALA P 445      60.746  63.902  75.628  1.00 61.02           N  
ATOM   2961  CA  ALA P 445      60.511  64.846  76.694  1.00 60.53           C  
ATOM   2962  C   ALA P 445      60.683  66.254  76.165  1.00 59.76           C  
ATOM   2963  O   ALA P 445      61.689  66.569  75.528  1.00 59.47           O  
ATOM   2964  CB  ALA P 445      61.468  64.604  77.842  1.00 60.56           C  
ATOM   2965  N   LEU P 446      59.679  67.088  76.409  1.00 58.73           N  
ATOM   2966  CA  LEU P 446      59.745  68.510  76.119  1.00 57.78           C  
ATOM   2967  C   LEU P 446      60.241  69.238  77.348  1.00 56.94           C  
ATOM   2968  O   LEU P 446      59.784  68.973  78.461  1.00 57.00           O  
ATOM   2969  CB  LEU P 446      58.389  69.061  75.713  1.00 57.92           C  
ATOM   2970  CG  LEU P 446      57.943  68.546  74.384  1.00 58.21           C  
ATOM   2971  CD1 LEU P 446      56.644  69.159  74.069  1.00 58.86           C  
ATOM   2972  CD2 LEU P 446      58.960  69.036  73.454  1.00 58.20           C  
ATOM   2973  N   ARG P 447      61.173  70.150  77.152  1.00 56.33           N  
ATOM   2974  CA  ARG P 447      61.564  70.971  78.274  1.00 56.37           C  
ATOM   2975  C   ARG P 447      60.741  72.236  78.325  1.00 56.16           C  
ATOM   2976  O   ARG P 447      60.803  72.973  79.309  1.00 56.91           O  
ATOM   2977  CB  ARG P 447      63.041  71.305  78.184  1.00 56.53           C  
ATOM   2978  CG  ARG P 447      63.895  70.092  78.075  1.00 56.47           C  
ATOM   2979  CD  ARG P 447      63.817  69.266  79.310  1.00 56.36           C  
ATOM   2980  NE  ARG P 447      64.593  68.064  79.120  1.00 56.15           N  
ATOM   2981  CZ  ARG P 447      65.896  68.006  79.304  1.00 56.42           C  
ATOM   2982  NH1 ARG P 447      66.552  69.080  79.700  1.00 56.59           N  
ATOM   2983  NH2 ARG P 447      66.537  66.876  79.099  1.00 56.63           N  
ATOM   2984  N   ALA P 448      59.967  72.509  77.291  1.00 55.51           N  
ATOM   2985  CA  ALA P 448      59.252  73.775  77.202  1.00 55.22           C  
ATOM   2986  C   ALA P 448      57.893  73.558  76.586  1.00 54.88           C  
ATOM   2987  O   ALA P 448      57.674  73.944  75.425  1.00 55.25           O  
ATOM   2988  CB  ALA P 448      60.047  74.780  76.378  1.00 55.25           C  
ATOM   2989  N   PRO P 449      56.937  73.012  77.320  1.00 54.47           N  
ATOM   2990  CA  PRO P 449      55.687  72.611  76.694  1.00 54.40           C  
ATOM   2991  C   PRO P 449      54.975  73.740  76.013  1.00 54.32           C  
ATOM   2992  O   PRO P 449      54.031  73.477  75.268  1.00 54.71           O  
ATOM   2993  CB  PRO P 449      54.874  72.070  77.866  1.00 54.43           C  
ATOM   2994  CG  PRO P 449      55.365  72.808  79.005  1.00 54.40           C  
ATOM   2995  CD  PRO P 449      56.830  73.009  78.779  1.00 54.42           C  
ATOM   2996  N   LYS P 450      55.340  74.985  76.267  1.00 54.18           N  
ATOM   2997  CA  LYS P 450      54.740  76.038  75.465  1.00 54.48           C  
ATOM   2998  C   LYS P 450      55.606  76.463  74.287  1.00 54.78           C  
ATOM   2999  O   LYS P 450      55.114  77.150  73.393  1.00 54.58           O  
ATOM   3000  CB  LYS P 450      54.422  77.252  76.330  1.00 54.61           C  
ATOM   3001  CG  LYS P 450      53.591  78.297  75.638  1.00 54.69           C  
ATOM   3002  CD  LYS P 450      53.321  79.447  76.555  1.00 54.86           C  
ATOM   3003  CE  LYS P 450      52.564  78.963  77.768  1.00 54.98           C  
ATOM   3004  NZ  LYS P 450      51.264  78.342  77.420  1.00 55.09           N  
ATOM   3005  N   LYS P 451      56.866  76.045  74.200  1.00 55.44           N  
ATOM   3006  CA  LYS P 451      57.588  76.567  73.052  1.00 56.09           C  
ATOM   3007  C   LYS P 451      57.583  75.715  71.813  1.00 57.49           C  
ATOM   3008  O   LYS P 451      58.655  75.350  71.328  1.00 57.88           O  
ATOM   3009  CB  LYS P 451      59.070  76.750  73.341  1.00 55.39           C  
ATOM   3010  CG  LYS P 451      59.496  77.721  74.365  1.00 54.87           C  
ATOM   3011  CD  LYS P 451      60.994  77.622  74.423  1.00 54.50           C  
ATOM   3012  CE  LYS P 451      61.594  78.557  75.415  1.00 54.29           C  
ATOM   3013  NZ  LYS P 451      63.066  78.391  75.473  1.00 54.27           N  
ATOM   3014  N   TRP P 452      56.412  75.548  71.213  1.00 59.03           N  
ATOM   3015  CA  TRP P 452      56.249  74.706  70.040  1.00 60.13           C  
ATOM   3016  C   TRP P 452      54.803  74.946  69.640  1.00 61.02           C  
ATOM   3017  O   TRP P 452      54.055  75.527  70.427  1.00 60.98           O  
ATOM   3018  CB  TRP P 452      56.494  73.256  70.462  1.00 60.18           C  
ATOM   3019  CG  TRP P 452      56.605  72.306  69.309  1.00 60.10           C  
ATOM   3020  CD1 TRP P 452      55.652  71.431  68.875  1.00 60.26           C  
ATOM   3021  CD2 TRP P 452      57.734  72.138  68.442  1.00 60.25           C  
ATOM   3022  NE1 TRP P 452      56.115  70.724  67.792  1.00 60.28           N  
ATOM   3023  CE2 TRP P 452      57.393  71.143  67.507  1.00 60.29           C  
ATOM   3024  CE3 TRP P 452      58.996  72.733  68.370  1.00 60.98           C  
ATOM   3025  CZ2 TRP P 452      58.270  70.725  66.507  1.00 60.69           C  
ATOM   3026  CZ3 TRP P 452      59.867  72.319  67.379  1.00 61.53           C  
ATOM   3027  CH2 TRP P 452      59.503  71.324  66.456  1.00 61.32           C  
ATOM   3028  N   ALA P 453      54.369  74.527  68.460  1.00 62.46           N  
ATOM   3029  CA  ALA P 453      52.988  74.823  68.114  1.00 63.99           C  
ATOM   3030  C   ALA P 453      52.456  73.798  67.138  1.00 65.62           C  
ATOM   3031  O   ALA P 453      53.167  73.391  66.223  1.00 66.45           O  
ATOM   3032  CB  ALA P 453      52.865  76.217  67.506  1.00 63.82           C  
ATOM   3033  N   ARG P 454      51.193  73.433  67.293  1.00 67.25           N  
ATOM   3034  CA  ARG P 454      50.538  72.596  66.306  1.00 68.84           C  
ATOM   3035  C   ARG P 454      49.193  73.188  65.928  1.00 69.86           C  
ATOM   3036  O   ARG P 454      48.423  73.597  66.796  1.00 71.25           O  
ATOM   3037  CB  ARG P 454      50.334  71.180  66.824  1.00 69.36           C  
ATOM   3038  CG  ARG P 454      49.367  71.014  67.968  1.00 69.79           C  
ATOM   3039  CD  ARG P 454      49.183  69.530  68.279  1.00 69.51           C  
ATOM   3040  NE  ARG P 454      48.496  68.800  67.223  1.00 69.37           N  
ATOM   3041  CZ  ARG P 454      47.187  68.615  67.182  1.00 69.59           C  
ATOM   3042  NH1 ARG P 454      46.430  69.088  68.150  1.00 69.56           N  
ATOM   3043  NH2 ARG P 454      46.642  67.941  66.187  1.00 69.90           N  
ATOM   3044  N   ILE P 455      48.908  73.233  64.626  1.00 69.91           N  
ATOM   3045  CA  ILE P 455      47.652  73.794  64.143  1.00 69.84           C  
ATOM   3046  C   ILE P 455      46.872  72.666  63.504  1.00 70.54           C  
ATOM   3047  O   ILE P 455      47.468  71.759  62.922  1.00 70.90           O  
ATOM   3048  CB  ILE P 455      47.872  74.940  63.146  1.00 69.39           C  
ATOM   3049  CG1 ILE P 455      48.247  74.428  61.788  1.00 69.39           C  
ATOM   3050  CG2 ILE P 455      49.094  75.693  63.520  1.00 69.58           C  
ATOM   3051  CD1 ILE P 455      48.661  75.541  60.886  1.00 69.39           C  
ATOM   3052  N   LYS P 456      45.556  72.693  63.627  1.00 71.71           N  
ATOM   3053  CA  LYS P 456      44.779  71.547  63.188  1.00 72.85           C  
ATOM   3054  C   LYS P 456      43.726  71.942  62.165  1.00 73.81           C  
ATOM   3055  O   LYS P 456      43.317  73.106  62.049  1.00 73.53           O  
ATOM   3056  CB  LYS P 456      44.103  70.832  64.355  1.00 72.83           C  
ATOM   3057  CG  LYS P 456      43.002  71.596  65.015  1.00 72.63           C  
ATOM   3058  CD  LYS P 456      42.516  70.829  66.214  1.00 72.53           C  
ATOM   3059  CE  LYS P 456      41.409  71.558  66.885  1.00 72.53           C  
ATOM   3060  NZ  LYS P 456      40.259  71.568  65.971  1.00 72.61           N  
ATOM   3061  N   ASN P 457      43.266  70.914  61.459  1.00 75.14           N  
ATOM   3062  CA  ASN P 457      42.314  71.044  60.372  1.00 76.18           C  
ATOM   3063  C   ASN P 457      42.864  71.899  59.244  1.00 76.48           C  
ATOM   3064  O   ASN P 457      42.347  72.969  58.942  1.00 77.32           O  
ATOM   3065  CB  ASN P 457      41.001  71.594  60.894  1.00 76.61           C  
ATOM   3066  CG  ASN P 457      40.315  70.625  61.792  1.00 76.97           C  
ATOM   3067  OD1 ASN P 457      40.082  70.893  62.964  1.00 76.64           O  
ATOM   3068  ND2 ASN P 457      39.945  69.492  61.233  1.00 77.11           N  
ATOM   3069  N   VAL P 458      43.921  71.425  58.627  1.00 76.32           N  
ATOM   3070  CA  VAL P 458      44.342  71.882  57.313  1.00 76.38           C  
ATOM   3071  C   VAL P 458      43.696  70.930  56.313  1.00 77.57           C  
ATOM   3072  O   VAL P 458      42.776  70.196  56.676  1.00 78.06           O  
ATOM   3073  CB  VAL P 458      45.876  71.911  57.226  1.00 75.22           C  
ATOM   3074  CG1 VAL P 458      46.338  72.616  56.005  1.00 75.26           C  
ATOM   3075  CG2 VAL P 458      46.412  72.616  58.412  1.00 74.63           C  
ATOM   3076  N   ARG P 459      44.122  70.945  55.055  1.00 78.64           N  
ATOM   3077  CA  ARG P 459      43.552  70.026  54.082  1.00 79.60           C  
ATOM   3078  C   ARG P 459      44.625  69.329  53.256  1.00 79.55           C  
ATOM   3079  O   ARG P 459      45.802  69.693  53.295  1.00 78.32           O  
ATOM   3080  CB  ARG P 459      42.608  70.761  53.151  1.00 80.41           C  
ATOM   3081  CG  ARG P 459      41.405  71.350  53.810  1.00 81.48           C  
ATOM   3082  CD  ARG P 459      40.544  71.926  52.724  1.00 82.40           C  
ATOM   3083  NE  ARG P 459      40.098  70.867  51.826  1.00 83.93           N  
ATOM   3084  CZ  ARG P 459      40.573  70.677  50.602  1.00 85.22           C  
ATOM   3085  NH1 ARG P 459      41.521  71.471  50.135  1.00 85.46           N  
ATOM   3086  NH2 ARG P 459      40.116  69.686  49.856  1.00 86.21           N  
ATOM   3087  N   TYR P 460      44.205  68.314  52.499  1.00 79.88           N  
ATOM   3088  CA  TYR P 460      45.126  67.645  51.587  1.00 80.14           C  
ATOM   3089  C   TYR P 460      44.677  67.781  50.125  1.00 79.80           C  
ATOM   3090  O   TYR P 460      45.349  67.315  49.198  1.00 79.84           O  
ATOM   3091  CB  TYR P 460      45.281  66.167  51.944  1.00 81.05           C  
ATOM   3092  CG  TYR P 460      44.298  65.228  51.274  1.00 82.23           C  
ATOM   3093  CD1 TYR P 460      44.656  64.533  50.118  1.00 83.18           C  
ATOM   3094  CD2 TYR P 460      43.025  65.042  51.770  1.00 82.89           C  
ATOM   3095  CE1 TYR P 460      43.784  63.673  49.496  1.00 83.75           C  
ATOM   3096  CE2 TYR P 460      42.141  64.182  51.140  1.00 83.69           C  
ATOM   3097  CZ  TYR P 460      42.531  63.506  50.006  1.00 83.99           C  
ATOM   3098  OH  TYR P 460      41.661  62.653  49.385  1.00 84.14           O  
TER    3099      TYR P 460                                                      
MASTER      379    0    0    4   11    0    0    6 3098    1    0   36          
END                                                                             
