# Supplementary material for: ΦCrAss001 represents the most abundant bacteriophage family in the human gut and infects Bacteroides intestinalis
Source: Nat Commun. 2018 Nov 14;9:4781. doi: 10.1038/s41467-018-07225-7 (PMC6235969; doi:10.1038/s41467-018-07225-7)
Supplement: Supplementary file 8 — Source Data [file 41467_2018_7225_MOESM8_ESM.zip › figure_2c_crAssphage_MCP_Modeller.pdb]

EXPDTA    THEORETICAL MODEL, MODELLER 9.20 2018/08/11 19:51:00
REMARK   6 MODELLER OBJECTIVE FUNCTION:      1489.8650
REMARK   6 MODELLER BEST TEMPLATE % SEQ ID:  12.042
REMARK   6 SEQUENCE: 7775545
REMARK   6 ALIGNMENT: alignment.pir
REMARK   6 SCRIPT: modeller_script.py
REMARK   6 TEMPLATE: 5LII 92:A - 282:A MODELS 169:X - 420:X AT 12.0%
ATOM      1  N   ALA X 169      65.157 103.451 101.049  1.00 22.00           N
ATOM      2  CA  ALA X 169      66.446 103.188 101.724  1.00 22.00           C
ATOM      3  CB  ALA X 169      66.624 104.139 102.918  1.00 22.00           C
ATOM      4  C   ALA X 169      66.500 101.784 102.226  1.00 22.00           C
ATOM      5  O   ALA X 169      65.490 101.088 102.298  1.00 22.00           O
ATOM      6  N   PRO X 170      67.687 101.357 102.548  1.00130.52           N
ATOM      7  CA  PRO X 170      67.878 100.032 103.068  1.00130.52           C
ATOM      8  CD  PRO X 170      68.853 101.823 101.815  1.00130.52           C
ATOM      9  CB  PRO X 170      69.380  99.766 102.989  1.00130.52           C
ATOM     10  CG  PRO X 170      69.836 100.642 101.810  1.00130.52           C
ATOM     11  C   PRO X 170      67.322  99.929 104.447  1.00130.52           C
ATOM     12  O   PRO X 170      67.224  98.814 104.960  1.00130.52           O
ATOM     13  N   THR X 171      66.947 101.073 105.053  1.00107.62           N
ATOM     14  CA  THR X 171      66.496 101.072 106.411  1.00107.62           C
ATOM     15  CB  THR X 171      65.974 102.393 106.893  1.00107.62           C
ATOM     16  OG1 THR X 171      65.714 102.332 108.288  1.00107.62           O
ATOM     17  CG2 THR X 171      64.680 102.722 106.127  1.00107.62           C
ATOM     18  C   THR X 171      65.385 100.095 106.538  1.00107.62           C
ATOM     19  O   THR X 171      64.785  99.671 105.552  1.00107.62           O
ATOM     20  N   VAL X 172      65.100  99.696 107.787  1.00 63.59           N
ATOM     21  CA  VAL X 172      64.095  98.714 108.020  1.00 63.59           C
ATOM     22  CB  VAL X 172      63.976  98.325 109.463  1.00 63.59           C
ATOM     23  CG1 VAL X 172      62.804  97.343 109.614  1.00 63.59           C
ATOM     24  CG2 VAL X 172      65.329  97.760 109.928  1.00 63.59           C
ATOM     25  C   VAL X 172      62.789  99.275 107.579  1.00 63.59           C
ATOM     26  O   VAL X 172      62.448 100.422 107.862  1.00 63.59           O
ATOM     27  N   SER X 173      62.039  98.443 106.840  1.00143.13           N
ATOM     28  CA  SER X 173      60.747  98.784 106.341  1.00143.13           C
ATOM     29  CB  SER X 173      60.777  99.409 104.936  1.00143.13           C
ATOM     30  OG  SER X 173      61.440 100.664 104.972  1.00143.13           O
ATOM     31  C   SER X 173      60.042  97.476 106.246  1.00143.13           C
ATOM     32  O   SER X 173      60.479  96.490 106.837  1.00143.13           O
ATOM     33  N   GLU X 174      58.901  97.432 105.543  1.00 89.01           N
ATOM     34  CA  GLU X 174      58.247  96.166 105.433  1.00 89.01           C
ATOM     35  CB  GLU X 174      56.899  96.238 104.697  1.00 89.01           C
ATOM     36  CG  GLU X 174      56.194  94.883 104.621  1.00 89.01           C
ATOM     37  CD  GLU X 174      54.809  95.097 104.025  1.00 89.01           C
ATOM     38  OE1 GLU X 174      54.702  95.835 103.010  1.00 89.01           O
ATOM     39  OE2 GLU X 174      53.835  94.528 104.587  1.00 89.01           O
ATOM     40  C   GLU X 174      59.150  95.268 104.650  1.00 89.01           C
ATOM     41  O   GLU X 174      59.323  94.097 104.985  1.00 89.01           O
ATOM     42  N   SER X 175      59.772  95.812 103.585  1.00 73.18           N
ATOM     43  CA  SER X 175      60.628  95.004 102.770  1.00 73.18           C
ATOM     44  CB  SER X 175      60.035  94.684 101.388  1.00 73.18           C
ATOM     45  OG  SER X 175      60.946  93.887 100.648  1.00 73.18           O
ATOM     46  C   SER X 175      61.895  95.755 102.519  1.00 73.18           C
ATOM     47  O   SER X 175      61.988  96.957 102.767  1.00 73.18           O
ATOM     48  N   TYR X 176      62.917  95.026 102.032  1.00168.26           N
ATOM     49  CA  TYR X 176      64.179  95.601 101.676  1.00168.26           C
ATOM     50  CB  TYR X 176      65.377  94.783 102.193  1.00168.26           C
ATOM     51  CG  TYR X 176      66.646  95.414 101.721  1.00168.26           C
ATOM     52  CD1 TYR X 176      67.221  96.446 102.424  1.00168.26           C
ATOM     53  CD2 TYR X 176      67.269  94.965 100.578  1.00168.26           C
ATOM     54  CE1 TYR X 176      68.391  97.027 101.994  1.00168.26           C
ATOM     55  CE2 TYR X 176      68.440  95.543 100.144  1.00168.26           C
ATOM     56  CZ  TYR X 176      69.003  96.578 100.850  1.00168.26           C
ATOM     57  OH  TYR X 176      70.203  97.171 100.402  1.00168.26           O
ATOM     58  C   TYR X 176      64.207  95.525 100.193  1.00168.26           C
ATOM     59  O   TYR X 176      63.936  94.469  99.628  1.00168.26           O
ATOM     60  N   SER X 177      64.491  96.650  99.514  1.00128.98           N
ATOM     61  CA  SER X 177      64.511  96.582  98.087  1.00128.98           C
ATOM     62  CB  SER X 177      64.624  97.953  97.401  1.00128.98           C
ATOM     63  OG  SER X 177      64.641  97.789  95.991  1.00128.98           O
ATOM     64  C   SER X 177      65.711  95.795  97.703  1.00128.98           C
ATOM     65  O   SER X 177      66.842  96.168  98.005  1.00128.98           O
ATOM     66  N   LYS X 178      65.485  94.667  97.011  1.00 99.82           N
ATOM     67  CA  LYS X 178      66.594  93.887  96.570  1.00 99.82           C
ATOM     68  CB  LYS X 178      66.539  92.402  96.985  1.00 99.82           C
ATOM     69  CG  LYS X 178      66.878  92.165  98.461  1.00 99.82           C
ATOM     70  CD  LYS X 178      66.537  90.762  98.969  1.00 99.82           C
ATOM     71  CE  LYS X 178      65.211  90.685  99.729  1.00 99.82           C
ATOM     72  NZ  LYS X 178      65.027  89.327 100.289  1.00 99.82           N
ATOM     73  C   LYS X 178      66.557  93.953  95.089  1.00 99.82           C
ATOM     74  O   LYS X 178      65.508  93.773  94.470  1.00 99.82           O
ATOM     75  N   GLY X 179      67.714  94.239  94.475  1.00 58.53           N
ATOM     76  CA  GLY X 179      67.695  94.312  93.055  1.00 58.53           C
ATOM     77  C   GLY X 179      67.332  92.946  92.598  1.00 58.53           C
ATOM     78  O   GLY X 179      67.827  91.952  93.126  1.00 58.53           O
ATOM     79  N   ASN X 180      66.443  92.862  91.596  1.00 67.91           N
ATOM     80  CA  ASN X 180      66.074  91.565  91.130  1.00 67.91           C
ATOM     81  CB  ASN X 180      64.679  91.539  90.482  1.00 67.91           C
ATOM     82  CG  ASN X 180      63.658  91.897  91.552  1.00 67.91           C
ATOM     83  OD1 ASN X 180      62.508  92.212  91.250  1.00 67.91           O
ATOM     84  ND2 ASN X 180      64.090  91.860  92.841  1.00 67.91           N
ATOM     85  C   ASN X 180      67.068  91.238  90.073  1.00 67.91           C
ATOM     86  O   ASN X 180      66.989  91.756  88.961  1.00 67.91           O
ATOM     87  N   ARG X 181      68.052  90.381  90.404  1.00125.17           N
ATOM     88  CA  ARG X 181      69.055  90.065  89.435  1.00125.17           C
ATOM     89  CB  ARG X 181      70.084  89.056  89.971  1.00125.17           C
ATOM     90  CG  ARG X 181      70.875  89.558  91.180  1.00125.17           C
ATOM     91  CD  ARG X 181      71.784  88.490  91.794  1.00125.17           C
ATOM     92  NE  ARG X 181      72.683  87.990  90.717  1.00125.17           N
ATOM     93  CZ  ARG X 181      73.848  88.646  90.440  1.00125.17           C
ATOM     94  NH1 ARG X 181      74.195  89.748  91.166  1.00125.17           N
ATOM     95  NH2 ARG X 181      74.664  88.199  89.440  1.00125.17           N
ATOM     96  C   ARG X 181      68.372  89.408  88.286  1.00125.17           C
ATOM     97  O   ARG X 181      68.461  89.861  87.148  1.00125.17           O
ATOM     98  N   SER X 182      67.626  88.331  88.590  1.00110.30           N
ATOM     99  CA  SER X 182      66.922  87.577  87.599  1.00110.30           C
ATOM    100  CB  SER X 182      67.708  87.370  86.289  1.00110.30           C
ATOM    101  OG  SER X 182      66.950  86.614  85.355  1.00110.30           O
ATOM    102  C   SER X 182      66.749  86.238  88.219  1.00110.30           C
ATOM    103  O   SER X 182      67.183  86.009  89.346  1.00110.30           O
ATOM    104  N   ASN X 183      66.093  85.309  87.509  1.00185.56           N
ATOM    105  CA  ASN X 183      65.981  84.008  88.082  1.00185.56           C
ATOM    106  CB  ASN X 183      64.659  83.295  87.726  1.00185.56           C
ATOM    107  CG  ASN X 183      64.529  83.214  86.211  1.00185.56           C
ATOM    108  OD1 ASN X 183      64.853  84.162  85.499  1.00185.56           O
ATOM    109  ND2 ASN X 183      64.065  82.043  85.697  1.00185.56           N
ATOM    110  C   ASN X 183      67.135  83.219  87.561  1.00185.56           C
ATOM    111  O   ASN X 183      67.252  82.972  86.362  1.00185.56           O
ATOM    112  N   THR X 184      68.055  82.833  88.462  1.00184.93           N
ATOM    113  CA  THR X 184      69.184  82.073  88.022  1.00184.93           C
ATOM    114  CB  THR X 184      70.202  81.831  89.106  1.00184.93           C
ATOM    115  OG1 THR X 184      71.336  81.173  88.562  1.00184.93           O
ATOM    116  CG2 THR X 184      69.587  81.004  90.248  1.00184.93           C
ATOM    117  C   THR X 184      68.671  80.766  87.523  1.00184.93           C
ATOM    118  O   THR X 184      69.060  80.299  86.452  1.00184.93           O
ATOM    119  N   MET X 185      67.751  80.149  88.286  1.00264.52           N
ATOM    120  CA  MET X 185      67.187  78.917  87.842  1.00264.52           C
ATOM    121  CB  MET X 185      66.514  78.101  88.958  1.00264.52           C
ATOM    122  CG  MET X 185      65.914  76.785  88.456  1.00264.52           C
ATOM    123  SD  MET X 185      67.132  75.542  87.932  1.00264.52           S
ATOM    124  CE  MET X 185      67.677  75.175  89.624  1.00264.52           C
ATOM    125  C   MET X 185      66.139  79.288  86.857  1.00264.52           C
ATOM    126  O   MET X 185      65.319  80.168  87.111  1.00264.52           O
ATOM    127  N   GLY X 186      66.149  78.623  85.692  1.00155.03           N
ATOM    128  CA  GLY X 186      65.183  78.942  84.689  1.00155.03           C
ATOM    129  C   GLY X 186      64.015  78.045  84.913  1.00155.03           C
ATOM    130  O   GLY X 186      63.781  77.544  86.011  1.00155.03           O
ATOM    131  N   PRO X 187      63.261  77.863  83.869  1.00128.75           N
ATOM    132  CA  PRO X 187      62.111  77.011  83.911  1.00128.75           C
ATOM    133  CD  PRO X 187      63.215  78.802  82.765  1.00128.75           C
ATOM    134  CB  PRO X 187      61.283  77.353  82.668  1.00128.75           C
ATOM    135  CG  PRO X 187      62.251  78.143  81.766  1.00128.75           C
ATOM    136  C   PRO X 187      62.558  75.590  83.955  1.00128.75           C
ATOM    137  O   PRO X 187      63.622  75.283  83.419  1.00128.75           O
ATOM    138  N   ALA X 188      61.765  74.710  84.594  1.00 23.96           N
ATOM    139  CA  ALA X 188      62.121  73.326  84.668  1.00 23.96           C
ATOM    140  CB  ALA X 188      62.735  72.910  86.018  1.00 23.96           C
ATOM    141  C   ALA X 188      60.861  72.545  84.497  1.00 23.96           C
ATOM    142  O   ALA X 188      59.762  73.074  84.652  1.00 23.96           O
ATOM    143  N   GLY X 189      61.001  71.254  84.144  1.00 15.76           N
ATOM    144  CA  GLY X 189      59.866  70.403  83.962  1.00 15.76           C
ATOM    145  C   GLY X 189      60.411  69.076  83.569  1.00 15.76           C
ATOM    146  O   GLY X 189      61.605  68.944  83.308  1.00 15.76           O
ATOM    147  N   MET X 190      59.557  68.041  83.522  1.00102.63           N
ATOM    148  CA  MET X 190      60.116  66.781  83.143  1.00102.63           C
ATOM    149  CB  MET X 190      60.204  65.758  84.287  1.00102.63           C
ATOM    150  CG  MET X 190      60.823  64.428  83.846  1.00102.63           C
ATOM    151  SD  MET X 190      61.107  63.235  85.185  1.00102.63           S
ATOM    152  CE  MET X 190      62.404  64.228  85.978  1.00102.63           C
ATOM    153  C   MET X 190      59.268  66.164  82.088  1.00102.63           C
ATOM    154  O   MET X 190      58.040  66.209  82.147  1.00102.63           O
ATOM    155  N   THR X 191      59.932  65.588  81.070  1.00 46.01           N
ATOM    156  CA  THR X 191      59.239  64.869  80.049  1.00 46.01           C
ATOM    157  CB  THR X 191      59.387  65.476  78.687  1.00 46.01           C
ATOM    158  OG1 THR X 191      58.876  66.798  78.695  1.00 46.01           O
ATOM    159  CG2 THR X 191      58.610  64.623  77.672  1.00 46.01           C
ATOM    160  C   THR X 191      59.856  63.511  80.015  1.00 46.01           C
ATOM    161  O   THR X 191      61.060  63.372  79.808  1.00 46.01           O
ATOM    162  N   SER X 192      59.040  62.463  80.232  1.00 33.70           N
ATOM    163  CA  SER X 192      59.582  61.138  80.235  1.00 33.70           C
ATOM    164  CB  SER X 192      58.708  60.105  80.966  1.00 33.70           C
ATOM    165  OG  SER X 192      57.486  59.920  80.267  1.00 33.70           O
ATOM    166  C   SER X 192      59.677  60.699  78.816  1.00 33.70           C
ATOM    167  O   SER X 192      59.107  61.324  77.923  1.00 33.70           O
ATOM    168  N   GLN X 193      60.426  59.609  78.568  1.00 47.25           N
ATOM    169  CA  GLN X 193      60.545  59.100  77.235  1.00 47.25           C
ATOM    170  CB  GLN X 193      61.988  59.159  76.708  1.00 47.25           C
ATOM    171  CG  GLN X 193      62.485  60.602  76.583  1.00 47.25           C
ATOM    172  CD  GLN X 193      63.960  60.583  76.219  1.00 47.25           C
ATOM    173  OE1 GLN X 193      64.449  59.645  75.593  1.00 47.25           O
ATOM    174  NE2 GLN X 193      64.694  61.652  76.629  1.00 47.25           N
ATOM    175  C   GLN X 193      60.110  57.672  77.290  1.00 47.25           C
ATOM    176  O   GLN X 193      60.235  57.028  78.330  1.00 47.25           O
ATOM    177  N   LEU X 194      59.532  57.141  76.193  1.00138.24           N
ATOM    178  CA  LEU X 194      59.156  55.758  76.265  1.00138.24           C
ATOM    179  CB  LEU X 194      57.667  55.416  76.102  1.00138.24           C
ATOM    180  CG  LEU X 194      57.413  53.964  76.578  1.00138.24           C
ATOM    181  CD1 LEU X 194      56.965  53.910  78.045  1.00138.24           C
ATOM    182  CD2 LEU X 194      56.644  53.096  75.575  1.00138.24           C
ATOM    183  C   LEU X 194      59.803  55.048  75.115  1.00138.24           C
ATOM    184  O   LEU X 194      60.296  55.671  74.177  1.00138.24           O
ATOM    185  N   GLU X 195      59.824  53.701  75.180  1.00 68.36           N
ATOM    186  CA  GLU X 195      60.356  52.897  74.126  1.00 68.36           C
ATOM    187  CB  GLU X 195      61.266  51.767  74.643  1.00 68.36           C
ATOM    188  CG  GLU X 195      62.522  52.275  75.357  1.00 68.36           C
ATOM    189  CD  GLU X 195      63.318  51.076  75.854  1.00 68.36           C
ATOM    190  OE1 GLU X 195      62.689  50.108  76.359  1.00 68.36           O
ATOM    191  OE2 GLU X 195      64.571  51.116  75.736  1.00 68.36           O
ATOM    192  C   GLU X 195      59.194  52.239  73.440  1.00 68.36           C
ATOM    193  O   GLU X 195      58.426  51.504  74.061  1.00 68.36           O
ATOM    194  N   PHE X 196      59.019  52.512  72.131  1.00177.14           N
ATOM    195  CA  PHE X 196      57.965  51.881  71.387  1.00177.14           C
ATOM    196  CB  PHE X 196      56.970  52.895  70.803  1.00177.14           C
ATOM    197  CG  PHE X 196      55.860  52.159  70.138  1.00177.14           C
ATOM    198  CD1 PHE X 196      54.804  51.679  70.876  1.00177.14           C
ATOM    199  CD2 PHE X 196      55.866  51.959  68.777  1.00177.14           C
ATOM    200  CE1 PHE X 196      53.772  51.004  70.270  1.00177.14           C
ATOM    201  CE2 PHE X 196      54.835  51.284  68.166  1.00177.14           C
ATOM    202  CZ  PHE X 196      53.784  50.806  68.912  1.00177.14           C
ATOM    203  C   PHE X 196      58.630  51.177  70.247  1.00177.14           C
ATOM    204  O   PHE X 196      59.066  51.800  69.281  1.00177.14           O
ATOM    205  N   TYR X 197      58.700  49.839  70.323  1.00 94.33           N
ATOM    206  CA  TYR X 197      59.405  49.081  69.332  1.00 94.33           C
ATOM    207  CB  TYR X 197      60.547  48.305  70.013  1.00 94.33           C
ATOM    208  CG  TYR X 197      61.170  47.302  69.111  1.00 94.33           C
ATOM    209  CD1 TYR X 197      60.666  46.025  69.060  1.00 94.33           C
ATOM    210  CD2 TYR X 197      62.258  47.624  68.334  1.00 94.33           C
ATOM    211  CE1 TYR X 197      61.234  45.080  68.240  1.00 94.33           C
ATOM    212  CE2 TYR X 197      62.831  46.681  67.513  1.00 94.33           C
ATOM    213  CZ  TYR X 197      62.319  45.407  67.466  1.00 94.33           C
ATOM    214  OH  TYR X 197      62.904  44.436  66.626  1.00 94.33           O
ATOM    215  C   TYR X 197      58.451  48.094  68.749  1.00 94.33           C
ATOM    216  O   TYR X 197      57.979  47.200  69.448  1.00 94.33           O
ATOM    217  N   ARG X 198      58.121  48.221  67.449  1.00179.07           N
ATOM    218  CA  ARG X 198      57.254  47.205  66.926  1.00179.07           C
ATOM    219  CB  ARG X 198      55.791  47.640  66.733  1.00179.07           C
ATOM    220  CG  ARG X 198      55.597  48.834  65.798  1.00179.07           C
ATOM    221  CD  ARG X 198      54.131  49.070  65.426  1.00179.07           C
ATOM    222  NE  ARG X 198      53.305  48.671  66.600  1.00179.07           N
ATOM    223  CZ  ARG X 198      51.952  48.848  66.588  1.00179.07           C
ATOM    224  NH1 ARG X 198      51.351  49.451  65.521  1.00179.07           N
ATOM    225  NH2 ARG X 198      51.202  48.415  67.644  1.00179.07           N
ATOM    226  C   ARG X 198      57.771  46.748  65.605  1.00179.07           C
ATOM    227  O   ARG X 198      57.809  47.508  64.637  1.00179.07           O
ATOM    228  N   TYR X 199      58.211  45.477  65.526  1.00 71.78           N
ATOM    229  CA  TYR X 199      58.669  45.049  64.242  1.00 71.78           C
ATOM    230  CB  TYR X 199      60.176  45.239  64.047  1.00 71.78           C
ATOM    231  CG  TYR X 199      60.401  46.688  64.271  1.00 71.78           C
ATOM    232  CD1 TYR X 199      60.274  47.598  63.249  1.00 71.78           C
ATOM    233  CD2 TYR X 199      60.698  47.133  65.535  1.00 71.78           C
ATOM    234  CE1 TYR X 199      60.480  48.936  63.484  1.00 71.78           C
ATOM    235  CE2 TYR X 199      60.905  48.466  65.778  1.00 71.78           C
ATOM    236  CZ  TYR X 199      60.797  49.366  64.751  1.00 71.78           C
ATOM    237  OH  TYR X 199      61.011  50.733  65.005  1.00 71.78           O
ATOM    238  C   TYR X 199      58.389  43.598  64.050  1.00 71.78           C
ATOM    239  O   TYR X 199      58.368  42.812  64.995  1.00 71.78           O
ATOM    240  N   SER X 200      58.134  43.222  62.786  1.00 93.65           N
ATOM    241  CA  SER X 200      58.047  41.844  62.420  1.00 93.65           C
ATOM    242  CB  SER X 200      56.680  41.445  61.837  1.00 93.65           C
ATOM    243  OG  SER X 200      56.681  40.068  61.490  1.00 93.65           O
ATOM    244  C   SER X 200      59.053  41.737  61.323  1.00 93.65           C
ATOM    245  O   SER X 200      58.850  42.285  60.241  1.00 93.65           O
ATOM    246  N   LYS X 201      60.178  41.041  61.572  1.00120.57           N
ATOM    247  CA  LYS X 201      61.193  40.994  60.560  1.00120.57           C
ATOM    248  CB  LYS X 201      62.450  41.811  60.906  1.00120.57           C
ATOM    249  CG  LYS X 201      62.221  43.321  60.838  1.00120.57           C
ATOM    250  CD  LYS X 201      61.871  43.814  59.432  1.00120.57           C
ATOM    251  CE  LYS X 201      61.426  45.276  59.380  1.00120.57           C
ATOM    252  NZ  LYS X 201      60.008  45.385  59.789  1.00120.57           N
ATOM    253  C   LYS X 201      61.628  39.579  60.387  1.00120.57           C
ATOM    254  O   LYS X 201      61.368  38.724  61.230  1.00120.57           O
ATOM    255  N   GLU X 202      62.301  39.302  59.254  1.00 89.31           N
ATOM    256  CA  GLU X 202      62.788  37.982  58.992  1.00 89.31           C
ATOM    257  CB  GLU X 202      62.446  37.449  57.592  1.00 89.31           C
ATOM    258  CG  GLU X 202      62.833  35.979  57.424  1.00 89.31           C
ATOM    259  CD  GLU X 202      62.212  35.439  56.145  1.00 89.31           C
ATOM    260  OE1 GLU X 202      61.078  35.868  55.802  1.00 89.31           O
ATOM    261  OE2 GLU X 202      62.866  34.578  55.500  1.00 89.31           O
ATOM    262  C   GLU X 202      64.277  38.018  59.132  1.00 89.31           C
ATOM    263  O   GLU X 202      64.878  39.086  59.241  1.00 89.31           O
ATOM    264  N   ILE X 203      64.923  36.837  59.131  1.00117.11           N
ATOM    265  CA  ILE X 203      66.333  36.803  59.384  1.00117.11           C
ATOM    266  CB  ILE X 203      66.718  35.813  60.443  1.00117.11           C
ATOM    267  CG1 ILE X 203      68.163  36.040  60.914  1.00117.11           C
ATOM    268  CG2 ILE X 203      66.476  34.406  59.871  1.00117.11           C
ATOM    269  CD1 ILE X 203      68.494  35.308  62.216  1.00117.11           C
ATOM    270  C   ILE X 203      67.044  36.401  58.151  1.00117.11           C
ATOM    271  O   ILE X 203      66.539  35.644  57.323  1.00117.11           O
ATOM    272  N   ALA X 204      68.264  36.934  58.007  1.00135.07           N
ATOM    273  CA  ALA X 204      69.012  36.660  56.832  1.00135.07           C
ATOM    274  CB  ALA X 204      70.366  37.375  56.847  1.00135.07           C
ATOM    275  C   ALA X 204      69.258  35.196  56.757  1.00135.07           C
ATOM    276  O   ALA X 204      68.999  34.586  55.722  1.00135.07           O
ATOM    277  N   GLY X 205      69.728  34.589  57.865  1.00161.17           N
ATOM    278  CA  GLY X 205      69.981  33.180  57.856  1.00161.17           C
ATOM    279  C   GLY X 205      70.903  32.908  56.717  1.00161.17           C
ATOM    280  O   GLY X 205      71.888  33.616  56.507  1.00161.17           O
ATOM    281  N   ASN X 206      70.594  31.849  55.951  1.00111.73           N
ATOM    282  CA  ASN X 206      71.388  31.527  54.806  1.00111.73           C
ATOM    283  CB  ASN X 206      70.984  30.202  54.146  1.00111.73           C
ATOM    284  CG  ASN X 206      71.990  29.904  53.043  1.00111.73           C
ATOM    285  OD1 ASN X 206      72.019  30.571  52.010  1.00111.73           O
ATOM    286  ND2 ASN X 206      72.844  28.871  53.268  1.00111.73           N
ATOM    287  C   ASN X 206      71.205  32.608  53.794  1.00111.73           C
ATOM    288  O   ASN X 206      72.167  33.044  53.163  1.00111.73           O
ATOM    289  N   LEU X 207      69.951  33.071  53.616  1.00226.31           N
ATOM    290  CA  LEU X 207      69.685  34.123  52.675  1.00226.31           C
ATOM    291  CB  LEU X 207      68.181  34.268  52.388  1.00226.31           C
ATOM    292  CG  LEU X 207      67.821  35.381  51.389  1.00226.31           C
ATOM    293  CD1 LEU X 207      68.347  35.062  49.982  1.00226.31           C
ATOM    294  CD2 LEU X 207      66.313  35.673  51.415  1.00226.31           C
ATOM    295  C   LEU X 207      70.129  35.369  53.355  1.00226.31           C
ATOM    296  O   LEU X 207      69.324  36.194  53.782  1.00226.31           O
ATOM    297  N   ALA X 208      71.454  35.550  53.403  1.00220.63           N
ATOM    298  CA  ALA X 208      72.064  36.576  54.179  1.00220.63           C
ATOM    299  CB  ALA X 208      72.624  36.063  55.513  1.00220.63           C
ATOM    300  C   ALA X 208      73.260  37.047  53.440  1.00220.63           C
ATOM    301  O   ALA X 208      73.270  37.167  52.217  1.00220.63           O
ATOM    302  N   ASN X 209      74.298  37.351  54.233  1.00109.47           N
ATOM    303  CA  ASN X 209      75.544  37.883  53.786  1.00109.47           C
ATOM    304  CB  ASN X 209      76.535  38.082  54.947  1.00109.47           C
ATOM    305  CG  ASN X 209      77.729  38.894  54.454  1.00109.47           C
ATOM    306  OD1 ASN X 209      78.296  38.620  53.398  1.00109.47           O
ATOM    307  ND2 ASN X 209      78.123  39.933  55.238  1.00109.47           N
ATOM    308  C   ASN X 209      76.167  36.938  52.814  1.00109.47           C
ATOM    309  O   ASN X 209      76.740  37.383  51.820  1.00109.47           O
ATOM    310  N   VAL X 210      76.059  35.615  53.057  1.00116.77           N
ATOM    311  CA  VAL X 210      76.704  34.674  52.182  1.00116.77           C
ATOM    312  CB  VAL X 210      76.452  33.237  52.530  1.00116.77           C
ATOM    313  CG1 VAL X 210      77.046  32.968  53.921  1.00116.77           C
ATOM    314  CG2 VAL X 210      74.945  32.957  52.428  1.00116.77           C
ATOM    315  C   VAL X 210      76.210  34.916  50.796  1.00116.77           C
ATOM    316  O   VAL X 210      75.039  35.218  50.585  1.00116.77           O
ATOM    317  N   VAL X 211      77.121  34.823  49.809  1.00137.43           N
ATOM    318  CA  VAL X 211      76.752  35.165  48.470  1.00137.43           C
ATOM    319  CB  VAL X 211      77.919  35.337  47.542  1.00137.43           C
ATOM    320  CG1 VAL X 211      78.678  34.001  47.448  1.00137.43           C
ATOM    321  CG2 VAL X 211      77.381  35.818  46.184  1.00137.43           C
ATOM    322  C   VAL X 211      75.888  34.109  47.874  1.00137.43           C
ATOM    323  O   VAL X 211      76.189  32.918  47.923  1.00137.43           O
ATOM    324  N   THR X 212      74.759  34.560  47.305  1.00275.12           N
ATOM    325  CA  THR X 212      73.849  33.748  46.564  1.00275.12           C
ATOM    326  CB  THR X 212      72.773  33.076  47.375  1.00275.12           C
ATOM    327  OG1 THR X 212      71.885  34.026  47.942  1.00275.12           O
ATOM    328  CG2 THR X 212      73.457  32.263  48.487  1.00275.12           C
ATOM    329  C   THR X 212      73.216  34.732  45.646  1.00275.12           C
ATOM    330  O   THR X 212      73.726  35.842  45.500  1.00275.12           O
ATOM    331  N   GLN X 213      72.102  34.378  44.986  1.00270.28           N
ATOM    332  CA  GLN X 213      71.568  35.380  44.119  1.00270.28           C
ATOM    333  CB  GLN X 213      70.382  34.893  43.262  1.00270.28           C
ATOM    334  CG  GLN X 213      69.159  34.459  44.074  1.00270.28           C
ATOM    335  CD  GLN X 213      69.512  33.151  44.770  1.00270.28           C
ATOM    336  OE1 GLN X 213      69.416  33.029  45.991  1.00270.28           O
ATOM    337  NE2 GLN X 213      69.935  32.140  43.965  1.00270.28           N
ATOM    338  C   GLN X 213      71.118  36.526  44.969  1.00270.28           C
ATOM    339  O   GLN X 213      70.147  36.423  45.715  1.00270.28           O
ATOM    340  N   TYR X 214      71.859  37.651  44.891  1.00130.99           N
ATOM    341  CA  TYR X 214      71.497  38.854  45.583  1.00130.99           C
ATOM    342  CB  TYR X 214      72.376  39.254  46.777  1.00130.99           C
ATOM    343  CG  TYR X 214      72.268  38.229  47.842  1.00130.99           C
ATOM    344  CD1 TYR X 214      71.218  38.238  48.731  1.00130.99           C
ATOM    345  CD2 TYR X 214      73.228  37.253  47.943  1.00130.99           C
ATOM    346  CE1 TYR X 214      71.128  37.282  49.715  1.00130.99           C
ATOM    347  CE2 TYR X 214      73.143  36.300  48.924  1.00130.99           C
ATOM    348  CZ  TYR X 214      72.098  36.313  49.812  1.00130.99           C
ATOM    349  OH  TYR X 214      72.022  35.326  50.816  1.00130.99           O
ATOM    350  C   TYR X 214      71.726  39.946  44.605  1.00130.99           C
ATOM    351  O   TYR X 214      72.418  39.757  43.606  1.00130.99           O
ATOM    352  N   GLN X 215      71.128  41.122  44.854  1.00 76.39           N
ATOM    353  CA  GLN X 215      71.376  42.204  43.957  1.00 76.39           C
ATOM    354  CB  GLN X 215      70.289  43.293  44.014  1.00 76.39           C
ATOM    355  CG  GLN X 215      68.947  42.748  43.511  1.00 76.39           C
ATOM    356  CD  GLN X 215      67.875  43.828  43.571  1.00 76.39           C
ATOM    357  OE1 GLN X 215      67.891  44.691  44.446  1.00 76.39           O
ATOM    358  NE2 GLN X 215      66.904  43.778  42.619  1.00 76.39           N
ATOM    359  C   GLN X 215      72.712  42.769  44.318  1.00 76.39           C
ATOM    360  O   GLN X 215      72.989  43.053  45.484  1.00 76.39           O
ATOM    361  N   PHE X 216      73.577  42.937  43.297  1.00250.31           N
ATOM    362  CA  PHE X 216      74.923  43.401  43.479  1.00250.31           C
ATOM    363  CB  PHE X 216      75.791  43.166  42.224  1.00250.31           C
ATOM    364  CG  PHE X 216      77.190  43.639  42.451  1.00250.31           C
ATOM    365  CD1 PHE X 216      78.101  42.840  43.103  1.00250.31           C
ATOM    366  CD2 PHE X 216      77.597  44.873  41.994  1.00250.31           C
ATOM    367  CE1 PHE X 216      79.392  43.270  43.309  1.00250.31           C
ATOM    368  CE2 PHE X 216      78.886  45.308  42.196  1.00250.31           C
ATOM    369  CZ  PHE X 216      79.787  44.506  42.855  1.00250.31           C
ATOM    370  C   PHE X 216      74.871  44.867  43.757  1.00250.31           C
ATOM    371  O   PHE X 216      74.026  45.579  43.218  1.00250.31           O
ATOM    372  N   GLN X 217      75.771  45.352  44.635  1.00287.48           N
ATOM    373  CA  GLN X 217      75.784  46.748  44.961  1.00287.48           C
ATOM    374  CB  GLN X 217      75.746  47.033  46.471  1.00287.48           C
ATOM    375  CG  GLN X 217      74.386  46.780  47.114  1.00287.48           C
ATOM    376  CD  GLN X 217      73.492  47.951  46.732  1.00287.48           C
ATOM    377  OE1 GLN X 217      73.397  48.321  45.563  1.00287.48           O
ATOM    378  NE2 GLN X 217      72.830  48.560  47.751  1.00287.48           N
ATOM    379  C   GLN X 217      77.068  47.325  44.476  1.00287.48           C
ATOM    380  O   GLN X 217      78.115  46.684  44.543  1.00287.48           O
ATOM    381  N   ASN X 218      77.013  48.562  43.949  1.00220.04           N
ATOM    382  CA  ASN X 218      78.228  49.200  43.548  1.00220.04           C
ATOM    383  CB  ASN X 218      78.011  50.453  42.683  1.00220.04           C
ATOM    384  CG  ASN X 218      77.388  50.002  41.370  1.00220.04           C
ATOM    385  OD1 ASN X 218      76.221  49.617  41.326  1.00220.04           O
ATOM    386  ND2 ASN X 218      78.183  50.051  40.268  1.00220.04           N
ATOM    387  C   ASN X 218      78.872  49.621  44.825  1.00220.04           C
ATOM    388  O   ASN X 218      78.194  50.069  45.748  1.00220.04           O
ATOM    389  N   ASP X 219      80.207  49.473  44.926  1.00211.30           N
ATOM    390  CA  ASP X 219      80.867  49.804  46.156  1.00211.30           C
ATOM    391  CB  ASP X 219      80.661  51.270  46.579  1.00211.30           C
ATOM    392  CG  ASP X 219      81.686  51.633  47.645  1.00211.30           C
ATOM    393  OD1 ASP X 219      82.628  50.830  47.882  1.00211.30           O
ATOM    394  OD2 ASP X 219      81.545  52.739  48.231  1.00211.30           O
ATOM    395  C   ASP X 219      80.317  48.904  47.226  1.00211.30           C
ATOM    396  O   ASP X 219      79.464  48.055  46.976  1.00211.30           O
ATOM    397  N   ASN X 220      80.829  49.029  48.462  1.00 89.69           N
ATOM    398  CA  ASN X 220      80.319  48.182  49.495  1.00 89.69           C
ATOM    399  CB  ASN X 220      81.048  48.355  50.843  1.00 89.69           C
ATOM    400  CG  ASN X 220      80.884  49.787  51.328  1.00 89.69           C
ATOM    401  OD1 ASN X 220      80.869  50.730  50.538  1.00 89.69           O
ATOM    402  ND2 ASN X 220      80.770  49.958  52.671  1.00 89.69           N
ATOM    403  C   ASN X 220      78.870  48.508  49.677  1.00 89.69           C
ATOM    404  O   ASN X 220      78.024  47.617  49.729  1.00 89.69           O
ATOM    405  N   GLY X 221      78.542  49.811  49.750  1.00 61.75           N
ATOM    406  CA  GLY X 221      77.177  50.211  49.924  1.00 61.75           C
ATOM    407  C   GLY X 221      76.862  50.043  51.371  1.00 61.75           C
ATOM    408  O   GLY X 221      77.620  49.420  52.114  1.00 61.75           O
ATOM    409  N   GLY X 222      75.725  50.602  51.820  1.00112.30           N
ATOM    410  CA  GLY X 222      75.395  50.406  53.196  1.00112.30           C
ATOM    411  C   GLY X 222      75.179  48.941  53.362  1.00112.30           C
ATOM    412  O   GLY X 222      75.685  48.325  54.299  1.00112.30           O
ATOM    413  N   THR X 223      74.411  48.346  52.430  1.00265.06           N
ATOM    414  CA  THR X 223      74.161  46.937  52.458  1.00265.06           C
ATOM    415  CB  THR X 223      72.992  46.529  53.313  1.00265.06           C
ATOM    416  OG1 THR X 223      71.781  47.082  52.817  1.00265.06           O
ATOM    417  CG2 THR X 223      73.253  47.009  54.751  1.00265.06           C
ATOM    418  C   THR X 223      73.868  46.530  51.055  1.00265.06           C
ATOM    419  O   THR X 223      74.020  47.325  50.129  1.00265.06           O
ATOM    420  N   SER X 224      73.449  45.267  50.861  1.00154.73           N
ATOM    421  CA  SER X 224      73.146  44.811  49.538  1.00154.73           C
ATOM    422  CB  SER X 224      72.950  43.290  49.436  1.00154.73           C
ATOM    423  OG  SER X 224      74.157  42.616  49.760  1.00154.73           O
ATOM    424  C   SER X 224      71.863  45.457  49.136  1.00154.73           C
ATOM    425  O   SER X 224      71.200  46.101  49.948  1.00154.73           O
ATOM    426  N   ASN X 225      71.486  45.311  47.850  1.00120.15           N
ATOM    427  CA  ASN X 225      70.285  45.935  47.385  1.00120.15           C
ATOM    428  CB  ASN X 225      69.997  45.663  45.899  1.00120.15           C
ATOM    429  CG  ASN X 225      70.903  46.560  45.065  1.00120.15           C
ATOM    430  OD1 ASN X 225      71.992  46.163  44.655  1.00120.15           O
ATOM    431  ND2 ASN X 225      70.437  47.811  44.807  1.00120.15           N
ATOM    432  C   ASN X 225      69.146  45.396  48.186  1.00120.15           C
ATOM    433  O   ASN X 225      68.311  46.159  48.668  1.00120.15           O
ATOM    434  N   LEU X 226      69.080  44.063  48.355  1.00235.37           N
ATOM    435  CA  LEU X 226      68.037  43.484  49.152  1.00235.37           C
ATOM    436  CB  LEU X 226      66.788  43.083  48.338  1.00235.37           C
ATOM    437  CG  LEU X 226      67.066  42.246  47.070  1.00235.37           C
ATOM    438  CD1 LEU X 226      67.602  40.844  47.401  1.00235.37           C
ATOM    439  CD2 LEU X 226      65.826  42.193  46.163  1.00235.37           C
ATOM    440  C   LEU X 226      68.603  42.259  49.777  1.00235.37           C
ATOM    441  O   LEU X 226      69.743  41.893  49.494  1.00235.37           O
ATOM    442  N   TRP X 227      67.848  41.591  50.671  1.00214.93           N
ATOM    443  CA  TRP X 227      66.577  42.006  51.196  1.00214.93           C
ATOM    444  CB  TRP X 227      65.763  40.844  51.787  1.00214.93           C
ATOM    445  CG  TRP X 227      66.532  39.980  52.752  1.00214.93           C
ATOM    446  CD2 TRP X 227      66.766  40.306  54.130  1.00214.93           C
ATOM    447  CD1 TRP X 227      67.142  38.782  52.527  1.00214.93           C
ATOM    448  NE1 TRP X 227      67.734  38.333  53.682  1.00214.93           N
ATOM    449  CE2 TRP X 227      67.511  39.264  54.676  1.00214.93           C
ATOM    450  CE3 TRP X 227      66.388  41.384  54.879  1.00214.93           C
ATOM    451  CZ2 TRP X 227      67.889  39.283  55.989  1.00214.93           C
ATOM    452  CZ3 TRP X 227      66.777  41.403  56.201  1.00214.93           C
ATOM    453  CH2 TRP X 227      67.513  40.371  56.746  1.00214.93           C
ATOM    454  C   TRP X 227      66.791  43.036  52.260  1.00214.93           C
ATOM    455  O   TRP X 227      65.946  43.898  52.502  1.00214.93           O
ATOM    456  N   ILE X 228      67.965  42.977  52.911  1.00103.15           N
ATOM    457  CA  ILE X 228      68.256  43.755  54.080  1.00103.15           C
ATOM    458  CB  ILE X 228      69.674  43.594  54.542  1.00103.15           C
ATOM    459  CG1 ILE X 228      69.871  44.319  55.881  1.00103.15           C
ATOM    460  CG2 ILE X 228      70.615  44.076  53.424  1.00103.15           C
ATOM    461  CD1 ILE X 228      71.205  43.998  56.550  1.00103.15           C
ATOM    462  C   ILE X 228      68.047  45.206  53.819  1.00103.15           C
ATOM    463  O   ILE X 228      67.531  45.913  54.681  1.00103.15           O
ATOM    464  N   ASN X 229      68.446  45.706  52.641  1.00 66.08           N
ATOM    465  CA  ASN X 229      68.282  47.107  52.408  1.00 66.08           C
ATOM    466  CB  ASN X 229      68.782  47.524  51.012  1.00 66.08           C
ATOM    467  CG  ASN X 229      68.806  49.043  50.930  1.00 66.08           C
ATOM    468  OD1 ASN X 229      68.184  49.734  51.736  1.00 66.08           O
ATOM    469  ND2 ASN X 229      69.544  49.582  49.923  1.00 66.08           N
ATOM    470  C   ASN X 229      66.822  47.413  52.492  1.00 66.08           C
ATOM    471  O   ASN X 229      66.414  48.391  53.117  1.00 66.08           O
ATOM    472  N   GLU X 230      65.990  46.554  51.879  1.00 78.10           N
ATOM    473  CA  GLU X 230      64.584  46.818  51.848  1.00 78.10           C
ATOM    474  CB  GLU X 230      63.808  45.820  50.977  1.00 78.10           C
ATOM    475  CG  GLU X 230      62.361  46.239  50.723  1.00 78.10           C
ATOM    476  CD  GLU X 230      61.792  45.269  49.697  1.00 78.10           C
ATOM    477  OE1 GLU X 230      62.166  44.068  49.757  1.00 78.10           O
ATOM    478  OE2 GLU X 230      60.993  45.715  48.830  1.00 78.10           O
ATOM    479  C   GLU X 230      64.008  46.767  53.228  1.00 78.10           C
ATOM    480  O   GLU X 230      63.230  47.641  53.608  1.00 78.10           O
ATOM    481  N   GLU X 231      64.388  45.752  54.028  1.00 47.57           N
ATOM    482  CA  GLU X 231      63.803  45.592  55.332  1.00 47.57           C
ATOM    483  CB  GLU X 231      64.257  44.316  56.063  1.00 47.57           C
ATOM    484  CG  GLU X 231      63.663  43.032  55.489  1.00 47.57           C
ATOM    485  CD  GLU X 231      63.890  41.935  56.516  1.00 47.57           C
ATOM    486  OE1 GLU X 231      64.351  42.269  57.641  1.00 47.57           O
ATOM    487  OE2 GLU X 231      63.602  40.752  56.194  1.00 47.57           O
ATOM    488  C   GLU X 231      64.160  46.738  56.221  1.00 47.57           C
ATOM    489  O   GLU X 231      63.312  47.266  56.938  1.00 47.57           O
ATOM    490  N   MET X 232      65.427  47.175  56.177  1.00104.81           N
ATOM    491  CA  MET X 232      65.871  48.198  57.074  1.00104.81           C
ATOM    492  CB  MET X 232      67.354  48.546  56.874  1.00104.81           C
ATOM    493  CG  MET X 232      67.893  49.496  57.941  1.00104.81           C
ATOM    494  SD  MET X 232      69.663  49.864  57.781  1.00104.81           S
ATOM    495  CE  MET X 232      70.206  48.193  58.237  1.00104.81           C
ATOM    496  C   MET X 232      65.075  49.435  56.828  1.00104.81           C
ATOM    497  O   MET X 232      64.666  50.117  57.767  1.00104.81           O
ATOM    498  N   ARG X 233      64.813  49.756  55.551  1.00 54.55           N
ATOM    499  CA  ARG X 233      64.088  50.957  55.272  1.00 54.55           C
ATOM    500  CB  ARG X 233      63.899  51.212  53.766  1.00 54.55           C
ATOM    501  CG  ARG X 233      63.262  52.567  53.448  1.00 54.55           C
ATOM    502  CD  ARG X 233      63.131  52.847  51.946  1.00 54.55           C
ATOM    503  NE  ARG X 233      62.513  54.196  51.782  1.00 54.55           N
ATOM    504  CZ  ARG X 233      62.629  54.863  50.596  1.00 54.55           C
ATOM    505  NH1 ARG X 233      63.293  54.291  49.550  1.00 54.55           N
ATOM    506  NH2 ARG X 233      62.080  56.105  50.453  1.00 54.55           N
ATOM    507  C   ARG X 233      62.736  50.839  55.896  1.00 54.55           C
ATOM    508  O   ARG X 233      62.229  51.791  56.488  1.00 54.55           O
ATOM    509  N   GLN X 234      62.123  49.646  55.804  1.00106.46           N
ATOM    510  CA  GLN X 234      60.802  49.449  56.324  1.00106.46           C
ATOM    511  CB  GLN X 234      60.277  48.023  56.073  1.00106.46           C
ATOM    512  CG  GLN X 234      58.776  47.870  56.323  1.00106.46           C
ATOM    513  CD  GLN X 234      58.047  48.483  55.132  1.00106.46           C
ATOM    514  OE1 GLN X 234      58.345  48.173  53.979  1.00106.46           O
ATOM    515  NE2 GLN X 234      57.065  49.381  55.413  1.00106.46           N
ATOM    516  C   GLN X 234      60.838  49.677  57.807  1.00106.46           C
ATOM    517  O   GLN X 234      59.927  50.276  58.377  1.00106.46           O
ATOM    518  N   PHE X 235      61.910  49.201  58.466  1.00154.39           N
ATOM    519  CA  PHE X 235      62.063  49.294  59.891  1.00154.39           C
ATOM    520  CB  PHE X 235      63.394  48.651  60.322  1.00154.39           C
ATOM    521  CG  PHE X 235      63.574  48.812  61.789  1.00154.39           C
ATOM    522  CD1 PHE X 235      64.175  49.941  62.293  1.00154.39           C
ATOM    523  CD2 PHE X 235      63.154  47.842  62.662  1.00154.39           C
ATOM    524  CE1 PHE X 235      64.346  50.104  63.646  1.00154.39           C
ATOM    525  CE2 PHE X 235      63.318  47.993  64.017  1.00154.39           C
ATOM    526  CZ  PHE X 235      63.921  49.123  64.508  1.00154.39           C
ATOM    527  C   PHE X 235      62.097  50.732  60.325  1.00154.39           C
ATOM    528  O   PHE X 235      61.283  51.167  61.140  1.00154.39           O
ATOM    529  N   ASN X 236      63.010  51.524  59.736  1.00 74.67           N
ATOM    530  CA  ASN X 236      63.195  52.887  60.146  1.00 74.67           C
ATOM    531  CB  ASN X 236      64.323  53.593  59.367  1.00 74.67           C
ATOM    532  CG  ASN X 236      64.480  55.020  59.884  1.00 74.67           C
ATOM    533  OD1 ASN X 236      64.091  55.977  59.216  1.00 74.67           O
ATOM    534  ND2 ASN X 236      65.065  55.172  61.103  1.00 74.67           N
ATOM    535  C   ASN X 236      61.929  53.624  59.890  1.00 74.67           C
ATOM    536  O   ASN X 236      61.514  54.464  60.686  1.00 74.67           O
ATOM    537  N   LEU X 237      61.278  53.310  58.761  1.00122.97           N
ATOM    538  CA  LEU X 237      60.083  53.997  58.385  1.00122.97           C
ATOM    539  CB  LEU X 237      59.561  53.518  57.014  1.00122.97           C
ATOM    540  CG  LEU X 237      58.274  54.196  56.494  1.00122.97           C
ATOM    541  CD1 LEU X 237      57.020  53.781  57.278  1.00122.97           C
ATOM    542  CD2 LEU X 237      58.453  55.720  56.416  1.00122.97           C
ATOM    543  C   LEU X 237      59.036  53.731  59.419  1.00122.97           C
ATOM    544  O   LEU X 237      58.349  54.651  59.859  1.00122.97           O
ATOM    545  N   HIS X 238      58.893  52.464  59.852  1.00103.73           N
ATOM    546  CA  HIS X 238      57.834  52.157  60.770  1.00103.73           C
ATOM    547  ND1 HIS X 238      57.254  48.656  59.521  1.00103.73           N
ATOM    548  CG  HIS X 238      56.998  49.953  59.905  1.00103.73           C
ATOM    549  CB  HIS X 238      57.676  50.655  61.044  1.00103.73           C
ATOM    550  NE2 HIS X 238      55.667  49.419  58.162  1.00103.73           N
ATOM    551  CD2 HIS X 238      56.026  50.404  59.065  1.00103.73           C
ATOM    552  CE1 HIS X 238      56.430  48.388  58.476  1.00103.73           C
ATOM    553  C   HIS X 238      58.040  52.864  62.070  1.00103.73           C
ATOM    554  O   HIS X 238      57.103  53.455  62.602  1.00103.73           O
ATOM    555  N   MET X 239      59.269  52.853  62.613  1.00104.78           N
ATOM    556  CA  MET X 239      59.467  53.475  63.891  1.00104.78           C
ATOM    557  CB  MET X 239      60.937  53.430  64.343  1.00104.78           C
ATOM    558  CG  MET X 239      61.170  53.977  65.750  1.00104.78           C
ATOM    559  SD  MET X 239      60.500  52.919  67.065  1.00104.78           S
ATOM    560  CE  MET X 239      61.016  54.001  68.428  1.00104.78           C
ATOM    561  C   MET X 239      59.121  54.917  63.755  1.00104.78           C
ATOM    562  O   MET X 239      58.378  55.476  64.561  1.00104.78           O
ATOM    563  N   ARG X 240      59.612  55.541  62.674  1.00111.19           N
ATOM    564  CA  ARG X 240      59.410  56.943  62.494  1.00111.19           C
ATOM    565  CB  ARG X 240      60.105  57.504  61.242  1.00111.19           C
ATOM    566  CG  ARG X 240      61.631  57.504  61.361  1.00111.19           C
ATOM    567  CD  ARG X 240      62.167  58.464  62.427  1.00111.19           C
ATOM    568  NE  ARG X 240      61.934  59.858  61.953  1.00111.19           N
ATOM    569  CZ  ARG X 240      62.882  60.497  61.207  1.00111.19           C
ATOM    570  NH1 ARG X 240      64.054  59.861  60.913  1.00111.19           N
ATOM    571  NH2 ARG X 240      62.658  61.768  60.762  1.00111.19           N
ATOM    572  C   ARG X 240      57.945  57.208  62.391  1.00111.19           C
ATOM    573  O   ARG X 240      57.483  58.256  62.833  1.00111.19           O
ATOM    574  N   VAL X 241      57.182  56.287  61.771  1.00 46.60           N
ATOM    575  CA  VAL X 241      55.761  56.453  61.620  1.00 46.60           C
ATOM    576  CB  VAL X 241      55.143  55.352  60.813  1.00 46.60           C
ATOM    577  CG1 VAL X 241      53.617  55.526  60.850  1.00 46.60           C
ATOM    578  CG2 VAL X 241      55.741  55.377  59.396  1.00 46.60           C
ATOM    579  C   VAL X 241      55.082  56.445  62.954  1.00 46.60           C
ATOM    580  O   VAL X 241      54.246  57.305  63.237  1.00 46.60           O
ATOM    581  N   MET X 242      55.441  55.492  63.833  1.00 92.96           N
ATOM    582  CA  MET X 242      54.738  55.438  65.081  1.00 92.96           C
ATOM    583  CB  MET X 242      55.151  54.291  66.025  1.00 92.96           C
ATOM    584  CG  MET X 242      54.563  52.913  65.694  1.00 92.96           C
ATOM    585  SD  MET X 242      55.337  52.007  64.325  1.00 92.96           S
ATOM    586  CE  MET X 242      56.856  51.630  65.248  1.00 92.96           C
ATOM    587  C   MET X 242      54.988  56.711  65.811  1.00 92.96           C
ATOM    588  O   MET X 242      54.121  57.204  66.530  1.00 92.96           O
ATOM    589  N   ASN X 243      56.195  57.271  65.647  1.00 74.16           N
ATOM    590  CA  ASN X 243      56.570  58.441  66.374  1.00 74.16           C
ATOM    591  CB  ASN X 243      58.025  58.842  66.089  1.00 74.16           C
ATOM    592  CG  ASN X 243      58.904  57.685  66.550  1.00 74.16           C
ATOM    593  OD1 ASN X 243      59.923  57.377  65.933  1.00 74.16           O
ATOM    594  ND2 ASN X 243      58.493  57.015  67.661  1.00 74.16           N
ATOM    595  C   ASN X 243      55.679  59.607  66.050  1.00 74.16           C
ATOM    596  O   ASN X 243      55.120  60.215  66.960  1.00 74.16           O
ATOM    597  N   GLU X 244      55.470  59.938  64.757  1.00 89.71           N
ATOM    598  CA  GLU X 244      54.715  61.128  64.458  1.00 89.71           C
ATOM    599  CB  GLU X 244      54.629  61.496  62.963  1.00 89.71           C
ATOM    600  CG  GLU X 244      53.701  60.593  62.148  1.00 89.71           C
ATOM    601  CD  GLU X 244      54.531  59.538  61.441  1.00 89.71           C
ATOM    602  OE1 GLU X 244      55.765  59.752  61.305  1.00 89.71           O
ATOM    603  OE2 GLU X 244      53.940  58.508  61.021  1.00 89.71           O
ATOM    604  C   GLU X 244      53.318  60.944  64.940  1.00 89.71           C
ATOM    605  O   GLU X 244      52.704  61.863  65.478  1.00 89.71           O
ATOM    606  N   GLU X 245      52.782  59.728  64.771  1.00 65.23           N
ATOM    607  CA  GLU X 245      51.440  59.474  65.184  1.00 65.23           C
ATOM    608  CB  GLU X 245      51.013  58.026  64.900  1.00 65.23           C
ATOM    609  CG  GLU X 245      49.530  57.745  65.134  1.00 65.23           C
ATOM    610  CD  GLU X 245      49.204  56.441  64.411  1.00 65.23           C
ATOM    611  OE1 GLU X 245      49.035  56.487  63.164  1.00 65.23           O
ATOM    612  OE2 GLU X 245      49.126  55.381  65.089  1.00 65.23           O
ATOM    613  C   GLU X 245      51.406  59.725  66.652  1.00 65.23           C
ATOM    614  O   GLU X 245      50.434  60.265  67.180  1.00 65.23           O
ATOM    615  N   ARG X 246      52.499  59.356  67.341  1.00 85.58           N
ATOM    616  CA  ARG X 246      52.590  59.553  68.753  1.00 85.58           C
ATOM    617  CB  ARG X 246      53.910  59.035  69.349  1.00 85.58           C
ATOM    618  CG  ARG X 246      53.976  57.511  69.396  1.00 85.58           C
ATOM    619  CD  ARG X 246      53.203  56.921  70.573  1.00 85.58           C
ATOM    620  NE  ARG X 246      53.056  55.461  70.320  1.00 85.58           N
ATOM    621  CZ  ARG X 246      51.969  55.001  69.632  1.00 85.58           C
ATOM    622  NH1 ARG X 246      51.033  55.878  69.166  1.00 85.58           N
ATOM    623  NH2 ARG X 246      51.812  53.663  69.406  1.00 85.58           N
ATOM    624  C   ARG X 246      52.522  61.022  69.034  1.00 85.58           C
ATOM    625  O   ARG X 246      51.924  61.437  70.023  1.00 85.58           O
ATOM    626  N   LEU X 247      53.146  61.844  68.169  1.00107.25           N
ATOM    627  CA  LEU X 247      53.236  63.262  68.380  1.00107.25           C
ATOM    628  CB  LEU X 247      54.044  63.963  67.274  1.00107.25           C
ATOM    629  CG  LEU X 247      55.487  63.452  67.134  1.00107.25           C
ATOM    630  CD1 LEU X 247      56.230  64.193  66.010  1.00107.25           C
ATOM    631  CD2 LEU X 247      56.228  63.484  68.482  1.00107.25           C
ATOM    632  C   LEU X 247      51.883  63.914  68.365  1.00107.25           C
ATOM    633  O   LEU X 247      51.548  64.679  69.266  1.00107.25           O
ATOM    634  N   TRP X 248      51.069  63.618  67.339  1.00 94.08           N
ATOM    635  CA  TRP X 248      49.796  64.253  67.129  1.00 94.08           C
ATOM    636  CB  TRP X 248      49.167  63.921  65.765  1.00 94.08           C
ATOM    637  CG  TRP X 248      49.881  64.521  64.575  1.00 94.08           C
ATOM    638  CD2 TRP X 248      49.636  65.846  64.071  1.00 94.08           C
ATOM    639  CD1 TRP X 248      50.839  63.973  63.773  1.00 94.08           C
ATOM    640  NE1 TRP X 248      51.204  64.872  62.798  1.00 94.08           N
ATOM    641  CE2 TRP X 248      50.471  66.028  62.969  1.00 94.08           C
ATOM    642  CE3 TRP X 248      48.779  66.826  64.486  1.00 94.08           C
ATOM    643  CZ2 TRP X 248      50.461  67.199  62.263  1.00 94.08           C
ATOM    644  CZ3 TRP X 248      48.780  68.007  63.779  1.00 94.08           C
ATOM    645  CH2 TRP X 248      49.604  68.190  62.687  1.00 94.08           C
ATOM    646  C   TRP X 248      48.801  63.853  68.169  1.00 94.08           C
ATOM    647  O   TRP X 248      47.907  64.621  68.516  1.00 94.08           O
ATOM    648  N   LYS X 249      48.933  62.622  68.681  1.00195.71           N
ATOM    649  CA  LYS X 249      47.935  61.999  69.494  1.00195.71           C
ATOM    650  CB  LYS X 249      48.066  60.467  69.458  1.00195.71           C
ATOM    651  CG  LYS X 249      46.787  59.712  69.813  1.00195.71           C
ATOM    652  CD  LYS X 249      46.811  58.259  69.340  1.00195.71           C
ATOM    653  CE  LYS X 249      45.447  57.578  69.411  1.00195.71           C
ATOM    654  NZ  LYS X 249      45.524  56.242  68.785  1.00195.71           N
ATOM    655  C   LYS X 249      47.964  62.458  70.917  1.00195.71           C
ATOM    656  O   LYS X 249      48.264  63.610  71.230  1.00195.71           O
ATOM    657  N   SER X 250      47.573  61.536  71.816  1.00121.22           N
ATOM    658  CA  SER X 250      47.380  61.835  73.201  1.00121.22           C
ATOM    659  CB  SER X 250      46.417  60.867  73.910  1.00121.22           C
ATOM    660  OG  SER X 250      45.108  61.007  73.380  1.00121.22           O
ATOM    661  C   SER X 250      48.649  61.842  73.980  1.00121.22           C
ATOM    662  O   SER X 250      49.651  61.224  73.620  1.00121.22           O
ATOM    663  N   GLU X 251      48.592  62.595  75.095  1.00128.77           N
ATOM    664  CA  GLU X 251      49.642  62.707  76.060  1.00128.77           C
ATOM    665  CB  GLU X 251      49.642  64.050  76.815  1.00128.77           C
ATOM    666  CG  GLU X 251      50.867  64.275  77.707  1.00128.77           C
ATOM    667  CD  GLU X 251      50.509  63.976  79.158  1.00128.77           C
ATOM    668  OE1 GLU X 251      49.300  63.776  79.456  1.00128.77           O
ATOM    669  OE2 GLU X 251      51.455  63.955  79.991  1.00128.77           O
ATOM    670  C   GLU X 251      49.398  61.620  77.046  1.00128.77           C
ATOM    671  O   GLU X 251      48.344  60.990  77.033  1.00128.77           O
ATOM    672  N   TYR X 252      50.389  61.304  77.896  1.00 96.18           N
ATOM    673  CA  TYR X 252      50.093  60.267  78.830  1.00 96.18           C
ATOM    674  CB  TYR X 252      50.744  58.918  78.498  1.00 96.18           C
ATOM    675  CG  TYR X 252      49.836  58.379  77.451  1.00 96.18           C
ATOM    676  CD1 TYR X 252      49.869  58.857  76.162  1.00 96.18           C
ATOM    677  CD2 TYR X 252      48.923  57.403  77.778  1.00 96.18           C
ATOM    678  CE1 TYR X 252      49.014  58.355  75.209  1.00 96.18           C
ATOM    679  CE2 TYR X 252      48.069  56.896  76.830  1.00 96.18           C
ATOM    680  CZ  TYR X 252      48.112  57.374  75.543  1.00 96.18           C
ATOM    681  OH  TYR X 252      47.234  56.854  74.569  1.00 96.18           O
ATOM    682  C   TYR X 252      50.391  60.688  80.223  1.00 96.18           C
ATOM    683  O   TYR X 252      51.457  61.203  80.554  1.00 96.18           O
ATOM    684  N   ASN X 253      49.372  60.493  81.070  1.00 71.30           N
ATOM    685  CA  ASN X 253      49.404  60.750  82.472  1.00 71.30           C
ATOM    686  CB  ASN X 253      48.949  62.162  82.889  1.00 71.30           C
ATOM    687  CG  ASN X 253      50.051  63.172  82.607  1.00 71.30           C
ATOM    688  OD1 ASN X 253      51.225  62.826  82.497  1.00 71.30           O
ATOM    689  ND2 ASN X 253      49.660  64.470  82.511  1.00 71.30           N
ATOM    690  C   ASN X 253      48.380  59.823  83.019  1.00 71.30           C
ATOM    691  O   ASN X 253      47.975  58.862  82.364  1.00 71.30           O
ATOM    692  N   ARG X 254      47.960  60.073  84.265  1.00156.82           N
ATOM    693  CA  ARG X 254      46.895  59.301  84.816  1.00156.82           C
ATOM    694  CB  ARG X 254      46.615  59.664  86.278  1.00156.82           C
ATOM    695  CG  ARG X 254      46.310  61.158  86.383  1.00156.82           C
ATOM    696  CD  ARG X 254      45.914  61.658  87.770  1.00156.82           C
ATOM    697  NE  ARG X 254      45.771  63.137  87.650  1.00156.82           N
ATOM    698  CZ  ARG X 254      44.630  63.665  87.115  1.00156.82           C
ATOM    699  NH1 ARG X 254      43.605  62.840  86.756  1.00156.82           N
ATOM    700  NH2 ARG X 254      44.517  65.012  86.917  1.00156.82           N
ATOM    701  C   ARG X 254      45.681  59.721  84.057  1.00156.82           C
ATOM    702  O   ARG X 254      45.534  60.894  83.720  1.00156.82           O
ATOM    703  N   LEU X 255      44.780  58.772  83.740  1.00210.97           N
ATOM    704  CA  LEU X 255      43.584  59.169  83.055  1.00210.97           C
ATOM    705  CB  LEU X 255      43.269  58.366  81.781  1.00210.97           C
ATOM    706  CG  LEU X 255      44.212  58.692  80.613  1.00210.97           C
ATOM    707  CD1 LEU X 255      44.021  60.145  80.152  1.00210.97           C
ATOM    708  CD2 LEU X 255      45.672  58.364  80.959  1.00210.97           C
ATOM    709  C   LEU X 255      42.435  58.996  83.989  1.00210.97           C
ATOM    710  O   LEU X 255      42.315  58.003  84.704  1.00210.97           O
ATOM    711  N   PRO X 256      41.607  59.997  84.011  1.00103.15           N
ATOM    712  CA  PRO X 256      40.439  59.957  84.835  1.00103.15           C
ATOM    713  CD  PRO X 256      42.039  61.353  83.734  1.00103.15           C
ATOM    714  CB  PRO X 256      39.971  61.407  84.992  1.00103.15           C
ATOM    715  CG  PRO X 256      40.762  62.185  83.923  1.00103.15           C
ATOM    716  C   PRO X 256      39.437  59.064  84.194  1.00103.15           C
ATOM    717  O   PRO X 256      39.373  59.018  82.967  1.00103.15           O
ATOM    718  N   ASP X 257      38.665  58.328  85.008  1.00195.37           N
ATOM    719  CA  ASP X 257      37.630  57.491  84.488  1.00195.37           C
ATOM    720  CB  ASP X 257      38.099  56.081  84.093  1.00195.37           C
ATOM    721  CG  ASP X 257      37.011  55.425  83.252  1.00195.37           C
ATOM    722  OD1 ASP X 257      36.303  56.164  82.517  1.00195.37           O
ATOM    723  OD2 ASP X 257      36.883  54.173  83.322  1.00195.37           O
ATOM    724  C   ASP X 257      36.660  57.347  85.607  1.00195.37           C
ATOM    725  O   ASP X 257      36.260  58.332  86.227  1.00195.37           O
ATOM    726  N   GLY X 258      36.257  56.097  85.889  1.00 68.63           N
ATOM    727  CA  GLY X 258      35.352  55.855  86.967  1.00 68.63           C
ATOM    728  C   GLY X 258      36.170  55.782  88.213  1.00 68.63           C
ATOM    729  O   GLY X 258      37.390  55.938  88.184  1.00 68.63           O
ATOM    730  N   THR X 259      35.497  55.530  89.349  1.00 92.95           N
ATOM    731  CA  THR X 259      36.171  55.456  90.608  1.00 92.95           C
ATOM    732  CB  THR X 259      35.230  55.261  91.764  1.00 92.95           C
ATOM    733  OG1 THR X 259      35.935  55.375  92.991  1.00 92.95           O
ATOM    734  CG2 THR X 259      34.566  53.878  91.655  1.00 92.95           C
ATOM    735  C   THR X 259      37.125  54.306  90.568  1.00 92.95           C
ATOM    736  O   THR X 259      38.247  54.405  91.064  1.00 92.95           O
ATOM    737  N   ILE X 260      36.712  53.183  89.953  1.00100.24           N
ATOM    738  CA  ILE X 260      37.565  52.034  89.939  1.00100.24           C
ATOM    739  CB  ILE X 260      36.952  50.853  89.247  1.00100.24           C
ATOM    740  CG1 ILE X 260      35.639  50.456  89.946  1.00100.24           C
ATOM    741  CG2 ILE X 260      37.996  49.726  89.212  1.00100.24           C
ATOM    742  CD1 ILE X 260      35.820  50.088  91.418  1.00100.24           C
ATOM    743  C   ILE X 260      38.822  52.413  89.230  1.00100.24           C
ATOM    744  O   ILE X 260      38.825  53.028  88.165  1.00100.24           O
ATOM    745  N   PRO X 261      39.900  52.076  89.878  1.00 92.80           N
ATOM    746  CA  PRO X 261      41.205  52.386  89.362  1.00 92.80           C
ATOM    747  CD  PRO X 261      39.887  52.023  91.330  1.00 92.80           C
ATOM    748  CB  PRO X 261      42.137  52.462  90.574  1.00 92.80           C
ATOM    749  CG  PRO X 261      41.355  51.785  91.713  1.00 92.80           C
ATOM    750  C   PRO X 261      41.688  51.435  88.316  1.00 92.80           C
ATOM    751  O   PRO X 261      41.197  50.309  88.238  1.00 92.80           O
ATOM    752  N   LEU X 262      42.648  51.905  87.493  1.00272.65           N
ATOM    753  CA  LEU X 262      43.299  51.129  86.479  1.00272.65           C
ATOM    754  CB  LEU X 262      42.946  51.564  85.045  1.00272.65           C
ATOM    755  CG  LEU X 262      43.610  50.717  83.942  1.00272.65           C
ATOM    756  CD1 LEU X 262      43.048  49.284  83.913  1.00272.65           C
ATOM    757  CD2 LEU X 262      43.516  51.421  82.579  1.00272.65           C
ATOM    758  C   LEU X 262      44.758  51.381  86.697  1.00272.65           C
ATOM    759  O   LEU X 262      45.114  52.242  87.501  1.00272.65           O
ATOM    760  N   LYS X 263      45.651  50.633  86.016  1.00100.58           N
ATOM    761  CA  LYS X 263      47.047  50.866  86.258  1.00100.58           C
ATOM    762  CB  LYS X 263      47.994  50.006  85.402  1.00100.58           C
ATOM    763  CG  LYS X 263      47.917  48.499  85.658  1.00100.58           C
ATOM    764  CD  LYS X 263      46.711  47.826  85.001  1.00100.58           C
ATOM    765  CE  LYS X 263      46.748  47.877  83.471  1.00100.58           C
ATOM    766  NZ  LYS X 263      45.675  47.030  82.901  1.00100.58           N
ATOM    767  C   LYS X 263      47.330  52.283  85.880  1.00100.58           C
ATOM    768  O   LYS X 263      48.008  53.013  86.602  1.00100.58           O
ATOM    769  N   ASP X 264      46.775  52.713  84.734  1.00105.00           N
ATOM    770  CA  ASP X 264      46.971  54.037  84.226  1.00105.00           C
ATOM    771  CB  ASP X 264      46.255  54.244  82.881  1.00105.00           C
ATOM    772  CG  ASP X 264      46.800  55.502  82.219  1.00105.00           C
ATOM    773  OD1 ASP X 264      46.972  56.526  82.932  1.00105.00           O
ATOM    774  OD2 ASP X 264      47.046  55.454  80.985  1.00105.00           O
ATOM    775  C   ASP X 264      46.397  54.991  85.227  1.00105.00           C
ATOM    776  O   ASP X 264      46.921  56.083  85.447  1.00105.00           O
ATOM    777  N   HIS X 265      45.298  54.588  85.884  1.00 89.08           N
ATOM    778  CA  HIS X 265      44.681  55.459  86.836  1.00 89.08           C
ATOM    779  ND1 HIS X 265      42.285  54.342  85.290  1.00 89.08           N
ATOM    780  CG  HIS X 265      42.260  54.832  86.577  1.00 89.08           C
ATOM    781  CB  HIS X 265      43.441  54.844  87.497  1.00 89.08           C
ATOM    782  NE2 HIS X 265      40.215  55.063  85.655  1.00 89.08           N
ATOM    783  CD2 HIS X 265      40.988  55.270  86.782  1.00 89.08           C
ATOM    784  CE1 HIS X 265      41.036  54.506  84.784  1.00 89.08           C
ATOM    785  C   HIS X 265      45.668  55.771  87.910  1.00 89.08           C
ATOM    786  O   HIS X 265      45.788  56.923  88.324  1.00 89.08           O
ATOM    787  N   ASP X 266      46.418  54.763  88.389  1.00 42.32           N
ATOM    788  CA  ASP X 266      47.361  55.061  89.423  1.00 42.32           C
ATOM    789  CB  ASP X 266      48.103  53.838  89.989  1.00 42.32           C
ATOM    790  CG  ASP X 266      47.195  53.107  90.966  1.00 42.32           C
ATOM    791  OD1 ASP X 266      46.170  53.703  91.393  1.00 42.32           O
ATOM    792  OD2 ASP X 266      47.529  51.942  91.311  1.00 42.32           O
ATOM    793  C   ASP X 266      48.397  55.944  88.829  1.00 42.32           C
ATOM    794  O   ASP X 266      48.586  55.975  87.614  1.00 42.32           O
ATOM    795  N   ASN X 267      49.085  56.711  89.692  1.00 94.78           N
ATOM    796  CA  ASN X 267      50.113  57.573  89.206  1.00 94.78           C
ATOM    797  CB  ASN X 267      50.711  58.474  90.304  1.00 94.78           C
ATOM    798  CG  ASN X 267      51.296  57.579  91.393  1.00 94.78           C
ATOM    799  OD1 ASN X 267      50.768  56.510  91.691  1.00 94.78           O
ATOM    800  ND2 ASN X 267      52.420  58.029  92.012  1.00 94.78           N
ATOM    801  C   ASN X 267      51.186  56.697  88.654  1.00 94.78           C
ATOM    802  O   ASN X 267      51.696  55.807  89.334  1.00 94.78           O
ATOM    803  N   GLY X 268      51.545  56.940  87.380  1.00 99.45           N
ATOM    804  CA  GLY X 268      52.533  56.147  86.719  1.00 99.45           C
ATOM    805  C   GLY X 268      52.536  56.587  85.294  1.00 99.45           C
ATOM    806  O   GLY X 268      51.721  57.417  84.892  1.00 99.45           O
ATOM    807  N   LYS X 269      53.455  56.022  84.487  1.00125.85           N
ATOM    808  CA  LYS X 269      53.577  56.424  83.117  1.00125.85           C
ATOM    809  CB  LYS X 269      55.044  56.541  82.676  1.00125.85           C
ATOM    810  CG  LYS X 269      55.805  55.216  82.755  1.00125.85           C
ATOM    811  CD  LYS X 269      57.194  55.279  82.120  1.00125.85           C
ATOM    812  CE  LYS X 269      57.161  55.511  80.608  1.00125.85           C
ATOM    813  NZ  LYS X 269      58.540  55.616  80.081  1.00125.85           N
ATOM    814  C   LYS X 269      52.936  55.396  82.240  1.00125.85           C
ATOM    815  O   LYS X 269      53.010  54.196  82.494  1.00125.85           O
ATOM    816  N   PRO X 270      52.241  55.876  81.246  1.00162.16           N
ATOM    817  CA  PRO X 270      51.670  54.967  80.289  1.00162.16           C
ATOM    818  CD  PRO X 270      51.341  56.985  81.529  1.00162.16           C
ATOM    819  CB  PRO X 270      50.424  55.650  79.739  1.00162.16           C
ATOM    820  CG  PRO X 270      50.010  56.627  80.850  1.00162.16           C
ATOM    821  C   PRO X 270      52.665  54.633  79.219  1.00162.16           C
ATOM    822  O   PRO X 270      53.649  55.355  79.068  1.00162.16           O
ATOM    823  N   ILE X 271      52.409  53.552  78.459  1.00104.75           N
ATOM    824  CA  ILE X 271      53.263  53.128  77.388  1.00104.75           C
ATOM    825  CB  ILE X 271      52.792  51.868  76.725  1.00104.75           C
ATOM    826  CG1 ILE X 271      52.727  50.713  77.735  1.00104.75           C
ATOM    827  CG2 ILE X 271      53.720  51.582  75.532  1.00104.75           C
ATOM    828  CD1 ILE X 271      54.069  50.390  78.388  1.00104.75           C
ATOM    829  C   ILE X 271      53.273  54.197  76.342  1.00104.75           C
ATOM    830  O   ILE X 271      54.309  54.472  75.746  1.00104.75           O
ATOM    831  N   PRO X 272      52.173  54.827  76.064  1.00171.30           N
ATOM    832  CA  PRO X 272      52.254  55.791  75.003  1.00171.30           C
ATOM    833  CD  PRO X 272      50.892  54.131  76.057  1.00171.30           C
ATOM    834  CB  PRO X 272      50.822  56.034  74.545  1.00171.30           C
ATOM    835  CG  PRO X 272      50.109  54.707  74.866  1.00171.30           C
ATOM    836  C   PRO X 272      53.054  57.013  75.341  1.00171.30           C
ATOM    837  O   PRO X 272      53.192  57.353  76.516  1.00171.30           O
ATOM    838  N   HIS X 273      53.608  57.679  74.306  1.00 98.92           N
ATOM    839  CA  HIS X 273      54.479  58.798  74.513  1.00 98.92           C
ATOM    840  ND1 HIS X 273      57.296  57.559  73.438  1.00 98.92           N
ATOM    841  CG  HIS X 273      56.182  58.034  72.784  1.00 98.92           C
ATOM    842  CB  HIS X 273      55.327  59.160  73.281  1.00 98.92           C
ATOM    843  NE2 HIS X 273      57.101  56.368  71.571  1.00 98.92           N
ATOM    844  CD2 HIS X 273      56.076  57.295  71.647  1.00 98.92           C
ATOM    845  CE1 HIS X 273      57.806  56.564  72.670  1.00 98.92           C
ATOM    846  C   HIS X 273      53.666  60.004  74.841  1.00 98.92           C
ATOM    847  O   HIS X 273      52.585  60.209  74.288  1.00 98.92           O
ATOM    848  N   THR X 274      54.189  60.847  75.759  1.00129.57           N
ATOM    849  CA  THR X 274      53.480  62.047  76.083  1.00129.57           C
ATOM    850  CB  THR X 274      54.136  62.930  77.110  1.00129.57           C
ATOM    851  OG1 THR X 274      55.408  63.362  76.652  1.00129.57           O
ATOM    852  CG2 THR X 274      54.274  62.152  78.430  1.00129.57           C
ATOM    853  C   THR X 274      53.409  62.797  74.802  1.00129.57           C
ATOM    854  O   THR X 274      54.418  62.997  74.128  1.00129.57           O
ATOM    855  N   ALA X 275      52.188  63.234  74.451  1.00 59.29           N
ATOM    856  CA  ALA X 275      51.938  63.796  73.158  1.00 59.29           C
ATOM    857  CB  ALA X 275      50.446  63.997  72.849  1.00 59.29           C
ATOM    858  C   ALA X 275      52.589  65.119  72.982  1.00 59.29           C
ATOM    859  O   ALA X 275      52.681  65.929  73.903  1.00 59.29           O
ATOM    860  N   GLY X 276      53.109  65.339  71.761  1.00 50.03           N
ATOM    861  CA  GLY X 276      53.664  66.609  71.410  1.00 50.03           C
ATOM    862  C   GLY X 276      52.555  67.613  71.303  1.00 50.03           C
ATOM    863  O   GLY X 276      52.674  68.734  71.794  1.00 50.03           O
ATOM    864  N   MET X 277      51.447  67.222  70.637  1.00191.01           N
ATOM    865  CA  MET X 277      50.331  68.089  70.369  1.00191.01           C
ATOM    866  CB  MET X 277      49.301  67.499  69.388  1.00191.01           C
ATOM    867  CG  MET X 277      49.694  67.707  67.926  1.00191.01           C
ATOM    868  SD  MET X 277      49.565  69.441  67.392  1.00191.01           S
ATOM    869  CE  MET X 277      50.545  69.227  65.880  1.00191.01           C
ATOM    870  C   MET X 277      49.587  68.503  71.593  1.00191.01           C
ATOM    871  O   MET X 277      49.166  69.649  71.678  1.00191.01           O
ATOM    872  N   LEU X 278      49.358  67.608  72.564  1.00149.01           N
ATOM    873  CA  LEU X 278      48.556  68.008  73.687  1.00149.01           C
ATOM    874  CB  LEU X 278      48.222  66.851  74.641  1.00149.01           C
ATOM    875  CG  LEU X 278      47.290  67.276  75.791  1.00149.01           C
ATOM    876  CD1 LEU X 278      45.905  67.680  75.255  1.00149.01           C
ATOM    877  CD2 LEU X 278      47.211  66.199  76.885  1.00149.01           C
ATOM    878  C   LEU X 278      49.273  69.047  74.494  1.00149.01           C
ATOM    879  O   LEU X 278      48.675  70.023  74.944  1.00149.01           O
ATOM    880  N   GLU X 279      50.593  68.866  74.678  1.00118.28           N
ATOM    881  CA  GLU X 279      51.376  69.727  75.514  1.00118.28           C
ATOM    882  CB  GLU X 279      52.849  69.304  75.635  1.00118.28           C
ATOM    883  CG  GLU X 279      53.642  70.252  76.539  1.00118.28           C
ATOM    884  CD  GLU X 279      55.067  69.737  76.670  1.00118.28           C
ATOM    885  OE1 GLU X 279      55.254  68.667  77.308  1.00118.28           O
ATOM    886  OE2 GLU X 279      55.991  70.412  76.141  1.00118.28           O
ATOM    887  C   GLU X 279      51.350  71.107  74.962  1.00118.28           C
ATOM    888  O   GLU X 279      51.371  72.082  75.713  1.00118.28           O
ATOM    889  N   ILE X 280      51.273  71.229  73.628  1.00257.60           N
ATOM    890  CA  ILE X 280      51.293  72.539  73.067  1.00257.60           C
ATOM    891  CB  ILE X 280      51.235  72.549  71.565  1.00257.60           C
ATOM    892  CG1 ILE X 280      52.449  71.809  70.973  1.00257.60           C
ATOM    893  CG2 ILE X 280      51.112  74.011  71.102  1.00257.60           C
ATOM    894  CD1 ILE X 280      53.794  72.429  71.347  1.00257.60           C
ATOM    895  C   ILE X 280      50.051  73.180  73.570  1.00257.60           C
ATOM    896  O   ILE X 280      48.946  72.692  73.344  1.00257.60           O
ATOM    897  N   CYS X 281      50.235  74.293  74.302  1.00141.13           N
ATOM    898  CA  CYS X 281      49.156  74.977  74.940  1.00141.13           C
ATOM    899  CB  CYS X 281      49.579  76.322  75.558  1.00141.13           C
ATOM    900  SG  CYS X 281      48.204  77.185  76.371  1.00141.13           S
ATOM    901  C   CYS X 281      48.127  75.238  73.901  1.00141.13           C
ATOM    902  O   CYS X 281      48.432  75.312  72.710  1.00141.13           O
ATOM    903  N   ARG X 282      46.860  75.333  74.341  1.00232.97           N
ATOM    904  CA  ARG X 282      45.801  75.472  73.397  1.00232.97           C
ATOM    905  CB  ARG X 282      44.403  75.328  74.028  1.00232.97           C
ATOM    906  CG  ARG X 282      44.087  76.345  75.129  1.00232.97           C
ATOM    907  CD  ARG X 282      42.723  76.113  75.780  1.00232.97           C
ATOM    908  NE  ARG X 282      42.466  77.219  76.747  1.00232.97           N
ATOM    909  CZ  ARG X 282      41.867  78.370  76.322  1.00232.97           C
ATOM    910  NH1 ARG X 282      41.517  78.509  75.011  1.00232.97           N
ATOM    911  NH2 ARG X 282      41.601  79.373  77.210  1.00232.97           N
ATOM    912  C   ARG X 282      45.919  76.808  72.755  1.00232.97           C
ATOM    913  O   ARG X 282      45.444  77.822  73.264  1.00232.97           O
ATOM    914  N   GLU X 283      46.604  76.820  71.599  1.00116.22           N
ATOM    915  CA  GLU X 283      46.751  77.989  70.799  1.00116.22           C
ATOM    916  CB  GLU X 283      48.203  78.489  70.741  1.00116.22           C
ATOM    917  CG  GLU X 283      49.200  77.447  70.230  1.00116.22           C
ATOM    918  CD  GLU X 283      50.601  78.004  70.435  1.00116.22           C
ATOM    919  OE1 GLU X 283      50.708  79.179  70.878  1.00116.22           O
ATOM    920  OE2 GLU X 283      51.582  77.263  70.155  1.00116.22           O
ATOM    921  C   GLU X 283      46.327  77.553  69.443  1.00116.22           C
ATOM    922  O   GLU X 283      46.891  76.618  68.877  1.00116.22           O
ATOM    923  N   SER X 284      45.287  78.201  68.896  1.00 37.25           N
ATOM    924  CA  SER X 284      44.838  77.799  67.603  1.00 37.25           C
ATOM    925  CB  SER X 284      43.582  76.914  67.624  1.00 37.25           C
ATOM    926  OG  SER X 284      42.470  77.656  68.104  1.00 37.25           O
ATOM    927  C   SER X 284      44.481  79.034  66.860  1.00 37.25           C
ATOM    928  O   SER X 284      44.170  80.067  67.451  1.00 37.25           O
ATOM    929  N   ASN X 285      44.528  78.948  65.520  1.00 47.32           N
ATOM    930  CA  ASN X 285      44.198  80.085  64.724  1.00 47.32           C
ATOM    931  CB  ASN X 285      45.150  80.294  63.537  1.00 47.32           C
ATOM    932  CG  ASN X 285      46.480  80.752  64.117  1.00 47.32           C
ATOM    933  OD1 ASN X 285      46.526  81.346  65.193  1.00 47.32           O
ATOM    934  ND2 ASN X 285      47.592  80.471  63.389  1.00 47.32           N
ATOM    935  C   ASN X 285      42.827  79.845  64.205  1.00 47.32           C
ATOM    936  O   ASN X 285      42.526  78.780  63.667  1.00 47.32           O
ATOM    937  N   TYR X 286      41.964  80.865  64.346  1.00121.49           N
ATOM    938  CA  TYR X 286      40.577  80.703  64.052  1.00121.49           C
ATOM    939  CB  TYR X 286      39.739  81.681  64.892  1.00121.49           C
ATOM    940  CG  TYR X 286      38.293  81.350  64.799  1.00121.49           C
ATOM    941  CD1 TYR X 286      37.513  81.814  63.766  1.00121.49           C
ATOM    942  CD2 TYR X 286      37.723  80.570  65.778  1.00121.49           C
ATOM    943  CE1 TYR X 286      36.175  81.496  63.718  1.00121.49           C
ATOM    944  CE2 TYR X 286      36.390  80.249  65.735  1.00121.49           C
ATOM    945  CZ  TYR X 286      35.616  80.710  64.700  1.00121.49           C
ATOM    946  OH  TYR X 286      34.246  80.378  64.657  1.00121.49           O
ATOM    947  C   TYR X 286      40.329  81.018  62.615  1.00121.49           C
ATOM    948  O   TYR X 286      40.560  82.136  62.157  1.00121.49           O
ATOM    949  N   ASP X 287      39.848  80.006  61.867  1.00 51.42           N
ATOM    950  CA  ASP X 287      39.414  80.220  60.522  1.00 51.42           C
ATOM    951  CB  ASP X 287      39.632  79.017  59.583  1.00 51.42           C
ATOM    952  CG  ASP X 287      41.114  78.927  59.242  1.00 51.42           C
ATOM    953  OD1 ASP X 287      41.746  80.003  59.067  1.00 51.42           O
ATOM    954  OD2 ASP X 287      41.634  77.782  59.153  1.00 51.42           O
ATOM    955  C   ASP X 287      37.948  80.393  60.692  1.00 51.42           C
ATOM    956  O   ASP X 287      37.268  79.464  61.126  1.00 51.42           O
ATOM    957  N   THR X 288      37.427  81.588  60.355  1.00 97.60           N
ATOM    958  CA  THR X 288      36.043  81.870  60.601  1.00 97.60           C
ATOM    959  CB  THR X 288      35.632  83.215  60.087  1.00 97.60           C
ATOM    960  OG1 THR X 288      35.824  83.293  58.682  1.00 97.60           O
ATOM    961  CG2 THR X 288      36.480  84.275  60.810  1.00 97.60           C
ATOM    962  C   THR X 288      35.239  80.828  59.907  1.00 97.60           C
ATOM    963  O   THR X 288      34.322  80.248  60.488  1.00 97.60           O
ATOM    964  N   TYR X 289      35.584  80.539  58.646  1.00 49.62           N
ATOM    965  CA  TYR X 289      34.908  79.476  57.978  1.00 49.62           C
ATOM    966  CB  TYR X 289      33.926  79.924  56.884  1.00 49.62           C
ATOM    967  CG  TYR X 289      32.806  80.544  57.643  1.00 49.62           C
ATOM    968  CD1 TYR X 289      31.823  79.748  58.185  1.00 49.62           C
ATOM    969  CD2 TYR X 289      32.754  81.903  57.848  1.00 49.62           C
ATOM    970  CE1 TYR X 289      30.789  80.298  58.903  1.00 49.62           C
ATOM    971  CE2 TYR X 289      31.721  82.460  58.565  1.00 49.62           C
ATOM    972  CZ  TYR X 289      30.738  81.656  59.093  1.00 49.62           C
ATOM    973  OH  TYR X 289      29.677  82.216  59.831  1.00 49.62           O
ATOM    974  C   TYR X 289      35.958  78.613  57.386  1.00 49.62           C
ATOM    975  O   TYR X 289      37.109  79.031  57.258  1.00 49.62           O
ATOM    976  N   GLY X 290      35.584  77.360  57.058  1.00 28.50           N
ATOM    977  CA  GLY X 290      36.536  76.453  56.503  1.00 28.50           C
ATOM    978  C   GLY X 290      37.076  77.121  55.295  1.00 28.50           C
ATOM    979  O   GLY X 290      36.349  77.419  54.348  1.00 28.50           O
ATOM    980  N   GLU X 291      38.394  77.367  55.317  1.00 60.66           N
ATOM    981  CA  GLU X 291      39.028  78.030  54.227  1.00 60.66           C
ATOM    982  CB  GLU X 291      39.515  79.450  54.562  1.00 60.66           C
ATOM    983  CG  GLU X 291      38.385  80.433  54.879  1.00 60.66           C
ATOM    984  CD  GLU X 291      39.012  81.787  55.182  1.00 60.66           C
ATOM    985  OE1 GLU X 291      40.182  82.001  54.766  1.00 60.66           O
ATOM    986  OE2 GLU X 291      38.328  82.629  55.824  1.00 60.66           O
ATOM    987  C   GLU X 291      40.238  77.231  53.905  1.00 60.66           C
ATOM    988  O   GLU X 291      40.612  76.323  54.647  1.00 60.66           O
ATOM    989  N   VAL X 292      40.863  77.537  52.758  1.00116.16           N
ATOM    990  CA  VAL X 292      42.051  76.840  52.382  1.00116.16           C
ATOM    991  CB  VAL X 292      42.465  77.057  50.957  1.00116.16           C
ATOM    992  CG1 VAL X 292      42.835  78.536  50.771  1.00116.16           C
ATOM    993  CG2 VAL X 292      43.614  76.087  50.631  1.00116.16           C
ATOM    994  C   VAL X 292      43.143  77.356  53.248  1.00116.16           C
ATOM    995  O   VAL X 292      43.003  78.395  53.891  1.00116.16           O
ATOM    996  N   LEU X 293      44.253  76.605  53.339  1.00112.56           N
ATOM    997  CA  LEU X 293      45.318  77.131  54.127  1.00112.56           C
ATOM    998  CB  LEU X 293      46.554  76.226  54.251  1.00112.56           C
ATOM    999  CG  LEU X 293      46.369  75.014  55.175  1.00112.56           C
ATOM   1000  CD1 LEU X 293      47.657  74.177  55.239  1.00112.56           C
ATOM   1001  CD2 LEU X 293      45.886  75.456  56.567  1.00112.56           C
ATOM   1002  C   LEU X 293      45.782  78.360  53.446  1.00112.56           C
ATOM   1003  O   LEU X 293      46.112  78.366  52.262  1.00112.56           O
ATOM   1004  N   THR X 294      45.822  79.457  54.205  1.00227.16           N
ATOM   1005  CA  THR X 294      46.321  80.654  53.637  1.00227.16           C
ATOM   1006  CB  THR X 294      45.725  81.881  54.265  1.00227.16           C
ATOM   1007  OG1 THR X 294      44.311  81.838  54.145  1.00227.16           O
ATOM   1008  CG2 THR X 294      46.273  83.130  53.552  1.00227.16           C
ATOM   1009  C   THR X 294      47.746  80.561  54.031  1.00227.16           C
ATOM   1010  O   THR X 294      48.074  79.867  54.986  1.00227.16           O
ATOM   1011  N   VAL X 295      48.653  81.171  53.271  1.00177.19           N
ATOM   1012  CA  VAL X 295      50.027  81.080  53.655  1.00177.19           C
ATOM   1013  CB  VAL X 295      50.943  81.692  52.641  1.00177.19           C
ATOM   1014  CG1 VAL X 295      50.828  80.884  51.337  1.00177.19           C
ATOM   1015  CG2 VAL X 295      50.588  83.182  52.490  1.00177.19           C
ATOM   1016  C   VAL X 295      50.187  81.809  54.948  1.00177.19           C
ATOM   1017  O   VAL X 295      51.041  81.467  55.762  1.00177.19           O
ATOM   1018  N   ASN X 296      49.365  82.855  55.147  1.00 65.35           N
ATOM   1019  CA  ASN X 296      49.440  83.698  56.307  1.00 65.35           C
ATOM   1020  CB  ASN X 296      48.454  84.879  56.262  1.00 65.35           C
ATOM   1021  CG  ASN X 296      48.983  85.901  55.266  1.00 65.35           C
ATOM   1022  OD1 ASN X 296      48.229  86.481  54.486  1.00 65.35           O
ATOM   1023  ND2 ASN X 296      50.322  86.135  55.296  1.00 65.35           N
ATOM   1024  C   ASN X 296      49.137  82.940  57.562  1.00 65.35           C
ATOM   1025  O   ASN X 296      49.806  83.128  58.576  1.00 65.35           O
ATOM   1026  N   LYS X 297      48.124  82.057  57.533  1.00169.95           N
ATOM   1027  CA  LYS X 297      47.711  81.376  58.724  1.00169.95           C
ATOM   1028  CB  LYS X 297      46.537  80.422  58.461  1.00169.95           C
ATOM   1029  CG  LYS X 297      45.951  79.821  59.735  1.00169.95           C
ATOM   1030  CD  LYS X 297      45.315  80.865  60.649  1.00169.95           C
ATOM   1031  CE  LYS X 297      44.400  81.850  59.920  1.00169.95           C
ATOM   1032  NZ  LYS X 297      45.202  82.913  59.269  1.00169.95           N
ATOM   1033  C   LYS X 297      48.845  80.568  59.266  1.00169.95           C
ATOM   1034  O   LYS X 297      49.135  80.603  60.461  1.00169.95           O
ATOM   1035  N   LEU X 298      49.549  79.844  58.388  1.00142.76           N
ATOM   1036  CA  LEU X 298      50.616  79.012  58.837  1.00142.76           C
ATOM   1037  CB  LEU X 298      51.299  78.269  57.676  1.00142.76           C
ATOM   1038  CG  LEU X 298      52.287  77.173  58.120  1.00142.76           C
ATOM   1039  CD1 LEU X 298      53.503  77.752  58.860  1.00142.76           C
ATOM   1040  CD2 LEU X 298      51.569  76.073  58.920  1.00142.76           C
ATOM   1041  C   LEU X 298      51.611  79.920  59.479  1.00142.76           C
ATOM   1042  O   LEU X 298      52.220  79.575  60.487  1.00142.76           O
ATOM   1043  N   GLU X 299      51.805  81.119  58.906  1.00 86.89           N
ATOM   1044  CA  GLU X 299      52.743  82.037  59.475  1.00 86.89           C
ATOM   1045  CB  GLU X 299      52.869  83.349  58.683  1.00 86.89           C
ATOM   1046  CG  GLU X 299      53.795  84.361  59.359  1.00 86.89           C
ATOM   1047  CD  GLU X 299      53.876  85.599  58.476  1.00 86.89           C
ATOM   1048  OE1 GLU X 299      52.995  86.491  58.606  1.00 86.89           O
ATOM   1049  OE2 GLU X 299      54.825  85.661  57.649  1.00 86.89           O
ATOM   1050  C   GLU X 299      52.290  82.395  60.854  1.00 86.89           C
ATOM   1051  O   GLU X 299      53.101  82.460  61.776  1.00 86.89           O
ATOM   1052  N   ARG X 300      50.974  82.613  61.040  1.00131.85           N
ATOM   1053  CA  ARG X 300      50.485  83.049  62.317  1.00131.85           C
ATOM   1054  CB  ARG X 300      48.964  83.299  62.340  1.00131.85           C
ATOM   1055  CG  ARG X 300      48.473  83.845  63.685  1.00131.85           C
ATOM   1056  CD  ARG X 300      48.913  85.286  63.953  1.00131.85           C
ATOM   1057  NE  ARG X 300      47.741  86.174  63.710  1.00131.85           N
ATOM   1058  CZ  ARG X 300      46.923  86.518  64.748  1.00131.85           C
ATOM   1059  NH1 ARG X 300      47.205  86.085  66.012  1.00131.85           N
ATOM   1060  NH2 ARG X 300      45.827  87.301  64.523  1.00131.85           N
ATOM   1061  C   ARG X 300      50.785  82.009  63.350  1.00131.85           C
ATOM   1062  O   ARG X 300      51.230  82.330  64.451  1.00131.85           O
ATOM   1063  N   THR X 301      50.564  80.723  63.025  1.00107.42           N
ATOM   1064  CA  THR X 301      50.822  79.703  64.000  1.00107.42           C
ATOM   1065  CB  THR X 301      50.429  78.322  63.552  1.00107.42           C
ATOM   1066  OG1 THR X 301      50.482  77.422  64.650  1.00107.42           O
ATOM   1067  CG2 THR X 301      51.381  77.853  62.442  1.00107.42           C
ATOM   1068  C   THR X 301      52.287  79.713  64.283  1.00107.42           C
ATOM   1069  O   THR X 301      52.721  79.524  65.417  1.00107.42           O
ATOM   1070  N   ILE X 302      53.097  79.952  63.240  1.00104.11           N
ATOM   1071  CA  ILE X 302      54.521  79.957  63.394  1.00104.11           C
ATOM   1072  CB  ILE X 302      55.268  80.223  62.118  1.00104.11           C
ATOM   1073  CG1 ILE X 302      54.878  79.201  61.039  1.00104.11           C
ATOM   1074  CG2 ILE X 302      56.769  80.225  62.451  1.00104.11           C
ATOM   1075  CD1 ILE X 302      55.042  77.748  61.475  1.00104.11           C
ATOM   1076  C   ILE X 302      54.886  81.059  64.334  1.00104.11           C
ATOM   1077  O   ILE X 302      55.795  80.912  65.148  1.00104.11           O
ATOM   1078  N   GLY X 303      54.216  82.218  64.218  1.00 30.98           N
ATOM   1079  CA  GLY X 303      54.519  83.328  65.075  1.00 30.98           C
ATOM   1080  C   GLY X 303      54.185  82.995  66.498  1.00 30.98           C
ATOM   1081  O   GLY X 303      54.949  83.317  67.407  1.00 30.98           O
ATOM   1082  N   ASP X 304      53.034  82.335  66.740  1.00102.98           N
ATOM   1083  CA  ASP X 304      52.680  82.087  68.106  1.00102.98           C
ATOM   1084  CB  ASP X 304      51.271  81.477  68.305  1.00102.98           C
ATOM   1085  CG  ASP X 304      51.139  80.110  67.652  1.00102.98           C
ATOM   1086  OD1 ASP X 304      51.812  79.149  68.111  1.00102.98           O
ATOM   1087  OD2 ASP X 304      50.338  80.011  66.684  1.00102.98           O
ATOM   1088  C   ASP X 304      53.724  81.219  68.731  1.00102.98           C
ATOM   1089  O   ASP X 304      54.131  81.458  69.866  1.00102.98           O
ATOM   1090  N   VAL X 305      54.208  80.192  68.009  1.00107.53           N
ATOM   1091  CA  VAL X 305      55.235  79.371  68.579  1.00107.53           C
ATOM   1092  CB  VAL X 305      55.563  78.134  67.788  1.00107.53           C
ATOM   1093  CG1 VAL X 305      54.298  77.262  67.703  1.00107.53           C
ATOM   1094  CG2 VAL X 305      56.161  78.529  66.434  1.00107.53           C
ATOM   1095  C   VAL X 305      56.455  80.224  68.695  1.00107.53           C
ATOM   1096  O   VAL X 305      57.275  80.041  69.593  1.00107.53           O
ATOM   1097  N   LEU X 306      56.590  81.194  67.772  1.00 93.68           N
ATOM   1098  CA  LEU X 306      57.716  82.081  67.728  1.00 93.68           C
ATOM   1099  CB  LEU X 306      57.625  83.081  66.548  1.00 93.68           C
ATOM   1100  CG  LEU X 306      58.841  84.011  66.289  1.00 93.68           C
ATOM   1101  CD1 LEU X 306      58.570  84.907  65.069  1.00 93.68           C
ATOM   1102  CD2 LEU X 306      59.256  84.858  67.506  1.00 93.68           C
ATOM   1103  C   LEU X 306      57.737  82.853  69.008  1.00 93.68           C
ATOM   1104  O   LEU X 306      58.810  83.092  69.560  1.00 93.68           O
ATOM   1105  N   ASP X 307      56.553  83.229  69.532  1.00 63.02           N
ATOM   1106  CA  ASP X 307      56.485  84.075  70.690  1.00 63.02           C
ATOM   1107  CB  ASP X 307      55.049  84.256  71.215  1.00 63.02           C
ATOM   1108  CG  ASP X 307      54.305  85.217  70.299  1.00 63.02           C
ATOM   1109  OD1 ASP X 307      54.915  86.252  69.919  1.00 63.02           O
ATOM   1110  OD2 ASP X 307      53.124  84.932  69.965  1.00 63.02           O
ATOM   1111  C   ASP X 307      57.274  83.460  71.794  1.00 63.02           C
ATOM   1112  O   ASP X 307      58.086  84.139  72.421  1.00 63.02           O
ATOM   1113  N   ARG X 308      57.098  82.157  72.065  1.00236.22           N
ATOM   1114  CA  ARG X 308      57.899  81.688  73.150  1.00236.22           C
ATOM   1115  CB  ARG X 308      57.102  80.964  74.246  1.00236.22           C
ATOM   1116  CG  ARG X 308      57.801  81.037  75.605  1.00236.22           C
ATOM   1117  CD  ARG X 308      57.989  82.490  76.059  1.00236.22           C
ATOM   1118  NE  ARG X 308      58.582  82.513  77.428  1.00236.22           N
ATOM   1119  CZ  ARG X 308      57.780  82.689  78.519  1.00236.22           C
ATOM   1120  NH1 ARG X 308      56.427  82.778  78.361  1.00236.22           N
ATOM   1121  NH2 ARG X 308      58.331  82.803  79.763  1.00236.22           N
ATOM   1122  C   ARG X 308      58.924  80.757  72.595  1.00236.22           C
ATOM   1123  O   ARG X 308      58.605  79.688  72.080  1.00236.22           O
ATOM   1124  N   ASP X 309      60.204  81.159  72.691  1.00220.24           N
ATOM   1125  CA  ASP X 309      61.269  80.356  72.172  1.00220.24           C
ATOM   1126  CB  ASP X 309      62.647  81.029  72.320  1.00220.24           C
ATOM   1127  CG  ASP X 309      63.701  80.178  71.619  1.00220.24           C
ATOM   1128  OD1 ASP X 309      63.860  78.984  71.988  1.00220.24           O
ATOM   1129  OD2 ASP X 309      64.361  80.720  70.693  1.00220.24           O
ATOM   1130  C   ASP X 309      61.291  79.083  72.944  1.00220.24           C
ATOM   1131  O   ASP X 309      61.447  78.005  72.374  1.00220.24           O
ATOM   1132  N   THR X 310      61.115  79.177  74.275  1.00211.37           N
ATOM   1133  CA  THR X 310      61.147  77.994  75.075  1.00211.37           C
ATOM   1134  CB  THR X 310      61.805  78.201  76.408  1.00211.37           C
ATOM   1135  OG1 THR X 310      63.137  78.661  76.228  1.00211.37           O
ATOM   1136  CG2 THR X 310      61.806  76.863  77.168  1.00211.37           C
ATOM   1137  C   THR X 310      59.732  77.590  75.325  1.00211.37           C
ATOM   1138  O   THR X 310      58.846  78.432  75.462  1.00211.37           O
ATOM   1139  N   GLN X 311      59.489  76.266  75.369  1.00246.49           N
ATOM   1140  CA  GLN X 311      58.178  75.747  75.618  1.00246.49           C
ATOM   1141  CB  GLN X 311      57.473  76.353  76.849  1.00246.49           C
ATOM   1142  CG  GLN X 311      58.168  76.006  78.171  1.00246.49           C
ATOM   1143  CD  GLN X 311      57.343  76.566  79.321  1.00246.49           C
ATOM   1144  OE1 GLN X 311      56.166  76.883  79.160  1.00246.49           O
ATOM   1145  NE2 GLN X 311      57.977  76.683  80.520  1.00246.49           N
ATOM   1146  C   GLN X 311      57.328  75.966  74.409  1.00246.49           C
ATOM   1147  O   GLN X 311      57.587  76.853  73.597  1.00246.49           O
ATOM   1148  N   ASP X 312      56.308  75.099  74.255  1.00270.92           N
ATOM   1149  CA  ASP X 312      55.358  75.120  73.179  1.00270.92           C
ATOM   1150  CB  ASP X 312      54.342  76.286  73.205  1.00270.92           C
ATOM   1151  CG  ASP X 312      55.030  77.625  72.973  1.00270.92           C
ATOM   1152  OD1 ASP X 312      55.494  78.236  73.972  1.00270.92           O
ATOM   1153  OD2 ASP X 312      55.072  78.067  71.793  1.00270.92           O
ATOM   1154  C   ASP X 312      56.099  75.147  71.886  1.00270.92           C
ATOM   1155  O   ASP X 312      55.644  75.730  70.904  1.00270.92           O
ATOM   1156  N   GLY X 313      57.277  74.499  71.857  1.00 81.52           N
ATOM   1157  CA  GLY X 313      58.041  74.413  70.649  1.00 81.52           C
ATOM   1158  C   GLY X 313      58.734  75.717  70.446  1.00 81.52           C
ATOM   1159  O   GLY X 313      58.472  76.697  71.142  1.00 81.52           O
ATOM   1160  N   ASP X 314      59.659  75.742  69.470  1.00109.30           N
ATOM   1161  CA  ASP X 314      60.372  76.932  69.124  1.00109.30           C
ATOM   1162  CB  ASP X 314      61.885  76.833  69.372  1.00109.30           C
ATOM   1163  CG  ASP X 314      62.464  78.230  69.225  1.00109.30           C
ATOM   1164  OD1 ASP X 314      61.694  79.146  68.831  1.00109.30           O
ATOM   1165  OD2 ASP X 314      63.678  78.401  69.518  1.00109.30           O
ATOM   1166  C   ASP X 314      60.165  77.102  67.658  1.00109.30           C
ATOM   1167  O   ASP X 314      59.090  77.504  67.216  1.00109.30           O
ATOM   1168  N   LYS X 315      61.205  76.785  66.862  1.00114.43           N
ATOM   1169  CA  LYS X 315      61.076  76.882  65.440  1.00114.43           C
ATOM   1170  CB  LYS X 315      62.342  76.474  64.665  1.00114.43           C
ATOM   1171  CG  LYS X 315      62.714  75.003  64.876  1.00114.43           C
ATOM   1172  CD  LYS X 315      63.743  74.459  63.883  1.00114.43           C
ATOM   1173  CE  LYS X 315      63.135  74.006  62.553  1.00114.43           C
ATOM   1174  NZ  LYS X 315      64.188  73.428  61.687  1.00114.43           N
ATOM   1175  C   LYS X 315      60.014  75.914  65.055  1.00114.43           C
ATOM   1176  O   LYS X 315      59.960  74.795  65.564  1.00114.43           O
ATOM   1177  N   ASN X 316      59.127  76.327  64.137  1.00123.53           N
ATOM   1178  CA  ASN X 316      58.074  75.437  63.767  1.00123.53           C
ATOM   1179  CB  ASN X 316      57.034  76.048  62.815  1.00123.53           C
ATOM   1180  CG  ASN X 316      57.731  76.373  61.500  1.00123.53           C
ATOM   1181  OD1 ASN X 316      58.732  77.087  61.473  1.00123.53           O
ATOM   1182  ND2 ASN X 316      57.198  75.829  60.373  1.00123.53           N
ATOM   1183  C   ASN X 316      58.687  74.286  63.062  1.00123.53           C
ATOM   1184  O   ASN X 316      59.651  74.431  62.311  1.00123.53           O
ATOM   1185  N   VAL X 317      58.104  73.102  63.291  1.00217.12           N
ATOM   1186  CA  VAL X 317      58.577  71.893  62.705  1.00217.12           C
ATOM   1187  CB  VAL X 317      58.488  70.720  63.636  1.00217.12           C
ATOM   1188  CG1 VAL X 317      59.447  70.962  64.817  1.00217.12           C
ATOM   1189  CG2 VAL X 317      57.022  70.558  64.068  1.00217.12           C
ATOM   1190  C   VAL X 317      57.696  71.641  61.531  1.00217.12           C
ATOM   1191  O   VAL X 317      56.906  72.497  61.135  1.00217.12           O
ATOM   1192  N   ALA X 318      57.840  70.463  60.914  1.00 82.77           N
ATOM   1193  CA  ALA X 318      57.074  70.174  59.743  1.00 82.77           C
ATOM   1194  CB  ALA X 318      57.407  68.812  59.110  1.00 82.77           C
ATOM   1195  C   ALA X 318      55.626  70.177  60.100  1.00 82.77           C
ATOM   1196  O   ALA X 318      55.255  70.154  61.272  1.00 82.77           O
ATOM   1197  N   LEU X 319      54.772  70.297  59.067  1.00107.83           N
ATOM   1198  CA  LEU X 319      53.351  70.235  59.228  1.00107.83           C
ATOM   1199  CB  LEU X 319      52.591  71.336  58.475  1.00107.83           C
ATOM   1200  CG  LEU X 319      52.828  72.745  59.049  1.00107.83           C
ATOM   1201  CD1 LEU X 319      52.281  72.849  60.482  1.00107.83           C
ATOM   1202  CD2 LEU X 319      54.300  73.171  58.934  1.00107.83           C
ATOM   1203  C   LEU X 319      52.950  68.927  58.655  1.00107.83           C
ATOM   1204  O   LEU X 319      53.717  68.314  57.918  1.00107.83           O
ATOM   1205  N   MET X 320      51.750  68.428  58.991  1.00112.07           N
ATOM   1206  CA  MET X 320      51.490  67.124  58.458  1.00112.07           C
ATOM   1207  CB  MET X 320      52.157  66.034  59.319  1.00112.07           C
ATOM   1208  CG  MET X 320      52.085  64.627  58.728  1.00112.07           C
ATOM   1209  SD  MET X 320      52.715  63.321  59.830  1.00112.07           S
ATOM   1210  CE  MET X 320      54.379  64.022  60.030  1.00112.07           C
ATOM   1211  C   MET X 320      50.026  66.856  58.508  1.00112.07           C
ATOM   1212  O   MET X 320      49.261  67.575  59.146  1.00112.07           O
ATOM   1213  N   GLY X 321      49.600  65.819  57.776  1.00 66.36           N
ATOM   1214  CA  GLY X 321      48.267  65.360  57.915  1.00 66.36           C
ATOM   1215  C   GLY X 321      47.355  65.982  56.932  1.00 66.36           C
ATOM   1216  O   GLY X 321      47.469  67.154  56.576  1.00 66.36           O
ATOM   1217  N   GLY X 322      46.396  65.152  56.497  1.00120.71           N
ATOM   1218  CA  GLY X 322      45.403  65.523  55.557  1.00120.71           C
ATOM   1219  C   GLY X 322      45.944  65.217  54.219  1.00120.71           C
ATOM   1220  O   GLY X 322      46.944  65.793  53.790  1.00120.71           O
ATOM   1221  N   LYS X 323      45.283  64.294  53.514  1.00264.87           N
ATOM   1222  CA  LYS X 323      45.684  64.003  52.176  1.00264.87           C
ATOM   1223  CB  LYS X 323      45.424  62.532  51.804  1.00264.87           C
ATOM   1224  CG  LYS X 323      45.793  62.116  50.381  1.00264.87           C
ATOM   1225  CD  LYS X 323      45.683  60.600  50.175  1.00264.87           C
ATOM   1226  CE  LYS X 323      45.795  60.152  48.718  1.00264.87           C
ATOM   1227  NZ  LYS X 323      45.445  58.719  48.609  1.00264.87           N
ATOM   1228  C   LYS X 323      44.770  64.837  51.355  1.00264.87           C
ATOM   1229  O   LYS X 323      43.559  64.847  51.562  1.00264.87           O
ATOM   1230  N   GLY X 324      45.321  65.610  50.420  1.00240.04           N
ATOM   1231  CA  GLY X 324      44.431  66.385  49.621  1.00240.04           C
ATOM   1232  C   GLY X 324      44.156  67.650  50.356  1.00240.04           C
ATOM   1233  O   GLY X 324      43.506  68.553  49.837  1.00240.04           O
ATOM   1234  N   PHE X 325      44.599  67.725  51.622  1.00130.35           N
ATOM   1235  CA  PHE X 325      44.437  68.937  52.360  1.00130.35           C
ATOM   1236  CB  PHE X 325      44.804  68.739  53.841  1.00130.35           C
ATOM   1237  CG  PHE X 325      44.209  69.854  54.626  1.00130.35           C
ATOM   1238  CD1 PHE X 325      42.872  69.832  54.948  1.00130.35           C
ATOM   1239  CD2 PHE X 325      44.980  70.904  55.061  1.00130.35           C
ATOM   1240  CE1 PHE X 325      42.304  70.852  55.672  1.00130.35           C
ATOM   1241  CE2 PHE X 325      44.417  71.927  55.787  1.00130.35           C
ATOM   1242  CZ  PHE X 325      43.079  71.904  56.095  1.00130.35           C
ATOM   1243  C   PHE X 325      45.387  69.901  51.725  1.00130.35           C
ATOM   1244  O   PHE X 325      45.044  71.045  51.435  1.00130.35           O
ATOM   1245  N   ILE X 326      46.618  69.421  51.456  1.00120.32           N
ATOM   1246  CA  ILE X 326      47.619  70.250  50.852  1.00120.32           C
ATOM   1247  CB  ILE X 326      48.995  69.667  50.759  1.00120.32           C
ATOM   1248  CG1 ILE X 326      49.939  70.770  50.246  1.00120.32           C
ATOM   1249  CG2 ILE X 326      48.949  68.412  49.875  1.00120.32           C
ATOM   1250  CD1 ILE X 326      51.427  70.474  50.395  1.00120.32           C
ATOM   1251  C   ILE X 326      47.206  70.604  49.465  1.00120.32           C
ATOM   1252  O   ILE X 326      47.495  71.703  48.997  1.00120.32           O
ATOM   1253  N   ARG X 327      46.550  69.667  48.757  1.00110.21           N
ATOM   1254  CA  ARG X 327      46.155  69.910  47.398  1.00110.21           C
ATOM   1255  CB  ARG X 327      45.429  68.711  46.756  1.00110.21           C
ATOM   1256  CG  ARG X 327      45.181  68.889  45.253  1.00110.21           C
ATOM   1257  CD  ARG X 327      44.430  67.727  44.594  1.00110.21           C
ATOM   1258  NE  ARG X 327      44.330  68.029  43.137  1.00110.21           N
ATOM   1259  CZ  ARG X 327      43.656  67.179  42.308  1.00110.21           C
ATOM   1260  NH1 ARG X 327      43.004  66.097  42.826  1.00110.21           N
ATOM   1261  NH2 ARG X 327      43.636  67.413  40.963  1.00110.21           N
ATOM   1262  C   ARG X 327      45.216  71.079  47.376  1.00110.21           C
ATOM   1263  O   ARG X 327      45.271  71.913  46.476  1.00110.21           O
ATOM   1264  N   ASP X 328      44.333  71.195  48.384  1.00 51.56           N
ATOM   1265  CA  ASP X 328      43.377  72.267  48.392  1.00 51.56           C
ATOM   1266  CB  ASP X 328      42.441  72.245  49.612  1.00 51.56           C
ATOM   1267  CG  ASP X 328      41.257  73.152  49.304  1.00 51.56           C
ATOM   1268  OD1 ASP X 328      41.238  73.723  48.182  1.00 51.56           O
ATOM   1269  OD2 ASP X 328      40.352  73.272  50.172  1.00 51.56           O
ATOM   1270  C   ASP X 328      44.140  73.551  48.433  1.00 51.56           C
ATOM   1271  O   ASP X 328      43.689  74.577  47.925  1.00 51.56           O
ATOM   1272  N   PHE X 329      45.330  73.519  49.052  1.00 71.13           N
ATOM   1273  CA  PHE X 329      46.171  74.674  49.162  1.00 71.13           C
ATOM   1274  CB  PHE X 329      47.442  74.394  49.985  1.00 71.13           C
ATOM   1275  CG  PHE X 329      48.254  75.641  50.041  1.00 71.13           C
ATOM   1276  CD1 PHE X 329      47.865  76.708  50.819  1.00 71.13           C
ATOM   1277  CD2 PHE X 329      49.424  75.729  49.325  1.00 71.13           C
ATOM   1278  CE1 PHE X 329      48.631  77.851  50.863  1.00 71.13           C
ATOM   1279  CE2 PHE X 329      50.191  76.868  49.369  1.00 71.13           C
ATOM   1280  CZ  PHE X 329      49.797  77.935  50.139  1.00 71.13           C
ATOM   1281  C   PHE X 329      46.541  75.106  47.772  1.00 71.13           C
ATOM   1282  O   PHE X 329      46.705  76.296  47.506  1.00 71.13           O
ATOM   1283  N   GLU X 330      46.671  74.131  46.850  1.00106.34           N
ATOM   1284  CA  GLU X 330      47.045  74.343  45.479  1.00106.34           C
ATOM   1285  CB  GLU X 330      47.007  73.027  44.685  1.00106.34           C
ATOM   1286  CG  GLU X 330      47.370  73.121  43.206  1.00106.34           C
ATOM   1287  CD  GLU X 330      47.050  71.756  42.610  1.00106.34           C
ATOM   1288  OE1 GLU X 330      46.804  70.814  43.411  1.00106.34           O
ATOM   1289  OE2 GLU X 330      47.041  71.636  41.356  1.00106.34           O
ATOM   1290  C   GLU X 330      46.070  75.276  44.830  1.00106.34           C
ATOM   1291  O   GLU X 330      46.471  76.153  44.067  1.00106.34           O
ATOM   1292  N   MET X 331      44.764  75.132  45.120  1.00136.46           N
ATOM   1293  CA  MET X 331      43.792  75.969  44.477  1.00136.46           C
ATOM   1294  CB  MET X 331      42.348  75.655  44.908  1.00136.46           C
ATOM   1295  CG  MET X 331      41.854  74.287  44.432  1.00136.46           C
ATOM   1296  SD  MET X 331      42.651  72.871  45.248  1.00136.46           S
ATOM   1297  CE  MET X 331      41.749  71.612  44.300  1.00136.46           C
ATOM   1298  C   MET X 331      44.075  77.394  44.824  1.00136.46           C
ATOM   1299  O   MET X 331      44.035  78.271  43.962  1.00136.46           O
ATOM   1300  N   ALA X 332      44.388  77.659  46.102  1.00 53.52           N
ATOM   1301  CA  ALA X 332      44.642  78.999  46.533  1.00 53.52           C
ATOM   1302  CB  ALA X 332      44.892  79.097  48.044  1.00 53.52           C
ATOM   1303  C   ALA X 332      45.854  79.532  45.846  1.00 53.52           C
ATOM   1304  O   ALA X 332      45.830  80.675  45.399  1.00 53.52           O
ATOM   1305  N   ILE X 333      46.904  78.689  45.715  1.00190.33           N
ATOM   1306  CA  ILE X 333      48.223  78.991  45.205  1.00190.33           C
ATOM   1307  CB  ILE X 333      48.876  77.834  44.499  1.00190.33           C
ATOM   1308  CG1 ILE X 333      49.270  76.753  45.510  1.00190.33           C
ATOM   1309  CG2 ILE X 333      50.067  78.372  43.683  1.00190.33           C
ATOM   1310  CD1 ILE X 333      50.350  77.260  46.457  1.00190.33           C
ATOM   1311  C   ILE X 333      48.241  80.146  44.264  1.00190.33           C
ATOM   1312  O   ILE X 333      47.407  80.264  43.369  1.00190.33           O
ATOM   1313  N   ARG X 334      49.217  81.051  44.483  1.00399.73           N
ATOM   1314  CA  ARG X 334      49.339  82.217  43.665  1.00399.73           C
ATOM   1315  CB  ARG X 334      48.818  83.545  44.263  1.00399.73           C
ATOM   1316  CG  ARG X 334      47.326  83.867  44.129  1.00399.73           C
ATOM   1317  CD  ARG X 334      46.442  83.323  45.246  1.00399.73           C
ATOM   1318  NE  ARG X 334      46.900  83.908  46.538  1.00399.73           N
ATOM   1319  CZ  ARG X 334      47.758  83.206  47.333  1.00399.73           C
ATOM   1320  NH1 ARG X 334      48.184  81.969  46.945  1.00399.73           N
ATOM   1321  NH2 ARG X 334      48.179  83.734  48.519  1.00399.73           N
ATOM   1322  C   ARG X 334      50.770  82.519  43.430  1.00399.73           C
ATOM   1323  O   ARG X 334      51.651  81.664  43.513  1.00399.73           O
ATOM   1324  N   THR X 335      50.998  83.805  43.111  1.00271.82           N
ATOM   1325  CA  THR X 335      52.293  84.299  42.781  1.00271.82           C
ATOM   1326  CB  THR X 335      52.249  85.340  41.699  1.00271.82           C
ATOM   1327  OG1 THR X 335      53.560  85.797  41.395  1.00271.82           O
ATOM   1328  CG2 THR X 335      51.357  86.509  42.161  1.00271.82           C
ATOM   1329  C   THR X 335      52.905  84.929  43.985  1.00271.82           C
ATOM   1330  O   THR X 335      52.322  85.801  44.629  1.00271.82           O
ATOM   1331  N   ASP X 336      54.108  84.444  44.337  1.00118.26           N
ATOM   1332  CA  ASP X 336      54.860  85.023  45.402  1.00118.26           C
ATOM   1333  CB  ASP X 336      55.740  84.024  46.174  1.00118.26           C
ATOM   1334  CG  ASP X 336      56.813  83.492  45.234  1.00118.26           C
ATOM   1335  OD1 ASP X 336      56.504  83.270  44.033  1.00118.26           O
ATOM   1336  OD2 ASP X 336      57.966  83.311  45.707  1.00118.26           O
ATOM   1337  C   ASP X 336      55.765  86.015  44.752  1.00118.26           C
ATOM   1338  O   ASP X 336      55.597  86.356  43.582  1.00118.26           O
ATOM   1339  N   ALA X 337      56.753  86.509  45.515  1.00 75.64           N
ATOM   1340  CA  ALA X 337      57.669  87.478  44.995  1.00 75.64           C
ATOM   1341  CB  ALA X 337      58.517  88.175  46.071  1.00 75.64           C
ATOM   1342  C   ALA X 337      58.613  86.805  44.052  1.00 75.64           C
ATOM   1343  O   ALA X 337      58.751  85.584  44.041  1.00 75.64           O
ATOM   1344  N   LYS X 338      59.266  87.634  43.216  1.00311.02           N
ATOM   1345  CA  LYS X 338      60.230  87.251  42.224  1.00311.02           C
ATOM   1346  CB  LYS X 338      61.433  86.443  42.754  1.00311.02           C
ATOM   1347  CG  LYS X 338      61.165  84.943  42.925  1.00311.02           C
ATOM   1348  CD  LYS X 338      62.442  84.103  43.024  1.00311.02           C
ATOM   1349  CE  LYS X 338      62.764  83.593  44.430  1.00311.02           C
ATOM   1350  NZ  LYS X 338      62.055  82.317  44.675  1.00311.02           N
ATOM   1351  C   LYS X 338      59.566  86.407  41.192  1.00311.02           C
ATOM   1352  O   LYS X 338      60.235  85.694  40.446  1.00311.02           O
ATOM   1353  N   GLU X 339      58.226  86.470  41.098  1.00260.18           N
ATOM   1354  CA  GLU X 339      57.604  85.688  40.075  1.00260.18           C
ATOM   1355  CB  GLU X 339      57.236  84.258  40.512  1.00260.18           C
ATOM   1356  CG  GLU X 339      58.469  83.407  40.830  1.00260.18           C
ATOM   1357  CD  GLU X 339      58.011  81.997  41.172  1.00260.18           C
ATOM   1358  OE1 GLU X 339      57.350  81.358  40.309  1.00260.18           O
ATOM   1359  OE2 GLU X 339      58.330  81.537  42.300  1.00260.18           O
ATOM   1360  C   GLU X 339      56.362  86.391  39.648  1.00260.18           C
ATOM   1361  O   GLU X 339      55.810  87.215  40.377  1.00260.18           O
ATOM   1362  N   ASN X 340      55.915  86.087  38.416  1.00190.37           N
ATOM   1363  CA  ASN X 340      54.738  86.685  37.866  1.00190.37           C
ATOM   1364  CB  ASN X 340      54.688  86.634  36.325  1.00190.37           C
ATOM   1365  CG  ASN X 340      55.736  87.592  35.770  1.00190.37           C
ATOM   1366  OD1 ASN X 340      56.894  87.227  35.571  1.00190.37           O
ATOM   1367  ND2 ASN X 340      55.312  88.855  35.495  1.00190.37           N
ATOM   1368  C   ASN X 340      53.557  85.936  38.389  1.00190.37           C
ATOM   1369  O   ASN X 340      53.692  84.863  38.975  1.00190.37           O
ATOM   1370  N   GLY X 341      52.364  86.538  38.229  1.00 99.31           N
ATOM   1371  CA  GLY X 341      51.132  85.922  38.618  1.00 99.31           C
ATOM   1372  C   GLY X 341      50.068  86.867  38.178  1.00 99.31           C
ATOM   1373  O   GLY X 341      50.102  88.046  38.525  1.00 99.31           O
ATOM   1374  N   PHE X 342      49.081  86.377  37.405  1.00 83.87           N
ATOM   1375  CA  PHE X 342      48.080  87.293  36.959  1.00 83.87           C
ATOM   1376  CB  PHE X 342      47.026  86.694  36.018  1.00 83.87           C
ATOM   1377  CG  PHE X 342      46.212  87.865  35.592  1.00 83.87           C
ATOM   1378  CD1 PHE X 342      46.591  88.618  34.504  1.00 83.87           C
ATOM   1379  CD2 PHE X 342      45.084  88.227  36.292  1.00 83.87           C
ATOM   1380  CE1 PHE X 342      45.851  89.709  34.110  1.00 83.87           C
ATOM   1381  CE2 PHE X 342      44.340  89.317  35.903  1.00 83.87           C
ATOM   1382  CZ  PHE X 342      44.721  90.058  34.809  1.00 83.87           C
ATOM   1383  C   PHE X 342      47.348  87.777  38.160  1.00 83.87           C
ATOM   1384  O   PHE X 342      47.135  88.977  38.324  1.00 83.87           O
ATOM   1385  N   ILE X 343      46.962  86.849  39.055  1.00 92.73           N
ATOM   1386  CA  ILE X 343      46.231  87.265  40.212  1.00 92.73           C
ATOM   1387  CB  ILE X 343      45.178  86.286  40.657  1.00 92.73           C
ATOM   1388  CG1 ILE X 343      44.105  86.109  39.570  1.00 92.73           C
ATOM   1389  CG2 ILE X 343      44.615  86.772  42.005  1.00 92.73           C
ATOM   1390  CD1 ILE X 343      44.614  85.374  38.330  1.00 92.73           C
ATOM   1391  C   ILE X 343      47.222  87.360  41.313  1.00 92.73           C
ATOM   1392  O   ILE X 343      47.786  86.357  41.749  1.00 92.73           O
ATOM   1393  N   THR X 344      47.480  88.594  41.774  1.00261.18           N
ATOM   1394  CA  THR X 344      48.432  88.745  42.824  1.00261.18           C
ATOM   1395  CB  THR X 344      49.798  89.123  42.328  1.00261.18           C
ATOM   1396  OG1 THR X 344      50.738  89.085  43.390  1.00261.18           O
ATOM   1397  CG2 THR X 344      49.735  90.540  41.726  1.00261.18           C
ATOM   1398  C   THR X 344      47.981  89.858  43.702  1.00261.18           C
ATOM   1399  O   THR X 344      47.141  90.684  43.349  1.00261.18           O
ATOM   1400  N   PRO X 345      48.529  89.845  44.879  1.00118.08           N
ATOM   1401  CA  PRO X 345      48.364  90.930  45.797  1.00118.08           C
ATOM   1402  CD  PRO X 345      48.894  88.607  45.547  1.00118.08           C
ATOM   1403  CB  PRO X 345      48.700  90.374  47.182  1.00118.08           C
ATOM   1404  CG  PRO X 345      49.462  89.067  46.898  1.00118.08           C
ATOM   1405  C   PRO X 345      49.385  91.877  45.280  1.00118.08           C
ATOM   1406  O   PRO X 345      50.089  91.486  44.349  1.00118.08           O
ATOM   1407  N   LEU X 346      49.485  93.109  45.814  1.00262.62           N
ATOM   1408  CA  LEU X 346      50.520  93.945  45.283  1.00262.62           C
ATOM   1409  CB  LEU X 346      50.595  95.341  45.935  1.00262.62           C
ATOM   1410  CG  LEU X 346      51.665  96.293  45.346  1.00262.62           C
ATOM   1411  CD1 LEU X 346      53.102  95.847  45.660  1.00262.62           C
ATOM   1412  CD2 LEU X 346      51.445  96.515  43.844  1.00262.62           C
ATOM   1413  C   LEU X 346      51.791  93.222  45.573  1.00262.62           C
ATOM   1414  O   LEU X 346      52.098  92.902  46.720  1.00262.62           O
ATOM   1415  N   GLY X 347      52.556  92.925  44.507  1.00135.20           N
ATOM   1416  CA  GLY X 347      53.773  92.201  44.683  1.00135.20           C
ATOM   1417  C   GLY X 347      54.714  92.660  43.627  1.00135.20           C
ATOM   1418  O   GLY X 347      54.325  92.943  42.494  1.00135.20           O
ATOM   1419  N   GLU X 348      56.003  92.723  43.992  1.00254.67           N
ATOM   1420  CA  GLU X 348      57.008  93.165  43.081  1.00254.67           C
ATOM   1421  CB  GLU X 348      57.997  94.142  43.745  1.00254.67           C
ATOM   1422  CG  GLU X 348      59.122  94.626  42.829  1.00254.67           C
ATOM   1423  CD  GLU X 348      58.540  95.610  41.825  1.00254.67           C
ATOM   1424  OE1 GLU X 348      57.645  96.402  42.224  1.00254.67           O
ATOM   1425  OE2 GLU X 348      58.980  95.580  40.645  1.00254.67           O
ATOM   1426  C   GLU X 348      57.770  91.960  42.646  1.00254.67           C
ATOM   1427  O   GLU X 348      58.159  91.130  43.465  1.00254.67           O
ATOM   1428  N   LYS X 349      57.980  91.815  41.324  1.00130.20           N
ATOM   1429  CA  LYS X 349      58.756  90.709  40.861  1.00130.20           C
ATOM   1430  CB  LYS X 349      58.682  90.508  39.340  1.00130.20           C
ATOM   1431  CG  LYS X 349      57.255  90.397  38.804  1.00130.20           C
ATOM   1432  CD  LYS X 349      57.195  90.461  37.277  1.00130.20           C
ATOM   1433  CE  LYS X 349      58.041  91.587  36.675  1.00130.20           C
ATOM   1434  NZ  LYS X 349      58.189  91.386  35.216  1.00130.20           N
ATOM   1435  C   LYS X 349      60.159  91.083  41.203  1.00130.20           C
ATOM   1436  O   LYS X 349      60.578  92.215  40.979  1.00130.20           O
ATOM   1437  N   MET X 350      60.927  90.136  41.766  1.00 78.30           N
ATOM   1438  CA  MET X 350      62.259  90.435  42.198  1.00 78.30           C
ATOM   1439  CB  MET X 350      62.846  89.353  43.122  1.00 78.30           C
ATOM   1440  CG  MET X 350      62.130  89.285  44.472  1.00 78.30           C
ATOM   1441  SD  MET X 350      62.558  87.845  45.495  1.00 78.30           S
ATOM   1442  CE  MET X 350      64.326  88.250  45.598  1.00 78.30           C
ATOM   1443  C   MET X 350      63.147  90.576  41.006  1.00 78.30           C
ATOM   1444  O   MET X 350      62.823  90.123  39.909  1.00 78.30           O
ATOM   1445  N   ILE X 351      64.292  91.258  41.211  1.00156.37           N
ATOM   1446  CA  ILE X 351      65.268  91.466  40.186  1.00156.37           C
ATOM   1447  CB  ILE X 351      66.473  92.244  40.629  1.00156.37           C
ATOM   1448  CG1 ILE X 351      67.309  92.665  39.409  1.00156.37           C
ATOM   1449  CG2 ILE X 351      67.247  91.378  41.637  1.00156.37           C
ATOM   1450  CD1 ILE X 351      66.592  93.661  38.499  1.00156.37           C
ATOM   1451  C   ILE X 351      65.732  90.113  39.809  1.00156.37           C
ATOM   1452  O   ILE X 351      65.675  89.201  40.630  1.00156.37           O
ATOM   1453  N   GLN X 352      66.133  89.924  38.538  1.00128.81           N
ATOM   1454  CA  GLN X 352      66.574  88.614  38.185  1.00128.81           C
ATOM   1455  CB  GLN X 352      66.885  88.445  36.685  1.00128.81           C
ATOM   1456  CG  GLN X 352      67.269  87.015  36.299  1.00128.81           C
ATOM   1457  CD  GLN X 352      67.292  86.934  34.780  1.00128.81           C
ATOM   1458  OE1 GLN X 352      66.250  86.970  34.126  1.00128.81           O
ATOM   1459  NE2 GLN X 352      68.516  86.822  34.199  1.00128.81           N
ATOM   1460  C   GLN X 352      67.805  88.351  38.990  1.00128.81           C
ATOM   1461  O   GLN X 352      68.893  88.840  38.689  1.00128.81           O
ATOM   1462  N   ASP X 353      67.621  87.564  40.068  1.00 82.97           N
ATOM   1463  CA  ASP X 353      68.639  87.216  41.007  1.00 82.97           C
ATOM   1464  CB  ASP X 353      68.400  87.824  42.400  1.00 82.97           C
ATOM   1465  CG  ASP X 353      69.637  87.571  43.248  1.00 82.97           C
ATOM   1466  OD1 ASP X 353      70.698  87.232  42.660  1.00 82.97           O
ATOM   1467  OD2 ASP X 353      69.542  87.720  44.495  1.00 82.97           O
ATOM   1468  C   ASP X 353      68.536  85.739  41.153  1.00 82.97           C
ATOM   1469  O   ASP X 353      67.512  85.163  40.796  1.00 82.97           O
ATOM   1470  N   ASN X 354      69.593  85.078  41.660  1.00168.00           N
ATOM   1471  CA  ASN X 354      69.504  83.655  41.765  1.00168.00           C
ATOM   1472  CB  ASN X 354      70.753  83.020  42.403  1.00168.00           C
ATOM   1473  CG  ASN X 354      70.645  81.505  42.273  1.00168.00           C
ATOM   1474  OD1 ASN X 354      69.639  80.903  42.644  1.00168.00           O
ATOM   1475  ND2 ASN X 354      71.708  80.866  41.715  1.00168.00           N
ATOM   1476  C   ASN X 354      68.346  83.323  42.650  1.00168.00           C
ATOM   1477  O   ASN X 354      67.363  82.754  42.187  1.00168.00           O
ATOM   1478  N   GLY X 355      68.387  83.747  43.929  1.00 91.45           N
ATOM   1479  CA  GLY X 355      67.321  83.401  44.823  1.00 91.45           C
ATOM   1480  C   GLY X 355      67.216  81.910  44.792  1.00 91.45           C
ATOM   1481  O   GLY X 355      68.219  81.199  44.759  1.00 91.45           O
ATOM   1482  N   ASP X 356      65.971  81.400  44.796  1.00 47.00           N
ATOM   1483  CA  ASP X 356      65.743  79.989  44.698  1.00 47.00           C
ATOM   1484  CB  ASP X 356      64.356  79.561  45.203  1.00 47.00           C
ATOM   1485  CG  ASP X 356      64.353  79.721  46.715  1.00 47.00           C
ATOM   1486  OD1 ASP X 356      65.466  79.803  47.298  1.00 47.00           O
ATOM   1487  OD2 ASP X 356      63.243  79.759  47.309  1.00 47.00           O
ATOM   1488  C   ASP X 356      65.796  79.688  43.241  1.00 47.00           C
ATOM   1489  O   ASP X 356      66.172  80.545  42.446  1.00 47.00           O
ATOM   1490  N   GLY X 357      65.441  78.455  42.839  1.00 29.57           N
ATOM   1491  CA  GLY X 357      65.461  78.177  41.434  1.00 29.57           C
ATOM   1492  C   GLY X 357      64.470  79.125  40.846  1.00 29.57           C
ATOM   1493  O   GLY X 357      63.520  79.521  41.519  1.00 29.57           O
ATOM   1494  N   LEU X 358      64.671  79.546  39.584  1.00110.45           N
ATOM   1495  CA  LEU X 358      63.750  80.506  39.051  1.00110.45           C
ATOM   1496  CB  LEU X 358      64.438  81.649  38.269  1.00110.45           C
ATOM   1497  CG  LEU X 358      63.537  82.824  37.809  1.00110.45           C
ATOM   1498  CD1 LEU X 358      64.385  83.923  37.149  1.00110.45           C
ATOM   1499  CD2 LEU X 358      62.383  82.389  36.887  1.00110.45           C
ATOM   1500  C   LEU X 358      62.811  79.775  38.160  1.00110.45           C
ATOM   1501  O   LEU X 358      63.217  79.058  37.248  1.00110.45           O
ATOM   1502  N   SER X 359      61.506  79.941  38.430  1.00109.06           N
ATOM   1503  CA  SER X 359      60.511  79.270  37.660  1.00109.06           C
ATOM   1504  CB  SER X 359      60.224  77.839  38.147  1.00109.06           C
ATOM   1505  OG  SER X 359      59.738  77.862  39.481  1.00109.06           O
ATOM   1506  C   SER X 359      59.262  80.063  37.813  1.00109.06           C
ATOM   1507  O   SER X 359      59.272  81.158  38.376  1.00109.06           O
ATOM   1508  N   TYR X 360      58.152  79.531  37.275  1.00108.69           N
ATOM   1509  CA  TYR X 360      56.902  80.217  37.351  1.00108.69           C
ATOM   1510  CB  TYR X 360      56.383  80.622  35.964  1.00108.69           C
ATOM   1511  CG  TYR X 360      55.181  81.465  36.170  1.00108.69           C
ATOM   1512  CD1 TYR X 360      55.327  82.811  36.403  1.00108.69           C
ATOM   1513  CD2 TYR X 360      53.921  80.916  36.133  1.00108.69           C
ATOM   1514  CE1 TYR X 360      54.223  83.604  36.595  1.00108.69           C
ATOM   1515  CE2 TYR X 360      52.813  81.706  36.324  1.00108.69           C
ATOM   1516  CZ  TYR X 360      52.966  83.051  36.560  1.00108.69           C
ATOM   1517  OH  TYR X 360      51.829  83.862  36.758  1.00108.69           O
ATOM   1518  C   TYR X 360      55.917  79.248  37.929  1.00108.69           C
ATOM   1519  O   TYR X 360      56.036  78.042  37.723  1.00108.69           O
ATOM   1520  N   GLY X 361      54.928  79.750  38.698  1.00 44.33           N
ATOM   1521  CA  GLY X 361      53.933  78.886  39.271  1.00 44.33           C
ATOM   1522  C   GLY X 361      54.540  78.289  40.493  1.00 44.33           C
ATOM   1523  O   GLY X 361      55.720  78.504  40.765  1.00 44.33           O
ATOM   1524  N   ARG X 362      53.752  77.522  41.275  1.00182.88           N
ATOM   1525  CA  ARG X 362      54.377  76.938  42.418  1.00182.88           C
ATOM   1526  CB  ARG X 362      54.390  77.817  43.687  1.00182.88           C
ATOM   1527  CG  ARG X 362      53.036  78.289  44.218  1.00182.88           C
ATOM   1528  CD  ARG X 362      53.158  78.896  45.620  1.00182.88           C
ATOM   1529  NE  ARG X 362      54.508  79.523  45.708  1.00182.88           N
ATOM   1530  CZ  ARG X 362      55.143  79.613  46.913  1.00182.88           C
ATOM   1531  NH1 ARG X 362      54.502  79.214  48.050  1.00182.88           N
ATOM   1532  NH2 ARG X 362      56.425  80.080  46.970  1.00182.88           N
ATOM   1533  C   ARG X 362      53.789  75.604  42.754  1.00182.88           C
ATOM   1534  O   ARG X 362      52.647  75.283  42.426  1.00182.88           O
ATOM   1535  N   TYR X 363      54.629  74.788  43.418  1.00121.77           N
ATOM   1536  CA  TYR X 363      54.323  73.484  43.923  1.00121.77           C
ATOM   1537  CB  TYR X 363      55.367  72.435  43.491  1.00121.77           C
ATOM   1538  CG  TYR X 363      54.955  71.065  43.914  1.00121.77           C
ATOM   1539  CD1 TYR X 363      54.114  70.321  43.118  1.00121.77           C
ATOM   1540  CD2 TYR X 363      55.413  70.516  45.091  1.00121.77           C
ATOM   1541  CE1 TYR X 363      53.731  69.053  43.486  1.00121.77           C
ATOM   1542  CE2 TYR X 363      55.034  69.248  45.465  1.00121.77           C
ATOM   1543  CZ  TYR X 363      54.192  68.515  44.664  1.00121.77           C
ATOM   1544  OH  TYR X 363      53.807  67.214  45.052  1.00121.77           O
ATOM   1545  C   TYR X 363      54.488  73.704  45.386  1.00121.77           C
ATOM   1546  O   TYR X 363      55.430  74.381  45.791  1.00121.77           O
ATOM   1547  N   PHE X 364      53.586  73.175  46.230  1.00 86.31           N
ATOM   1548  CA  PHE X 364      53.727  73.558  47.600  1.00 86.31           C
ATOM   1549  CB  PHE X 364      52.377  73.772  48.308  1.00 86.31           C
ATOM   1550  CG  PHE X 364      52.650  74.222  49.700  1.00 86.31           C
ATOM   1551  CD1 PHE X 364      53.116  75.494  49.936  1.00 86.31           C
ATOM   1552  CD2 PHE X 364      52.421  73.385  50.768  1.00 86.31           C
ATOM   1553  CE1 PHE X 364      53.367  75.922  51.217  1.00 86.31           C
ATOM   1554  CE2 PHE X 364      52.670  73.809  52.052  1.00 86.31           C
ATOM   1555  CZ  PHE X 364      53.146  75.077  52.278  1.00 86.31           C
ATOM   1556  C   PHE X 364      54.500  72.532  48.359  1.00 86.31           C
ATOM   1557  O   PHE X 364      54.146  71.356  48.395  1.00 86.31           O
ATOM   1558  N   ASN X 365      55.611  72.986  48.971  1.00116.50           N
ATOM   1559  CA  ASN X 365      56.471  72.193  49.799  1.00116.50           C
ATOM   1560  CB  ASN X 365      57.163  71.040  49.051  1.00116.50           C
ATOM   1561  CG  ASN X 365      58.014  71.648  47.953  1.00116.50           C
ATOM   1562  OD1 ASN X 365      57.502  72.329  47.067  1.00116.50           O
ATOM   1563  ND2 ASN X 365      59.351  71.412  48.014  1.00116.50           N
ATOM   1564  C   ASN X 365      57.521  73.144  50.279  1.00116.50           C
ATOM   1565  O   ASN X 365      57.507  74.306  49.878  1.00116.50           O
ATOM   1566  N   LYS X 366      58.416  72.693  51.186  1.00179.59           N
ATOM   1567  CA  LYS X 366      59.518  73.499  51.643  1.00179.59           C
ATOM   1568  CB  LYS X 366      60.618  73.725  50.572  1.00179.59           C
ATOM   1569  CG  LYS X 366      60.161  74.307  49.220  1.00179.59           C
ATOM   1570  CD  LYS X 366      59.723  75.777  49.231  1.00179.59           C
ATOM   1571  CE  LYS X 366      60.567  76.682  48.333  1.00179.59           C
ATOM   1572  NZ  LYS X 366      59.993  76.726  46.967  1.00179.59           N
ATOM   1573  C   LYS X 366      59.016  74.824  52.103  1.00179.59           C
ATOM   1574  O   LYS X 366      59.701  75.836  51.967  1.00179.59           O
ATOM   1575  N   TYR X 367      57.824  74.846  52.720  1.00 92.71           N
ATOM   1576  CA  TYR X 367      57.259  76.105  53.089  1.00 92.71           C
ATOM   1577  CB  TYR X 367      55.851  75.980  53.695  1.00 92.71           C
ATOM   1578  CG  TYR X 367      55.330  77.360  53.880  1.00 92.71           C
ATOM   1579  CD1 TYR X 367      54.857  78.049  52.791  1.00 92.71           C
ATOM   1580  CD2 TYR X 367      55.301  77.963  55.116  1.00 92.71           C
ATOM   1581  CE1 TYR X 367      54.366  79.324  52.922  1.00 92.71           C
ATOM   1582  CE2 TYR X 367      54.809  79.241  55.253  1.00 92.71           C
ATOM   1583  CZ  TYR X 367      54.342  79.923  54.156  1.00 92.71           C
ATOM   1584  OH  TYR X 367      53.836  81.233  54.289  1.00 92.71           O
ATOM   1585  C   TYR X 367      58.141  76.730  54.111  1.00 92.71           C
ATOM   1586  O   TYR X 367      58.525  76.096  55.094  1.00 92.71           O
ATOM   1587  N   LYS X 368      58.513  78.001  53.872  1.00166.51           N
ATOM   1588  CA  LYS X 368      59.305  78.692  54.838  1.00166.51           C
ATOM   1589  CB  LYS X 368      60.694  79.132  54.342  1.00166.51           C
ATOM   1590  CG  LYS X 368      60.666  80.246  53.295  1.00166.51           C
ATOM   1591  CD  LYS X 368      62.039  80.873  53.046  1.00166.51           C
ATOM   1592  CE  LYS X 368      62.623  81.585  54.266  1.00166.51           C
ATOM   1593  NZ  LYS X 368      61.864  82.825  54.540  1.00166.51           N
ATOM   1594  C   LYS X 368      58.559  79.929  55.196  1.00166.51           C
ATOM   1595  O   LYS X 368      58.106  80.680  54.334  1.00166.51           O
ATOM   1596  N   THR X 369      58.435  80.164  56.508  1.00259.79           N
ATOM   1597  CA  THR X 369      57.759  81.292  57.057  1.00259.79           C
ATOM   1598  CB  THR X 369      56.653  80.824  57.972  1.00259.79           C
ATOM   1599  OG1 THR X 369      55.712  81.853  58.239  1.00259.79           O
ATOM   1600  CG2 THR X 369      57.281  80.290  59.270  1.00259.79           C
ATOM   1601  C   THR X 369      58.871  81.920  57.823  1.00259.79           C
ATOM   1602  O   THR X 369      60.014  81.723  57.412  1.00259.79           O
ATOM   1603  N   PRO X 370      58.694  82.686  58.854  1.00245.54           N
ATOM   1604  CA  PRO X 370      59.901  83.067  59.510  1.00245.54           C
ATOM   1605  CD  PRO X 370      57.720  83.766  58.876  1.00245.54           C
ATOM   1606  CB  PRO X 370      59.516  84.182  60.475  1.00245.54           C
ATOM   1607  CG  PRO X 370      58.351  84.875  59.740  1.00245.54           C
ATOM   1608  C   PRO X 370      60.442  81.816  60.111  1.00245.54           C
ATOM   1609  O   PRO X 370      59.648  80.990  60.556  1.00245.54           O
ATOM   1610  N   ASP X 371      61.775  81.646  60.120  1.00119.37           N
ATOM   1611  CA  ASP X 371      62.348  80.441  60.636  1.00119.37           C
ATOM   1612  CB  ASP X 371      62.088  80.281  62.142  1.00119.37           C
ATOM   1613  CG  ASP X 371      62.760  81.440  62.871  1.00119.37           C
ATOM   1614  OD1 ASP X 371      63.429  82.267  62.196  1.00119.37           O
ATOM   1615  OD2 ASP X 371      62.607  81.512  64.119  1.00119.37           O
ATOM   1616  C   ASP X 371      61.698  79.280  59.944  1.00119.37           C
ATOM   1617  O   ASP X 371      61.171  78.381  60.598  1.00119.37           O
ATOM   1618  N   GLY X 372      61.703  79.253  58.593  1.00 87.67           N
ATOM   1619  CA  GLY X 372      61.015  78.156  57.976  1.00 87.67           C
ATOM   1620  C   GLY X 372      61.967  77.307  57.206  1.00 87.67           C
ATOM   1621  O   GLY X 372      61.914  77.242  55.980  1.00 87.67           O
ATOM   1622  N   TYR X 373      62.869  76.624  57.926  1.00 53.32           N
ATOM   1623  CA  TYR X 373      63.753  75.670  57.333  1.00 53.32           C
ATOM   1624  CB  TYR X 373      64.880  75.229  58.279  1.00 53.32           C
ATOM   1625  CG  TYR X 373      65.825  76.374  58.331  1.00 53.32           C
ATOM   1626  CD1 TYR X 373      65.518  77.506  59.049  1.00 53.32           C
ATOM   1627  CD2 TYR X 373      67.022  76.307  57.657  1.00 53.32           C
ATOM   1628  CE1 TYR X 373      66.397  78.562  59.083  1.00 53.32           C
ATOM   1629  CE2 TYR X 373      67.905  77.359  57.688  1.00 53.32           C
ATOM   1630  CZ  TYR X 373      67.589  78.488  58.404  1.00 53.32           C
ATOM   1631  OH  TYR X 373      68.492  79.571  58.437  1.00 53.32           O
ATOM   1632  C   TYR X 373      62.954  74.469  56.962  1.00 53.32           C
ATOM   1633  O   TYR X 373      63.194  73.829  55.940  1.00 53.32           O
ATOM   1634  N   THR X 374      61.961  74.156  57.811  1.00 76.86           N
ATOM   1635  CA  THR X 374      61.216  72.940  57.720  1.00 76.86           C
ATOM   1636  CB  THR X 374      60.255  72.776  58.865  1.00 76.86           C
ATOM   1637  OG1 THR X 374      60.958  72.848  60.097  1.00 76.86           O
ATOM   1638  CG2 THR X 374      59.559  71.410  58.756  1.00 76.86           C
ATOM   1639  C   THR X 374      60.451  72.860  56.440  1.00 76.86           C
ATOM   1640  O   THR X 374      60.095  73.863  55.822  1.00 76.86           O
ATOM   1641  N   ILE X 375      60.223  71.600  56.022  1.00104.96           N
ATOM   1642  CA  ILE X 375      59.456  71.219  54.877  1.00104.96           C
ATOM   1643  CB  ILE X 375      60.146  70.217  53.994  1.00104.96           C
ATOM   1644  CG1 ILE X 375      59.352  69.966  52.699  1.00104.96           C
ATOM   1645  CG2 ILE X 375      60.391  68.953  54.832  1.00104.96           C
ATOM   1646  CD1 ILE X 375      60.130  69.165  51.653  1.00104.96           C
ATOM   1647  C   ILE X 375      58.266  70.540  55.463  1.00104.96           C
ATOM   1648  O   ILE X 375      58.366  69.904  56.511  1.00104.96           O
ATOM   1649  N   THR X 376      57.091  70.678  54.827  1.00121.23           N
ATOM   1650  CA  THR X 376      55.917  70.118  55.427  1.00121.23           C
ATOM   1651  CB  THR X 376      54.689  70.939  55.151  1.00121.23           C
ATOM   1652  OG1 THR X 376      54.446  71.004  53.753  1.00121.23           O
ATOM   1653  CG2 THR X 376      54.909  72.355  55.712  1.00121.23           C
ATOM   1654  C   THR X 376      55.686  68.746  54.882  1.00121.23           C
ATOM   1655  O   THR X 376      55.329  68.576  53.718  1.00121.23           O
ATOM   1656  N   VAL X 377      55.882  67.711  55.724  1.00 57.65           N
ATOM   1657  CA  VAL X 377      55.604  66.394  55.238  1.00 57.65           C
ATOM   1658  CB  VAL X 377      55.919  65.297  56.214  1.00 57.65           C
ATOM   1659  CG1 VAL X 377      55.430  63.968  55.617  1.00 57.65           C
ATOM   1660  CG2 VAL X 377      57.425  65.316  56.524  1.00 57.65           C
ATOM   1661  C   VAL X 377      54.131  66.403  55.040  1.00 57.65           C
ATOM   1662  O   VAL X 377      53.379  66.790  55.930  1.00 57.65           O
ATOM   1663  N   ILE X 378      53.663  65.980  53.858  1.00130.71           N
ATOM   1664  CA  ILE X 378      52.259  66.130  53.633  1.00130.71           C
ATOM   1665  CB  ILE X 378      51.919  67.225  52.672  1.00130.71           C
ATOM   1666  CG1 ILE X 378      52.564  66.892  51.318  1.00130.71           C
ATOM   1667  CG2 ILE X 378      52.335  68.577  53.270  1.00130.71           C
ATOM   1668  CD1 ILE X 378      51.952  67.603  50.117  1.00130.71           C
ATOM   1669  C   ILE X 378      51.721  64.906  52.983  1.00130.71           C
ATOM   1670  O   ILE X 378      52.439  63.944  52.720  1.00130.71           O
ATOM   1671  N   HIS X 379      50.393  64.951  52.754  1.00118.39           N
ATOM   1672  CA  HIS X 379      49.625  63.960  52.064  1.00118.39           C
ATOM   1673  ND1 HIS X 379      52.254  64.511  49.765  1.00118.39           N
ATOM   1674  CG  HIS X 379      51.354  63.561  50.193  1.00118.39           C
ATOM   1675  CB  HIS X 379      49.924  63.862  50.549  1.00118.39           C
ATOM   1676  NE2 HIS X 379      53.355  62.580  49.822  1.00118.39           N
ATOM   1677  CD2 HIS X 379      52.044  62.387  50.221  1.00118.39           C
ATOM   1678  CE1 HIS X 379      53.433  63.872  49.559  1.00118.39           C
ATOM   1679  C   HIS X 379      49.806  62.617  52.665  1.00118.39           C
ATOM   1680  O   HIS X 379      49.999  61.634  51.951  1.00118.39           O
ATOM   1681  N   ASN X 380      49.748  62.525  54.001  1.00 74.09           N
ATOM   1682  CA  ASN X 380      49.845  61.214  54.548  1.00 74.09           C
ATOM   1683  CB  ASN X 380      50.250  61.170  56.025  1.00 74.09           C
ATOM   1684  CG  ASN X 380      51.742  61.466  56.045  1.00 74.09           C
ATOM   1685  OD1 ASN X 380      52.508  60.898  55.268  1.00 74.09           O
ATOM   1686  ND2 ASN X 380      52.170  62.392  56.942  1.00 74.09           N
ATOM   1687  C   ASN X 380      48.525  60.550  54.379  1.00 74.09           C
ATOM   1688  O   ASN X 380      47.467  61.147  54.579  1.00 74.09           O
ATOM   1689  N   ALA X 381      48.589  59.290  53.925  1.00112.49           N
ATOM   1690  CA  ALA X 381      47.450  58.457  53.714  1.00112.49           C
ATOM   1691  CB  ALA X 381      47.815  57.131  53.027  1.00112.49           C
ATOM   1692  C   ALA X 381      46.835  58.114  55.032  1.00112.49           C
ATOM   1693  O   ALA X 381      45.615  58.004  55.147  1.00112.49           O
ATOM   1694  N   TYR X 382      47.678  57.921  56.063  1.00201.90           N
ATOM   1695  CA  TYR X 382      47.184  57.428  57.312  1.00201.90           C
ATOM   1696  CB  TYR X 382      48.208  56.578  58.083  1.00201.90           C
ATOM   1697  CG  TYR X 382      48.394  55.387  57.205  1.00201.90           C
ATOM   1698  CD1 TYR X 382      49.261  55.456  56.139  1.00201.90           C
ATOM   1699  CD2 TYR X 382      47.696  54.218  57.420  1.00201.90           C
ATOM   1700  CE1 TYR X 382      49.442  54.376  55.310  1.00201.90           C
ATOM   1701  CE2 TYR X 382      47.870  53.131  56.594  1.00201.90           C
ATOM   1702  CZ  TYR X 382      48.745  53.214  55.536  1.00201.90           C
ATOM   1703  OH  TYR X 382      48.932  52.109  54.680  1.00201.90           O
ATOM   1704  C   TYR X 382      46.650  58.513  58.177  1.00201.90           C
ATOM   1705  O   TYR X 382      47.207  59.605  58.284  1.00201.90           O
ATOM   1706  N   PHE X 383      45.497  58.205  58.799  1.00 89.29           N
ATOM   1707  CA  PHE X 383      44.796  59.090  59.674  1.00 89.29           C
ATOM   1708  CB  PHE X 383      43.314  59.274  59.293  1.00 89.29           C
ATOM   1709  CG  PHE X 383      43.212  59.899  57.939  1.00 89.29           C
ATOM   1710  CD1 PHE X 383      43.263  59.124  56.800  1.00 89.29           C
ATOM   1711  CD2 PHE X 383      43.061  61.261  57.802  1.00 89.29           C
ATOM   1712  CE1 PHE X 383      43.164  59.694  55.553  1.00 89.29           C
ATOM   1713  CE2 PHE X 383      42.962  61.837  56.558  1.00 89.29           C
ATOM   1714  CZ  PHE X 383      43.010  61.053  55.430  1.00 89.29           C
ATOM   1715  C   PHE X 383      44.801  58.415  61.004  1.00 89.29           C
ATOM   1716  O   PHE X 383      45.127  57.234  61.107  1.00 89.29           O
ATOM   1717  N   ASP X 384      44.460  59.159  62.071  1.00198.67           N
ATOM   1718  CA  ASP X 384      44.456  58.566  63.373  1.00198.67           C
ATOM   1719  CB  ASP X 384      44.363  59.577  64.532  1.00198.67           C
ATOM   1720  CG  ASP X 384      45.737  60.215  64.708  1.00198.67           C
ATOM   1721  OD1 ASP X 384      46.750  59.486  64.532  1.00198.67           O
ATOM   1722  OD2 ASP X 384      45.798  61.434  65.018  1.00198.67           O
ATOM   1723  C   ASP X 384      43.298  57.633  63.454  1.00198.67           C
ATOM   1724  O   ASP X 384      42.321  57.747  62.714  1.00198.67           O
ATOM   1725  N   LYS X 385      43.405  56.666  64.381  1.00271.81           N
ATOM   1726  CA  LYS X 385      42.427  55.631  64.506  1.00271.81           C
ATOM   1727  CB  LYS X 385      42.945  54.387  65.257  1.00271.81           C
ATOM   1728  CG  LYS X 385      44.230  53.790  64.670  1.00271.81           C
ATOM   1729  CD  LYS X 385      44.144  53.442  63.184  1.00271.81           C
ATOM   1730  CE  LYS X 385      44.554  54.600  62.272  1.00271.81           C
ATOM   1731  NZ  LYS X 385      44.737  54.113  60.887  1.00271.81           N
ATOM   1732  C   LYS X 385      41.279  56.167  65.289  1.00271.81           C
ATOM   1733  O   LYS X 385      41.258  57.335  65.674  1.00271.81           O
ATOM   1734  N   GLY X 386      40.257  55.321  65.501  1.00134.79           N
ATOM   1735  CA  GLY X 386      39.133  55.753  66.271  1.00134.79           C
ATOM   1736  C   GLY X 386      38.774  54.617  67.166  1.00134.79           C
ATOM   1737  O   GLY X 386      38.932  53.454  66.799  1.00134.79           O
ATOM   1738  N   THR X 387      38.270  54.928  68.375  1.00241.44           N
ATOM   1739  CA  THR X 387      37.917  53.880  69.285  1.00241.44           C
ATOM   1740  CB  THR X 387      37.908  54.301  70.725  1.00241.44           C
ATOM   1741  OG1 THR X 387      37.692  53.171  71.558  1.00241.44           O
ATOM   1742  CG2 THR X 387      36.796  55.344  70.938  1.00241.44           C
ATOM   1743  C   THR X 387      36.540  53.415  68.946  1.00241.44           C
ATOM   1744  O   THR X 387      35.797  54.084  68.228  1.00241.44           O
ATOM   1745  N   ASP X 388      36.168  52.232  69.465  1.00206.94           N
ATOM   1746  CA  ASP X 388      34.874  51.699  69.176  1.00206.94           C
ATOM   1747  CB  ASP X 388      34.707  50.236  69.620  1.00206.94           C
ATOM   1748  CG  ASP X 388      35.561  49.363  68.712  1.00206.94           C
ATOM   1749  OD1 ASP X 388      36.037  49.882  67.667  1.00206.94           O
ATOM   1750  OD2 ASP X 388      35.745  48.163  69.048  1.00206.94           O
ATOM   1751  C   ASP X 388      33.860  52.512  69.909  1.00206.94           C
ATOM   1752  O   ASP X 388      34.121  53.029  70.995  1.00206.94           O
ATOM   1753  N   ALA X 389      32.675  52.667  69.288  1.00292.20           N
ATOM   1754  CA  ALA X 389      31.576  53.362  69.885  1.00292.20           C
ATOM   1755  CB  ALA X 389      31.825  54.864  70.103  1.00292.20           C
ATOM   1756  C   ALA X 389      30.441  53.243  68.924  1.00292.20           C
ATOM   1757  O   ALA X 389      30.637  52.898  67.759  1.00292.20           O
ATOM   1758  N   GLU X 390      29.207  53.494  69.395  1.00242.90           N
ATOM   1759  CA  GLU X 390      28.103  53.474  68.487  1.00242.90           C
ATOM   1760  CB  GLU X 390      26.730  53.270  69.152  1.00242.90           C
ATOM   1761  CG  GLU X 390      26.508  51.836  69.649  1.00242.90           C
ATOM   1762  CD  GLU X 390      25.042  51.674  70.021  1.00242.90           C
ATOM   1763  OE1 GLU X 390      24.400  52.704  70.360  1.00242.90           O
ATOM   1764  OE2 GLU X 390      24.543  50.518  69.965  1.00242.90           O
ATOM   1765  C   GLU X 390      28.125  54.801  67.810  1.00242.90           C
ATOM   1766  O   GLU X 390      28.762  55.733  68.301  1.00242.90           O
ATOM   1767  N   ALA X 391      27.467  54.912  66.640  1.00234.93           N
ATOM   1768  CA  ALA X 391      27.510  56.163  65.946  1.00234.93           C
ATOM   1769  CB  ALA X 391      26.686  56.176  64.649  1.00234.93           C
ATOM   1770  C   ALA X 391      26.943  57.187  66.867  1.00234.93           C
ATOM   1771  O   ALA X 391      25.815  57.062  67.338  1.00234.93           O
ATOM   1772  N   ALA X 392      27.739  58.229  67.175  1.00284.30           N
ATOM   1773  CA  ALA X 392      27.252  59.227  68.075  1.00284.30           C
ATOM   1774  CB  ALA X 392      27.456  58.877  69.560  1.00284.30           C
ATOM   1775  C   ALA X 392      27.999  60.489  67.809  1.00284.30           C
ATOM   1776  O   ALA X 392      29.108  60.476  67.280  1.00284.30           O
ATOM   1777  N   LYS X 393      27.387  61.625  68.182  1.00235.04           N
ATOM   1778  CA  LYS X 393      27.978  62.912  67.965  1.00235.04           C
ATOM   1779  CB  LYS X 393      29.435  63.003  68.463  1.00235.04           C
ATOM   1780  CG  LYS X 393      29.581  62.893  69.985  1.00235.04           C
ATOM   1781  CD  LYS X 393      31.029  62.705  70.450  1.00235.04           C
ATOM   1782  CE  LYS X 393      31.723  61.499  69.817  1.00235.04           C
ATOM   1783  NZ  LYS X 393      31.187  60.243  70.389  1.00235.04           N
ATOM   1784  C   LYS X 393      27.961  63.191  66.496  1.00235.04           C
ATOM   1785  O   LYS X 393      28.419  64.243  66.054  1.00235.04           O
ATOM   1786  N   GLN X 394      27.395  62.264  65.701  1.00108.45           N
ATOM   1787  CA  GLN X 394      27.248  62.500  64.297  1.00108.45           C
ATOM   1788  CB  GLN X 394      26.706  61.283  63.535  1.00108.45           C
ATOM   1789  CG  GLN X 394      27.792  60.252  63.224  1.00108.45           C
ATOM   1790  CD  GLN X 394      28.513  60.744  61.978  1.00108.45           C
ATOM   1791  OE1 GLN X 394      28.093  60.473  60.854  1.00108.45           O
ATOM   1792  NE2 GLN X 394      29.624  61.501  62.176  1.00108.45           N
ATOM   1793  C   GLN X 394      26.256  63.598  64.170  1.00108.45           C
ATOM   1794  O   GLN X 394      26.393  64.486  63.330  1.00108.45           O
ATOM   1795  N   ASN X 395      25.230  63.562  65.042  1.00162.00           N
ATOM   1796  CA  ASN X 395      24.199  64.549  65.018  1.00162.00           C
ATOM   1797  CB  ASN X 395      23.240  64.434  66.215  1.00162.00           C
ATOM   1798  CG  ASN X 395      22.573  63.068  66.190  1.00162.00           C
ATOM   1799  OD1 ASN X 395      21.833  62.737  65.264  1.00162.00           O
ATOM   1800  ND2 ASN X 395      22.845  62.247  67.240  1.00162.00           N
ATOM   1801  C   ASN X 395      24.892  65.854  65.170  1.00162.00           C
ATOM   1802  O   ASN X 395      25.595  66.079  66.153  1.00162.00           O
ATOM   1803  N   GLY X 396      24.720  66.759  64.194  1.00127.97           N
ATOM   1804  CA  GLY X 396      25.374  68.024  64.324  1.00127.97           C
ATOM   1805  C   GLY X 396      25.378  68.646  62.973  1.00127.97           C
ATOM   1806  O   GLY X 396      24.947  68.037  61.995  1.00127.97           O
ATOM   1807  N   MET X 397      25.876  69.890  62.875  1.00269.27           N
ATOM   1808  CA  MET X 397      25.880  70.505  61.588  1.00269.27           C
ATOM   1809  CB  MET X 397      24.585  71.260  61.253  1.00269.27           C
ATOM   1810  CG  MET X 397      24.470  71.590  59.763  1.00269.27           C
ATOM   1811  SD  MET X 397      24.306  70.140  58.680  1.00269.27           S
ATOM   1812  CE  MET X 397      22.635  69.716  59.245  1.00269.27           C
ATOM   1813  C   MET X 397      27.046  71.439  61.516  1.00269.27           C
ATOM   1814  O   MET X 397      28.139  71.119  61.980  1.00269.27           O
ATOM   1815  N   ILE X 398      26.835  72.618  60.903  1.00194.44           N
ATOM   1816  CA  ILE X 398      27.901  73.535  60.652  1.00194.44           C
ATOM   1817  CB  ILE X 398      27.430  74.765  59.942  1.00194.44           C
ATOM   1818  CG1 ILE X 398      26.816  74.396  58.583  1.00194.44           C
ATOM   1819  CG2 ILE X 398      28.629  75.725  59.837  1.00194.44           C
ATOM   1820  CD1 ILE X 398      27.803  73.725  57.625  1.00194.44           C
ATOM   1821  C   ILE X 398      28.540  73.986  61.927  1.00194.44           C
ATOM   1822  O   ILE X 398      29.762  73.939  62.053  1.00194.44           O
ATOM   1823  N   HIS X 399      27.763  74.443  62.924  1.00185.39           N
ATOM   1824  CA  HIS X 399      28.468  74.869  64.098  1.00185.39           C
ATOM   1825  ND1 HIS X 399      30.208  78.075  62.971  1.00185.39           N
ATOM   1826  CG  HIS X 399      29.974  76.816  63.480  1.00185.39           C
ATOM   1827  CB  HIS X 399      28.710  76.389  64.176  1.00185.39           C
ATOM   1828  NE2 HIS X 399      32.054  76.889  62.607  1.00185.39           N
ATOM   1829  CD2 HIS X 399      31.112  76.106  63.251  1.00185.39           C
ATOM   1830  CE1 HIS X 399      31.467  78.063  62.461  1.00185.39           C
ATOM   1831  C   HIS X 399      27.724  74.463  65.320  1.00185.39           C
ATOM   1832  O   HIS X 399      26.814  75.139  65.794  1.00185.39           O
ATOM   1833  N   PRO X 400      28.127  73.328  65.804  1.00176.53           N
ATOM   1834  CA  PRO X 400      27.609  72.838  67.051  1.00176.53           C
ATOM   1835  CD  PRO X 400      28.407  72.246  64.874  1.00176.53           C
ATOM   1836  CB  PRO X 400      27.803  71.325  67.025  1.00176.53           C
ATOM   1837  CG  PRO X 400      27.838  70.982  65.527  1.00176.53           C
ATOM   1838  C   PRO X 400      28.431  73.498  68.104  1.00176.53           C
ATOM   1839  O   PRO X 400      29.377  74.198  67.747  1.00176.53           O
ATOM   1840  N   THR X 401      28.092  73.324  69.394  1.00230.41           N
ATOM   1841  CA  THR X 401      28.950  73.885  70.392  1.00230.41           C
ATOM   1842  CB  THR X 401      28.252  74.257  71.663  1.00230.41           C
ATOM   1843  OG1 THR X 401      27.611  73.122  72.226  1.00230.41           O
ATOM   1844  CG2 THR X 401      27.222  75.355  71.368  1.00230.41           C
ATOM   1845  C   THR X 401      29.922  72.809  70.730  1.00230.41           C
ATOM   1846  O   THR X 401      29.562  71.757  71.256  1.00230.41           O
ATOM   1847  N   THR X 402      31.206  73.043  70.413  1.00266.35           N
ATOM   1848  CA  THR X 402      32.164  72.012  70.662  1.00266.35           C
ATOM   1849  CB  THR X 402      32.557  71.279  69.419  1.00266.35           C
ATOM   1850  OG1 THR X 402      33.375  70.162  69.733  1.00266.35           O
ATOM   1851  CG2 THR X 402      33.320  72.264  68.518  1.00266.35           C
ATOM   1852  C   THR X 402      33.407  72.635  71.197  1.00266.35           C
ATOM   1853  O   THR X 402      33.548  73.857  71.235  1.00266.35           O
ATOM   1854  N   GLY X 403      34.343  71.781  71.653  1.00 73.31           N
ATOM   1855  CA  GLY X 403      35.594  72.284  72.128  1.00 73.31           C
ATOM   1856  C   GLY X 403      36.329  72.751  70.920  1.00 73.31           C
ATOM   1857  O   GLY X 403      36.180  72.179  69.841  1.00 73.31           O
ATOM   1858  N   LEU X 404      37.123  73.828  71.070  1.00 90.32           N
ATOM   1859  CA  LEU X 404      37.894  74.337  69.973  1.00 90.32           C
ATOM   1860  CB  LEU X 404      38.589  75.678  70.293  1.00 90.32           C
ATOM   1861  CG  LEU X 404      37.617  76.842  70.598  1.00 90.32           C
ATOM   1862  CD1 LEU X 404      36.773  76.578  71.858  1.00 90.32           C
ATOM   1863  CD2 LEU X 404      38.370  78.182  70.681  1.00 90.32           C
ATOM   1864  C   LEU X 404      38.950  73.329  69.598  1.00 90.32           C
ATOM   1865  O   LEU X 404      39.170  73.075  68.415  1.00 90.32           O
ATOM   1866  N   PRO X 405      39.609  72.728  70.556  1.00211.83           N
ATOM   1867  CA  PRO X 405      40.667  71.815  70.215  1.00211.83           C
ATOM   1868  CD  PRO X 405      39.890  73.411  71.813  1.00211.83           C
ATOM   1869  CB  PRO X 405      41.515  71.649  71.477  1.00211.83           C
ATOM   1870  CG  PRO X 405      41.297  72.967  72.239  1.00211.83           C
ATOM   1871  C   PRO X 405      40.254  70.512  69.609  1.00211.83           C
ATOM   1872  O   PRO X 405      41.134  69.809  69.113  1.00211.83           O
ATOM   1873  N   ILE X 406      38.962  70.148  69.603  1.00138.38           N
ATOM   1874  CA  ILE X 406      38.720  68.814  69.144  1.00138.38           C
ATOM   1875  CB  ILE X 406      37.702  68.081  69.957  1.00138.38           C
ATOM   1876  CG1 ILE X 406      36.331  68.770  69.853  1.00138.38           C
ATOM   1877  CG2 ILE X 406      38.240  67.975  71.392  1.00138.38           C
ATOM   1878  CD1 ILE X 406      35.176  67.887  70.319  1.00138.38           C
ATOM   1879  C   ILE X 406      38.206  68.785  67.746  1.00138.38           C
ATOM   1880  O   ILE X 406      37.285  69.517  67.388  1.00138.38           O
ATOM   1881  N   THR X 407      38.855  67.943  66.913  1.00297.55           N
ATOM   1882  CA  THR X 407      38.422  67.601  65.586  1.00297.55           C
ATOM   1883  CB  THR X 407      39.080  68.384  64.482  1.00297.55           C
ATOM   1884  OG1 THR X 407      40.477  68.135  64.466  1.00297.55           O
ATOM   1885  CG2 THR X 407      38.805  69.879  64.697  1.00297.55           C
ATOM   1886  C   THR X 407      38.867  66.180  65.424  1.00297.55           C
ATOM   1887  O   THR X 407      39.905  65.803  65.964  1.00297.55           O
ATOM   1888  N   SER X 408      38.097  65.326  64.723  1.00137.63           N
ATOM   1889  CA  SER X 408      38.629  64.002  64.568  1.00137.63           C
ATOM   1890  CB  SER X 408      38.024  62.962  65.533  1.00137.63           C
ATOM   1891  OG  SER X 408      36.644  62.770  65.261  1.00137.63           O
ATOM   1892  C   SER X 408      38.368  63.541  63.169  1.00137.63           C
ATOM   1893  O   SER X 408      37.223  63.479  62.726  1.00137.63           O
ATOM   1894  N   HIS X 409      39.437  63.193  62.425  1.00174.79           N
ATOM   1895  CA  HIS X 409      39.208  62.718  61.093  1.00174.79           C
ATOM   1896  ND1 HIS X 409      38.309  64.646  58.425  1.00174.79           N
ATOM   1897  CG  HIS X 409      39.157  64.698  59.510  1.00174.79           C
ATOM   1898  CB  HIS X 409      39.942  63.515  59.995  1.00174.79           C
ATOM   1899  NE2 HIS X 409      38.187  66.715  59.226  1.00174.79           N
ATOM   1900  CD2 HIS X 409      39.073  65.971  59.986  1.00174.79           C
ATOM   1901  CE1 HIS X 409      37.755  65.878  58.300  1.00174.79           C
ATOM   1902  C   HIS X 409      39.646  61.297  61.001  1.00174.79           C
ATOM   1903  O   HIS X 409      40.834  61.001  60.885  1.00174.79           O
ATOM   1904  N   GLN X 410      38.671  60.369  61.037  1.00121.58           N
ATOM   1905  CA  GLN X 410      39.001  58.983  60.926  1.00121.58           C
ATOM   1906  CB  GLN X 410      38.607  58.109  62.126  1.00121.58           C
ATOM   1907  CG  GLN X 410      37.091  57.954  62.259  1.00121.58           C
ATOM   1908  CD  GLN X 410      36.782  56.793  63.197  1.00121.58           C
ATOM   1909  OE1 GLN X 410      37.606  55.905  63.416  1.00121.58           O
ATOM   1910  NE2 GLN X 410      35.542  56.792  63.755  1.00121.58           N
ATOM   1911  C   GLN X 410      38.174  58.444  59.820  1.00121.58           C
ATOM   1912  O   GLN X 410      37.172  59.037  59.424  1.00121.58           O
ATOM   1913  N   ALA X 411      38.602  57.297  59.276  1.00 67.10           N
ATOM   1914  CA  ALA X 411      37.815  56.649  58.284  1.00 67.10           C
ATOM   1915  CB  ALA X 411      38.574  56.462  56.959  1.00 67.10           C
ATOM   1916  C   ALA X 411      37.484  55.329  58.897  1.00 67.10           C
ATOM   1917  O   ALA X 411      38.313  54.744  59.591  1.00 67.10           O
ATOM   1918  N   ALA X 412      36.255  54.825  58.669  1.00 65.86           N
ATOM   1919  CA  ALA X 412      35.846  53.610  59.319  1.00 65.86           C
ATOM   1920  CB  ALA X 412      34.433  53.171  58.895  1.00 65.86           C
ATOM   1921  C   ALA X 412      36.812  52.549  58.910  1.00 65.86           C
ATOM   1922  O   ALA X 412      37.284  51.760  59.726  1.00 65.86           O
ATOM   1923  N   LEU X 413      37.123  52.509  57.610  1.00198.53           N
ATOM   1924  CA  LEU X 413      38.150  51.665  57.083  1.00198.53           C
ATOM   1925  CB  LEU X 413      37.668  50.592  56.091  1.00198.53           C
ATOM   1926  CG  LEU X 413      36.785  49.498  56.716  1.00198.53           C
ATOM   1927  CD1 LEU X 413      36.469  48.391  55.700  1.00198.53           C
ATOM   1928  CD2 LEU X 413      37.404  48.955  58.011  1.00198.53           C
ATOM   1929  C   LEU X 413      38.956  52.634  56.304  1.00198.53           C
ATOM   1930  O   LEU X 413      38.627  53.817  56.318  1.00198.53           O
ATOM   1931  N   ILE X 414      40.036  52.201  55.631  1.00123.60           N
ATOM   1932  CA  ILE X 414      40.728  53.162  54.826  1.00123.60           C
ATOM   1933  CB  ILE X 414      41.935  52.621  54.122  1.00123.60           C
ATOM   1934  CG1 ILE X 414      42.993  52.211  55.159  1.00123.60           C
ATOM   1935  CG2 ILE X 414      42.434  53.691  53.136  1.00123.60           C
ATOM   1936  CD1 ILE X 414      44.188  51.469  54.562  1.00123.60           C
ATOM   1937  C   ILE X 414      39.710  53.595  53.831  1.00123.60           C
ATOM   1938  O   ILE X 414      39.629  54.767  53.465  1.00123.60           O
ATOM   1939  N   ASP X 415      38.886  52.628  53.390  1.00199.36           N
ATOM   1940  CA  ASP X 415      37.766  52.941  52.561  1.00199.36           C
ATOM   1941  CB  ASP X 415      37.060  51.709  51.962  1.00199.36           C
ATOM   1942  CG  ASP X 415      37.990  51.003  50.987  1.00199.36           C
ATOM   1943  OD1 ASP X 415      39.200  50.869  51.308  1.00199.36           O
ATOM   1944  OD2 ASP X 415      37.488  50.569  49.916  1.00199.36           O
ATOM   1945  C   ASP X 415      36.776  53.529  53.508  1.00199.36           C
ATOM   1946  O   ASP X 415      36.735  53.146  54.677  1.00199.36           O
ATOM   1947  N   MET X 416      35.969  54.500  53.047  1.00127.12           N
ATOM   1948  CA  MET X 416      34.986  55.017  53.945  1.00127.12           C
ATOM   1949  CB  MET X 416      34.391  56.364  53.505  1.00127.12           C
ATOM   1950  CG  MET X 416      35.379  57.525  53.594  1.00127.12           C
ATOM   1951  SD  MET X 416      35.851  57.952  55.295  1.00127.12           S
ATOM   1952  CE  MET X 416      37.121  59.152  54.800  1.00127.12           C
ATOM   1953  C   MET X 416      33.883  54.025  53.928  1.00127.12           C
ATOM   1954  O   MET X 416      32.933  54.138  53.154  1.00127.12           O
ATOM   1955  N   SER X 417      33.995  53.011  54.800  1.00101.37           N
ATOM   1956  CA  SER X 417      32.976  52.018  54.834  1.00101.37           C
ATOM   1957  CB  SER X 417      33.307  50.843  55.776  1.00101.37           C
ATOM   1958  OG  SER X 417      33.386  51.283  57.124  1.00101.37           O
ATOM   1959  C   SER X 417      31.738  52.694  55.313  1.00101.37           C
ATOM   1960  O   SER X 417      30.651  52.439  54.793  1.00101.37           O
ATOM   1961  N   ASN X 418      31.901  53.632  56.272  1.00211.40           N
ATOM   1962  CA  ASN X 418      30.773  54.278  56.876  1.00211.40           C
ATOM   1963  CB  ASN X 418      29.998  55.226  55.940  1.00211.40           C
ATOM   1964  CG  ASN X 418      30.843  56.472  55.699  1.00211.40           C
ATOM   1965  OD1 ASN X 418      32.035  56.496  56.001  1.00211.40           O
ATOM   1966  ND2 ASN X 418      30.208  57.546  55.155  1.00211.40           N
ATOM   1967  C   ASN X 418      29.878  53.173  57.306  1.00211.40           C
ATOM   1968  O   ASN X 418      28.681  53.160  57.023  1.00211.40           O
ATOM   1969  N   TYR X 419      30.472  52.203  58.019  1.00252.42           N
ATOM   1970  CA  TYR X 419      29.753  51.029  58.384  1.00252.42           C
ATOM   1971  CB  TYR X 419      28.412  51.311  59.086  1.00252.42           C
ATOM   1972  CG  TYR X 419      27.644  50.037  59.157  1.00252.42           C
ATOM   1973  CD1 TYR X 419      28.101  48.973  59.901  1.00252.42           C
ATOM   1974  CD2 TYR X 419      26.440  49.927  58.498  1.00252.42           C
ATOM   1975  CE1 TYR X 419      27.376  47.807  59.965  1.00252.42           C
ATOM   1976  CE2 TYR X 419      25.709  48.764  58.559  1.00252.42           C
ATOM   1977  CZ  TYR X 419      26.184  47.698  59.287  1.00252.42           C
ATOM   1978  OH  TYR X 419      25.440  46.501  59.350  1.00252.42           O
ATOM   1979  C   TYR X 419      29.534  50.269  57.122  1.00252.42           C
ATOM   1980  O   TYR X 419      29.012  50.797  56.140  1.00252.42           O
ATOM   1981  N   LYS X 420      29.967  48.995  57.123  1.00123.59           N
ATOM   1982  CA  LYS X 420      29.867  48.168  55.959  1.00123.59           C
ATOM   1983  CB  LYS X 420      30.666  46.856  56.097  1.00123.59           C
ATOM   1984  CG  LYS X 420      30.860  46.069  54.795  1.00123.59           C
ATOM   1985  CD  LYS X 420      31.786  46.758  53.792  1.00123.59           C
ATOM   1986  CE  LYS X 420      32.147  45.884  52.587  1.00123.59           C
ATOM   1987  NZ  LYS X 420      33.038  44.778  53.008  1.00123.59           N
ATOM   1988  C   LYS X 420      28.402  47.803  55.796  1.00123.59           C
ATOM   1989  O   LYS X 420      28.104  46.991  54.880  1.00123.59           O
ATOM   1990  OXT LYS X 420      27.564  48.316  56.584  1.00123.59           O
TER    1991      LYS X 420
END
