# Supplementary material for: ΦCrAss001 represents the most abundant bacteriophage family in the human gut and infects Bacteroides intestinalis
Source: Nat Commun. 2018 Nov 14;9:4781. doi: 10.1038/s41467-018-07225-7 (PMC6235969; doi:10.1038/s41467-018-07225-7)
Supplement: Supplementary file 8 — Source Data [file 41467_2018_7225_MOESM8_ESM.zip › figure_2c_IAS_virus_MCP_Modeller.pdb]

EXPDTA    THEORETICAL MODEL, MODELLER 9.20 2018/08/11 19:56:27
REMARK   6 MODELLER OBJECTIVE FUNCTION:      1310.3909
REMARK   6 MODELLER BEST TEMPLATE % SEQ ID:   8.840
REMARK   6 SEQUENCE: 9724121
REMARK   6 ALIGNMENT: alignment.pir
REMARK   6 SCRIPT: modeller_script.py
REMARK   6 TEMPLATE: 5LII 92:A - 272:A MODELS 176:X - 406:X AT 8.8%
ATOM      1  N   PHE X 176      49.602  94.491  96.627  1.00 69.10           N
ATOM      2  CA  PHE X 176      50.497  94.906  97.731  1.00 69.10           C
ATOM      3  CB  PHE X 176      50.070  94.221  99.039  1.00 69.10           C
ATOM      4  CG  PHE X 176      50.912  94.791 100.129  1.00 69.10           C
ATOM      5  CD1 PHE X 176      50.563  95.981 100.727  1.00 69.10           C
ATOM      6  CD2 PHE X 176      52.049  94.142 100.552  1.00 69.10           C
ATOM      7  CE1 PHE X 176      51.334  96.515 101.732  1.00 69.10           C
ATOM      8  CE2 PHE X 176      52.824  94.672 101.557  1.00 69.10           C
ATOM      9  CZ  PHE X 176      52.468  95.860 102.148  1.00 69.10           C
ATOM     10  C   PHE X 176      51.893  94.494  97.407  1.00 69.10           C
ATOM     11  O   PHE X 176      52.858  95.117  97.845  1.00 69.10           O
ATOM     12  N   ALA X 177      52.028  93.428  96.597  1.00 24.03           N
ATOM     13  CA  ALA X 177      53.328  92.959  96.230  1.00 24.03           C
ATOM     14  CB  ALA X 177      53.295  91.725  95.312  1.00 24.03           C
ATOM     15  C   ALA X 177      54.007  94.068  95.497  1.00 24.03           C
ATOM     16  O   ALA X 177      55.192  94.316  95.712  1.00 24.03           O
ATOM     17  N   PRO X 178      53.306  94.762  94.643  1.00149.10           N
ATOM     18  CA  PRO X 178      53.953  95.852  93.982  1.00149.10           C
ATOM     19  CD  PRO X 178      52.294  94.147  93.795  1.00149.10           C
ATOM     20  CB  PRO X 178      53.025  96.267  92.845  1.00149.10           C
ATOM     21  CG  PRO X 178      52.313  94.951  92.482  1.00149.10           C
ATOM     22  C   PRO X 178      54.234  96.906  94.993  1.00149.10           C
ATOM     23  O   PRO X 178      53.426  97.096  95.901  1.00149.10           O
ATOM     24  N   VAL X 179      55.383  97.588  94.870  1.00116.35           N
ATOM     25  CA  VAL X 179      55.730  98.584  95.833  1.00116.35           C
ATOM     26  CB  VAL X 179      55.989  98.007  97.198  1.00116.35           C
ATOM     27  CG1 VAL X 179      57.308  97.218  97.151  1.00116.35           C
ATOM     28  CG2 VAL X 179      55.945  99.128  98.253  1.00116.35           C
ATOM     29  C   VAL X 179      56.993  99.192  95.332  1.00116.35           C
ATOM     30  O   VAL X 179      57.332  99.054  94.157  1.00116.35           O
ATOM     31  N   GLU X 180      57.725  99.902  96.207  1.00209.26           N
ATOM     32  CA  GLU X 180      58.956 100.466  95.760  1.00209.26           C
ATOM     33  CB  GLU X 180      59.702 101.277  96.836  1.00209.26           C
ATOM     34  CG  GLU X 180      60.841 102.132  96.275  1.00209.26           C
ATOM     35  CD  GLU X 180      61.286 103.102  97.363  1.00209.26           C
ATOM     36  OE1 GLU X 180      61.636 102.628  98.476  1.00209.26           O
ATOM     37  OE2 GLU X 180      61.291 104.332  97.091  1.00209.26           O
ATOM     38  C   GLU X 180      59.796  99.306  95.347  1.00209.26           C
ATOM     39  O   GLU X 180      59.652  98.200  95.867  1.00209.26           O
ATOM     40  N   ARG X 181      60.687  99.536  94.371  1.00130.77           N
ATOM     41  CA  ARG X 181      61.466  98.476  93.809  1.00130.77           C
ATOM     42  CB  ARG X 181      62.440  98.986  92.734  1.00130.77           C
ATOM     43  CG  ARG X 181      63.161  97.880  91.962  1.00130.77           C
ATOM     44  CD  ARG X 181      62.260  97.142  90.970  1.00130.77           C
ATOM     45  NE  ARG X 181      63.104  96.144  90.255  1.00130.77           N
ATOM     46  CZ  ARG X 181      63.278  94.894  90.775  1.00130.77           C
ATOM     47  NH1 ARG X 181      62.666  94.555  91.947  1.00130.77           N
ATOM     48  NH2 ARG X 181      64.056  93.983  90.121  1.00130.77           N
ATOM     49  C   ARG X 181      62.279  97.841  94.887  1.00130.77           C
ATOM     50  O   ARG X 181      62.360  96.617  94.971  1.00130.77           O
ATOM     51  N   GLU X 182      62.894  98.658  95.760  1.00 70.41           N
ATOM     52  CA  GLU X 182      63.740  98.095  96.769  1.00 70.41           C
ATOM     53  CB  GLU X 182      64.454  99.155  97.623  1.00 70.41           C
ATOM     54  CG  GLU X 182      65.530  99.913  96.845  1.00 70.41           C
ATOM     55  CD  GLU X 182      66.578  98.901  96.397  1.00 70.41           C
ATOM     56  OE1 GLU X 182      66.945  98.020  97.221  1.00 70.41           O
ATOM     57  OE2 GLU X 182      67.020  98.994  95.221  1.00 70.41           O
ATOM     58  C   GLU X 182      62.931  97.234  97.680  1.00 70.41           C
ATOM     59  O   GLU X 182      63.349  96.128  98.021  1.00 70.41           O
ATOM     60  N   LEU X 183      61.736  97.697  98.088  1.00 96.40           N
ATOM     61  CA  LEU X 183      60.979  96.890  98.994  1.00 96.40           C
ATOM     62  CB  LEU X 183      59.796  97.647  99.638  1.00 96.40           C
ATOM     63  CG  LEU X 183      59.025  96.903 100.756  1.00 96.40           C
ATOM     64  CD1 LEU X 183      57.973  97.827 101.390  1.00 96.40           C
ATOM     65  CD2 LEU X 183      58.385  95.590 100.276  1.00 96.40           C
ATOM     66  C   LEU X 183      60.471  95.725  98.213  1.00 96.40           C
ATOM     67  O   LEU X 183      60.019  95.862  97.075  1.00 96.40           O
ATOM     68  N   SER X 184      60.560  94.526  98.820  1.00119.62           N
ATOM     69  CA  SER X 184      60.096  93.331  98.188  1.00119.62           C
ATOM     70  CB  SER X 184      61.229  92.443  97.638  1.00119.62           C
ATOM     71  OG  SER X 184      60.690  91.277  97.032  1.00119.62           O
ATOM     72  C   SER X 184      59.410  92.546  99.256  1.00119.62           C
ATOM     73  O   SER X 184      59.528  92.857 100.441  1.00119.62           O
ATOM     74  N   ARG X 185      58.644  91.518  98.859  1.00267.48           N
ATOM     75  CA  ARG X 185      57.995  90.716  99.847  1.00267.48           C
ATOM     76  CB  ARG X 185      56.503  90.463  99.572  1.00267.48           C
ATOM     77  CG  ARG X 185      55.634  91.722  99.604  1.00267.48           C
ATOM     78  CD  ARG X 185      54.136  91.410  99.587  1.00267.48           C
ATOM     79  NE  ARG X 185      53.861  90.635  98.345  1.00267.48           N
ATOM     80  CZ  ARG X 185      52.927  89.640  98.354  1.00267.48           C
ATOM     81  NH1 ARG X 185      52.236  89.362  99.498  1.00267.48           N
ATOM     82  NH2 ARG X 185      52.686  88.920  97.219  1.00267.48           N
ATOM     83  C   ARG X 185      58.667  89.389  99.802  1.00267.48           C
ATOM     84  O   ARG X 185      59.132  88.955  98.749  1.00267.48           O
ATOM     85  N   LYS X 186      58.765  88.718 100.963  1.00125.62           N
ATOM     86  CA  LYS X 186      59.373  87.425 100.954  1.00125.62           C
ATOM     87  CB  LYS X 186      59.584  86.838 102.361  1.00125.62           C
ATOM     88  CG  LYS X 186      60.562  85.664 102.398  1.00125.62           C
ATOM     89  CD  LYS X 186      62.010  86.090 102.141  1.00125.62           C
ATOM     90  CE  LYS X 186      63.030  84.961 102.302  1.00125.62           C
ATOM     91  NZ  LYS X 186      64.393  85.471 102.031  1.00125.62           N
ATOM     92  C   LYS X 186      58.400  86.555 100.239  1.00125.62           C
ATOM     93  O   LYS X 186      57.196  86.640 100.474  1.00125.62           O
ATOM     94  N   VAL X 187      58.880  85.700  99.322  1.00211.33           N
ATOM     95  CA  VAL X 187      57.913  84.903  98.634  1.00211.33           C
ATOM     96  CB  VAL X 187      58.466  84.168  97.450  1.00211.33           C
ATOM     97  CG1 VAL X 187      57.324  83.357  96.816  1.00211.33           C
ATOM     98  CG2 VAL X 187      59.110  85.184  96.490  1.00211.33           C
ATOM     99  C   VAL X 187      57.417  83.902  99.619  1.00211.33           C
ATOM    100  O   VAL X 187      58.204  83.220 100.272  1.00211.33           O
ATOM    101  N   GLY X 188      56.082  83.809  99.762  1.00 95.91           N
ATOM    102  CA  GLY X 188      55.526  82.903 100.718  1.00 95.91           C
ATOM    103  C   GLY X 188      55.843  81.502 100.314  1.00 95.91           C
ATOM    104  O   GLY X 188      56.242  80.684 101.141  1.00 95.91           O
ATOM    105  N   ASP X 189      55.673  81.188  99.017  1.00154.71           N
ATOM    106  CA  ASP X 189      55.897  79.844  98.576  1.00154.71           C
ATOM    107  CB  ASP X 189      54.837  79.352  97.573  1.00154.71           C
ATOM    108  CG  ASP X 189      54.960  77.841  97.437  1.00154.71           C
ATOM    109  OD1 ASP X 189      55.945  77.273  97.977  1.00154.71           O
ATOM    110  OD2 ASP X 189      54.065  77.234  96.789  1.00154.71           O
ATOM    111  C   ASP X 189      57.219  79.811  97.891  1.00154.71           C
ATOM    112  O   ASP X 189      57.493  80.623  97.009  1.00154.71           O
ATOM    113  N   ILE X 190      58.092  78.867  98.285  1.00 98.13           N
ATOM    114  CA  ILE X 190      59.363  78.830  97.633  1.00 98.13           C
ATOM    115  CB  ILE X 190      60.534  78.700  98.572  1.00 98.13           C
ATOM    116  CG1 ILE X 190      61.850  78.886  97.799  1.00 98.13           C
ATOM    117  CG2 ILE X 190      60.430  77.372  99.341  1.00 98.13           C
ATOM    118  CD1 ILE X 190      63.066  79.086  98.703  1.00 98.13           C
ATOM    119  C   ILE X 190      59.357  77.673  96.694  1.00 98.13           C
ATOM    120  O   ILE X 190      59.138  76.525  97.079  1.00 98.13           O
ATOM    121  N   ARG X 191      59.565  77.976  95.401  1.00 82.74           N
ATOM    122  CA  ARG X 191      59.599  76.966  94.391  1.00 82.74           C
ATOM    123  CB  ARG X 191      58.245  76.694  93.712  1.00 82.74           C
ATOM    124  CG  ARG X 191      57.309  75.834  94.564  1.00 82.74           C
ATOM    125  CD  ARG X 191      56.069  75.345  93.814  1.00 82.74           C
ATOM    126  NE  ARG X 191      55.381  74.354  94.689  1.00 82.74           N
ATOM    127  CZ  ARG X 191      55.751  73.040  94.651  1.00 82.74           C
ATOM    128  NH1 ARG X 191      56.762  72.635  93.828  1.00 82.74           N
ATOM    129  NH2 ARG X 191      55.111  72.126  95.438  1.00 82.74           N
ATOM    130  C   ARG X 191      60.550  77.432  93.344  1.00 82.74           C
ATOM    131  O   ARG X 191      61.253  78.425  93.523  1.00 82.74           O
ATOM    132  N   PHE X 192      60.604  76.700  92.219  1.00111.05           N
ATOM    133  CA  PHE X 192      61.504  77.042  91.163  1.00111.05           C
ATOM    134  CB  PHE X 192      61.372  76.111  89.947  1.00111.05           C
ATOM    135  CG  PHE X 192      59.923  76.024  89.609  1.00111.05           C
ATOM    136  CD1 PHE X 192      59.286  77.030  88.924  1.00111.05           C
ATOM    137  CD2 PHE X 192      59.197  74.914  89.980  1.00111.05           C
ATOM    138  CE1 PHE X 192      57.949  76.933  88.617  1.00111.05           C
ATOM    139  CE2 PHE X 192      57.860  74.810  89.677  1.00111.05           C
ATOM    140  CZ  PHE X 192      57.232  75.823  88.993  1.00111.05           C
ATOM    141  C   PHE X 192      61.274  78.461  90.757  1.00111.05           C
ATOM    142  O   PHE X 192      60.144  78.939  90.694  1.00111.05           O
ATOM    143  N   SER X 193      62.386  79.180  90.513  1.00 73.90           N
ATOM    144  CA  SER X 193      62.368  80.570  90.165  1.00 73.90           C
ATOM    145  CB  SER X 193      63.765  81.211  90.189  1.00 73.90           C
ATOM    146  OG  SER X 193      64.281  81.204  91.511  1.00 73.90           O
ATOM    147  C   SER X 193      61.827  80.744  88.785  1.00 73.90           C
ATOM    148  O   SER X 193      61.389  81.837  88.428  1.00 73.90           O
ATOM    149  N   THR X 194      61.831  79.673  87.969  1.00115.47           N
ATOM    150  CA  THR X 194      61.396  79.838  86.612  1.00115.47           C
ATOM    151  CB  THR X 194      61.468  78.582  85.786  1.00115.47           C
ATOM    152  OG1 THR X 194      61.294  78.877  84.408  1.00115.47           O
ATOM    153  CG2 THR X 194      60.369  77.618  86.253  1.00115.47           C
ATOM    154  C   THR X 194      59.981  80.311  86.636  1.00115.47           C
ATOM    155  O   THR X 194      59.283  80.220  87.645  1.00115.47           O
ATOM    156  N   PRO X 195      59.572  80.861  85.528  1.00 85.20           N
ATOM    157  CA  PRO X 195      58.239  81.380  85.430  1.00 85.20           C
ATOM    158  CD  PRO X 195      60.504  81.615  84.702  1.00 85.20           C
ATOM    159  CB  PRO X 195      58.218  82.236  84.165  1.00 85.20           C
ATOM    160  CG  PRO X 195      59.672  82.728  84.042  1.00 85.20           C
ATOM    161  C   PRO X 195      57.239  80.274  85.444  1.00 85.20           C
ATOM    162  O   PRO X 195      57.588  79.148  85.092  1.00 85.20           O
ATOM    163  N   VAL X 196      55.996  80.580  85.861  1.00 31.50           N
ATOM    164  CA  VAL X 196      54.984  79.575  85.976  1.00 31.50           C
ATOM    165  CB  VAL X 196      53.919  79.916  86.978  1.00 31.50           C
ATOM    166  CG1 VAL X 196      52.836  78.825  86.937  1.00 31.50           C
ATOM    167  CG2 VAL X 196      54.579  80.090  88.357  1.00 31.50           C
ATOM    168  C   VAL X 196      54.305  79.417  84.659  1.00 31.50           C
ATOM    169  O   VAL X 196      53.974  80.392  83.986  1.00 31.50           O
ATOM    170  N   SER X 197      54.102  78.149  84.260  1.00 51.52           N
ATOM    171  CA  SER X 197      53.402  77.824  83.055  1.00 51.52           C
ATOM    172  CB  SER X 197      54.317  77.487  81.867  1.00 51.52           C
ATOM    173  OG  SER X 197      55.049  78.638  81.473  1.00 51.52           O
ATOM    174  C   SER X 197      52.628  76.595  83.380  1.00 51.52           C
ATOM    175  O   SER X 197      52.909  75.925  84.372  1.00 51.52           O
ATOM    176  N   MET X 198      51.606  76.269  82.570  1.00232.24           N
ATOM    177  CA  MET X 198      50.858  75.093  82.893  1.00232.24           C
ATOM    178  CB  MET X 198      49.340  75.339  82.976  1.00232.24           C
ATOM    179  CG  MET X 198      48.703  75.744  81.646  1.00232.24           C
ATOM    180  SD  MET X 198      46.911  76.046  81.714  1.00232.24           S
ATOM    181  CE  MET X 198      47.025  77.665  82.534  1.00232.24           C
ATOM    182  C   MET X 198      51.099  74.078  81.827  1.00232.24           C
ATOM    183  O   MET X 198      50.811  74.306  80.653  1.00232.24           O
ATOM    184  N   ARG X 199      51.671  72.925  82.217  1.00169.27           N
ATOM    185  CA  ARG X 199      51.870  71.873  81.270  1.00169.27           C
ATOM    186  CB  ARG X 199      53.033  72.116  80.291  1.00169.27           C
ATOM    187  CG  ARG X 199      54.403  72.271  80.952  1.00169.27           C
ATOM    188  CD  ARG X 199      55.504  72.661  79.961  1.00169.27           C
ATOM    189  NE  ARG X 199      55.675  71.535  78.999  1.00169.27           N
ATOM    190  CZ  ARG X 199      56.104  71.779  77.725  1.00169.27           C
ATOM    191  NH1 ARG X 199      56.343  73.059  77.314  1.00169.27           N
ATOM    192  NH2 ARG X 199      56.298  70.741  76.860  1.00169.27           N
ATOM    193  C   ARG X 199      52.170  70.633  82.043  1.00169.27           C
ATOM    194  O   ARG X 199      52.629  70.689  83.182  1.00169.27           O
ATOM    195  N   ASN X 200      51.899  69.463  81.440  1.00 50.42           N
ATOM    196  CA  ASN X 200      52.187  68.235  82.117  1.00 50.42           C
ATOM    197  CB  ASN X 200      50.984  67.279  82.204  1.00 50.42           C
ATOM    198  CG  ASN X 200      49.983  67.870  83.187  1.00 50.42           C
ATOM    199  OD1 ASN X 200      48.816  68.078  82.858  1.00 50.42           O
ATOM    200  ND2 ASN X 200      50.449  68.149  84.434  1.00 50.42           N
ATOM    201  C   ASN X 200      53.247  67.552  81.320  1.00 50.42           C
ATOM    202  O   ASN X 200      53.275  67.654  80.095  1.00 50.42           O
ATOM    203  N   GLU X 201      54.180  66.872  82.010  1.00 66.94           N
ATOM    204  CA  GLU X 201      55.234  66.179  81.330  1.00 66.94           C
ATOM    205  CB  GLU X 201      56.500  65.998  82.188  1.00 66.94           C
ATOM    206  CG  GLU X 201      57.162  67.316  82.590  1.00 66.94           C
ATOM    207  CD  GLU X 201      56.367  67.908  83.746  1.00 66.94           C
ATOM    208  OE1 GLU X 201      55.463  67.203  84.270  1.00 66.94           O
ATOM    209  OE2 GLU X 201      56.657  69.075  84.123  1.00 66.94           O
ATOM    210  C   GLU X 201      54.739  64.810  80.995  1.00 66.94           C
ATOM    211  O   GLU X 201      53.858  64.276  81.667  1.00 66.94           O
ATOM    212  N   TRP X 202      55.271  64.218  79.908  1.00103.47           N
ATOM    213  CA  TRP X 202      54.926  62.863  79.594  1.00103.47           C
ATOM    214  CB  TRP X 202      53.752  62.694  78.608  1.00103.47           C
ATOM    215  CG  TRP X 202      52.395  62.990  79.206  1.00103.47           C
ATOM    216  CD2 TRP X 202      51.690  64.234  79.073  1.00103.47           C
ATOM    217  CD1 TRP X 202      51.587  62.166  79.935  1.00103.47           C
ATOM    218  NE1 TRP X 202      50.427  62.820  80.271  1.00103.47           N
ATOM    219  CE2 TRP X 202      50.475  64.093  79.745  1.00103.47           C
ATOM    220  CE3 TRP X 202      52.025  65.397  78.439  1.00103.47           C
ATOM    221  CZ2 TRP X 202      49.574  65.117  79.794  1.00103.47           C
ATOM    222  CZ3 TRP X 202      51.114  66.429  78.495  1.00103.47           C
ATOM    223  CH2 TRP X 202      49.912  66.291  79.158  1.00103.47           C
ATOM    224  C   TRP X 202      56.124  62.203  78.998  1.00103.47           C
ATOM    225  O   TRP X 202      56.935  62.835  78.323  1.00103.47           O
ATOM    226  N   THR X 203      56.281  60.894  79.262  1.00123.52           N
ATOM    227  CA  THR X 203      57.385  60.195  78.684  1.00123.52           C
ATOM    228  CB  THR X 203      58.302  59.579  79.704  1.00123.52           C
ATOM    229  OG1 THR X 203      59.433  59.010  79.063  1.00123.52           O
ATOM    230  CG2 THR X 203      57.543  58.512  80.512  1.00123.52           C
ATOM    231  C   THR X 203      56.797  59.120  77.837  1.00123.52           C
ATOM    232  O   THR X 203      55.957  58.341  78.289  1.00123.52           O
ATOM    233  N   THR X 204      57.191  59.062  76.552  1.00220.61           N
ATOM    234  CA  THR X 204      56.582  58.051  75.752  1.00220.61           C
ATOM    235  CB  THR X 204      55.736  58.610  74.636  1.00220.61           C
ATOM    236  OG1 THR X 204      55.160  57.557  73.879  1.00220.61           O
ATOM    237  CG2 THR X 204      56.569  59.548  73.742  1.00220.61           C
ATOM    238  C   THR X 204      57.620  57.145  75.186  1.00220.61           C
ATOM    239  O   THR X 204      58.234  57.415  74.155  1.00220.61           O
ATOM    240  N   ILE X 205      57.846  56.017  75.871  1.00102.16           N
ATOM    241  CA  ILE X 205      58.727  55.046  75.310  1.00102.16           C
ATOM    242  CB  ILE X 205      59.846  54.638  76.221  1.00102.16           C
ATOM    243  CG1 ILE X 205      60.774  55.830  76.512  1.00102.16           C
ATOM    244  CG2 ILE X 205      60.565  53.446  75.570  1.00102.16           C
ATOM    245  CD1 ILE X 205      60.111  56.936  77.331  1.00102.16           C
ATOM    246  C   ILE X 205      57.857  53.862  75.116  1.00102.16           C
ATOM    247  O   ILE X 205      57.353  53.296  76.085  1.00102.16           O
ATOM    248  N   ARG X 206      57.620  53.464  73.855  1.00 97.02           N
ATOM    249  CA  ARG X 206      56.773  52.325  73.715  1.00 97.02           C
ATOM    250  CB  ARG X 206      55.616  52.557  72.736  1.00 97.02           C
ATOM    251  CG  ARG X 206      54.618  53.578  73.280  1.00 97.02           C
ATOM    252  CD  ARG X 206      53.432  53.873  72.365  1.00 97.02           C
ATOM    253  NE  ARG X 206      52.602  54.870  73.095  1.00 97.02           N
ATOM    254  CZ  ARG X 206      51.945  55.862  72.427  1.00 97.02           C
ATOM    255  NH1 ARG X 206      51.975  55.909  71.064  1.00 97.02           N
ATOM    256  NH2 ARG X 206      51.272  56.818  73.131  1.00 97.02           N
ATOM    257  C   ARG X 206      57.617  51.214  73.215  1.00 97.02           C
ATOM    258  O   ARG X 206      57.721  50.988  72.011  1.00 97.02           O
ATOM    259  N   ILE X 207      58.267  50.495  74.146  1.00104.67           N
ATOM    260  CA  ILE X 207      59.064  49.392  73.722  1.00104.67           C
ATOM    261  CB  ILE X 207      60.526  49.724  73.628  1.00104.67           C
ATOM    262  CG1 ILE X 207      61.291  48.611  72.892  1.00104.67           C
ATOM    263  CG2 ILE X 207      61.052  50.024  75.043  1.00104.67           C
ATOM    264  CD1 ILE X 207      62.706  49.018  72.477  1.00104.67           C
ATOM    265  C   ILE X 207      58.895  48.284  74.703  1.00104.67           C
ATOM    266  O   ILE X 207      58.969  48.484  75.916  1.00104.67           O
ATOM    267  N   GLN X 208      58.624  47.072  74.194  1.00104.40           N
ATOM    268  CA  GLN X 208      58.564  45.953  75.078  1.00104.40           C
ATOM    269  CB  GLN X 208      57.139  45.432  75.344  1.00104.40           C
ATOM    270  CG  GLN X 208      56.254  46.419  76.111  1.00104.40           C
ATOM    271  CD  GLN X 208      55.779  47.499  75.148  1.00104.40           C
ATOM    272  OE1 GLN X 208      56.004  47.418  73.941  1.00104.40           O
ATOM    273  NE2 GLN X 208      55.092  48.538  75.696  1.00104.40           N
ATOM    274  C   GLN X 208      59.309  44.862  74.393  1.00104.40           C
ATOM    275  O   GLN X 208      58.774  44.204  73.501  1.00104.40           O
ATOM    276  N   HIS X 209      60.583  44.660  74.770  1.00132.84           N
ATOM    277  CA  HIS X 209      61.288  43.565  74.183  1.00132.84           C
ATOM    278  ND1 HIS X 209      60.933  41.542  71.648  1.00132.84           N
ATOM    279  CG  HIS X 209      61.922  42.406  72.061  1.00132.84           C
ATOM    280  CB  HIS X 209      61.631  43.735  72.693  1.00132.84           C
ATOM    281  NE2 HIS X 209      62.867  40.531  71.233  1.00132.84           N
ATOM    282  CD2 HIS X 209      63.099  41.773  71.799  1.00132.84           C
ATOM    283  CE1 HIS X 209      61.552  40.437  71.162  1.00132.84           C
ATOM    284  C   HIS X 209      62.561  43.379  74.942  1.00132.84           C
ATOM    285  O   HIS X 209      62.957  44.222  75.747  1.00132.84           O
ATOM    286  N   LYS X 210      63.220  42.226  74.727  1.00163.23           N
ATOM    287  CA  LYS X 210      64.465  41.955  75.384  1.00163.23           C
ATOM    288  CB  LYS X 210      64.300  41.503  76.845  1.00163.23           C
ATOM    289  CG  LYS X 210      63.804  42.598  77.794  1.00163.23           C
ATOM    290  CD  LYS X 210      64.819  43.704  78.103  1.00163.23           C
ATOM    291  CE  LYS X 210      65.617  44.203  76.897  1.00163.23           C
ATOM    292  NZ  LYS X 210      66.739  43.278  76.625  1.00163.23           N
ATOM    293  C   LYS X 210      65.099  40.822  74.650  1.00163.23           C
ATOM    294  O   LYS X 210      64.521  40.280  73.709  1.00163.23           O
ATOM    295  N   VAL X 211      66.337  40.465  75.038  1.00117.09           N
ATOM    296  CA  VAL X 211      66.945  39.324  74.431  1.00117.09           C
ATOM    297  CB  VAL X 211      68.358  39.575  73.971  1.00117.09           C
ATOM    298  CG1 VAL X 211      68.305  40.541  72.774  1.00117.09           C
ATOM    299  CG2 VAL X 211      69.186  40.143  75.140  1.00117.09           C
ATOM    300  C   VAL X 211      66.931  38.234  75.455  1.00117.09           C
ATOM    301  O   VAL X 211      67.702  38.232  76.413  1.00117.09           O
ATOM    302  N   THR X 212      66.031  37.255  75.276  1.00146.45           N
ATOM    303  CA  THR X 212      65.977  36.203  76.239  1.00146.45           C
ATOM    304  CB  THR X 212      64.658  35.473  76.250  1.00146.45           C
ATOM    305  OG1 THR X 212      64.698  34.384  77.159  1.00146.45           O
ATOM    306  CG2 THR X 212      64.272  35.033  74.829  1.00146.45           C
ATOM    307  C   THR X 212      67.121  35.280  75.994  1.00146.45           C
ATOM    308  O   THR X 212      67.480  34.985  74.854  1.00146.45           O
ATOM    309  N   GLY X 213      67.736  34.802  77.091  1.00 99.38           N
ATOM    310  CA  GLY X 213      68.873  33.947  76.959  1.00 99.38           C
ATOM    311  C   GLY X 213      68.404  32.766  76.196  1.00 99.38           C
ATOM    312  O   GLY X 213      69.100  32.249  75.322  1.00 99.38           O
ATOM    313  N   SER X 214      67.191  32.300  76.528  1.00156.09           N
ATOM    314  CA  SER X 214      66.649  31.220  75.775  1.00156.09           C
ATOM    315  CB  SER X 214      65.357  30.637  76.371  1.00156.09           C
ATOM    316  OG  SER X 214      64.339  31.628  76.388  1.00156.09           O
ATOM    317  C   SER X 214      66.305  31.804  74.454  1.00156.09           C
ATOM    318  O   SER X 214      66.007  32.987  74.340  1.00156.09           O
ATOM    319  N   MET X 215      66.394  30.998  73.392  1.00280.27           N
ATOM    320  CA  MET X 215      66.042  31.431  72.074  1.00280.27           C
ATOM    321  CB  MET X 215      64.649  32.083  72.031  1.00280.27           C
ATOM    322  CG  MET X 215      64.217  32.545  70.640  1.00280.27           C
ATOM    323  SD  MET X 215      62.697  33.541  70.642  1.00280.27           S
ATOM    324  CE  MET X 215      63.485  35.014  71.357  1.00280.27           C
ATOM    325  C   MET X 215      67.024  32.445  71.582  1.00280.27           C
ATOM    326  O   MET X 215      67.019  32.782  70.398  1.00280.27           O
ATOM    327  N   LEU X 216      67.898  32.983  72.455  1.00195.79           N
ATOM    328  CA  LEU X 216      68.906  33.814  71.882  1.00195.79           C
ATOM    329  CB  LEU X 216      69.688  34.663  72.913  1.00195.79           C
ATOM    330  CG  LEU X 216      70.720  33.934  73.804  1.00195.79           C
ATOM    331  CD1 LEU X 216      72.027  33.603  73.062  1.00195.79           C
ATOM    332  CD2 LEU X 216      70.987  34.751  75.076  1.00195.79           C
ATOM    333  C   LEU X 216      69.821  32.847  71.222  1.00195.79           C
ATOM    334  O   LEU X 216      70.202  33.001  70.062  1.00195.79           O
ATOM    335  N   GLY X 217      70.164  31.796  71.996  1.00100.79           N
ATOM    336  CA  GLY X 217      71.048  30.741  71.601  1.00100.79           C
ATOM    337  C   GLY X 217      70.377  29.860  70.610  1.00100.79           C
ATOM    338  O   GLY X 217      70.990  29.409  69.645  1.00100.79           O
ATOM    339  N   ARG X 218      69.080  29.588  70.830  1.00194.55           N
ATOM    340  CA  ARG X 218      68.418  28.648  69.980  1.00194.55           C
ATOM    341  CB  ARG X 218      66.979  28.292  70.400  1.00194.55           C
ATOM    342  CG  ARG X 218      66.882  27.385  71.627  1.00194.55           C
ATOM    343  CD  ARG X 218      65.505  26.731  71.780  1.00194.55           C
ATOM    344  NE  ARG X 218      65.462  25.561  70.857  1.00194.55           N
ATOM    345  CZ  ARG X 218      64.271  25.121  70.355  1.00194.55           C
ATOM    346  NH1 ARG X 218      63.111  25.773  70.660  1.00194.55           N
ATOM    347  NH2 ARG X 218      64.243  24.027  69.540  1.00194.55           N
ATOM    348  C   ARG X 218      68.343  29.208  68.608  1.00194.55           C
ATOM    349  O   ARG X 218      68.307  30.421  68.408  1.00194.55           O
ATOM    350  N   LYS X 219      68.371  28.295  67.620  1.00104.53           N
ATOM    351  CA  LYS X 219      68.228  28.656  66.246  1.00104.53           C
ATOM    352  CB  LYS X 219      67.211  29.781  65.981  1.00104.53           C
ATOM    353  CG  LYS X 219      65.787  29.384  66.375  1.00104.53           C
ATOM    354  CD  LYS X 219      64.773  30.525  66.301  1.00104.53           C
ATOM    355  CE  LYS X 219      64.171  30.702  64.905  1.00104.53           C
ATOM    356  NZ  LYS X 219      63.076  31.697  64.943  1.00104.53           N
ATOM    357  C   LYS X 219      69.552  29.046  65.690  1.00104.53           C
ATOM    358  O   LYS X 219      70.556  29.113  66.397  1.00104.53           O
ATOM    359  N   LEU X 220      69.559  29.287  64.368  1.00126.77           N
ATOM    360  CA  LEU X 220      70.720  29.669  63.625  1.00126.77           C
ATOM    361  CB  LEU X 220      70.402  29.835  62.131  1.00126.77           C
ATOM    362  CG  LEU X 220      71.610  30.246  61.279  1.00126.77           C
ATOM    363  CD1 LEU X 220      72.704  29.165  61.295  1.00126.77           C
ATOM    364  CD2 LEU X 220      71.177  30.634  59.857  1.00126.77           C
ATOM    365  C   LEU X 220      71.160  30.989  64.163  1.00126.77           C
ATOM    366  O   LEU X 220      72.353  31.253  64.302  1.00126.77           O
ATOM    367  N   ALA X 221      70.181  31.843  64.511  1.00106.49           N
ATOM    368  CA  ALA X 221      70.482  33.136  65.043  1.00106.49           C
ATOM    369  CB  ALA X 221      71.332  33.077  66.322  1.00106.49           C
ATOM    370  C   ALA X 221      71.229  33.934  64.025  1.00106.49           C
ATOM    371  O   ALA X 221      72.079  34.755  64.367  1.00106.49           O
ATOM    372  N   VAL X 222      70.923  33.715  62.734  1.00 65.46           N
ATOM    373  CA  VAL X 222      71.553  34.517  61.731  1.00 65.46           C
ATOM    374  CB  VAL X 222      71.977  33.761  60.503  1.00 65.46           C
ATOM    375  CG1 VAL X 222      72.432  34.778  59.443  1.00 65.46           C
ATOM    376  CG2 VAL X 222      73.086  32.768  60.898  1.00 65.46           C
ATOM    377  C   VAL X 222      70.556  35.549  61.316  1.00 65.46           C
ATOM    378  O   VAL X 222      69.351  35.305  61.321  1.00 65.46           O
ATOM    379  N   GLY X 223      71.048  36.758  60.993  1.00120.37           N
ATOM    380  CA  GLY X 223      70.200  37.828  60.557  1.00120.37           C
ATOM    381  C   GLY X 223      69.948  38.686  61.746  1.00120.37           C
ATOM    382  O   GLY X 223      69.878  39.911  61.651  1.00120.37           O
ATOM    383  N   ILE X 224      69.810  38.039  62.912  1.00160.22           N
ATOM    384  CA  ILE X 224      69.649  38.750  64.139  1.00160.22           C
ATOM    385  CB  ILE X 224      68.354  38.471  64.852  1.00160.22           C
ATOM    386  CG1 ILE X 224      68.247  36.991  65.262  1.00160.22           C
ATOM    387  CG2 ILE X 224      67.209  38.957  63.949  1.00160.22           C
ATOM    388  CD1 ILE X 224      68.224  36.018  64.085  1.00160.22           C
ATOM    389  C   ILE X 224      70.750  38.242  64.996  1.00160.22           C
ATOM    390  O   ILE X 224      70.989  37.037  65.047  1.00160.22           O
ATOM    391  N   PRO X 225      71.462  39.108  65.646  1.00272.36           N
ATOM    392  CA  PRO X 225      72.512  38.604  66.470  1.00272.36           C
ATOM    393  CD  PRO X 225      71.779  40.418  65.103  1.00272.36           C
ATOM    394  CB  PRO X 225      73.371  39.810  66.845  1.00272.36           C
ATOM    395  CG  PRO X 225      73.182  40.756  65.646  1.00272.36           C
ATOM    396  C   PRO X 225      72.037  37.722  67.588  1.00272.36           C
ATOM    397  O   PRO X 225      72.761  36.782  67.911  1.00272.36           O
ATOM    398  N   MET X 226      70.867  37.970  68.221  1.00203.75           N
ATOM    399  CA  MET X 226      70.007  39.095  67.993  1.00203.75           C
ATOM    400  CB  MET X 226      68.754  39.048  68.884  1.00203.75           C
ATOM    401  CG  MET X 226      67.860  37.832  68.615  1.00203.75           C
ATOM    402  SD  MET X 226      66.383  37.710  69.672  1.00203.75           S
ATOM    403  CE  MET X 226      65.960  36.009  69.193  1.00203.75           C
ATOM    404  C   MET X 226      70.828  40.264  68.404  1.00203.75           C
ATOM    405  O   MET X 226      70.874  41.287  67.724  1.00203.75           O
ATOM    406  N   VAL X 227      71.544  40.099  69.534  1.00100.89           N
ATOM    407  CA  VAL X 227      72.446  41.089  70.040  1.00100.89           C
ATOM    408  CB  VAL X 227      72.367  41.275  71.531  1.00100.89           C
ATOM    409  CG1 VAL X 227      72.734  39.942  72.209  1.00100.89           C
ATOM    410  CG2 VAL X 227      73.288  42.440  71.940  1.00100.89           C
ATOM    411  C   VAL X 227      73.814  40.571  69.735  1.00100.89           C
ATOM    412  O   VAL X 227      74.081  39.380  69.884  1.00100.89           O
ATOM    413  N   GLU X 228      74.715  41.451  69.264  1.00262.36           N
ATOM    414  CA  GLU X 228      76.026  40.992  68.917  1.00262.36           C
ATOM    415  CB  GLU X 228      76.376  41.284  67.445  1.00262.36           C
ATOM    416  CG  GLU X 228      77.748  40.784  66.998  1.00262.36           C
ATOM    417  CD  GLU X 228      78.738  41.927  67.155  1.00262.36           C
ATOM    418  OE1 GLU X 228      78.308  43.108  67.071  1.00262.36           O
ATOM    419  OE2 GLU X 228      79.944  41.627  67.355  1.00262.36           O
ATOM    420  C   GLU X 228      77.006  41.692  69.801  1.00262.36           C
ATOM    421  O   GLU X 228      76.967  42.912  69.949  1.00262.36           O
ATOM    422  N   GLU X 229      77.911  40.916  70.431  1.00317.54           N
ATOM    423  CA  GLU X 229      78.888  41.497  71.303  1.00317.54           C
ATOM    424  CB  GLU X 229      78.714  41.092  72.778  1.00317.54           C
ATOM    425  CG  GLU X 229      79.733  41.738  73.718  1.00317.54           C
ATOM    426  CD  GLU X 229      79.268  43.157  74.019  1.00317.54           C
ATOM    427  OE1 GLU X 229      78.140  43.307  74.560  1.00317.54           O
ATOM    428  OE2 GLU X 229      80.033  44.109  73.707  1.00317.54           O
ATOM    429  C   GLU X 229      80.223  40.991  70.871  1.00317.54           C
ATOM    430  O   GLU X 229      80.343  39.874  70.372  1.00317.54           O
ATOM    431  N   THR X 230      81.271  41.821  71.037  1.00306.14           N
ATOM    432  CA  THR X 230      82.584  41.383  70.665  1.00306.14           C
ATOM    433  CB  THR X 230      83.257  42.256  69.646  1.00306.14           C
ATOM    434  OG1 THR X 230      83.421  43.571  70.153  1.00306.14           O
ATOM    435  CG2 THR X 230      82.405  42.281  68.369  1.00306.14           C
ATOM    436  C   THR X 230      83.436  41.426  71.888  1.00306.14           C
ATOM    437  O   THR X 230      83.318  42.332  72.712  1.00306.14           O
ATOM    438  N   ALA X 231      84.312  40.416  72.042  1.00224.38           N
ATOM    439  CA  ALA X 231      85.203  40.392  73.160  1.00224.38           C
ATOM    440  CB  ALA X 231      85.886  39.031  73.380  1.00224.38           C
ATOM    441  C   ALA X 231      86.266  41.392  72.867  1.00224.38           C
ATOM    442  O   ALA X 231      86.507  41.733  71.710  1.00224.38           O
ATOM    443  N   ASN X 232      86.925  41.913  73.918  1.00222.47           N
ATOM    444  CA  ASN X 232      87.946  42.880  73.661  1.00222.47           C
ATOM    445  CB  ASN X 232      88.544  43.506  74.934  1.00222.47           C
ATOM    446  CG  ASN X 232      89.563  44.563  74.524  1.00222.47           C
ATOM    447  OD1 ASN X 232      90.557  44.265  73.864  1.00222.47           O
ATOM    448  ND2 ASN X 232      89.312  45.837  74.927  1.00222.47           N
ATOM    449  C   ASN X 232      89.038  42.181  72.927  1.00222.47           C
ATOM    450  O   ASN X 232      89.409  41.055  73.254  1.00222.47           O
ATOM    451  N   GLY X 233      89.570  42.848  71.888  1.00106.94           N
ATOM    452  CA  GLY X 233      90.611  42.269  71.093  1.00106.94           C
ATOM    453  C   GLY X 233      90.209  42.471  69.672  1.00106.94           C
ATOM    454  O   GLY X 233      89.204  43.123  69.391  1.00106.94           O
ATOM    455  N   GLY X 234      90.993  41.919  68.728  1.00115.38           N
ATOM    456  CA  GLY X 234      90.627  42.071  67.354  1.00115.38           C
ATOM    457  C   GLY X 234      91.727  41.515  66.515  1.00115.38           C
ATOM    458  O   GLY X 234      92.807  41.189  67.006  1.00115.38           O
ATOM    459  N   LYS X 235      91.460  41.401  65.202  1.00227.26           N
ATOM    460  CA  LYS X 235      92.430  40.906  64.275  1.00227.26           C
ATOM    461  CB  LYS X 235      91.921  39.742  63.404  1.00227.26           C
ATOM    462  CG  LYS X 235      93.026  39.013  62.631  1.00227.26           C
ATOM    463  CD  LYS X 235      94.027  38.292  63.537  1.00227.26           C
ATOM    464  CE  LYS X 235      95.059  39.224  64.178  1.00227.26           C
ATOM    465  NZ  LYS X 235      95.973  38.448  65.049  1.00227.26           N
ATOM    466  C   LYS X 235      92.745  42.058  63.382  1.00227.26           C
ATOM    467  O   LYS X 235      92.486  43.205  63.742  1.00227.26           O
ATOM    468  N   VAL X 236      93.333  41.787  62.203  1.00113.51           N
ATOM    469  CA  VAL X 236      93.671  42.865  61.326  1.00113.51           C
ATOM    470  CB  VAL X 236      94.242  42.394  60.022  1.00113.51           C
ATOM    471  CG1 VAL X 236      94.449  43.614  59.111  1.00113.51           C
ATOM    472  CG2 VAL X 236      95.528  41.603  60.312  1.00113.51           C
ATOM    473  C   VAL X 236      92.405  43.590  61.029  1.00113.51           C
ATOM    474  O   VAL X 236      92.334  44.810  61.162  1.00113.51           O
ATOM    475  N   ARG X 237      91.351  42.855  60.639  1.00237.69           N
ATOM    476  CA  ARG X 237      90.130  43.556  60.393  1.00237.69           C
ATOM    477  CB  ARG X 237      89.821  43.708  58.894  1.00237.69           C
ATOM    478  CG  ARG X 237      88.594  44.567  58.587  1.00237.69           C
ATOM    479  CD  ARG X 237      88.440  44.880  57.098  1.00237.69           C
ATOM    480  NE  ARG X 237      87.234  45.742  56.944  1.00237.69           N
ATOM    481  CZ  ARG X 237      87.073  46.512  55.827  1.00237.69           C
ATOM    482  NH1 ARG X 237      88.025  46.507  54.849  1.00237.69           N
ATOM    483  NH2 ARG X 237      85.958  47.286  55.685  1.00237.69           N
ATOM    484  C   ARG X 237      89.024  42.775  61.017  1.00237.69           C
ATOM    485  O   ARG X 237      88.816  41.608  60.690  1.00237.69           O
ATOM    486  N   LYS X 238      88.292  43.401  61.959  1.00283.62           N
ATOM    487  CA  LYS X 238      87.185  42.703  62.537  1.00283.62           C
ATOM    488  CB  LYS X 238      87.522  41.948  63.836  1.00283.62           C
ATOM    489  CG  LYS X 238      86.318  41.198  64.416  1.00283.62           C
ATOM    490  CD  LYS X 238      85.864  40.010  63.564  1.00283.62           C
ATOM    491  CE  LYS X 238      86.367  38.660  64.081  1.00283.62           C
ATOM    492  NZ  LYS X 238      85.570  38.245  65.257  1.00283.62           N
ATOM    493  C   LYS X 238      86.131  43.705  62.876  1.00283.62           C
ATOM    494  O   LYS X 238      86.276  44.479  63.821  1.00283.62           O
ATOM    495  N   ILE X 239      85.046  43.725  62.080  1.00129.38           N
ATOM    496  CA  ILE X 239      83.929  44.576  62.358  1.00129.38           C
ATOM    497  CB  ILE X 239      83.926  45.869  61.590  1.00129.38           C
ATOM    498  CG1 ILE X 239      83.841  45.617  60.076  1.00129.38           C
ATOM    499  CG2 ILE X 239      85.162  46.675  62.020  1.00129.38           C
ATOM    500  CD1 ILE X 239      83.569  46.883  59.265  1.00129.38           C
ATOM    501  C   ILE X 239      82.724  43.793  61.967  1.00129.38           C
ATOM    502  O   ILE X 239      82.798  42.927  61.096  1.00129.38           O
ATOM    503  N   ALA X 240      81.575  44.050  62.617  1.00169.10           N
ATOM    504  CA  ALA X 240      80.418  43.300  62.235  1.00169.10           C
ATOM    505  CB  ALA X 240      79.489  42.959  63.412  1.00169.10           C
ATOM    506  C   ALA X 240      79.642  44.143  61.280  1.00169.10           C
ATOM    507  O   ALA X 240      79.232  45.256  61.604  1.00169.10           O
ATOM    508  N   ASN X 241      79.443  43.628  60.052  1.00 65.03           N
ATOM    509  CA  ASN X 241      78.687  44.358  59.081  1.00 65.03           C
ATOM    510  CB  ASN X 241      78.688  43.698  57.693  1.00 65.03           C
ATOM    511  CG  ASN X 241      80.088  43.825  57.107  1.00 65.03           C
ATOM    512  OD1 ASN X 241      80.878  44.669  57.527  1.00 65.03           O
ATOM    513  ND2 ASN X 241      80.402  42.964  56.102  1.00 65.03           N
ATOM    514  C   ASN X 241      77.274  44.401  59.558  1.00 65.03           C
ATOM    515  O   ASN X 241      76.617  45.439  59.507  1.00 65.03           O
ATOM    516  N   MET X 242      76.783  43.253  60.062  1.00220.04           N
ATOM    517  CA  MET X 242      75.431  43.166  60.518  1.00220.04           C
ATOM    518  CB  MET X 242      74.912  41.726  60.677  1.00220.04           C
ATOM    519  CG  MET X 242      74.808  40.989  59.338  1.00220.04           C
ATOM    520  SD  MET X 242      74.152  39.297  59.435  1.00220.04           S
ATOM    521  CE  MET X 242      75.621  38.596  60.237  1.00220.04           C
ATOM    522  C   MET X 242      75.337  43.866  61.830  1.00220.04           C
ATOM    523  O   MET X 242      76.349  44.217  62.435  1.00220.04           O
ATOM    524  N   TRP X 243      74.093  44.110  62.284  1.00237.43           N
ATOM    525  CA  TRP X 243      73.879  44.843  63.493  1.00237.43           C
ATOM    526  CB  TRP X 243      73.126  46.159  63.240  1.00237.43           C
ATOM    527  CG  TRP X 243      73.862  47.093  62.311  1.00237.43           C
ATOM    528  CD2 TRP X 243      73.811  46.984  60.879  1.00237.43           C
ATOM    529  CD1 TRP X 243      74.677  48.151  62.589  1.00237.43           C
ATOM    530  NE1 TRP X 243      75.132  48.712  61.419  1.00237.43           N
ATOM    531  CE2 TRP X 243      74.608  48.002  60.359  1.00237.43           C
ATOM    532  CE3 TRP X 243      73.154  46.106  60.063  1.00237.43           C
ATOM    533  CZ2 TRP X 243      74.760  48.161  59.010  1.00237.43           C
ATOM    534  CZ3 TRP X 243      73.311  46.269  58.703  1.00237.43           C
ATOM    535  CH2 TRP X 243      74.097  47.277  58.187  1.00237.43           C
ATOM    536  C   TRP X 243      73.006  44.008  64.373  1.00237.43           C
ATOM    537  O   TRP X 243      72.544  42.941  63.975  1.00237.43           O
ATOM    538  N   MET X 244      72.768  44.491  65.608  1.00187.52           N
ATOM    539  CA  MET X 244      71.929  43.822  66.552  1.00187.52           C
ATOM    540  CB  MET X 244      71.715  44.667  67.815  1.00187.52           C
ATOM    541  CG  MET X 244      72.987  44.986  68.601  1.00187.52           C
ATOM    542  SD  MET X 244      72.717  46.145  69.976  1.00187.52           S
ATOM    543  CE  MET X 244      72.245  47.535  68.906  1.00187.52           C
ATOM    544  C   MET X 244      70.617  43.765  65.864  1.00187.52           C
ATOM    545  O   MET X 244      69.901  42.768  65.930  1.00187.52           O
ATOM    546  N   HIS X 245      70.280  44.859  65.162  1.00232.94           N
ATOM    547  CA  HIS X 245      69.030  44.893  64.477  1.00232.94           C
ATOM    548  ND1 HIS X 245      67.319  43.216  61.471  1.00232.94           N
ATOM    549  CG  HIS X 245      67.608  43.954  62.598  1.00232.94           C
ATOM    550  CB  HIS X 245      68.857  43.787  63.416  1.00232.94           C
ATOM    551  NE2 HIS X 245      65.614  44.613  61.769  1.00232.94           N
ATOM    552  CD2 HIS X 245      66.555  44.802  62.765  1.00232.94           C
ATOM    553  CE1 HIS X 245      66.116  43.650  61.017  1.00232.94           C
ATOM    554  C   HIS X 245      68.010  44.709  65.533  1.00232.94           C
ATOM    555  O   HIS X 245      67.736  45.617  66.316  1.00232.94           O
ATOM    556  N   HIS X 246      67.424  43.503  65.572  1.00289.70           N
ATOM    557  CA  HIS X 246      66.462  43.199  66.573  1.00289.70           C
ATOM    558  ND1 HIS X 246      69.149  43.818  68.839  1.00289.70           N
ATOM    559  CG  HIS X 246      67.947  43.153  68.734  1.00289.70           C
ATOM    560  CB  HIS X 246      66.760  43.696  68.003  1.00289.70           C
ATOM    561  NE2 HIS X 246      69.316  41.996  70.102  1.00289.70           N
ATOM    562  CD2 HIS X 246      68.069  42.040  69.506  1.00289.70           C
ATOM    563  CE1 HIS X 246      69.929  43.083  69.673  1.00289.70           C
ATOM    564  C   HIS X 246      65.237  43.949  66.238  1.00289.70           C
ATOM    565  O   HIS X 246      65.196  44.784  65.335  1.00289.70           O
ATOM    566  N   ILE X 247      64.189  43.621  66.995  1.00133.14           N
ATOM    567  CA  ILE X 247      62.969  44.342  66.933  1.00133.14           C
ATOM    568  CB  ILE X 247      61.895  43.743  67.796  1.00133.14           C
ATOM    569  CG1 ILE X 247      60.535  44.381  67.471  1.00133.14           C
ATOM    570  CG2 ILE X 247      62.317  43.874  69.269  1.00133.14           C
ATOM    571  CD1 ILE X 247      59.347  43.620  68.060  1.00133.14           C
ATOM    572  C   ILE X 247      63.309  45.700  67.454  1.00133.14           C
ATOM    573  O   ILE X 247      62.769  46.712  67.016  1.00133.14           O
ATOM    574  N   ASP X 248      64.250  45.747  68.413  1.00 62.92           N
ATOM    575  CA  ASP X 248      64.574  46.971  69.082  1.00 62.92           C
ATOM    576  CB  ASP X 248      65.632  46.792  70.184  1.00 62.92           C
ATOM    577  CG  ASP X 248      64.990  45.950  71.281  1.00 62.92           C
ATOM    578  OD1 ASP X 248      63.872  45.424  71.031  1.00 62.92           O
ATOM    579  OD2 ASP X 248      65.602  45.822  72.375  1.00 62.92           O
ATOM    580  C   ASP X 248      65.060  47.997  68.111  1.00 62.92           C
ATOM    581  O   ASP X 248      64.734  49.175  68.246  1.00 62.92           O
ATOM    582  N   TRP X 249      65.847  47.597  67.099  1.00 53.23           N
ATOM    583  CA  TRP X 249      66.318  48.603  66.194  1.00 53.23           C
ATOM    584  CB  TRP X 249      67.265  48.051  65.114  1.00 53.23           C
ATOM    585  CG  TRP X 249      67.862  49.105  64.211  1.00 53.23           C
ATOM    586  CD2 TRP X 249      67.488  49.307  62.839  1.00 53.23           C
ATOM    587  CD1 TRP X 249      68.849  50.009  64.477  1.00 53.23           C
ATOM    588  NE1 TRP X 249      69.115  50.760  63.358  1.00 53.23           N
ATOM    589  CE2 TRP X 249      68.284  50.339  62.342  1.00 53.23           C
ATOM    590  CE3 TRP X 249      66.560  48.681  62.056  1.00 53.23           C
ATOM    591  CZ2 TRP X 249      68.165  50.762  61.049  1.00 53.23           C
ATOM    592  CZ3 TRP X 249      66.439  49.114  60.754  1.00 53.23           C
ATOM    593  CH2 TRP X 249      67.226  50.134  60.261  1.00 53.23           C
ATOM    594  C   TRP X 249      65.120  49.208  65.531  1.00 53.23           C
ATOM    595  O   TRP X 249      65.012  50.428  65.409  1.00 53.23           O
ATOM    596  N   THR X 250      64.158  48.368  65.105  1.00 50.07           N
ATOM    597  CA  THR X 250      63.016  48.931  64.447  1.00 50.07           C
ATOM    598  CB  THR X 250      62.055  47.923  63.877  1.00 50.07           C
ATOM    599  OG1 THR X 250      61.390  47.214  64.909  1.00 50.07           O
ATOM    600  CG2 THR X 250      62.842  46.946  62.987  1.00 50.07           C
ATOM    601  C   THR X 250      62.278  49.769  65.442  1.00 50.07           C
ATOM    602  O   THR X 250      61.737  50.823  65.112  1.00 50.07           O
ATOM    603  N   LEU X 251      62.238  49.316  66.705  1.00 51.84           N
ATOM    604  CA  LEU X 251      61.515  50.042  67.707  1.00 51.84           C
ATOM    605  CB  LEU X 251      61.473  49.303  69.054  1.00 51.84           C
ATOM    606  CG  LEU X 251      60.655  47.999  68.980  1.00 51.84           C
ATOM    607  CD1 LEU X 251      60.617  47.273  70.335  1.00 51.84           C
ATOM    608  CD2 LEU X 251      59.250  48.266  68.410  1.00 51.84           C
ATOM    609  C   LEU X 251      62.136  51.395  67.912  1.00 51.84           C
ATOM    610  O   LEU X 251      61.429  52.397  68.004  1.00 51.84           O
ATOM    611  N   GLU X 252      63.480  51.475  67.937  1.00 77.08           N
ATOM    612  CA  GLU X 252      64.128  52.723  68.231  1.00 77.08           C
ATOM    613  CB  GLU X 252      65.664  52.619  68.203  1.00 77.08           C
ATOM    614  CG  GLU X 252      66.375  53.862  68.746  1.00 77.08           C
ATOM    615  CD  GLU X 252      67.865  53.555  68.815  1.00 77.08           C
ATOM    616  OE1 GLU X 252      68.254  52.416  68.442  1.00 77.08           O
ATOM    617  OE2 GLU X 252      68.635  54.456  69.244  1.00 77.08           O
ATOM    618  C   GLU X 252      63.697  53.720  67.210  1.00 77.08           C
ATOM    619  O   GLU X 252      63.468  54.888  67.523  1.00 77.08           O
ATOM    620  N   GLN X 253      63.574  53.279  65.949  1.00 75.20           N
ATOM    621  CA  GLN X 253      63.148  54.190  64.933  1.00 75.20           C
ATOM    622  CB  GLN X 253      63.124  53.578  63.523  1.00 75.20           C
ATOM    623  CG  GLN X 253      62.664  54.579  62.461  1.00 75.20           C
ATOM    624  CD  GLN X 253      62.547  53.852  61.130  1.00 75.20           C
ATOM    625  OE1 GLN X 253      63.223  52.854  60.888  1.00 75.20           O
ATOM    626  NE2 GLN X 253      61.657  54.368  60.240  1.00 75.20           N
ATOM    627  C   GLN X 253      61.747  54.606  65.239  1.00 75.20           C
ATOM    628  O   GLN X 253      61.388  55.771  65.073  1.00 75.20           O
ATOM    629  N   GLN X 254      60.914  53.660  65.716  1.00 85.12           N
ATOM    630  CA  GLN X 254      59.531  53.962  65.928  1.00 85.12           C
ATOM    631  CB  GLN X 254      58.681  52.743  66.332  1.00 85.12           C
ATOM    632  CG  GLN X 254      57.181  53.054  66.365  1.00 85.12           C
ATOM    633  CD  GLN X 254      56.419  51.738  66.435  1.00 85.12           C
ATOM    634  OE1 GLN X 254      56.785  50.762  65.783  1.00 85.12           O
ATOM    635  NE2 GLN X 254      55.326  51.707  67.245  1.00 85.12           N
ATOM    636  C   GLN X 254      59.402  55.017  66.980  1.00 85.12           C
ATOM    637  O   GLN X 254      58.543  55.891  66.883  1.00 85.12           O
ATOM    638  N   TRP X 255      60.259  54.974  68.014  1.00135.21           N
ATOM    639  CA  TRP X 255      60.169  55.945  69.064  1.00135.21           C
ATOM    640  CB  TRP X 255      61.317  55.803  70.079  1.00135.21           C
ATOM    641  CG  TRP X 255      61.401  54.476  70.794  1.00135.21           C
ATOM    642  CD2 TRP X 255      62.549  54.060  71.553  1.00135.21           C
ATOM    643  CD1 TRP X 255      60.504  53.450  70.856  1.00135.21           C
ATOM    644  NE1 TRP X 255      61.021  52.420  71.607  1.00135.21           N
ATOM    645  CE2 TRP X 255      62.279  52.782  72.041  1.00135.21           C
ATOM    646  CE3 TRP X 255      63.732  54.690  71.815  1.00135.21           C
ATOM    647  CZ2 TRP X 255      63.195  52.113  72.802  1.00135.21           C
ATOM    648  CZ3 TRP X 255      64.650  54.015  72.588  1.00135.21           C
ATOM    649  CH2 TRP X 255      64.385  52.750  73.071  1.00135.21           C
ATOM    650  C   TRP X 255      60.378  57.293  68.447  1.00135.21           C
ATOM    651  O   TRP X 255      59.564  58.204  68.599  1.00135.21           O
ATOM    652  N   SER X 256      61.470  57.424  67.674  1.00 81.12           N
ATOM    653  CA  SER X 256      61.855  58.698  67.146  1.00 81.12           C
ATOM    654  CB  SER X 256      63.137  58.633  66.302  1.00 81.12           C
ATOM    655  OG  SER X 256      64.245  58.298  67.126  1.00 81.12           O
ATOM    656  C   SER X 256      60.768  59.240  66.283  1.00 81.12           C
ATOM    657  O   SER X 256      60.548  60.449  66.258  1.00 81.12           O
ATOM    658  N   ASP X 257      60.075  58.367  65.532  1.00 81.62           N
ATOM    659  CA  ASP X 257      59.014  58.814  64.673  1.00 81.62           C
ATOM    660  CB  ASP X 257      58.491  57.693  63.758  1.00 81.62           C
ATOM    661  CG  ASP X 257      57.709  58.323  62.614  1.00 81.62           C
ATOM    662  OD1 ASP X 257      56.956  59.301  62.865  1.00 81.62           O
ATOM    663  OD2 ASP X 257      57.854  57.828  61.465  1.00 81.62           O
ATOM    664  C   ASP X 257      57.879  59.289  65.529  1.00 81.62           C
ATOM    665  O   ASP X 257      57.183  60.251  65.204  1.00 81.62           O
ATOM    666  N   TYR X 258      57.685  58.630  66.683  1.00151.13           N
ATOM    667  CA  TYR X 258      56.573  58.924  67.537  1.00151.13           C
ATOM    668  CB  TYR X 258      56.505  58.035  68.789  1.00151.13           C
ATOM    669  CG  TYR X 258      55.231  58.393  69.471  1.00151.13           C
ATOM    670  CD1 TYR X 258      54.040  57.895  68.997  1.00151.13           C
ATOM    671  CD2 TYR X 258      55.220  59.220  70.570  1.00151.13           C
ATOM    672  CE1 TYR X 258      52.854  58.215  69.611  1.00151.13           C
ATOM    673  CE2 TYR X 258      54.034  59.543  71.188  1.00151.13           C
ATOM    674  CZ  TYR X 258      52.848  59.040  70.709  1.00151.13           C
ATOM    675  OH  TYR X 258      51.630  59.369  71.342  1.00151.13           O
ATOM    676  C   TYR X 258      56.671  60.344  67.987  1.00151.13           C
ATOM    677  O   TYR X 258      55.654  61.001  68.197  1.00151.13           O
ATOM    678  N   LYS X 259      57.904  60.843  68.179  1.00153.53           N
ATOM    679  CA  LYS X 259      58.104  62.178  68.667  1.00153.53           C
ATOM    680  CB  LYS X 259      59.601  62.530  68.738  1.00153.53           C
ATOM    681  CG  LYS X 259      59.915  63.945  69.233  1.00153.53           C
ATOM    682  CD  LYS X 259      59.631  64.180  70.716  1.00153.53           C
ATOM    683  CE  LYS X 259      60.125  65.543  71.208  1.00153.53           C
ATOM    684  NZ  LYS X 259      59.411  66.628  70.500  1.00153.53           N
ATOM    685  C   LYS X 259      57.458  63.197  67.768  1.00153.53           C
ATOM    686  O   LYS X 259      56.625  63.979  68.225  1.00153.53           O
ATOM    687  N   ASN X 260      57.771  63.198  66.456  1.00 94.24           N
ATOM    688  CA  ASN X 260      57.245  64.253  65.633  1.00 94.24           C
ATOM    689  CB  ASN X 260      57.761  64.252  64.181  1.00 94.24           C
ATOM    690  CG  ASN X 260      57.235  63.023  63.456  1.00 94.24           C
ATOM    691  OD1 ASN X 260      57.864  61.967  63.463  1.00 94.24           O
ATOM    692  ND2 ASN X 260      56.049  63.166  62.805  1.00 94.24           N
ATOM    693  C   ASN X 260      55.762  64.131  65.587  1.00 94.24           C
ATOM    694  O   ASN X 260      55.037  65.123  65.657  1.00 94.24           O
ATOM    695  N   ILE X 261      55.272  62.887  65.492  1.00 95.14           N
ATOM    696  CA  ILE X 261      53.862  62.666  65.428  1.00 95.14           C
ATOM    697  CB  ILE X 261      53.497  61.218  65.328  1.00 95.14           C
ATOM    698  CG1 ILE X 261      54.003  60.649  63.992  1.00 95.14           C
ATOM    699  CG2 ILE X 261      51.977  61.093  65.530  1.00 95.14           C
ATOM    700  CD1 ILE X 261      53.436  61.381  62.777  1.00 95.14           C
ATOM    701  C   ILE X 261      53.276  63.204  66.686  1.00 95.14           C
ATOM    702  O   ILE X 261      52.198  63.796  66.681  1.00 95.14           O
ATOM    703  N   ALA X 262      53.990  63.020  67.808  1.00 41.88           N
ATOM    704  CA  ALA X 262      53.474  63.462  69.066  1.00 41.88           C
ATOM    705  CB  ALA X 262      54.443  63.201  70.232  1.00 41.88           C
ATOM    706  C   ALA X 262      53.251  64.940  68.993  1.00 41.88           C
ATOM    707  O   ALA X 262      52.243  65.445  69.483  1.00 41.88           O
ATOM    708  N   MET X 263      54.193  65.674  68.374  1.00 47.93           N
ATOM    709  CA  MET X 263      54.110  67.105  68.293  1.00 47.93           C
ATOM    710  CB  MET X 263      55.351  67.727  67.626  1.00 47.93           C
ATOM    711  CG  MET X 263      56.647  67.553  68.420  1.00 47.93           C
ATOM    712  SD  MET X 263      58.131  68.184  67.578  1.00 47.93           S
ATOM    713  CE  MET X 263      57.651  69.932  67.684  1.00 47.93           C
ATOM    714  C   MET X 263      52.927  67.536  67.473  1.00 47.93           C
ATOM    715  O   MET X 263      52.210  68.462  67.847  1.00 47.93           O
ATOM    716  N   ALA X 264      52.678  66.848  66.343  1.00 82.18           N
ATOM    717  CA  ALA X 264      51.712  67.260  65.361  1.00 82.18           C
ATOM    718  CB  ALA X 264      51.691  66.332  64.135  1.00 82.18           C
ATOM    719  C   ALA X 264      50.315  67.314  65.888  1.00 82.18           C
ATOM    720  O   ALA X 264      49.582  68.256  65.593  1.00 82.18           O
ATOM    721  N   TRP X 265      49.888  66.306  66.661  1.00222.59           N
ATOM    722  CA  TRP X 265      48.537  66.320  67.138  1.00222.59           C
ATOM    723  CB  TRP X 265      47.539  65.655  66.176  1.00222.59           C
ATOM    724  CG  TRP X 265      47.404  66.382  64.858  1.00222.59           C
ATOM    725  CD2 TRP X 265      46.585  67.544  64.654  1.00222.59           C
ATOM    726  CD1 TRP X 265      48.003  66.118  63.662  1.00222.59           C
ATOM    727  NE1 TRP X 265      47.608  67.042  62.723  1.00222.59           N
ATOM    728  CE2 TRP X 265      46.736  67.927  63.321  1.00222.59           C
ATOM    729  CE3 TRP X 265      45.776  68.238  65.508  1.00222.59           C
ATOM    730  CZ2 TRP X 265      46.076  69.012  62.819  1.00222.59           C
ATOM    731  CZ3 TRP X 265      45.111  69.331  64.999  1.00222.59           C
ATOM    732  CH2 TRP X 265      45.259  69.710  63.681  1.00222.59           C
ATOM    733  C   TRP X 265      48.543  65.523  68.391  1.00222.59           C
ATOM    734  O   TRP X 265      49.568  65.406  69.052  1.00222.59           O
ATOM    735  N   GLY X 266      47.385  64.968  68.774  1.00103.65           N
ATOM    736  CA  GLY X 266      47.385  64.121  69.928  1.00103.65           C
ATOM    737  C   GLY X 266      47.531  64.919  71.180  1.00103.65           C
ATOM    738  O   GLY X 266      48.519  64.784  71.900  1.00103.65           O
ATOM    739  N   THR X 267      46.556  65.803  71.461  1.00114.32           N
ATOM    740  CA  THR X 267      46.588  66.506  72.707  1.00114.32           C
ATOM    741  CB  THR X 267      45.666  67.688  72.759  1.00114.32           C
ATOM    742  OG1 THR X 267      45.916  68.453  73.929  1.00114.32           O
ATOM    743  CG2 THR X 267      44.212  67.183  72.749  1.00114.32           C
ATOM    744  C   THR X 267      46.122  65.514  73.723  1.00114.32           C
ATOM    745  O   THR X 267      45.820  64.373  73.377  1.00114.32           O
ATOM    746  N   SER X 268      46.079  65.893  75.014  1.00 86.17           N
ATOM    747  CA  SER X 268      45.646  64.916  75.966  1.00 86.17           C
ATOM    748  CB  SER X 268      45.981  65.285  77.421  1.00 86.17           C
ATOM    749  OG  SER X 268      45.519  64.269  78.300  1.00 86.17           O
ATOM    750  C   SER X 268      44.162  64.819  75.851  1.00 86.17           C
ATOM    751  O   SER X 268      43.439  65.796  76.039  1.00 86.17           O
ATOM    752  N   ASN X 269      43.664  63.611  75.529  1.00 95.72           N
ATOM    753  CA  ASN X 269      42.249  63.442  75.423  1.00 95.72           C
ATOM    754  CB  ASN X 269      41.733  63.358  73.977  1.00 95.72           C
ATOM    755  CG  ASN X 269      42.350  62.131  73.322  1.00 95.72           C
ATOM    756  OD1 ASN X 269      41.653  61.183  72.965  1.00 95.72           O
ATOM    757  ND2 ASN X 269      43.701  62.147  73.161  1.00 95.72           N
ATOM    758  C   ASN X 269      41.915  62.156  76.094  1.00 95.72           C
ATOM    759  O   ASN X 269      42.758  61.269  76.220  1.00 95.72           O
ATOM    760  N   ARG X 270      40.667  62.027  76.574  1.00113.87           N
ATOM    761  CA  ARG X 270      40.315  60.794  77.204  1.00113.87           C
ATOM    762  CB  ARG X 270      39.311  60.974  78.352  1.00113.87           C
ATOM    763  CG  ARG X 270      38.917  59.669  79.047  1.00113.87           C
ATOM    764  CD  ARG X 270      37.830  59.862  80.105  1.00113.87           C
ATOM    765  NE  ARG X 270      36.645  60.446  79.416  1.00113.87           N
ATOM    766  CZ  ARG X 270      35.400  60.305  79.957  1.00113.87           C
ATOM    767  NH1 ARG X 270      35.237  59.617  81.124  1.00113.87           N
ATOM    768  NH2 ARG X 270      34.319  60.852  79.328  1.00113.87           N
ATOM    769  C   ARG X 270      39.660  59.952  76.162  1.00113.87           C
ATOM    770  O   ARG X 270      38.438  59.947  76.021  1.00113.87           O
ATOM    771  N   ASN X 271      40.480  59.210  75.399  1.00 77.93           N
ATOM    772  CA  ASN X 271      39.966  58.356  74.372  1.00 77.93           C
ATOM    773  CB  ASN X 271      39.604  59.084  73.065  1.00 77.93           C
ATOM    774  CG  ASN X 271      38.289  59.819  73.282  1.00 77.93           C
ATOM    775  OD1 ASN X 271      37.335  59.260  73.819  1.00 77.93           O
ATOM    776  ND2 ASN X 271      38.237  61.110  72.861  1.00 77.93           N
ATOM    777  C   ASN X 271      41.037  57.373  74.057  1.00 77.93           C
ATOM    778  O   ASN X 271      42.096  57.379  74.682  1.00 77.93           O
ATOM    779  N   ALA X 272      40.781  56.486  73.077  1.00206.99           N
ATOM    780  CA  ALA X 272      41.779  55.519  72.739  1.00206.99           C
ATOM    781  CB  ALA X 272      41.375  54.580  71.590  1.00206.99           C
ATOM    782  C   ALA X 272      42.979  56.279  72.296  1.00206.99           C
ATOM    783  O   ALA X 272      42.870  57.316  71.643  1.00206.99           O
ATOM    784  N   ASN X 273      44.168  55.779  72.671  1.00224.59           N
ATOM    785  CA  ASN X 273      45.366  56.463  72.302  1.00224.59           C
ATOM    786  CB  ASN X 273      46.295  56.756  73.490  1.00224.59           C
ATOM    787  CG  ASN X 273      47.519  57.483  72.957  1.00224.59           C
ATOM    788  OD1 ASN X 273      47.559  58.713  72.913  1.00224.59           O
ATOM    789  ND2 ASN X 273      48.551  56.702  72.541  1.00224.59           N
ATOM    790  C   ASN X 273      46.120  55.582  71.370  1.00224.59           C
ATOM    791  O   ASN X 273      46.223  54.375  71.580  1.00224.59           O
ATOM    792  N   GLY X 274      46.652  56.181  70.289  1.00 72.66           N
ATOM    793  CA  GLY X 274      47.440  55.441  69.355  1.00 72.66           C
ATOM    794  C   GLY X 274      46.514  54.820  68.368  1.00 72.66           C
ATOM    795  O   GLY X 274      45.313  54.700  68.604  1.00 72.66           O
ATOM    796  N   GLU X 275      47.075  54.412  67.218  1.00122.60           N
ATOM    797  CA  GLU X 275      46.318  53.757  66.200  1.00122.60           C
ATOM    798  CB  GLU X 275      47.119  53.537  64.904  1.00122.60           C
ATOM    799  CG  GLU X 275      46.326  52.841  63.796  1.00122.60           C
ATOM    800  CD  GLU X 275      47.175  52.840  62.531  1.00122.60           C
ATOM    801  OE1 GLU X 275      48.267  53.468  62.546  1.00122.60           O
ATOM    802  OE2 GLU X 275      46.735  52.216  61.529  1.00122.60           O
ATOM    803  C   GLU X 275      45.919  52.421  66.734  1.00122.60           C
ATOM    804  O   GLU X 275      44.834  51.921  66.444  1.00122.60           O
ATOM    805  N   TYR X 276      46.796  51.815  67.554  1.00348.46           N
ATOM    806  CA  TYR X 276      46.521  50.493  68.023  1.00348.46           C
ATOM    807  CB  TYR X 276      47.703  49.537  67.799  1.00348.46           C
ATOM    808  CG  TYR X 276      47.220  48.132  67.904  1.00348.46           C
ATOM    809  CD1 TYR X 276      46.887  47.568  69.112  1.00348.46           C
ATOM    810  CD2 TYR X 276      47.119  47.368  66.765  1.00348.46           C
ATOM    811  CE1 TYR X 276      46.450  46.267  69.183  1.00348.46           C
ATOM    812  CE2 TYR X 276      46.683  46.067  66.827  1.00348.46           C
ATOM    813  CZ  TYR X 276      46.348  45.515  68.038  1.00348.46           C
ATOM    814  OH  TYR X 276      45.902  44.179  68.109  1.00348.46           O
ATOM    815  C   TYR X 276      46.298  50.580  69.500  1.00348.46           C
ATOM    816  O   TYR X 276      46.945  51.361  70.196  1.00348.46           O
ATOM    817  N   LEU X 277      45.335  49.778  69.998  1.00371.24           N
ATOM    818  CA  LEU X 277      44.963  49.724  71.383  1.00371.24           C
ATOM    819  CB  LEU X 277      46.080  49.996  72.412  1.00371.24           C
ATOM    820  CG  LEU X 277      47.217  48.960  72.488  1.00371.24           C
ATOM    821  CD1 LEU X 277      48.174  49.068  71.293  1.00371.24           C
ATOM    822  CD2 LEU X 277      47.940  49.040  73.843  1.00371.24           C
ATOM    823  C   LEU X 277      43.927  50.766  71.625  1.00371.24           C
ATOM    824  O   LEU X 277      44.051  51.899  71.163  1.00371.24           O
ATOM    825  N   ASN X 278      42.853  50.395  72.345  1.00226.38           N
ATOM    826  CA  ASN X 278      41.871  51.376  72.682  1.00226.38           C
ATOM    827  CB  ASN X 278      40.428  50.950  72.356  1.00226.38           C
ATOM    828  CG  ASN X 278      39.510  52.146  72.582  1.00226.38           C
ATOM    829  OD1 ASN X 278      39.840  53.073  73.319  1.00226.38           O
ATOM    830  ND2 ASN X 278      38.314  52.125  71.937  1.00226.38           N
ATOM    831  C   ASN X 278      41.962  51.551  74.160  1.00226.38           C
ATOM    832  O   ASN X 278      41.437  50.746  74.928  1.00226.38           O
ATOM    833  N   PHE X 279      42.659  52.612  74.600  1.00304.07           N
ATOM    834  CA  PHE X 279      42.761  52.855  76.004  1.00304.07           C
ATOM    835  CB  PHE X 279      44.108  52.444  76.625  1.00304.07           C
ATOM    836  CG  PHE X 279      44.138  50.961  76.734  1.00304.07           C
ATOM    837  CD1 PHE X 279      43.553  50.342  77.814  1.00304.07           C
ATOM    838  CD2 PHE X 279      44.750  50.190  75.774  1.00304.07           C
ATOM    839  CE1 PHE X 279      43.574  48.973  77.934  1.00304.07           C
ATOM    840  CE2 PHE X 279      44.773  48.819  75.890  1.00304.07           C
ATOM    841  CZ  PHE X 279      44.184  48.208  76.970  1.00304.07           C
ATOM    842  C   PHE X 279      42.629  54.319  76.199  1.00304.07           C
ATOM    843  O   PHE X 279      43.010  55.107  75.335  1.00304.07           O
ATOM    844  N   GLY X 280      42.061  54.719  77.348  1.00148.85           N
ATOM    845  CA  GLY X 280      41.936  56.113  77.623  1.00148.85           C
ATOM    846  C   GLY X 280      41.907  56.251  79.103  1.00148.85           C
ATOM    847  O   GLY X 280      41.125  55.590  79.785  1.00148.85           O
ATOM    848  N   LYS X 281      42.765  57.133  79.640  1.00240.98           N
ATOM    849  CA  LYS X 281      42.771  57.321  81.055  1.00240.98           C
ATOM    850  CB  LYS X 281      44.022  58.047  81.582  1.00240.98           C
ATOM    851  CG  LYS X 281      45.292  57.192  81.586  1.00240.98           C
ATOM    852  CD  LYS X 281      45.732  56.721  80.198  1.00240.98           C
ATOM    853  CE  LYS X 281      45.565  55.213  79.989  1.00240.98           C
ATOM    854  NZ  LYS X 281      44.167  54.808  80.260  1.00240.98           N
ATOM    855  C   LYS X 281      41.591  58.170  81.366  1.00240.98           C
ATOM    856  O   LYS X 281      41.211  59.037  80.582  1.00240.98           O
ATOM    857  N   SER X 282      40.960  57.920  82.524  1.00 66.68           N
ATOM    858  CA  SER X 282      39.840  58.725  82.890  1.00 66.68           C
ATOM    859  CB  SER X 282      39.229  58.312  84.239  1.00 66.68           C
ATOM    860  OG  SER X 282      38.700  56.997  84.149  1.00 66.68           O
ATOM    861  C   SER X 282      40.381  60.105  83.034  1.00 66.68           C
ATOM    862  O   SER X 282      39.723  61.087  82.696  1.00 66.68           O
ATOM    863  N   GLY X 283      41.629  60.193  83.527  1.00129.32           N
ATOM    864  CA  GLY X 283      42.281  61.453  83.714  1.00129.32           C
ATOM    865  C   GLY X 283      43.108  61.707  82.500  1.00129.32           C
ATOM    866  O   GLY X 283      42.785  61.251  81.404  1.00129.32           O
ATOM    867  N   GLU X 284      44.210  62.456  82.676  1.00105.02           N
ATOM    868  CA  GLU X 284      45.067  62.772  81.577  1.00105.02           C
ATOM    869  CB  GLU X 284      46.209  63.727  81.959  1.00105.02           C
ATOM    870  CG  GLU X 284      45.740  65.153  82.266  1.00105.02           C
ATOM    871  CD  GLU X 284      44.845  65.125  83.500  1.00105.02           C
ATOM    872  OE1 GLU X 284      43.613  64.923  83.330  1.00105.02           O
ATOM    873  OE2 GLU X 284      45.378  65.305  84.628  1.00105.02           O
ATOM    874  C   GLU X 284      45.658  61.489  81.106  1.00105.02           C
ATOM    875  O   GLU X 284      45.804  60.535  81.868  1.00105.02           O
ATOM    876  N   VAL X 285      45.986  61.430  79.805  1.00116.37           N
ATOM    877  CA  VAL X 285      46.526  60.233  79.242  1.00116.37           C
ATOM    878  CB  VAL X 285      45.974  59.920  77.883  1.00116.37           C
ATOM    879  CG1 VAL X 285      46.275  61.109  76.958  1.00116.37           C
ATOM    880  CG2 VAL X 285      46.572  58.588  77.401  1.00116.37           C
ATOM    881  C   VAL X 285      47.994  60.434  79.115  1.00116.37           C
ATOM    882  O   VAL X 285      48.480  61.564  79.104  1.00116.37           O
ATOM    883  N   ILE X 286      48.758  59.330  79.045  1.00157.62           N
ATOM    884  CA  ILE X 286      50.163  59.549  78.964  1.00157.62           C
ATOM    885  CB  ILE X 286      50.967  58.397  79.495  1.00157.62           C
ATOM    886  CG1 ILE X 286      50.607  58.147  80.971  1.00157.62           C
ATOM    887  CG2 ILE X 286      52.456  58.712  79.280  1.00157.62           C
ATOM    888  CD1 ILE X 286      51.135  56.820  81.513  1.00157.62           C
ATOM    889  C   ILE X 286      50.482  59.727  77.519  1.00157.62           C
ATOM    890  O   ILE X 286      51.129  58.894  76.888  1.00157.62           O
ATOM    891  N   ARG X 287      50.016  60.858  76.962  1.00178.38           N
ATOM    892  CA  ARG X 287      50.354  61.216  75.622  1.00178.38           C
ATOM    893  CB  ARG X 287      49.191  61.186  74.615  1.00178.38           C
ATOM    894  CG  ARG X 287      48.079  62.193  74.899  1.00178.38           C
ATOM    895  CD  ARG X 287      46.817  61.915  74.084  1.00178.38           C
ATOM    896  NE  ARG X 287      47.176  62.014  72.640  1.00178.38           N
ATOM    897  CZ  ARG X 287      46.534  61.231  71.725  1.00178.38           C
ATOM    898  NH1 ARG X 287      45.572  60.353  72.130  1.00178.38           N
ATOM    899  NH2 ARG X 287      46.856  61.321  70.401  1.00178.38           N
ATOM    900  C   ARG X 287      50.817  62.621  75.750  1.00178.38           C
ATOM    901  O   ARG X 287      50.346  63.353  76.618  1.00178.38           O
ATOM    902  N   MET X 288      51.767  63.032  74.897  1.00120.82           N
ATOM    903  CA  MET X 288      52.307  64.345  75.055  1.00120.82           C
ATOM    904  CB  MET X 288      53.507  64.627  74.134  1.00120.82           C
ATOM    905  CG  MET X 288      54.758  63.817  74.477  1.00120.82           C
ATOM    906  SD  MET X 288      55.576  64.327  76.016  1.00120.82           S
ATOM    907  CE  MET X 288      56.309  65.827  75.301  1.00120.82           C
ATOM    908  C   MET X 288      51.250  65.328  74.704  1.00120.82           C
ATOM    909  O   MET X 288      50.589  65.195  73.674  1.00120.82           O
ATOM    910  N   GLY X 289      51.061  66.340  75.581  1.00 46.72           N
ATOM    911  CA  GLY X 289      50.135  67.377  75.255  1.00 46.72           C
ATOM    912  C   GLY X 289      50.701  67.906  73.991  1.00 46.72           C
ATOM    913  O   GLY X 289      51.856  68.327  73.945  1.00 46.72           O
ATOM    914  N   ASP X 290      49.887  67.905  72.928  1.00126.23           N
ATOM    915  CA  ASP X 290      50.458  68.185  71.651  1.00126.23           C
ATOM    916  CB  ASP X 290      49.598  67.754  70.453  1.00126.23           C
ATOM    917  CG  ASP X 290      48.247  68.445  70.466  1.00126.23           C
ATOM    918  OD1 ASP X 290      48.133  69.593  70.973  1.00126.23           O
ATOM    919  OD2 ASP X 290      47.297  67.808  69.942  1.00126.23           O
ATOM    920  C   ASP X 290      50.818  69.610  71.495  1.00126.23           C
ATOM    921  O   ASP X 290      50.297  70.496  72.168  1.00126.23           O
ATOM    922  N   SER X 291      51.797  69.835  70.606  1.00109.60           N
ATOM    923  CA  SER X 291      52.214  71.160  70.297  1.00109.60           C
ATOM    924  CB  SER X 291      53.469  71.195  69.409  1.00109.60           C
ATOM    925  OG  SER X 291      54.575  70.639  70.104  1.00109.60           O
ATOM    926  C   SER X 291      51.115  71.837  69.539  1.00109.60           C
ATOM    927  O   SER X 291      50.698  72.943  69.873  1.00109.60           O
ATOM    928  N   LEU X 292      50.622  71.164  68.483  1.00196.48           N
ATOM    929  CA  LEU X 292      49.679  71.720  67.556  1.00196.48           C
ATOM    930  CB  LEU X 292      49.600  70.921  66.248  1.00196.48           C
ATOM    931  CG  LEU X 292      50.871  71.078  65.395  1.00196.48           C
ATOM    932  CD1 LEU X 292      51.015  72.519  64.884  1.00196.48           C
ATOM    933  CD2 LEU X 292      52.123  70.612  66.150  1.00196.48           C
ATOM    934  C   LEU X 292      48.283  71.937  68.056  1.00196.48           C
ATOM    935  O   LEU X 292      47.689  72.945  67.700  1.00196.48           O
ATOM    936  N   PHE X 293      47.673  71.019  68.825  1.00117.38           N
ATOM    937  CA  PHE X 293      46.288  71.212  69.189  1.00117.38           C
ATOM    938  CB  PHE X 293      45.614  69.958  69.764  1.00117.38           C
ATOM    939  CG  PHE X 293      44.178  70.290  69.993  1.00117.38           C
ATOM    940  CD1 PHE X 293      43.277  70.218  68.955  1.00117.38           C
ATOM    941  CD2 PHE X 293      43.730  70.668  71.238  1.00117.38           C
ATOM    942  CE1 PHE X 293      41.950  70.521  69.154  1.00117.38           C
ATOM    943  CE2 PHE X 293      42.403  70.971  71.442  1.00117.38           C
ATOM    944  CZ  PHE X 293      41.511  70.899  70.400  1.00117.38           C
ATOM    945  C   PHE X 293      46.094  72.310  70.194  1.00117.38           C
ATOM    946  O   PHE X 293      45.165  73.107  70.082  1.00117.38           O
ATOM    947  N   ALA X 294      46.986  72.383  71.198  1.00 56.55           N
ATOM    948  CA  ALA X 294      46.870  73.264  72.328  1.00 56.55           C
ATOM    949  CB  ALA X 294      48.034  73.109  73.318  1.00 56.55           C
ATOM    950  C   ALA X 294      46.849  74.688  71.888  1.00 56.55           C
ATOM    951  O   ALA X 294      46.196  75.527  72.508  1.00 56.55           O
ATOM    952  N   GLN X 295      47.557  74.990  70.793  1.00114.32           N
ATOM    953  CA  GLN X 295      47.722  76.340  70.344  1.00114.32           C
ATOM    954  CB  GLN X 295      48.484  76.427  69.006  1.00114.32           C
ATOM    955  CG  GLN X 295      49.931  75.937  69.075  1.00114.32           C
ATOM    956  CD  GLN X 295      50.532  76.093  67.684  1.00114.32           C
ATOM    957  OE1 GLN X 295      50.330  77.107  67.019  1.00114.32           O
ATOM    958  NE2 GLN X 295      51.286  75.056  67.226  1.00114.32           N
ATOM    959  C   GLN X 295      46.389  76.990  70.123  1.00114.32           C
ATOM    960  O   GLN X 295      46.217  78.161  70.456  1.00114.32           O
ATOM    961  N   MET X 296      45.398  76.258  69.578  1.00152.62           N
ATOM    962  CA  MET X 296      44.151  76.886  69.241  1.00152.62           C
ATOM    963  CB  MET X 296      43.186  75.956  68.493  1.00152.62           C
ATOM    964  CG  MET X 296      41.813  76.595  68.268  1.00152.62           C
ATOM    965  SD  MET X 296      40.482  75.406  67.927  1.00152.62           S
ATOM    966  CE  MET X 296      39.184  76.666  67.760  1.00152.62           C
ATOM    967  C   MET X 296      43.388  77.300  70.459  1.00152.62           C
ATOM    968  O   MET X 296      42.539  76.548  70.938  1.00152.62           O
ATOM    969  N   GLU X 297      43.680  78.490  71.024  1.00106.96           N
ATOM    970  CA  GLU X 297      42.800  78.953  72.055  1.00106.96           C
ATOM    971  CB  GLU X 297      43.339  80.161  72.838  1.00106.96           C
ATOM    972  CG  GLU X 297      44.535  79.836  73.736  1.00106.96           C
ATOM    973  CD  GLU X 297      45.819  80.056  72.950  1.00106.96           C
ATOM    974  OE1 GLU X 297      45.741  80.659  71.846  1.00106.96           O
ATOM    975  OE2 GLU X 297      46.896  79.635  73.450  1.00106.96           O
ATOM    976  C   GLU X 297      41.562  79.403  71.354  1.00106.96           C
ATOM    977  O   GLU X 297      40.449  78.981  71.659  1.00106.96           O
ATOM    978  N   VAL X 298      41.759  80.284  70.352  1.00143.19           N
ATOM    979  CA  VAL X 298      40.682  80.768  69.544  1.00143.19           C
ATOM    980  CB  VAL X 298      40.150  82.073  70.078  1.00143.19           C
ATOM    981  CG1 VAL X 298      38.988  82.592  69.209  1.00143.19           C
ATOM    982  CG2 VAL X 298      39.775  81.863  71.554  1.00143.19           C
ATOM    983  C   VAL X 298      41.317  81.007  68.210  1.00143.19           C
ATOM    984  O   VAL X 298      40.868  81.819  67.402  1.00143.19           O
ATOM    985  N   ALA X 299      42.404  80.273  67.923  1.00 73.37           N
ATOM    986  CA  ALA X 299      43.018  80.544  66.667  1.00 73.37           C
ATOM    987  CB  ALA X 299      44.554  80.604  66.734  1.00 73.37           C
ATOM    988  C   ALA X 299      42.663  79.445  65.733  1.00 73.37           C
ATOM    989  O   ALA X 299      43.364  78.439  65.637  1.00 73.37           O
ATOM    990  N   ASN X 300      41.543  79.637  65.020  1.00138.03           N
ATOM    991  CA  ASN X 300      41.111  78.778  63.962  1.00138.03           C
ATOM    992  CB  ASN X 300      40.116  77.663  64.339  1.00138.03           C
ATOM    993  CG  ASN X 300      40.876  76.407  64.750  1.00138.03           C
ATOM    994  OD1 ASN X 300      42.102  76.396  64.833  1.00138.03           O
ATOM    995  ND2 ASN X 300      40.122  75.296  64.967  1.00138.03           N
ATOM    996  C   ASN X 300      40.383  79.670  63.025  1.00138.03           C
ATOM    997  O   ASN X 300      39.515  80.438  63.436  1.00138.03           O
ATOM    998  N   THR X 301      40.730  79.604  61.732  1.00116.62           N
ATOM    999  CA  THR X 301      40.007  80.411  60.806  1.00116.62           C
ATOM   1000  CB  THR X 301      40.867  81.346  60.001  1.00116.62           C
ATOM   1001  OG1 THR X 301      40.054  82.244  59.259  1.00116.62           O
ATOM   1002  CG2 THR X 301      41.762  80.531  59.052  1.00116.62           C
ATOM   1003  C   THR X 301      39.345  79.462  59.870  1.00116.62           C
ATOM   1004  O   THR X 301      39.957  78.498  59.412  1.00116.62           O
ATOM   1005  N   MET X 302      38.052  79.693  59.582  1.00242.54           N
ATOM   1006  CA  MET X 302      37.380  78.808  58.682  1.00242.54           C
ATOM   1007  CB  MET X 302      35.973  78.394  59.143  1.00242.54           C
ATOM   1008  CG  MET X 302      35.300  77.390  58.203  1.00242.54           C
ATOM   1009  SD  MET X 302      33.632  76.877  58.713  1.00242.54           S
ATOM   1010  CE  MET X 302      34.195  75.947  60.171  1.00242.54           C
ATOM   1011  C   MET X 302      37.220  79.540  57.395  1.00242.54           C
ATOM   1012  O   MET X 302      36.710  80.658  57.367  1.00242.54           O
ATOM   1013  N   TYR X 303      37.687  78.932  56.289  1.00109.52           N
ATOM   1014  CA  TYR X 303      37.539  79.572  55.018  1.00109.52           C
ATOM   1015  CB  TYR X 303      38.834  80.231  54.504  1.00109.52           C
ATOM   1016  CG  TYR X 303      38.494  81.056  53.310  1.00109.52           C
ATOM   1017  CD1 TYR X 303      37.992  82.328  53.471  1.00109.52           C
ATOM   1018  CD2 TYR X 303      38.678  80.573  52.035  1.00109.52           C
ATOM   1019  CE1 TYR X 303      37.673  83.105  52.383  1.00109.52           C
ATOM   1020  CE2 TYR X 303      38.360  81.346  50.942  1.00109.52           C
ATOM   1021  CZ  TYR X 303      37.857  82.614  51.114  1.00109.52           C
ATOM   1022  OH  TYR X 303      37.532  83.407  49.993  1.00109.52           O
ATOM   1023  C   TYR X 303      37.164  78.501  54.050  1.00109.52           C
ATOM   1024  O   TYR X 303      37.357  77.316  54.317  1.00109.52           O
ATOM   1025  N   TYR X 304      36.578  78.893  52.905  1.00160.92           N
ATOM   1026  CA  TYR X 304      36.224  77.930  51.907  1.00160.92           C
ATOM   1027  CB  TYR X 304      34.785  78.139  51.402  1.00160.92           C
ATOM   1028  CG  TYR X 304      34.521  77.241  50.244  1.00160.92           C
ATOM   1029  CD1 TYR X 304      34.160  75.927  50.433  1.00160.92           C
ATOM   1030  CD2 TYR X 304      34.625  77.726  48.960  1.00160.92           C
ATOM   1031  CE1 TYR X 304      33.912  75.109  49.356  1.00160.92           C
ATOM   1032  CE2 TYR X 304      34.378  76.913  47.880  1.00160.92           C
ATOM   1033  CZ  TYR X 304      34.021  75.602  48.077  1.00160.92           C
ATOM   1034  OH  TYR X 304      33.767  74.768  46.967  1.00160.92           O
ATOM   1035  C   TYR X 304      37.144  78.159  50.754  1.00160.92           C
ATOM   1036  O   TYR X 304      36.875  79.004  49.902  1.00160.92           O
ATOM   1037  N   ASN X 305      38.268  77.415  50.693  1.00 99.66           N
ATOM   1038  CA  ASN X 305      39.145  77.637  49.583  1.00 99.66           C
ATOM   1039  CB  ASN X 305      39.591  79.106  49.466  1.00 99.66           C
ATOM   1040  CG  ASN X 305      40.116  79.362  48.059  1.00 99.66           C
ATOM   1041  OD1 ASN X 305      41.319  79.311  47.807  1.00 99.66           O
ATOM   1042  ND2 ASN X 305      39.185  79.645  47.110  1.00 99.66           N
ATOM   1043  C   ASN X 305      40.367  76.793  49.773  1.00 99.66           C
ATOM   1044  O   ASN X 305      40.483  76.042  50.739  1.00 99.66           O
ATOM   1045  N   ASN X 306      41.307  76.895  48.814  1.00 55.74           N
ATOM   1046  CA  ASN X 306      42.556  76.196  48.876  1.00 55.74           C
ATOM   1047  CB  ASN X 306      43.315  76.155  47.537  1.00 55.74           C
ATOM   1048  CG  ASN X 306      42.533  75.276  46.570  1.00 55.74           C
ATOM   1049  OD1 ASN X 306      41.787  74.389  46.981  1.00 55.74           O
ATOM   1050  ND2 ASN X 306      42.711  75.524  45.244  1.00 55.74           N
ATOM   1051  C   ASN X 306      43.402  76.951  49.844  1.00 55.74           C
ATOM   1052  O   ASN X 306      42.970  77.961  50.396  1.00 55.74           O
ATOM   1053  N   PHE X 307      44.630  76.462  50.100  1.00 78.85           N
ATOM   1054  CA  PHE X 307      45.460  77.155  51.037  1.00 78.85           C
ATOM   1055  CB  PHE X 307      46.775  76.423  51.356  1.00 78.85           C
ATOM   1056  CG  PHE X 307      46.444  75.138  52.030  1.00 78.85           C
ATOM   1057  CD1 PHE X 307      46.101  74.031  51.287  1.00 78.85           C
ATOM   1058  CD2 PHE X 307      46.482  75.036  53.401  1.00 78.85           C
ATOM   1059  CE1 PHE X 307      45.798  72.840  51.904  1.00 78.85           C
ATOM   1060  CE2 PHE X 307      46.180  73.848  54.023  1.00 78.85           C
ATOM   1061  CZ  PHE X 307      45.836  72.748  53.275  1.00 78.85           C
ATOM   1062  C   PHE X 307      45.840  78.445  50.403  1.00 78.85           C
ATOM   1063  O   PHE X 307      46.723  78.509  49.549  1.00 78.85           O
ATOM   1064  N   SER X 308      45.158  79.524  50.809  1.00186.29           N
ATOM   1065  CA  SER X 308      45.511  80.795  50.276  1.00186.29           C
ATOM   1066  CB  SER X 308      44.372  81.820  50.363  1.00186.29           C
ATOM   1067  OG  SER X 308      43.955  81.968  51.712  1.00186.29           O
ATOM   1068  C   SER X 308      46.651  81.273  51.103  1.00186.29           C
ATOM   1069  O   SER X 308      46.944  80.713  52.156  1.00186.29           O
ATOM   1070  N   LEU X 309      47.372  82.286  50.604  1.00207.07           N
ATOM   1071  CA  LEU X 309      48.446  82.875  51.341  1.00207.07           C
ATOM   1072  CB  LEU X 309      49.246  83.893  50.519  1.00207.07           C
ATOM   1073  CG  LEU X 309      50.025  83.257  49.354  1.00207.07           C
ATOM   1074  CD1 LEU X 309      49.082  82.562  48.360  1.00207.07           C
ATOM   1075  CD2 LEU X 309      50.948  84.285  48.680  1.00207.07           C
ATOM   1076  C   LEU X 309      47.833  83.595  52.493  1.00207.07           C
ATOM   1077  O   LEU X 309      48.433  83.709  53.559  1.00207.07           O
ATOM   1078  N   LYS X 310      46.605  84.103  52.278  1.00103.90           N
ATOM   1079  CA  LYS X 310      45.871  84.902  53.218  1.00103.90           C
ATOM   1080  CB  LYS X 310      44.502  85.334  52.667  1.00103.90           C
ATOM   1081  CG  LYS X 310      43.577  85.938  53.727  1.00103.90           C
ATOM   1082  CD  LYS X 310      44.075  87.243  54.345  1.00103.90           C
ATOM   1083  CE  LYS X 310      43.118  87.804  55.400  1.00103.90           C
ATOM   1084  NZ  LYS X 310      43.775  88.893  56.156  1.00103.90           N
ATOM   1085  C   LYS X 310      45.622  84.157  54.492  1.00103.90           C
ATOM   1086  O   LYS X 310      45.746  84.731  55.572  1.00103.90           O
ATOM   1087  N   LEU X 311      45.274  82.863  54.412  1.00 45.07           N
ATOM   1088  CA  LEU X 311      44.960  82.141  55.608  1.00 45.07           C
ATOM   1089  CB  LEU X 311      44.613  80.668  55.331  1.00 45.07           C
ATOM   1090  CG  LEU X 311      43.338  80.477  54.487  1.00 45.07           C
ATOM   1091  CD1 LEU X 311      43.043  78.986  54.246  1.00 45.07           C
ATOM   1092  CD2 LEU X 311      42.143  81.218  55.103  1.00 45.07           C
ATOM   1093  C   LEU X 311      46.163  82.146  56.494  1.00 45.07           C
ATOM   1094  O   LEU X 311      46.071  82.444  57.685  1.00 45.07           O
ATOM   1095  N   LEU X 312      47.343  81.870  55.915  1.00 49.08           N
ATOM   1096  CA  LEU X 312      48.534  81.794  56.703  1.00 49.08           C
ATOM   1097  CB  LEU X 312      49.796  81.517  55.867  1.00 49.08           C
ATOM   1098  CG  LEU X 312      49.783  80.153  55.154  1.00 49.08           C
ATOM   1099  CD1 LEU X 312      51.079  79.927  54.359  1.00 49.08           C
ATOM   1100  CD2 LEU X 312      49.474  79.009  56.131  1.00 49.08           C
ATOM   1101  C   LEU X 312      48.722  83.125  57.345  1.00 49.08           C
ATOM   1102  O   LEU X 312      49.083  83.216  58.517  1.00 49.08           O
ATOM   1103  N   GLU X 313      48.458  84.200  56.585  1.00 80.41           N
ATOM   1104  CA  GLU X 313      48.649  85.528  57.081  1.00 80.41           C
ATOM   1105  CB  GLU X 313      48.263  86.597  56.045  1.00 80.41           C
ATOM   1106  CG  GLU X 313      48.459  88.028  56.547  1.00 80.41           C
ATOM   1107  CD  GLU X 313      47.842  88.979  55.532  1.00 80.41           C
ATOM   1108  OE1 GLU X 313      48.159  88.847  54.320  1.00 80.41           O
ATOM   1109  OE2 GLU X 313      47.045  89.856  55.960  1.00 80.41           O
ATOM   1110  C   GLU X 313      47.759  85.743  58.261  1.00 80.41           C
ATOM   1111  O   GLU X 313      48.184  86.283  59.280  1.00 80.41           O
ATOM   1112  N   ASP X 314      46.494  85.301  58.157  1.00 71.98           N
ATOM   1113  CA  ASP X 314      45.550  85.559  59.205  1.00 71.98           C
ATOM   1114  CB  ASP X 314      44.144  85.025  58.887  1.00 71.98           C
ATOM   1115  CG  ASP X 314      43.186  85.583  59.930  1.00 71.98           C
ATOM   1116  OD1 ASP X 314      43.649  86.383  60.785  1.00 71.98           O
ATOM   1117  OD2 ASP X 314      41.982  85.214  59.886  1.00 71.98           O
ATOM   1118  C   ASP X 314      46.010  84.890  60.457  1.00 71.98           C
ATOM   1119  O   ASP X 314      46.000  85.486  61.533  1.00 71.98           O
ATOM   1120  N   ALA X 315      46.453  83.628  60.341  1.00 34.57           N
ATOM   1121  CA  ALA X 315      46.867  82.894  61.497  1.00 34.57           C
ATOM   1122  CB  ALA X 315      47.313  81.460  61.163  1.00 34.57           C
ATOM   1123  C   ALA X 315      48.037  83.596  62.102  1.00 34.57           C
ATOM   1124  O   ALA X 315      48.145  83.708  63.321  1.00 34.57           O
ATOM   1125  N   LEU X 316      48.946  84.095  61.248  1.00 54.88           N
ATOM   1126  CA  LEU X 316      50.150  84.711  61.717  1.00 54.88           C
ATOM   1127  CB  LEU X 316      51.117  85.038  60.566  1.00 54.88           C
ATOM   1128  CG  LEU X 316      51.606  83.746  59.880  1.00 54.88           C
ATOM   1129  CD1 LEU X 316      52.633  84.019  58.771  1.00 54.88           C
ATOM   1130  CD2 LEU X 316      52.112  82.744  60.923  1.00 54.88           C
ATOM   1131  C   LEU X 316      49.837  85.953  62.494  1.00 54.88           C
ATOM   1132  O   LEU X 316      50.448  86.203  63.531  1.00 54.88           O
ATOM   1133  N   TYR X 317      48.886  86.776  62.014  1.00132.03           N
ATOM   1134  CA  TYR X 317      48.538  87.978  62.719  1.00132.03           C
ATOM   1135  CB  TYR X 317      47.596  88.903  61.929  1.00132.03           C
ATOM   1136  CG  TYR X 317      48.420  89.586  60.891  1.00132.03           C
ATOM   1137  CD1 TYR X 317      48.803  88.935  59.741  1.00132.03           C
ATOM   1138  CD2 TYR X 317      48.806  90.894  61.076  1.00132.03           C
ATOM   1139  CE1 TYR X 317      49.563  89.582  58.795  1.00132.03           C
ATOM   1140  CE2 TYR X 317      49.566  91.544  60.133  1.00132.03           C
ATOM   1141  CZ  TYR X 317      49.946  90.886  58.989  1.00132.03           C
ATOM   1142  OH  TYR X 317      50.727  91.548  58.018  1.00132.03           O
ATOM   1143  C   TYR X 317      47.885  87.644  64.020  1.00132.03           C
ATOM   1144  O   TYR X 317      48.199  88.243  65.048  1.00132.03           O
ATOM   1145  N   GLU X 318      46.969  86.659  64.020  1.00 33.50           N
ATOM   1146  CA  GLU X 318      46.271  86.353  65.233  1.00 33.50           C
ATOM   1147  CB  GLU X 318      45.257  85.206  65.079  1.00 33.50           C
ATOM   1148  CG  GLU X 318      44.054  85.571  64.204  1.00 33.50           C
ATOM   1149  CD  GLU X 318      43.134  84.360  64.138  1.00 33.50           C
ATOM   1150  OE1 GLU X 318      42.962  83.692  65.193  1.00 33.50           O
ATOM   1151  OE2 GLU X 318      42.592  84.085  63.034  1.00 33.50           O
ATOM   1152  C   GLU X 318      47.282  85.945  66.252  1.00 33.50           C
ATOM   1153  O   GLU X 318      47.215  86.356  67.409  1.00 33.50           O
ATOM   1154  N   LEU X 319      48.271  85.139  65.834  1.00140.63           N
ATOM   1155  CA  LEU X 319      49.291  84.713  66.743  1.00140.63           C
ATOM   1156  CB  LEU X 319      50.305  83.749  66.103  1.00140.63           C
ATOM   1157  CG  LEU X 319      49.682  82.396  65.716  1.00140.63           C
ATOM   1158  CD1 LEU X 319      50.722  81.459  65.084  1.00140.63           C
ATOM   1159  CD2 LEU X 319      48.959  81.758  66.911  1.00140.63           C
ATOM   1160  C   LEU X 319      50.019  85.934  67.187  1.00140.63           C
ATOM   1161  O   LEU X 319      50.436  86.042  68.338  1.00140.63           O
ATOM   1162  N   SER X 320      50.189  86.896  66.266  1.00 65.45           N
ATOM   1163  CA  SER X 320      50.886  88.101  66.594  1.00 65.45           C
ATOM   1164  CB  SER X 320      50.988  89.073  65.407  1.00 65.45           C
ATOM   1165  OG  SER X 320      51.687  90.246  65.794  1.00 65.45           O
ATOM   1166  C   SER X 320      50.127  88.813  67.671  1.00 65.45           C
ATOM   1167  O   SER X 320      50.720  89.359  68.600  1.00 65.45           O
ATOM   1168  N   ALA X 321      48.783  88.797  67.585  1.00 26.58           N
ATOM   1169  CA  ALA X 321      47.964  89.525  68.512  1.00 26.58           C
ATOM   1170  CB  ALA X 321      46.463  89.386  68.215  1.00 26.58           C
ATOM   1171  C   ALA X 321      48.196  89.010  69.893  1.00 26.58           C
ATOM   1172  O   ALA X 321      48.299  89.792  70.837  1.00 26.58           O
ATOM   1173  N   ALA X 322      48.301  87.679  70.054  1.00 31.76           N
ATOM   1174  CA  ALA X 322      48.469  87.160  71.379  1.00 31.76           C
ATOM   1175  CB  ALA X 322      48.595  85.626  71.413  1.00 31.76           C
ATOM   1176  C   ALA X 322      49.732  87.728  71.928  1.00 31.76           C
ATOM   1177  O   ALA X 322      49.760  88.193  73.066  1.00 31.76           O
ATOM   1178  N   LYS X 323      50.803  87.709  71.112  1.00114.86           N
ATOM   1179  CA  LYS X 323      52.077  88.251  71.479  1.00114.86           C
ATOM   1180  CB  LYS X 323      52.120  89.795  71.516  1.00114.86           C
ATOM   1181  CG  LYS X 323      51.239  90.444  72.586  1.00114.86           C
ATOM   1182  CD  LYS X 323      51.525  91.932  72.807  1.00114.86           C
ATOM   1183  CE  LYS X 323      52.813  92.211  73.586  1.00114.86           C
ATOM   1184  NZ  LYS X 323      53.002  93.670  73.747  1.00114.86           N
ATOM   1185  C   LYS X 323      52.442  87.708  72.817  1.00114.86           C
ATOM   1186  O   LYS X 323      53.063  88.395  73.625  1.00114.86           O
ATOM   1187  N   LEU X 324      52.069  86.443  73.079  1.00 75.28           N
ATOM   1188  CA  LEU X 324      52.380  85.872  74.353  1.00 75.28           C
ATOM   1189  CB  LEU X 324      51.832  84.436  74.504  1.00 75.28           C
ATOM   1190  CG  LEU X 324      51.926  83.809  75.916  1.00 75.28           C
ATOM   1191  CD1 LEU X 324      51.336  82.389  75.918  1.00 75.28           C
ATOM   1192  CD2 LEU X 324      53.348  83.837  76.497  1.00 75.28           C
ATOM   1193  C   LEU X 324      53.869  85.835  74.411  1.00 75.28           C
ATOM   1194  O   LEU X 324      54.475  86.206  75.416  1.00 75.28           O
ATOM   1195  N   GLY X 325      54.500  85.402  73.304  1.00 69.20           N
ATOM   1196  CA  GLY X 325      55.928  85.363  73.272  1.00 69.20           C
ATOM   1197  C   GLY X 325      56.381  86.714  72.834  1.00 69.20           C
ATOM   1198  O   GLY X 325      55.569  87.610  72.607  1.00 69.20           O
ATOM   1199  N   MET X 326      57.706  86.896  72.699  1.00217.64           N
ATOM   1200  CA  MET X 326      58.189  88.171  72.277  1.00217.64           C
ATOM   1201  CB  MET X 326      59.593  88.493  72.822  1.00217.64           C
ATOM   1202  CG  MET X 326      59.638  88.617  74.347  1.00217.64           C
ATOM   1203  SD  MET X 326      61.299  88.899  75.030  1.00217.64           S
ATOM   1204  CE  MET X 326      61.864  87.191  74.775  1.00217.64           C
ATOM   1205  C   MET X 326      58.287  88.111  70.792  1.00217.64           C
ATOM   1206  O   MET X 326      59.110  87.373  70.252  1.00217.64           O
ATOM   1207  N   ASP X 327      57.439  88.904  70.102  1.00198.23           N
ATOM   1208  CA  ASP X 327      57.409  88.917  68.670  1.00198.23           C
ATOM   1209  CB  ASP X 327      58.690  89.491  68.042  1.00198.23           C
ATOM   1210  CG  ASP X 327      58.794  90.961  68.425  1.00198.23           C
ATOM   1211  OD1 ASP X 327      57.976  91.411  69.272  1.00198.23           O
ATOM   1212  OD2 ASP X 327      59.693  91.651  67.876  1.00198.23           O
ATOM   1213  C   ASP X 327      57.276  87.498  68.228  1.00198.23           C
ATOM   1214  O   ASP X 327      57.976  87.053  67.321  1.00198.23           O
ATOM   1215  N   GLU X 328      56.364  86.742  68.867  1.00110.07           N
ATOM   1216  CA  GLU X 328      56.285  85.359  68.522  1.00110.07           C
ATOM   1217  CB  GLU X 328      55.862  84.441  69.680  1.00110.07           C
ATOM   1218  CG  GLU X 328      56.958  84.274  70.735  1.00110.07           C
ATOM   1219  CD  GLU X 328      58.090  83.460  70.121  1.00110.07           C
ATOM   1220  OE1 GLU X 328      58.465  83.747  68.953  1.00110.07           O
ATOM   1221  OE2 GLU X 328      58.592  82.535  70.813  1.00110.07           O
ATOM   1222  C   GLU X 328      55.329  85.171  67.399  1.00110.07           C
ATOM   1223  O   GLU X 328      54.279  85.808  67.326  1.00110.07           O
ATOM   1224  N   ARG X 329      55.715  84.280  66.471  1.00 90.42           N
ATOM   1225  CA  ARG X 329      54.902  83.954  65.344  1.00 90.42           C
ATOM   1226  CB  ARG X 329      55.393  84.581  64.030  1.00 90.42           C
ATOM   1227  CG  ARG X 329      55.405  86.109  64.059  1.00 90.42           C
ATOM   1228  CD  ARG X 329      56.481  86.679  64.987  1.00 90.42           C
ATOM   1229  NE  ARG X 329      56.396  88.164  64.924  1.00 90.42           N
ATOM   1230  CZ  ARG X 329      57.541  88.907  64.966  1.00 90.42           C
ATOM   1231  NH1 ARG X 329      58.753  88.291  65.083  1.00 90.42           N
ATOM   1232  NH2 ARG X 329      57.477  90.267  64.880  1.00 90.42           N
ATOM   1233  C   ARG X 329      55.003  82.474  65.195  1.00 90.42           C
ATOM   1234  O   ARG X 329      55.880  81.846  65.787  1.00 90.42           O
ATOM   1235  N   ILE X 330      54.099  81.864  64.407  1.00113.81           N
ATOM   1236  CA  ILE X 330      54.185  80.440  64.282  1.00113.81           C
ATOM   1237  CB  ILE X 330      52.943  79.789  63.733  1.00113.81           C
ATOM   1238  CG1 ILE X 330      53.002  78.267  63.942  1.00113.81           C
ATOM   1239  CG2 ILE X 330      52.756  80.204  62.268  1.00113.81           C
ATOM   1240  CD1 ILE X 330      51.661  77.575  63.705  1.00113.81           C
ATOM   1241  C   ILE X 330      55.348  80.136  63.393  1.00113.81           C
ATOM   1242  O   ILE X 330      55.459  80.638  62.276  1.00113.81           O
ATOM   1243  N   PHE X 331      56.285  79.330  63.920  1.00102.83           N
ATOM   1244  CA  PHE X 331      57.493  78.967  63.241  1.00102.83           C
ATOM   1245  CB  PHE X 331      58.506  78.266  64.162  1.00102.83           C
ATOM   1246  CG  PHE X 331      59.035  79.272  65.125  1.00102.83           C
ATOM   1247  CD1 PHE X 331      58.339  79.586  66.270  1.00102.83           C
ATOM   1248  CD2 PHE X 331      60.236  79.895  64.881  1.00102.83           C
ATOM   1249  CE1 PHE X 331      58.834  80.514  67.156  1.00102.83           C
ATOM   1250  CE2 PHE X 331      60.736  80.823  65.764  1.00102.83           C
ATOM   1251  CZ  PHE X 331      60.034  81.134  66.903  1.00102.83           C
ATOM   1252  C   PHE X 331      57.258  78.044  62.088  1.00102.83           C
ATOM   1253  O   PHE X 331      57.844  78.227  61.022  1.00102.83           O
ATOM   1254  N   VAL X 332      56.386  77.026  62.246  1.00 61.54           N
ATOM   1255  CA  VAL X 332      56.358  76.008  61.230  1.00 61.54           C
ATOM   1256  CB  VAL X 332      56.814  74.684  61.805  1.00 61.54           C
ATOM   1257  CG1 VAL X 332      56.797  73.565  60.746  1.00 61.54           C
ATOM   1258  CG2 VAL X 332      58.195  74.904  62.443  1.00 61.54           C
ATOM   1259  C   VAL X 332      54.974  75.866  60.659  1.00 61.54           C
ATOM   1260  O   VAL X 332      53.999  76.368  61.214  1.00 61.54           O
ATOM   1261  N   ILE X 333      54.888  75.191  59.491  1.00114.16           N
ATOM   1262  CA  ILE X 333      53.683  74.906  58.760  1.00114.16           C
ATOM   1263  CB  ILE X 333      53.726  75.406  57.343  1.00114.16           C
ATOM   1264  CG1 ILE X 333      53.854  76.938  57.334  1.00114.16           C
ATOM   1265  CG2 ILE X 333      52.481  74.900  56.596  1.00114.16           C
ATOM   1266  CD1 ILE X 333      52.686  77.646  58.019  1.00114.16           C
ATOM   1267  C   ILE X 333      53.562  73.410  58.730  1.00114.16           C
ATOM   1268  O   ILE X 333      54.560  72.702  58.863  1.00114.16           O
ATOM   1269  N   LYS X 334      52.325  72.891  58.570  1.00 85.65           N
ATOM   1270  CA  LYS X 334      52.071  71.481  58.686  1.00 85.65           C
ATOM   1271  CB  LYS X 334      50.752  71.182  59.416  1.00 85.65           C
ATOM   1272  CG  LYS X 334      50.655  71.802  60.810  1.00 85.65           C
ATOM   1273  CD  LYS X 334      49.223  71.840  61.350  1.00 85.65           C
ATOM   1274  CE  LYS X 334      49.082  72.609  62.665  1.00 85.65           C
ATOM   1275  NZ  LYS X 334      47.673  72.592  63.112  1.00 85.65           N
ATOM   1276  C   LYS X 334      51.953  70.821  57.351  1.00 85.65           C
ATOM   1277  O   LYS X 334      51.813  71.467  56.315  1.00 85.65           O
ATOM   1278  N   THR X 335      51.991  69.471  57.400  1.00254.61           N
ATOM   1279  CA  THR X 335      51.920  68.553  56.302  1.00254.61           C
ATOM   1280  CB  THR X 335      52.507  67.235  56.751  1.00254.61           C
ATOM   1281  OG1 THR X 335      53.116  66.528  55.680  1.00254.61           O
ATOM   1282  CG2 THR X 335      51.399  66.400  57.411  1.00254.61           C
ATOM   1283  C   THR X 335      50.445  68.476  55.991  1.00254.61           C
ATOM   1284  O   THR X 335      49.710  69.361  56.423  1.00254.61           O
ATOM   1285  N   GLY X 336      49.924  67.497  55.215  1.00229.27           N
ATOM   1286  CA  GLY X 336      50.602  66.417  54.574  1.00229.27           C
ATOM   1287  C   GLY X 336      51.033  66.888  53.234  1.00229.27           C
ATOM   1288  O   GLY X 336      50.976  68.078  52.930  1.00229.27           O
ATOM   1289  N   GLU X 337      51.489  65.943  52.394  1.00 79.45           N
ATOM   1290  CA  GLU X 337      51.897  66.307  51.075  1.00 79.45           C
ATOM   1291  CB  GLU X 337      52.471  65.135  50.258  1.00 79.45           C
ATOM   1292  CG  GLU X 337      53.852  64.684  50.742  1.00 79.45           C
ATOM   1293  CD  GLU X 337      54.347  63.573  49.826  1.00 79.45           C
ATOM   1294  OE1 GLU X 337      53.955  62.397  50.052  1.00 79.45           O
ATOM   1295  OE2 GLU X 337      55.125  63.886  48.885  1.00 79.45           O
ATOM   1296  C   GLU X 337      50.689  66.824  50.370  1.00 79.45           C
ATOM   1297  O   GLU X 337      50.776  67.774  49.594  1.00 79.45           O
ATOM   1298  N   ARG X 338      49.516  66.213  50.620  1.00298.38           N
ATOM   1299  CA  ARG X 338      48.356  66.717  49.950  1.00298.38           C
ATOM   1300  CB  ARG X 338      47.084  65.876  50.146  1.00298.38           C
ATOM   1301  CG  ARG X 338      45.912  66.382  49.300  1.00298.38           C
ATOM   1302  CD  ARG X 338      44.541  66.215  49.958  1.00298.38           C
ATOM   1303  NE  ARG X 338      44.179  67.544  50.531  1.00298.38           N
ATOM   1304  CZ  ARG X 338      42.976  67.732  51.148  1.00298.38           C
ATOM   1305  NH1 ARG X 338      42.115  66.685  51.303  1.00298.38           N
ATOM   1306  NH2 ARG X 338      42.632  68.971  51.607  1.00298.38           N
ATOM   1307  C   ARG X 338      48.046  68.049  50.547  1.00298.38           C
ATOM   1308  O   ARG X 338      47.871  68.183  51.755  1.00298.38           O
ATOM   1309  N   GLY X 339      47.935  69.076  49.694  1.00244.36           N
ATOM   1310  CA  GLY X 339      47.612  70.386  50.171  1.00244.36           C
ATOM   1311  C   GLY X 339      48.802  71.266  49.988  1.00244.36           C
ATOM   1312  O   GLY X 339      48.667  72.423  49.595  1.00244.36           O
ATOM   1313  N   ALA X 340      50.010  70.737  50.247  1.00 76.02           N
ATOM   1314  CA  ALA X 340      51.185  71.531  50.059  1.00 76.02           C
ATOM   1315  CB  ALA X 340      52.474  70.786  50.435  1.00 76.02           C
ATOM   1316  C   ALA X 340      51.237  71.837  48.603  1.00 76.02           C
ATOM   1317  O   ALA X 340      51.589  72.943  48.199  1.00 76.02           O
ATOM   1318  N   ILE X 341      50.882  70.830  47.785  1.00 41.78           N
ATOM   1319  CA  ILE X 341      50.845  70.948  46.358  1.00 41.78           C
ATOM   1320  CB  ILE X 341      50.491  69.663  45.670  1.00 41.78           C
ATOM   1321  CG1 ILE X 341      51.555  68.589  45.944  1.00 41.78           C
ATOM   1322  CG2 ILE X 341      50.287  69.966  44.176  1.00 41.78           C
ATOM   1323  CD1 ILE X 341      51.124  67.188  45.512  1.00 41.78           C
ATOM   1324  C   ILE X 341      49.781  71.932  46.003  1.00 41.78           C
ATOM   1325  O   ILE X 341      49.956  72.760  45.111  1.00 41.78           O
ATOM   1326  N   GLN X 342      48.650  71.879  46.728  1.00 75.18           N
ATOM   1327  CA  GLN X 342      47.521  72.704  46.414  1.00 75.18           C
ATOM   1328  CB  GLN X 342      46.385  72.557  47.441  1.00 75.18           C
ATOM   1329  CG  GLN X 342      45.763  71.160  47.473  1.00 75.18           C
ATOM   1330  CD  GLN X 342      44.893  71.000  46.235  1.00 75.18           C
ATOM   1331  OE1 GLN X 342      44.457  71.982  45.636  1.00 75.18           O
ATOM   1332  NE2 GLN X 342      44.626  69.726  45.840  1.00 75.18           N
ATOM   1333  C   GLN X 342      47.972  74.124  46.454  1.00 75.18           C
ATOM   1334  O   GLN X 342      47.569  74.939  45.625  1.00 75.18           O
ATOM   1335  N   PHE X 343      48.839  74.453  47.423  1.00 48.17           N
ATOM   1336  CA  PHE X 343      49.326  75.791  47.570  1.00 48.17           C
ATOM   1337  CB  PHE X 343      50.241  75.959  48.796  1.00 48.17           C
ATOM   1338  CG  PHE X 343      50.680  77.381  48.840  1.00 48.17           C
ATOM   1339  CD1 PHE X 343      49.860  78.351  49.371  1.00 48.17           C
ATOM   1340  CD2 PHE X 343      51.914  77.745  48.354  1.00 48.17           C
ATOM   1341  CE1 PHE X 343      50.267  79.663  49.411  1.00 48.17           C
ATOM   1342  CE2 PHE X 343      52.327  79.056  48.392  1.00 48.17           C
ATOM   1343  CZ  PHE X 343      51.501  80.018  48.920  1.00 48.17           C
ATOM   1344  C   PHE X 343      50.122  76.160  46.357  1.00 48.17           C
ATOM   1345  O   PHE X 343      50.059  77.294  45.887  1.00 48.17           O
ATOM   1346  N   HIS X 344      50.889  75.200  45.813  1.00 82.32           N
ATOM   1347  CA  HIS X 344      51.791  75.466  44.730  1.00 82.32           C
ATOM   1348  ND1 HIS X 344      54.851  75.065  43.472  1.00 82.32           N
ATOM   1349  CG  HIS X 344      53.604  74.526  43.237  1.00 82.32           C
ATOM   1350  CB  HIS X 344      52.599  74.226  44.309  1.00 82.32           C
ATOM   1351  NE2 HIS X 344      54.686  74.781  41.272  1.00 82.32           N
ATOM   1352  CD2 HIS X 344      53.521  74.358  41.888  1.00 82.32           C
ATOM   1353  CE1 HIS X 344      55.455  75.196  42.263  1.00 82.32           C
ATOM   1354  C   HIS X 344      51.068  75.963  43.518  1.00 82.32           C
ATOM   1355  O   HIS X 344      51.531  76.896  42.864  1.00 82.32           O
ATOM   1356  N   LYS X 345      49.908  75.375  43.177  1.00 90.64           N
ATOM   1357  CA  LYS X 345      49.279  75.790  41.957  1.00 90.64           C
ATOM   1358  CB  LYS X 345      47.981  75.033  41.629  1.00 90.64           C
ATOM   1359  CG  LYS X 345      46.781  75.451  42.480  1.00 90.64           C
ATOM   1360  CD  LYS X 345      45.443  75.001  41.891  1.00 90.64           C
ATOM   1361  CE  LYS X 345      44.231  75.407  42.731  1.00 90.64           C
ATOM   1362  NZ  LYS X 345      42.982  75.065  42.014  1.00 90.64           N
ATOM   1363  C   LYS X 345      48.930  77.238  42.055  1.00 90.64           C
ATOM   1364  O   LYS X 345      49.122  77.996  41.105  1.00 90.64           O
ATOM   1365  N   ALA X 346      48.423  77.671  43.221  1.00 42.58           N
ATOM   1366  CA  ALA X 346      47.974  79.025  43.342  1.00 42.58           C
ATOM   1367  CB  ALA X 346      47.389  79.334  44.731  1.00 42.58           C
ATOM   1368  C   ALA X 346      49.108  79.973  43.123  1.00 42.58           C
ATOM   1369  O   ALA X 346      48.973  80.938  42.373  1.00 42.58           O
ATOM   1370  N   ILE X 347      50.276  79.724  43.742  1.00121.54           N
ATOM   1371  CA  ILE X 347      51.296  80.714  43.578  1.00121.54           C
ATOM   1372  CB  ILE X 347      51.536  81.542  44.809  1.00121.54           C
ATOM   1373  CG1 ILE X 347      52.408  82.761  44.465  1.00121.54           C
ATOM   1374  CG2 ILE X 347      52.124  80.628  45.897  1.00121.54           C
ATOM   1375  CD1 ILE X 347      52.431  83.826  45.561  1.00121.54           C
ATOM   1376  C   ILE X 347      52.594  80.085  43.204  1.00121.54           C
ATOM   1377  O   ILE X 347      52.887  78.943  43.550  1.00121.54           O
ATOM   1378  N   LEU X 348      53.392  80.850  42.442  1.00183.20           N
ATOM   1379  CA  LEU X 348      54.707  80.467  42.034  1.00183.20           C
ATOM   1380  CB  LEU X 348      54.948  80.573  40.521  1.00183.20           C
ATOM   1381  CG  LEU X 348      54.089  79.583  39.710  1.00183.20           C
ATOM   1382  CD1 LEU X 348      54.365  79.705  38.201  1.00183.20           C
ATOM   1383  CD2 LEU X 348      54.246  78.145  40.234  1.00183.20           C
ATOM   1384  C   LEU X 348      55.599  81.440  42.722  1.00183.20           C
ATOM   1385  O   LEU X 348      55.366  81.792  43.877  1.00183.20           O
ATOM   1386  N   ASN X 349      56.670  81.895  42.053  1.00234.58           N
ATOM   1387  CA  ASN X 349      57.506  82.825  42.745  1.00234.58           C
ATOM   1388  CB  ASN X 349      59.009  82.560  42.570  1.00234.58           C
ATOM   1389  CG  ASN X 349      59.344  82.731  41.097  1.00234.58           C
ATOM   1390  OD1 ASN X 349      58.671  82.182  40.226  1.00234.58           O
ATOM   1391  ND2 ASN X 349      60.408  83.526  40.807  1.00234.58           N
ATOM   1392  C   ASN X 349      57.223  84.196  42.232  1.00234.58           C
ATOM   1393  O   ASN X 349      57.145  84.429  41.027  1.00234.58           O
ATOM   1394  N   THR X 350      57.035  85.141  43.170  1.00 83.18           N
ATOM   1395  CA  THR X 350      56.798  86.514  42.843  1.00 83.18           C
ATOM   1396  CB  THR X 350      55.364  86.922  43.063  1.00 83.18           C
ATOM   1397  OG1 THR X 350      54.512  86.049  42.338  1.00 83.18           O
ATOM   1398  CG2 THR X 350      55.139  88.361  42.558  1.00 83.18           C
ATOM   1399  C   THR X 350      57.668  87.262  43.802  1.00 83.18           C
ATOM   1400  O   THR X 350      58.368  86.639  44.599  1.00 83.18           O
ATOM   1401  N   VAL X 351      57.676  88.607  43.750  1.00 44.67           N
ATOM   1402  CA  VAL X 351      58.508  89.306  44.679  1.00 44.67           C
ATOM   1403  CB  VAL X 351      58.437  90.798  44.542  1.00 44.67           C
ATOM   1404  CG1 VAL X 351      59.284  91.431  45.658  1.00 44.67           C
ATOM   1405  CG2 VAL X 351      58.874  91.191  43.119  1.00 44.67           C
ATOM   1406  C   VAL X 351      57.999  88.949  46.030  1.00 44.67           C
ATOM   1407  O   VAL X 351      56.860  89.247  46.383  1.00 44.67           O
ATOM   1408  N   SER X 352      58.853  88.272  46.815  1.00128.39           N
ATOM   1409  CA  SER X 352      58.471  87.808  48.111  1.00128.39           C
ATOM   1410  CB  SER X 352      59.182  86.497  48.502  1.00128.39           C
ATOM   1411  OG  SER X 352      58.715  86.022  49.756  1.00128.39           O
ATOM   1412  C   SER X 352      58.851  88.860  49.096  1.00128.39           C
ATOM   1413  O   SER X 352      59.388  89.907  48.736  1.00128.39           O
ATOM   1414  N   GLY X 353      58.560  88.598  50.383  1.00 52.96           N
ATOM   1415  CA  GLY X 353      58.902  89.514  51.423  1.00 52.96           C
ATOM   1416  C   GLY X 353      57.654  90.194  51.867  1.00 52.96           C
ATOM   1417  O   GLY X 353      57.581  90.678  52.995  1.00 52.96           O
ATOM   1418  N   TRP X 354      56.629  90.248  50.995  1.00305.97           N
ATOM   1419  CA  TRP X 354      55.418  90.876  51.426  1.00305.97           C
ATOM   1420  CB  TRP X 354      55.212  92.277  50.821  1.00305.97           C
ATOM   1421  CG  TRP X 354      54.254  93.154  51.592  1.00305.97           C
ATOM   1422  CD2 TRP X 354      54.698  94.076  52.601  1.00305.97           C
ATOM   1423  CD1 TRP X 354      52.899  93.287  51.515  1.00305.97           C
ATOM   1424  NE1 TRP X 354      52.469  94.232  52.419  1.00305.97           N
ATOM   1425  CE2 TRP X 354      53.568  94.725  53.093  1.00305.97           C
ATOM   1426  CE3 TRP X 354      55.949  94.359  53.073  1.00305.97           C
ATOM   1427  CZ2 TRP X 354      53.673  95.674  54.071  1.00305.97           C
ATOM   1428  CZ3 TRP X 354      56.053  95.310  54.063  1.00305.97           C
ATOM   1429  CH2 TRP X 354      54.935  95.955  54.551  1.00305.97           C
ATOM   1430  C   TRP X 354      54.328  89.982  50.930  1.00305.97           C
ATOM   1431  O   TRP X 354      54.534  89.219  49.988  1.00305.97           O
ATOM   1432  N   THR X 355      53.136  90.028  51.555  1.00297.54           N
ATOM   1433  CA  THR X 355      52.116  89.128  51.105  1.00297.54           C
ATOM   1434  CB  THR X 355      51.541  88.273  52.195  1.00297.54           C
ATOM   1435  OG1 THR X 355      50.689  87.288  51.632  1.00297.54           O
ATOM   1436  CG2 THR X 355      50.754  89.167  53.170  1.00297.54           C
ATOM   1437  C   THR X 355      50.991  89.914  50.523  1.00297.54           C
ATOM   1438  O   THR X 355      50.681  91.014  50.977  1.00297.54           O
ATOM   1439  N   GLN X 356      50.363  89.353  49.471  1.00292.52           N
ATOM   1440  CA  GLN X 356      49.252  90.006  48.849  1.00292.52           C
ATOM   1441  CB  GLN X 356      49.163  89.791  47.330  1.00292.52           C
ATOM   1442  CG  GLN X 356      47.959  90.495  46.702  1.00292.52           C
ATOM   1443  CD  GLN X 356      48.052  91.975  47.044  1.00292.52           C
ATOM   1444  OE1 GLN X 356      49.114  92.585  46.934  1.00292.52           O
ATOM   1445  NE2 GLN X 356      46.910  92.566  47.488  1.00292.52           N
ATOM   1446  C   GLN X 356      48.001  89.459  49.448  1.00292.52           C
ATOM   1447  O   GLN X 356      47.939  88.298  49.849  1.00292.52           O
ATOM   1448  N   PHE X 357      46.972  90.319  49.544  1.00 98.41           N
ATOM   1449  CA  PHE X 357      45.712  89.935  50.104  1.00 98.41           C
ATOM   1450  CB  PHE X 357      44.736  91.115  50.252  1.00 98.41           C
ATOM   1451  CG  PHE X 357      43.483  90.578  50.855  1.00 98.41           C
ATOM   1452  CD1 PHE X 357      43.397  90.379  52.213  1.00 98.41           C
ATOM   1453  CD2 PHE X 357      42.394  90.274  50.067  1.00 98.41           C
ATOM   1454  CE1 PHE X 357      42.246  89.884  52.781  1.00 98.41           C
ATOM   1455  CE2 PHE X 357      41.242  89.780  50.629  1.00 98.41           C
ATOM   1456  CZ  PHE X 357      41.166  89.583  51.986  1.00 98.41           C
ATOM   1457  C   PHE X 357      45.066  88.931  49.203  1.00 98.41           C
ATOM   1458  O   PHE X 357      44.521  87.929  49.666  1.00 98.41           O
ATOM   1459  N   VAL X 358      45.130  89.164  47.878  1.00 88.47           N
ATOM   1460  CA  VAL X 358      44.454  88.290  46.969  1.00 88.47           C
ATOM   1461  CB  VAL X 358      44.592  88.689  45.529  1.00 88.47           C
ATOM   1462  CG1 VAL X 358      43.899  90.049  45.332  1.00 88.47           C
ATOM   1463  CG2 VAL X 358      46.086  88.685  45.163  1.00 88.47           C
ATOM   1464  C   VAL X 358      45.008  86.916  47.123  1.00 88.47           C
ATOM   1465  O   VAL X 358      46.214  86.719  47.260  1.00 88.47           O
ATOM   1466  N   LEU X 359      44.099  85.924  47.120  1.00 53.15           N
ATOM   1467  CA  LEU X 359      44.468  84.553  47.293  1.00 53.15           C
ATOM   1468  CB  LEU X 359      43.244  83.623  47.321  1.00 53.15           C
ATOM   1469  CG  LEU X 359      42.210  84.012  48.396  1.00 53.15           C
ATOM   1470  CD1 LEU X 359      41.067  82.986  48.474  1.00 53.15           C
ATOM   1471  CD2 LEU X 359      42.877  84.285  49.752  1.00 53.15           C
ATOM   1472  C   LEU X 359      45.309  84.149  46.126  1.00 53.15           C
ATOM   1473  O   LEU X 359      46.350  83.514  46.289  1.00 53.15           O
ATOM   1474  N   ASN X 360      44.877  84.525  44.908  1.00164.91           N
ATOM   1475  CA  ASN X 360      45.602  84.148  43.730  1.00164.91           C
ATOM   1476  CB  ASN X 360      44.742  84.138  42.453  1.00164.91           C
ATOM   1477  CG  ASN X 360      43.713  83.022  42.570  1.00164.91           C
ATOM   1478  OD1 ASN X 360      43.858  82.105  43.376  1.00164.91           O
ATOM   1479  ND2 ASN X 360      42.643  83.097  41.734  1.00164.91           N
ATOM   1480  C   ASN X 360      46.698  85.137  43.511  1.00164.91           C
ATOM   1481  O   ASN X 360      46.589  86.300  43.895  1.00164.91           O
ATOM   1482  N   GLY X 361      47.802  84.675  42.892  1.00114.81           N
ATOM   1483  CA  GLY X 361      48.897  85.539  42.566  1.00114.81           C
ATOM   1484  C   GLY X 361      49.381  85.089  41.226  1.00114.81           C
ATOM   1485  O   GLY X 361      49.617  83.902  41.009  1.00114.81           O
ATOM   1486  N   ASP X 362      49.548  86.036  40.283  1.00 71.43           N
ATOM   1487  CA  ASP X 362      49.953  85.649  38.965  1.00 71.43           C
ATOM   1488  CB  ASP X 362      50.028  86.844  38.000  1.00 71.43           C
ATOM   1489  CG  ASP X 362      48.604  87.338  37.784  1.00 71.43           C
ATOM   1490  OD1 ASP X 362      47.711  86.482  37.544  1.00 71.43           O
ATOM   1491  OD2 ASP X 362      48.388  88.577  37.854  1.00 71.43           O
ATOM   1492  C   ASP X 362      51.313  85.038  39.045  1.00 71.43           C
ATOM   1493  O   ASP X 362      51.537  83.932  38.554  1.00 71.43           O
ATOM   1494  N   ALA X 363      52.258  85.737  39.701  1.00206.93           N
ATOM   1495  CA  ALA X 363      53.596  85.236  39.836  1.00206.93           C
ATOM   1496  CB  ALA X 363      53.688  83.883  40.565  1.00206.93           C
ATOM   1497  C   ALA X 363      54.223  85.086  38.482  1.00206.93           C
ATOM   1498  O   ALA X 363      53.543  85.067  37.457  1.00206.93           O
ATOM   1499  N   LEU X 364      55.567  85.001  38.456  1.00111.88           N
ATOM   1500  CA  LEU X 364      56.257  84.802  37.218  1.00111.88           C
ATOM   1501  CB  LEU X 364      57.665  85.421  37.193  1.00111.88           C
ATOM   1502  CG  LEU X 364      57.663  86.952  37.374  1.00111.88           C
ATOM   1503  CD1 LEU X 364      59.086  87.527  37.331  1.00111.88           C
ATOM   1504  CD2 LEU X 364      56.713  87.636  36.380  1.00111.88           C
ATOM   1505  C   LEU X 364      56.396  83.325  37.086  1.00111.88           C
ATOM   1506  O   LEU X 364      56.748  82.650  38.051  1.00111.88           O
ATOM   1507  N   LYS X 365      56.118  82.778  35.884  1.00165.76           N
ATOM   1508  CA  LYS X 365      56.137  81.353  35.730  1.00165.76           C
ATOM   1509  CB  LYS X 365      55.747  80.881  34.318  1.00165.76           C
ATOM   1510  CG  LYS X 365      54.326  81.257  33.895  1.00165.76           C
ATOM   1511  CD  LYS X 365      54.064  81.043  32.402  1.00165.76           C
ATOM   1512  CE  LYS X 365      55.081  81.740  31.494  1.00165.76           C
ATOM   1513  NZ  LYS X 365      54.995  83.208  31.664  1.00165.76           N
ATOM   1514  C   LYS X 365      57.528  80.873  35.964  1.00165.76           C
ATOM   1515  O   LYS X 365      58.370  80.908  35.069  1.00165.76           O
ATOM   1516  N   VAL X 366      57.799  80.408  37.195  1.00159.43           N
ATOM   1517  CA  VAL X 366      59.094  79.898  37.519  1.00159.43           C
ATOM   1518  CB  VAL X 366      59.287  79.637  38.980  1.00159.43           C
ATOM   1519  CG1 VAL X 366      58.320  78.527  39.428  1.00159.43           C
ATOM   1520  CG2 VAL X 366      60.770  79.296  39.200  1.00159.43           C
ATOM   1521  C   VAL X 366      59.292  78.607  36.803  1.00159.43           C
ATOM   1522  O   VAL X 366      60.385  78.308  36.325  1.00159.43           O
ATOM   1523  N   VAL X 367      58.210  77.810  36.691  1.00104.26           N
ATOM   1524  CA  VAL X 367      58.322  76.492  36.142  1.00104.26           C
ATOM   1525  CB  VAL X 367      56.988  75.817  36.001  1.00104.26           C
ATOM   1526  CG1 VAL X 367      57.196  74.444  35.343  1.00104.26           C
ATOM   1527  CG2 VAL X 367      56.323  75.759  37.387  1.00104.26           C
ATOM   1528  C   VAL X 367      58.920  76.580  34.778  1.00104.26           C
ATOM   1529  O   VAL X 367      59.910  75.907  34.492  1.00104.26           O
ATOM   1530  N   GLU X 368      58.350  77.417  33.892  1.00188.91           N
ATOM   1531  CA  GLU X 368      58.971  77.512  32.604  1.00188.91           C
ATOM   1532  CB  GLU X 368      58.026  77.151  31.443  1.00188.91           C
ATOM   1533  CG  GLU X 368      57.599  75.683  31.464  1.00188.91           C
ATOM   1534  CD  GLU X 368      56.674  75.422  30.285  1.00188.91           C
ATOM   1535  OE1 GLU X 368      56.452  76.366  29.481  1.00188.91           O
ATOM   1536  OE2 GLU X 368      56.184  74.266  30.173  1.00188.91           O
ATOM   1537  C   GLU X 368      59.393  78.928  32.432  1.00188.91           C
ATOM   1538  O   GLU X 368      58.616  79.766  31.981  1.00188.91           O
ATOM   1539  N   LYS X 369      60.657  79.218  32.792  1.00309.10           N
ATOM   1540  CA  LYS X 369      61.225  80.530  32.694  1.00309.10           C
ATOM   1541  CB  LYS X 369      60.532  81.617  33.537  1.00309.10           C
ATOM   1542  CG  LYS X 369      59.314  82.258  32.873  1.00309.10           C
ATOM   1543  CD  LYS X 369      59.652  82.944  31.548  1.00309.10           C
ATOM   1544  CE  LYS X 369      60.774  83.979  31.666  1.00309.10           C
ATOM   1545  NZ  LYS X 369      60.319  85.134  32.471  1.00309.10           N
ATOM   1546  C   LYS X 369      62.606  80.430  33.232  1.00309.10           C
ATOM   1547  O   LYS X 369      63.210  79.359  33.245  1.00309.10           O
ATOM   1548  N   THR X 370      63.141  81.576  33.686  1.00223.10           N
ATOM   1549  CA  THR X 370      64.442  81.576  34.272  1.00223.10           C
ATOM   1550  CB  THR X 370      64.969  82.949  34.570  1.00223.10           C
ATOM   1551  OG1 THR X 370      66.317  82.874  35.009  1.00223.10           O
ATOM   1552  CG2 THR X 370      64.082  83.588  35.652  1.00223.10           C
ATOM   1553  C   THR X 370      64.298  80.852  35.565  1.00223.10           C
ATOM   1554  O   THR X 370      63.187  80.558  36.004  1.00223.10           O
ATOM   1555  N   GLN X 371      65.430  80.525  36.207  1.00109.21           N
ATOM   1556  CA  GLN X 371      65.354  79.772  37.420  1.00109.21           C
ATOM   1557  CB  GLN X 371      66.747  79.498  38.007  1.00109.21           C
ATOM   1558  CG  GLN X 371      67.497  80.779  38.378  1.00109.21           C
ATOM   1559  CD  GLN X 371      68.874  80.395  38.898  1.00109.21           C
ATOM   1560  OE1 GLN X 371      69.006  79.811  39.972  1.00109.21           O
ATOM   1561  NE2 GLN X 371      69.933  80.730  38.112  1.00109.21           N
ATOM   1562  C   GLN X 371      64.574  80.559  38.420  1.00109.21           C
ATOM   1563  O   GLN X 371      63.665  80.030  39.058  1.00109.21           O
ATOM   1564  N   SER X 372      64.889  81.859  38.565  1.00183.49           N
ATOM   1565  CA  SER X 372      64.178  82.638  39.532  1.00183.49           C
ATOM   1566  CB  SER X 372      64.608  82.367  40.984  1.00183.49           C
ATOM   1567  OG  SER X 372      64.320  81.025  41.346  1.00183.49           O
ATOM   1568  C   SER X 372      64.495  84.069  39.270  1.00183.49           C
ATOM   1569  O   SER X 372      65.208  84.403  38.325  1.00183.49           O
ATOM   1570  N   ASN X 373      63.941  84.957  40.116  1.00129.46           N
ATOM   1571  CA  ASN X 373      64.232  86.351  40.004  1.00129.46           C
ATOM   1572  CB  ASN X 373      63.406  87.226  40.959  1.00129.46           C
ATOM   1573  CG  ASN X 373      63.741  86.777  42.374  1.00129.46           C
ATOM   1574  OD1 ASN X 373      64.404  87.487  43.129  1.00129.46           O
ATOM   1575  ND2 ASN X 373      63.279  85.552  42.740  1.00129.46           N
ATOM   1576  C   ASN X 373      65.660  86.483  40.399  1.00129.46           C
ATOM   1577  O   ASN X 373      66.227  85.581  41.013  1.00129.46           O
ATOM   1578  N   LEU X 374      66.293  87.611  40.043  1.00108.18           N
ATOM   1579  CA  LEU X 374      67.682  87.728  40.354  1.00108.18           C
ATOM   1580  CB  LEU X 374      68.311  89.039  39.825  1.00108.18           C
ATOM   1581  CG  LEU X 374      69.847  89.201  39.958  1.00108.18           C
ATOM   1582  CD1 LEU X 374      70.291  90.552  39.377  1.00108.18           C
ATOM   1583  CD2 LEU X 374      70.372  89.023  41.391  1.00108.18           C
ATOM   1584  C   LEU X 374      67.804  87.689  41.843  1.00108.18           C
ATOM   1585  O   LEU X 374      67.086  88.379  42.565  1.00108.18           O
ATOM   1586  N   HIS X 375      68.721  86.830  42.328  1.00112.96           N
ATOM   1587  CA  HIS X 375      69.035  86.739  43.724  1.00112.96           C
ATOM   1588  ND1 HIS X 375      66.617  85.907  45.912  1.00112.96           N
ATOM   1589  CG  HIS X 375      67.145  85.358  44.764  1.00112.96           C
ATOM   1590  CB  HIS X 375      68.600  85.429  44.406  1.00112.96           C
ATOM   1591  NE2 HIS X 375      64.931  84.932  44.841  1.00112.96           N
ATOM   1592  CD2 HIS X 375      66.102  84.767  44.121  1.00112.96           C
ATOM   1593  CE1 HIS X 375      65.290  85.622  45.907  1.00112.96           C
ATOM   1594  C   HIS X 375      70.522  86.772  43.815  1.00112.96           C
ATOM   1595  O   HIS X 375      71.217  86.205  42.973  1.00112.96           O
ATOM   1596  N   VAL X 376      71.052  87.462  44.841  1.00142.33           N
ATOM   1597  CA  VAL X 376      72.472  87.526  44.994  1.00142.33           C
ATOM   1598  CB  VAL X 376      72.908  88.437  46.105  1.00142.33           C
ATOM   1599  CG1 VAL X 376      72.494  89.875  45.745  1.00142.33           C
ATOM   1600  CG2 VAL X 376      72.311  87.937  47.431  1.00142.33           C
ATOM   1601  C   VAL X 376      72.981  86.150  45.286  1.00142.33           C
ATOM   1602  O   VAL X 376      73.982  85.720  44.715  1.00142.33           O
ATOM   1603  N   ASN X 377      72.288  85.408  46.173  1.00 91.04           N
ATOM   1604  CA  ASN X 377      72.758  84.103  46.539  1.00 91.04           C
ATOM   1605  CB  ASN X 377      72.171  83.581  47.864  1.00 91.04           C
ATOM   1606  CG  ASN X 377      70.657  83.497  47.739  1.00 91.04           C
ATOM   1607  OD1 ASN X 377      70.020  84.364  47.142  1.00 91.04           O
ATOM   1608  ND2 ASN X 377      70.062  82.428  48.334  1.00 91.04           N
ATOM   1609  C   ASN X 377      72.437  83.133  45.450  1.00 91.04           C
ATOM   1610  O   ASN X 377      71.402  83.227  44.792  1.00 91.04           O
ATOM   1611  N   SER X 378      73.360  82.177  45.227  1.00 29.39           N
ATOM   1612  CA  SER X 378      73.217  81.185  44.203  1.00 29.39           C
ATOM   1613  CB  SER X 378      74.455  80.279  44.079  1.00 29.39           C
ATOM   1614  OG  SER X 378      75.580  81.041  43.668  1.00 29.39           O
ATOM   1615  C   SER X 378      72.060  80.301  44.535  1.00 29.39           C
ATOM   1616  O   SER X 378      71.248  79.974  43.670  1.00 29.39           O
ATOM   1617  N   LEU X 379      71.941  79.908  45.815  1.00100.44           N
ATOM   1618  CA  LEU X 379      70.897  78.996  46.171  1.00100.44           C
ATOM   1619  CB  LEU X 379      70.942  78.597  47.658  1.00100.44           C
ATOM   1620  CG  LEU X 379      69.841  77.614  48.092  1.00100.44           C
ATOM   1621  CD1 LEU X 379      69.999  76.254  47.398  1.00100.44           C
ATOM   1622  CD2 LEU X 379      69.788  77.494  49.625  1.00100.44           C
ATOM   1623  C   LEU X 379      69.599  79.677  45.904  1.00100.44           C
ATOM   1624  O   LEU X 379      69.371  80.805  46.339  1.00100.44           O
ATOM   1625  N   ALA X 380      68.712  79.006  45.149  1.00 81.06           N
ATOM   1626  CA  ALA X 380      67.440  79.590  44.858  1.00 81.06           C
ATOM   1627  CB  ALA X 380      67.497  80.693  43.786  1.00 81.06           C
ATOM   1628  C   ALA X 380      66.583  78.502  44.321  1.00 81.06           C
ATOM   1629  O   ALA X 380      67.083  77.464  43.895  1.00 81.06           O
ATOM   1630  N   ALA X 381      65.254  78.703  44.346  1.00 53.99           N
ATOM   1631  CA  ALA X 381      64.414  77.680  43.814  1.00 53.99           C
ATOM   1632  CB  ALA X 381      63.991  76.630  44.857  1.00 53.99           C
ATOM   1633  C   ALA X 381      63.164  78.316  43.311  1.00 53.99           C
ATOM   1634  O   ALA X 381      62.775  79.398  43.746  1.00 53.99           O
ATOM   1635  N   GLY X 382      62.527  77.648  42.335  1.00 77.52           N
ATOM   1636  CA  GLY X 382      61.256  78.054  41.824  1.00 77.52           C
ATOM   1637  C   GLY X 382      60.546  76.763  41.644  1.00 77.52           C
ATOM   1638  O   GLY X 382      60.647  76.120  40.601  1.00 77.52           O
ATOM   1639  N   PHE X 383      59.798  76.355  42.679  1.00106.69           N
ATOM   1640  CA  PHE X 383      59.184  75.065  42.646  1.00106.69           C
ATOM   1641  CB  PHE X 383      60.227  73.928  42.603  1.00106.69           C
ATOM   1642  CG  PHE X 383      59.559  72.622  42.315  1.00106.69           C
ATOM   1643  CD1 PHE X 383      59.088  72.349  41.051  1.00106.69           C
ATOM   1644  CD2 PHE X 383      59.432  71.652  43.285  1.00106.69           C
ATOM   1645  CE1 PHE X 383      58.480  71.148  40.772  1.00106.69           C
ATOM   1646  CE2 PHE X 383      58.824  70.452  43.015  1.00106.69           C
ATOM   1647  CZ  PHE X 383      58.342  70.197  41.755  1.00106.69           C
ATOM   1648  C   PHE X 383      58.428  74.980  43.926  1.00106.69           C
ATOM   1649  O   PHE X 383      57.566  75.812  44.203  1.00106.69           O
ATOM   1650  N   GLN X 384      58.728  73.949  44.733  1.00111.95           N
ATOM   1651  CA  GLN X 384      58.078  73.784  45.994  1.00111.95           C
ATOM   1652  CB  GLN X 384      58.505  72.510  46.748  1.00111.95           C
ATOM   1653  CG  GLN X 384      59.985  72.470  47.133  1.00111.95           C
ATOM   1654  CD  GLN X 384      60.237  71.155  47.861  1.00111.95           C
ATOM   1655  OE1 GLN X 384      59.312  70.381  48.104  1.00111.95           O
ATOM   1656  NE2 GLN X 384      61.519  70.897  48.231  1.00111.95           N
ATOM   1657  C   GLN X 384      58.434  74.971  46.810  1.00111.95           C
ATOM   1658  O   GLN X 384      59.560  75.461  46.760  1.00111.95           O
ATOM   1659  N   PHE X 385      57.462  75.472  47.592  1.00136.72           N
ATOM   1660  CA  PHE X 385      57.686  76.687  48.306  1.00136.72           C
ATOM   1661  CB  PHE X 385      56.436  77.573  48.394  1.00136.72           C
ATOM   1662  CG  PHE X 385      56.147  78.032  47.008  1.00136.72           C
ATOM   1663  CD1 PHE X 385      55.391  77.256  46.161  1.00136.72           C
ATOM   1664  CD2 PHE X 385      56.644  79.233  46.554  1.00136.72           C
ATOM   1665  CE1 PHE X 385      55.126  77.677  44.880  1.00136.72           C
ATOM   1666  CE2 PHE X 385      56.383  79.658  45.274  1.00136.72           C
ATOM   1667  CZ  PHE X 385      55.623  78.879  44.435  1.00136.72           C
ATOM   1668  C   PHE X 385      58.121  76.379  49.689  1.00136.72           C
ATOM   1669  O   PHE X 385      57.662  75.421  50.306  1.00136.72           O
ATOM   1670  N   VAL X 386      59.055  77.205  50.195  1.00 81.07           N
ATOM   1671  CA  VAL X 386      59.594  77.042  51.512  1.00 81.07           C
ATOM   1672  CB  VAL X 386      60.864  76.227  51.491  1.00 81.07           C
ATOM   1673  CG1 VAL X 386      61.431  76.062  52.913  1.00 81.07           C
ATOM   1674  CG2 VAL X 386      60.555  74.888  50.797  1.00 81.07           C
ATOM   1675  C   VAL X 386      59.912  78.424  51.995  1.00 81.07           C
ATOM   1676  O   VAL X 386      59.874  79.381  51.227  1.00 81.07           O
ATOM   1677  N   GLU X 387      60.198  78.560  53.306  1.00243.58           N
ATOM   1678  CA  GLU X 387      60.584  79.801  53.911  1.00243.58           C
ATOM   1679  CB  GLU X 387      62.003  80.272  53.531  1.00243.58           C
ATOM   1680  CG  GLU X 387      62.177  80.621  52.050  1.00243.58           C
ATOM   1681  CD  GLU X 387      63.615  81.066  51.827  1.00243.58           C
ATOM   1682  OE1 GLU X 387      64.436  80.917  52.771  1.00243.58           O
ATOM   1683  OE2 GLU X 387      63.909  81.564  50.708  1.00243.58           O
ATOM   1684  C   GLU X 387      59.619  80.883  53.558  1.00243.58           C
ATOM   1685  O   GLU X 387      60.019  81.964  53.131  1.00243.58           O
ATOM   1686  N   TYR X 388      58.310  80.624  53.737  1.00 98.80           N
ATOM   1687  CA  TYR X 388      57.342  81.649  53.475  1.00 98.80           C
ATOM   1688  CB  TYR X 388      55.994  81.100  52.980  1.00 98.80           C
ATOM   1689  CG  TYR X 388      55.090  82.261  52.759  1.00 98.80           C
ATOM   1690  CD1 TYR X 388      55.197  83.026  51.621  1.00 98.80           C
ATOM   1691  CD2 TYR X 388      54.130  82.576  53.691  1.00 98.80           C
ATOM   1692  CE1 TYR X 388      54.358  84.097  51.420  1.00 98.80           C
ATOM   1693  CE2 TYR X 388      53.289  83.645  53.495  1.00 98.80           C
ATOM   1694  CZ  TYR X 388      53.402  84.407  52.359  1.00 98.80           C
ATOM   1695  OH  TYR X 388      52.540  85.504  52.154  1.00 98.80           O
ATOM   1696  C   TYR X 388      57.103  82.372  54.764  1.00 98.80           C
ATOM   1697  O   TYR X 388      56.919  81.747  55.807  1.00 98.80           O
ATOM   1698  N   ARG X 389      57.158  83.720  54.736  1.00104.42           N
ATOM   1699  CA  ARG X 389      56.912  84.473  55.936  1.00104.42           C
ATOM   1700  CB  ARG X 389      58.230  84.838  56.645  1.00104.42           C
ATOM   1701  CG  ARG X 389      59.226  85.562  55.728  1.00104.42           C
ATOM   1702  CD  ARG X 389      60.438  86.155  56.442  1.00104.42           C
ATOM   1703  NE  ARG X 389      61.291  86.808  55.409  1.00104.42           N
ATOM   1704  CZ  ARG X 389      62.435  87.451  55.780  1.00104.42           C
ATOM   1705  NH1 ARG X 389      62.780  87.516  57.099  1.00104.42           N
ATOM   1706  NH2 ARG X 389      63.234  88.024  54.833  1.00104.42           N
ATOM   1707  C   ARG X 389      56.194  85.747  55.582  1.00104.42           C
ATOM   1708  O   ARG X 389      56.819  86.774  55.321  1.00104.42           O
ATOM   1709  N   ALA X 390      54.850  85.740  55.517  1.00 76.91           N
ATOM   1710  CA  ALA X 390      54.259  87.006  55.192  1.00 76.91           C
ATOM   1711  CB  ALA X 390      52.816  86.901  54.650  1.00 76.91           C
ATOM   1712  C   ALA X 390      54.327  87.984  56.342  1.00 76.91           C
ATOM   1713  O   ALA X 390      54.820  89.095  56.155  1.00 76.91           O
ATOM   1714  N   PRO X 391      53.871  87.647  57.530  1.00153.00           N
ATOM   1715  CA  PRO X 391      53.926  88.625  58.588  1.00153.00           C
ATOM   1716  CD  PRO X 391      52.673  86.826  57.649  1.00153.00           C
ATOM   1717  CB  PRO X 391      52.863  88.224  59.609  1.00153.00           C
ATOM   1718  CG  PRO X 391      51.838  87.439  58.780  1.00153.00           C
ATOM   1719  C   PRO X 391      55.248  88.869  59.229  1.00153.00           C
ATOM   1720  O   PRO X 391      55.482  89.988  59.682  1.00153.00           O
ATOM   1721  N   ASN X 392      56.136  87.862  59.292  1.00 82.12           N
ATOM   1722  CA  ASN X 392      57.300  88.120  60.080  1.00 82.12           C
ATOM   1723  CB  ASN X 392      57.108  87.768  61.562  1.00 82.12           C
ATOM   1724  CG  ASN X 392      56.126  88.779  62.137  1.00 82.12           C
ATOM   1725  OD1 ASN X 392      55.035  88.423  62.579  1.00 82.12           O
ATOM   1726  ND2 ASN X 392      56.526  90.080  62.132  1.00 82.12           N
ATOM   1727  C   ASN X 392      58.455  87.336  59.573  1.00 82.12           C
ATOM   1728  O   ASN X 392      58.488  86.913  58.420  1.00 82.12           O
ATOM   1729  N   GLY X 393      59.429  87.108  60.474  1.00 53.56           N
ATOM   1730  CA  GLY X 393      60.676  86.494  60.142  1.00 53.56           C
ATOM   1731  C   GLY X 393      60.414  85.222  59.434  1.00 53.56           C
ATOM   1732  O   GLY X 393      59.340  84.631  59.543  1.00 53.56           O
ATOM   1733  N   VAL X 394      61.432  84.769  58.684  1.00 33.69           N
ATOM   1734  CA  VAL X 394      61.244  83.612  57.877  1.00 33.69           C
ATOM   1735  CB  VAL X 394      62.468  83.219  57.105  1.00 33.69           C
ATOM   1736  CG1 VAL X 394      62.180  81.903  56.364  1.00 33.69           C
ATOM   1737  CG2 VAL X 394      62.861  84.384  56.181  1.00 33.69           C
ATOM   1738  C   VAL X 394      60.906  82.488  58.779  1.00 33.69           C
ATOM   1739  O   VAL X 394      61.643  82.161  59.709  1.00 33.69           O
ATOM   1740  N   ARG X 395      59.738  81.883  58.521  1.00134.91           N
ATOM   1741  CA  ARG X 395      59.349  80.730  59.257  1.00134.91           C
ATOM   1742  CB  ARG X 395      57.910  80.799  59.793  1.00134.91           C
ATOM   1743  CG  ARG X 395      56.851  81.006  58.709  1.00134.91           C
ATOM   1744  CD  ARG X 395      55.473  81.343  59.280  1.00134.91           C
ATOM   1745  NE  ARG X 395      55.677  82.408  60.301  1.00134.91           N
ATOM   1746  CZ  ARG X 395      55.702  83.723  59.939  1.00134.91           C
ATOM   1747  NH1 ARG X 395      55.536  84.075  58.631  1.00134.91           N
ATOM   1748  NH2 ARG X 395      55.901  84.685  60.886  1.00134.91           N
ATOM   1749  C   ARG X 395      59.438  79.629  58.266  1.00134.91           C
ATOM   1750  O   ARG X 395      58.873  79.717  57.177  1.00134.91           O
ATOM   1751  N   VAL X 396      60.182  78.566  58.610  1.00 93.46           N
ATOM   1752  CA  VAL X 396      60.345  77.504  57.672  1.00 93.46           C
ATOM   1753  CB  VAL X 396      61.437  76.541  58.024  1.00 93.46           C
ATOM   1754  CG1 VAL X 396      61.026  75.788  59.300  1.00 93.46           C
ATOM   1755  CG2 VAL X 396      61.691  75.626  56.814  1.00 93.46           C
ATOM   1756  C   VAL X 396      59.075  76.738  57.645  1.00 93.46           C
ATOM   1757  O   VAL X 396      58.396  76.598  58.660  1.00 93.46           O
ATOM   1758  N   LYS X 397      58.706  76.245  56.452  1.00 90.37           N
ATOM   1759  CA  LYS X 397      57.510  75.473  56.357  1.00 90.37           C
ATOM   1760  CB  LYS X 397      56.696  75.813  55.098  1.00 90.37           C
ATOM   1761  CG  LYS X 397      56.183  77.254  55.088  1.00 90.37           C
ATOM   1762  CD  LYS X 397      55.804  77.762  53.695  1.00 90.37           C
ATOM   1763  CE  LYS X 397      54.421  77.316  53.220  1.00 90.37           C
ATOM   1764  NZ  LYS X 397      54.157  77.859  51.867  1.00 90.37           N
ATOM   1765  C   LYS X 397      57.945  74.055  56.233  1.00 90.37           C
ATOM   1766  O   LYS X 397      58.291  73.593  55.147  1.00 90.37           O
ATOM   1767  N   VAL X 398      57.945  73.316  57.356  1.00 53.11           N
ATOM   1768  CA  VAL X 398      58.300  71.937  57.240  1.00 53.11           C
ATOM   1769  CB  VAL X 398      58.645  71.295  58.550  1.00 53.11           C
ATOM   1770  CG1 VAL X 398      58.853  69.789  58.319  1.00 53.11           C
ATOM   1771  CG2 VAL X 398      59.869  72.015  59.142  1.00 53.11           C
ATOM   1772  C   VAL X 398      57.051  71.303  56.747  1.00 53.11           C
ATOM   1773  O   VAL X 398      56.068  71.204  57.478  1.00 53.11           O
ATOM   1774  N   GLU X 399      57.050  70.856  55.481  1.00106.61           N
ATOM   1775  CA  GLU X 399      55.810  70.376  54.966  1.00106.61           C
ATOM   1776  CB  GLU X 399      55.022  71.439  54.186  1.00106.61           C
ATOM   1777  CG  GLU X 399      54.511  72.587  55.054  1.00106.61           C
ATOM   1778  CD  GLU X 399      53.758  73.544  54.143  1.00106.61           C
ATOM   1779  OE1 GLU X 399      52.846  73.074  53.411  1.00106.61           O
ATOM   1780  OE2 GLU X 399      54.087  74.760  54.169  1.00106.61           O
ATOM   1781  C   GLU X 399      56.067  69.252  54.025  1.00106.61           C
ATOM   1782  O   GLU X 399      57.203  68.831  53.816  1.00106.61           O
ATOM   1783  N   VAL X 400      54.967  68.725  53.456  1.00143.57           N
ATOM   1784  CA  VAL X 400      55.018  67.668  52.496  1.00143.57           C
ATOM   1785  CB  VAL X 400      55.713  68.088  51.222  1.00143.57           C
ATOM   1786  CG1 VAL X 400      55.703  66.938  50.195  1.00143.57           C
ATOM   1787  CG2 VAL X 400      55.046  69.374  50.715  1.00143.57           C
ATOM   1788  C   VAL X 400      55.759  66.549  53.146  1.00143.57           C
ATOM   1789  O   VAL X 400      56.589  65.876  52.540  1.00143.57           O
ATOM   1790  N   ASP X 401      55.485  66.321  54.439  1.00172.42           N
ATOM   1791  CA  ASP X 401      56.149  65.218  55.050  1.00172.42           C
ATOM   1792  CB  ASP X 401      56.394  65.392  56.558  1.00172.42           C
ATOM   1793  CG  ASP X 401      57.335  64.284  57.011  1.00172.42           C
ATOM   1794  OD1 ASP X 401      57.086  63.102  56.653  1.00172.42           O
ATOM   1795  OD2 ASP X 401      58.319  64.609  57.728  1.00172.42           O
ATOM   1796  C   ASP X 401      55.233  64.064  54.872  1.00172.42           C
ATOM   1797  O   ASP X 401      54.172  63.998  55.491  1.00172.42           O
ATOM   1798  N   PRO X 402      55.586  63.190  53.975  1.00128.34           N
ATOM   1799  CA  PRO X 402      54.791  62.022  53.771  1.00128.34           C
ATOM   1800  CD  PRO X 402      56.967  62.994  53.569  1.00128.34           C
ATOM   1801  CB  PRO X 402      55.565  61.180  52.763  1.00128.34           C
ATOM   1802  CG  PRO X 402      57.031  61.533  53.083  1.00128.34           C
ATOM   1803  C   PRO X 402      54.709  61.337  55.094  1.00128.34           C
ATOM   1804  O   PRO X 402      55.722  60.815  55.557  1.00128.34           O
ATOM   1805  N   PHE X 403      53.520  61.317  55.715  1.00110.18           N
ATOM   1806  CA  PHE X 403      53.351  60.602  56.942  1.00110.18           C
ATOM   1807  CB  PHE X 403      54.122  61.186  58.136  1.00110.18           C
ATOM   1808  CG  PHE X 403      54.142  60.123  59.180  1.00110.18           C
ATOM   1809  CD1 PHE X 403      53.120  60.001  60.093  1.00110.18           C
ATOM   1810  CD2 PHE X 403      55.189  59.231  59.228  1.00110.18           C
ATOM   1811  CE1 PHE X 403      53.152  59.009  61.046  1.00110.18           C
ATOM   1812  CE2 PHE X 403      55.226  58.239  60.180  1.00110.18           C
ATOM   1813  CZ  PHE X 403      54.205  58.127  61.093  1.00110.18           C
ATOM   1814  C   PHE X 403      51.904  60.749  57.247  1.00110.18           C
ATOM   1815  O   PHE X 403      51.319  61.796  56.975  1.00110.18           O
ATOM   1816  N   TYR X 404      51.277  59.712  57.825  1.00115.43           N
ATOM   1817  CA  TYR X 404      49.878  59.868  58.063  1.00115.43           C
ATOM   1818  CB  TYR X 404      49.011  58.874  57.273  1.00115.43           C
ATOM   1819  CG  TYR X 404      49.198  59.181  55.827  1.00115.43           C
ATOM   1820  CD1 TYR X 404      50.294  58.704  55.146  1.00115.43           C
ATOM   1821  CD2 TYR X 404      48.276  59.946  55.149  1.00115.43           C
ATOM   1822  CE1 TYR X 404      50.470  58.986  53.812  1.00115.43           C
ATOM   1823  CE2 TYR X 404      48.446  60.231  53.815  1.00115.43           C
ATOM   1824  CZ  TYR X 404      49.545  59.751  53.144  1.00115.43           C
ATOM   1825  OH  TYR X 404      49.722  60.043  51.774  1.00115.43           O
ATOM   1826  C   TYR X 404      49.608  59.639  59.507  1.00115.43           C
ATOM   1827  O   TYR X 404      50.002  58.624  60.079  1.00115.43           O
ATOM   1828  N   ASP X 405      48.932  60.615  60.136  1.00190.08           N
ATOM   1829  CA  ASP X 405      48.535  60.490  61.501  1.00190.08           C
ATOM   1830  CB  ASP X 405      49.065  61.623  62.400  1.00190.08           C
ATOM   1831  CG  ASP X 405      48.610  61.376  63.834  1.00190.08           C
ATOM   1832  OD1 ASP X 405      47.898  60.365  64.074  1.00190.08           O
ATOM   1833  OD2 ASP X 405      48.977  62.200  64.714  1.00190.08           O
ATOM   1834  C   ASP X 405      47.052  60.602  61.476  1.00190.08           C
ATOM   1835  O   ASP X 405      46.505  61.635  61.091  1.00190.08           O
ATOM   1836  N   ASP X 406      46.353  59.528  61.875  1.00 34.16           N
ATOM   1837  CA  ASP X 406      44.929  59.596  61.829  1.00 34.16           C
ATOM   1838  CB  ASP X 406      44.238  58.287  62.250  1.00 34.16           C
ATOM   1839  CG  ASP X 406      44.509  57.248  61.171  1.00 34.16           C
ATOM   1840  OD1 ASP X 406      45.165  57.603  60.155  1.00 34.16           O
ATOM   1841  OD2 ASP X 406      44.060  56.084  61.347  1.00 34.16           O
ATOM   1842  C   ASP X 406      44.485  60.696  62.783  1.00 34.16           C
ATOM   1843  O   ASP X 406      44.705  60.539  64.013  1.00 34.16           O
ATOM   1844  OXT ASP X 406      43.920  61.710  62.292  1.00 34.16           O
TER    1845      ASP X 406
END
