# Supplementary material for: ΦCrAss001 represents the most abundant bacteriophage family in the human gut and infects Bacteroides intestinalis
Source: Nat Commun. 2018 Nov 14;9:4781. doi: 10.1038/s41467-018-07225-7 (PMC6235969; doi:10.1038/s41467-018-07225-7)
Supplement: Supplementary file 8 — Source Data [file 41467_2018_7225_MOESM8_ESM.zip › figure_3a_MS_spectra.xlsx]

## Sheet: Band1
	Sample 1
																				m/z	S/N	Quality Fac.	Res.	Intens.	Area
																				842.56	283.9	1945	7363	3829.22	792
																				856.57	17.1	676	6439	235.73	54
																				870.58	170.2	2101	7463	2250.09	482
																				893.04	6.1	306	8061	87.45	16
																				945.5	22	1107	7959	283.12	64
																				1045.58	200.5	3090	8989	2416.9	589
																				1120.65	6.2	514	6845	73.36	24
																				1179.63	6.7	404	8797	73.92	21
																				1294.66	15.8	1768	8832	152.51	53
																				1320.68	19.2	3189	8823	178.04	64
																				1347.76	9.1	818	8286	82.68	33
																				1398.75	19	2573	8745	162.65	65
																				1424.74	22.9	4070	8601	188.32	81
																				1441.76	78.1	7400	9549	625.9	248
																				1459.75	9	573	9123	71.61	29
																				1584.78	22.1	2971	8784	150.38	76
																				1705.9	156.3	8871	9483	976.02	538
																				1905.07	85.3	2311	10386	446.36	280
																				1982.02	10.5	830	7980	50.83	41
																				2211.17	127.5	768	10795	517.89	379

## Sheet: Band2
	Sample 2
																				m/z	S/N	Quality Fac.	Res.	Intens.	Area
																				842.52	924.4	3659	7263	12659.2	2623
																				847.46	11.2	509	7484	160.17	31
																				856.54	111.7	669	8549	1531.6	278
																				870.55	746.3	4178	7405	10086.3	2155
																				920.5	9.8	600	8170	136.34	28
																				945.45	46.5	1720	8755	615.77	125
																				1045.54	814.7	10256	8038	10311.2	2690
																				1064.57	7	91	6296	90.66	30
																				1073.52	9.9	332	8483	127.21	32
																				1092.55	6.3	406	7691	80.79	24
																				1120.58	16.8	1403	8146	206.97	59
																				1166.54	10.4	514	8971	124.64	34
																				1179.56	155.9	2989	9209	1791.43	498
																				1216.59	9.1	609	8023	103.3	34
																				1231.62	26	249	9998	287.47	79
																				1234.61	24.3	233	6805	269.63	109
																				1235.48	27.1	173	15230	297.98	55
																				1294.59	72.2	2965	9284	755.11	243
																				1308.62	54.9	1972	10278	562.09	167
																				1320.6	95.2	4307	10781	962.27	292
																				1347.7	28.2	3711	10026	278.55	90
																				1363.7	8.4	265	10617	83.27	26
																				1398.68	60	6018	11554	575.65	177
																				1424.66	107.6	12880	11418	989.34	316
																				1441.69	267.8	12477	10070	2406.34	877
																				1459.69	44.9	4392	10818	396.3	138
																				1475.72	128.2	6591	11941	1114.91	366
																				1493.7	86.8	10047	10343	753.89	288
																				1532.69	14.1	1117	9350	118.35	51
																				1584.71	97.3	11909	11364	785.98	311
																				1705.81	358.3	10448	11349	2631.5	1227
																				1707.73	130.5	422	14718	983.58	335
																				1765.72	90.6	7463	11848	628.33	297
																				1791.73	33.2	3364	11717	225.16	109
																				1904.99	317.7	6581	11936	1943.08	1044
																				1981.95	35.8	2355	12709	195.44	104
																				2211.07	1062.4	2681	12105	4785.23	3034
																				2233.08	7.7	564	11019	34.17	23
																				2249.04	28.7	1343	10976	127.47	88
																				2284.14	14	1126	11202	60.83	43
																				2300.14	93	2197	15414	397.86	213
																				2330.17	11.6	360	13210	48.5	30
																				2383.97	32.6	405	14264	132.57	80

## Sheet: Band3
	Sample 3
																				m/z	S/N	Quality Fac.	Res.	Intens.	Area
																				813.5	13.2	670	7790	307.99	54
																				842.51	85.9	663	8999	1940.87	326
																				867.44	68	944	8143	1539.08	297
																				870.53	65.4	724	9791	1482.81	239
																				885.53	78	752	8702	1799.14	335
																				906.48	17	677	8956	392.1	71
																				911.49	15	1009	9012	347.54	65
																				952.53	22.2	1055	8985	506.52	101
																				964.45	101.4	1896	8696	2264.84	482
																				977.48	11	694	7602	254.59	61
																				1003.47	14.4	1380	8420	331.92	75
																				1022.49	37.8	593	8741	853.61	194
																				1033.49	100.1	2664	9761	2256.32	478
																				1045.52	56.9	743	11043	1295.45	248
																				1048.53	96.5	1589	10381	2216.66	459
																				1061.53	40.8	852	10639	931.58	189
																				1074.51	91.7	1599	10513	2045.1	432
																				1084.56	76.4	1594	10395	1732.16	375
																				1098.51	15.1	887	10266	351.42	77
																				1113.54	36.2	910	9606	814.81	195
																				1120.52	282.9	10252	9295	6272.17	1608
																				1124.56	259.5	9484	9531	5714.66	1436
																				1149.47	289.7	12370	8653	6330.85	1803
																				1172.62	75.5	2236	10511	1666.85	404
																				1183.6	227.8	25287	9787	4987.41	1334
																				1187.55	16.8	740	12190	376.85	79
																				1193.6	6.4	905	8070	149.06	45
																				1206.57	38	5548	9911	831.74	222
																				1211.48	182	9397	9350	3943	1130
																				1221.59	264.5	21141	9928	5663.94	1568
																				1230.48	44.7	918	9113	967.17	287
																				1235.55	31.4	2337	8798	679.83	211
																				1242.57	65.4	2531	10531	1405.51	375
																				1245.57	75	2656	10453	1613.09	434
																				1249.6	211.2	8575	10346	4527.67	1250
																				1258.53	127.3	14347	10057	2770.52	792
																				1269.57	381.8	29787	9398	8253.13	2575
																				1277.59	156	9715	9731	3342.28	1014
																				1294.62	268.1	19133	10133	5732.66	1724
																				1303.6	45	1523	10727	963.57	271
																				1307.56	284.2	34648	9968	5981.94	1872
																				1317.6	96.3	5697	10459	2020.28	603
																				1320.62	107.5	6086	11244	2299.51	647
																				1324.66	50.2	3230	11710	1072.11	287
																				1342.71	207.8	16680	10513	4376.29	1352
																				1350.6	34.3	1701	8741	719.68	261
																				1364.67	168	15422	10072	3509.34	1157
																				1377.58	9.8	1524	9590	210.49	71
																				1391.61	127.8	2902	10888	2611.93	823
																				1393.65	175.9	7046	10579	3588.05	1176
																				1405.65	31	5215	10743	637.64	205
																				1478.7	38.9	8703	10214	777.05	290
																				1480.73	26.7	1802	10666	542.71	192
																				1486.65	53.6	2118	10223	1056.35	393
																				1497.75	57	14628	10369	1135.77	428
																				1514.62	164.3	12223	9713	3209.58	1324
																				1538.72	47	2383	12041	901.83	312
																				1552.73	9.4	684	11683	186.9	66
																				1554.68	8.1	890	10569	165.19	61
																				1561.66	168.8	13073	9973	3190.64	1369
																				1566.7	8.4	1394	6189	166.61	107
																				1572.74	70	20769	11477	1333.83	499
																				1586.69	513.6	27174	9658	9469.54	4355
																				1591.8	45.7	2241	11250	854.76	339
																				1607.77	132.2	44956	11436	2455.78	982
																				1612.75	34.4	3097	9952	641.64	287
																				1626.81	372.3	23365	9813	6807.39	3225
																				1634.8	112	36049	11653	2068.15	838
																				1643.82	151.4	4024	10311	2719.81	1250
																				1686.74	19	920	9429	338.83	172
																				1697.82	298	17457	10335	5107.77	2517
																				1707.74	15.4	1196	8716	273.18	153
																				1719.82	15.8	948	10859	273.89	127
																				1721.81	10.6	724	11255	186.2	81
																				1745.85	254.6	19387	11482	4269.59	2050
																				1747.76	90.3	2233	15089	1491.99	538
																				1754.82	13.2	1123	10749	225.14	109
																				1765.81	305.7	2414	9824	4985.05	2879
																				1791.77	7.5	693	9173	127.66	73
																				1794.79	11.9	1226	11641	199.23	94
																				1815.89	520.8	602	9284	8090.96	5049
																				1835.81	9.9	742	9164	157.4	96
																				1840.82	15.4	2282	9014	239.59	153
																				1857.92	7.8	1329	9383	122.85	75
																				1882.91	102.6	5329	11090	1527.53	847
																				1893.01	42.3	2772	11904	621.6	328
																				1897.99	62.9	3244	11622	919.28	499
																				1904.94	137	11671	11128	1979.07	1113
																				1915.93	69.3	4594	11323	997.95	556
																				1930.01	45.7	1744	10001	645.9	406
																				1951	136.6	3660	11330	1852.16	1073
																				1974	305.7	2146	10817	4017.3	2476
																				1991.01	12.7	2300	11490	168.41	95
																				2018.06	24	921	11839	301.09	172
																				2024.92	13.4	1296	9997	168	110
																				2144.09	23.7	618	12023	251.21	150
																				2284.11	8.4	967	10110	71.14	54
																				2396.08	22	1198	11855	155	111
																				2441.2	12.8	666	10105	84.33	71
																				2664.31	38.6	697	11018	175.49	161

## Sheet: Band4
	Sample 4
																				m/z	S/N	Quality Fac.	Res.	Intens.	Area
																				824.43	8.8	412	7157	131.85	25
																				833.46	63.5	3794	9277	895.47	146
																				842.51	283.4	5191	7976	3972.58	761
																				856.53	24.5	933	8959	347.95	60
																				870.54	214.1	5589	8218	2956.48	577
																				907.48	12.1	980	9185	168.95	30
																				920.51	15.6	1175	7984	214.49	45
																				939.52	37.2	1110	8942	506.74	100
																				945.47	75	7591	9270	1001.77	196
																				952.51	27.5	1911	8421	371.2	79
																				956.56	11.4	518	9649	158.98	30
																				958.56	9.1	480	8851	126.65	25
																				980.58	253	6046	8741	3332.63	729
																				1000.61	20.8	394	8660	278.21	61
																				1013.62	10.9	728	9694	147.15	30
																				1019.49	41.6	1694	9418	543.69	118
																				1025.58	7.2	632	8543	98.14	22
																				1032.58	20.1	1296	8910	264.52	61
																				1045.6	206.4	9365	8812	2669.67	643
																				1113.53	8.8	332	9344	113.45	27
																				1120.65	30.2	5989	9594	382.91	96
																				1129.62	12.3	611	6702	154.6	54
																				1141.72	24.3	2345	10316	302.19	72
																				1161.58	8.6	394	8340	106.67	31
																				1166.62	13	631	9408	157.72	42
																				1171.71	96.4	4274	11028	1168.16	277
																				1207.65	59.3	4094	10799	679.22	172
																				1231.71	29.9	1455	9941	338.43	93
																				1254.68	10.8	1054	8569	121.13	39
																				1262.63	57.9	13831	9837	640.1	189
																				1276.76	6.3	301	6837	70.18	29
																				1289.67	55.3	7621	10308	599.4	177
																				1313.66	115.4	15076	10101	1214.45	384
																				1320.71	113.4	7158	11299	1208.25	345
																				1327.67	252.1	14823	10686	2622.42	794
																				1336.68	340.5	21656	10420	3509.43	1098
																				1345.77	286.8	37699	11431	3001.67	882
																				1353.7	64.6	6158	10646	670.35	207
																				1363.76	45.3	4269	12394	468.31	129
																				1382.79	7.6	417	11107	79.26	24
																				1393.75	94.2	9998	11214	948.03	297
																				1398.78	112	11276	11461	1113.71	345
																				1409.74	11.2	1282	10593	111.39	36
																				1418.74	36.4	3526	9582	355.11	131
																				1420.84	14.4	382	10037	141.78	49
																				1433.71	19.7	3192	10994	190.59	63
																				1459.77	31	6282	10564	295.38	105
																				1463.75	7.1	209	11024	69.06	23
																				1475.87	8.2	711	10827	78.22	27
																				1532.77	40	7669	10987	360.65	136
																				1554.88	7.9	964	7991	70.45	36
																				1564.78	10.8	324	9574	95.25	41
																				1584.81	229.5	8526	12263	1984.5	745
																				1617.88	14.5	860	9431	122.45	58
																				1634.8	54.1	6575	11587	450.73	186
																				1703.9	73.8	5169	12057	587.47	257
																				1764.83	8.8	325	10146	68.31	36
																				1780.86	26.8	3005	10671	205.39	106
																				1794.85	70.3	13304	12261	532.68	254
																				1838.93	40.1	2336	12417	301.95	149
																				1894.99	18.5	1399	9669	131.52	83
																				1905.01	98.6	5311	12689	692.24	351
																				2010.95	14.7	932	10055	94.66	62
																				2147.14	7.8	894	9870	42.82	31
																				2162.99	15.3	439	9253	81.63	63
																				2211.09	418	1086	13456	2110.56	1233
																				2233.13	7.1	765	9037	34.6	29
																				2284.14	13.9	611	11097	62.35	43
																				2300.13	15.8	966	12831	68.56	43
																				2361.16	113.1	822	12213	469.05	323
																				2663.14	9.2	51	9761	32.17	32
																				2664.24	26.4	745	13267	92.17	71
																				2695.23	39.1	687	12940	134.99	108

## Sheet: Band5
	Sample 5
																				m/z	S/N	Quality Fac.	Res.	Intens.	Area
																				804.31	7.6	152	3168	231.94	90
																				806.43	19.8	1425	6769	557.25	115
																				807.38	10.1	230	6227	299.56	62
																				842.51	74.5	3690	6548	1977.93	454
																				870.55	23	1015	6193	618.09	150
																				881.32	12.3	678	4180	340.79	120
																				889.44	24.9	3779	6701	661.4	159
																				905.45	9.7	643	4933	268.21	81
																				914.57	11.2	720	6501	308.97	74
																				936.51	11.7	997	6099	312.03	84
																				973.57	9.4	716	6432	251.18	67
																				979.54	109.7	11738	7222	2740.82	726
																				986.52	11	725	5728	288.39	89
																				993.56	6.2	615	5615	170.81	51
																				995.55	8.5	1242	8176	225.8	51
																				1003.59	52.3	3134	7994	1286.15	322
																				1033.56	7.4	392	6296	194.72	58
																				1037.59	12	823	6408	303.47	93
																				1045.61	25.3	3058	7828	628.49	165
																				1064.66	50.7	12266	8007	1228.03	336
																				1090.58	12.3	640	7034	300.23	91
																				1107.59	13.4	803	6777	320.88	105
																				1109.55	9.2	733	9491	223	53
																				1118.57	58.9	9871	7285	1361.68	446
																				1146.66	104.1	25046	7748	2347.42	761
																				1165.65	19.3	3406	7577	429.53	139
																				1176.66	14	56	7243	314.97	107
																				1179.68	174.4	22755	7912	3783.8	1269
																				1193.7	9.3	230	6938	208.34	73
																				1194.68	13.7	869	7472	301.02	102
																				1201.74	8.8	835	7140	198.22	69
																				1234.76	173.1	34273	7752	3565.94	1317
																				1263.77	8.9	447	9708	186.29	52
																				1277.77	65.8	32783	8267	1291.17	464
																				1300.67	9	349	5145	181.17	100
																				1302.77	28.2	7103	9049	554.54	190
																				1308.74	134.1	14253	9124	2534.63	888
																				1316.66	20.8	584	6658	397.73	180
																				1320.68	98.6	12285	8359	1838.79	709
																				1330.76	90.2	16576	9004	1669.58	606
																				1340.77	6.3	106	7915	126.03	45
																				1341.76	7.2	151	7135	142.55	60
																				1357.79	29.1	1090	9751	538.63	184
																				1365.73	17	1301	7064	309.03	140
																				1383.76	13.2	1710	8382	238.76	93
																				1390.78	6.3	197	6354	118.12	59
																				1393.83	7.7	707	8059	141.3	57
																				1419.65	7.1	1204	3757	127.56	113
																				1434.87	190.2	15193	8850	3176.59	1356
																				1475.86	299.6	21434	8557	4831.07	2243
																				1493.85	309.1	17435	8295	4944.2	2426
																				1542.92	23.5	4020	9946	363.07	152
																				1638.97	11.6	1137	7551	164.21	99
																				1707.89	373	4664	8885	4823.21	2898
																				1716.95	13.2	1714	8928	174.97	99
																				1778.91	115.8	7263	9945	1422.25	820
																				1839.03	16.7	2325	8366	198.02	139
																				1856.02	139.7	8383	9803	1611.04	1025
																				1908.93	10.8	1276	7557	120.83	96
																				1994.09	12.6	951	8051	124.89	97
																				2129.15	12	1277	9064	99.69	77
																				2211.16	279.4	3448	10580	2094.5	1525
																				2284.22	24.2	2971	11010	172.26	124
																				2384.05	41	721	11206	262.97	201
																				2399.12	18.4	798	9995	116.62	98
																				2623.46	25.3	764	10486	125.81	114
																				2717.16	8	673	8944	36	40

## Sheet: Band6
	Sample 6
																				m/z	S/N	Quality Fac.	Res.	Intens.	Area
																				831.36	42.8	842	7338	686.67	137
																				832.34	14.7	140	8160	235.99	40
																				842.49	180.5	1479	8564	2833.45	505
																				856.51	8.7	110	7605	139.82	27
																				859.46	127.7	3084	9157	1974.09	346
																				870.53	100.5	772	9084	1545.26	271
																				884.43	79.7	1408	8662	1223.1	230
																				915.53	9.5	484	8166	149.18	30
																				1045.58	95.2	3473	9596	1396.29	310
																				1067.61	11.5	306	9059	171.75	41
																				1069.6	15.4	629	8821	227.81	56
																				1078.56	29.7	2930	10311	433.5	95
																				1093.55	50.5	1609	10893	731.4	153
																				1110.51	32.1	1239	8849	460.14	120
																				1149.55	645.7	18482	8886	8956.33	2515
																				1179.64	141.1	5086	10077	1930.01	500
																				1206.66	59.9	6188	11264	817.93	200
																				1221.68	759.4	29896	9206	10029	3017
																				1236.58	137	3889	9312	1814.43	544
																				1252.71	223.7	7259	10627	2902.04	814
																				1256.77	166.8	4305	11994	2152.54	528
																				1258.64	447.5	12061	7955	5771.95	2091
																				1271.64	19.1	1362	9597	247.07	74
																				1287.64	10.3	960	9930	132.64	39
																				1298.75	121.8	7808	11640	1533.16	418
																				1300.61	45.6	1561	10543	572.85	168
																				1308.73	280.8	4779	10832	3525.51	1031
																				1320.64	13.1	531	8522	165.39	59
																				1323.72	12.5	1337	8923	157.82	54
																				1345.66	113.2	9525	11124	1377.57	409
																				1353.68	21.6	2279	11513	267.75	77
																				1364.69	40.6	7844	11719	495.67	143
																				1383.73	14	1630	11494	169.21	50
																				1430.74	302.9	18894	11205	3584.51	1195
																				1465.72	44.2	2990	10303	507.25	185
																				1475.81	410.5	11333	11938	4768.52	1590
																				1493.8	21.1	1384	12366	242.19	78
																				1539.85	54.2	4204	13754	599.28	187
																				1586.78	1431	27638	9463	15250.9	7245
																				1600.81	23.2	1477	13486	252.64	84
																				1607.75	51.1	11214	11872	538.86	209
																				1624.79	7.1	583	8938	76.16	38
																				1632.8	6.5	914	9229	70.46	34
																				1643.91	711.7	10500	10999	7322.57	3263
																				1667.95	8	701	9999	82.46	39
																				1686.83	158.1	12165	12635	1607.87	664
																				1707.83	55.9	5219	12803	556.35	230
																				1766.81	25.5	1422	12848	247.43	106
																				1791.78	180	4708	11998	1693.55	824
																				1794.85	299.9	28550	12692	2824.86	1308
																				1806.88	137.7	8966	12806	1290.85	598
																				1851.99	43.6	4571	11888	403.17	207
																				1915.98	256.7	5503	12346	2198.23	1167
																				1937.05	23.6	1192	12969	200.62	99
																				1994.03	8.8	428	11246	71.8	41
																				2044.08	53.9	2395	12714	416.99	229
																				2144.12	328.1	1100	11389	2296.64	1486
																				2182.13	17	867	14495	115.57	60
																				2211.1	915	1915	12335	6042.64	3829
																				2233.1	9.3	551	10308	60.77	44
																				2293.2	7.5	629	11541	45.77	31
																				2300.15	139.4	2992	13584	854.7	509
																				2383.98	324.2	783	11782	1789.91	1321
																				2396.11	94.9	1634	13210	518.47	341
																				2412.08	12.2	856	12008	65.85	46
																				2532.23	23.3	614	12062	113.41	87
																				2695.27	22.5	465	13240	98.38	76
																				2705.18	82.5	525	12738	362.03	291
																				2717.09	39.5	494	14426	168.83	123

## Sheet: Band7
	Sample 7
																				m/z	S/N	Quality Fac.	Res.	Intens.	Area
																				826.47	37.1	2194	8418	825.19	140
																				831.34	417.9	15191	7358	8996.99	1813
																				842.47	1070.7	11220	6677	22888.2	5149
																				847.35	54.8	1642	7531	1201.72	237
																				856.5	92.8	1951	8781	2013.13	353
																				859.45	573.1	20326	7489	12344	2576
																				870.52	500.7	9309	7813	10739.2	2188
																				884.42	441.3	15289	8090	9386.84	1906
																				891.45	14.2	915	7462	312.38	65
																				903.53	154.1	3008	9869	3207.35	554
																				936.48	77.2	1564	9373	1600.3	301
																				952.51	55.7	1092	9449	1150.07	218
																				1045.57	664.9	22000	8249	13249.7	3389
																				1061.58	9.5	368	6717	193.01	58
																				1068.66	48.4	2639	10795	949.25	194
																				1121.59	30.4	1031	10180	569.73	131
																				1195.66	13.2	237	4279	230.5	135
																				1196.62	15.5	177	6947	273.19	100
																				1230.72	9.3	1372	3174	158.82	133
																				1236.56	302	46915	9624	4977.11	1469
																				1252.7	1200.2	58622	8530	19120.1	6512
																				1256.76	782	26624	10347	12524.3	3610
																				1271.63	86.3	20066	10410	1363.41	387
																				1278.72	6.5	404	7826	107.37	38
																				1287.62	38.2	4285	12486	614.24	150
																				1298.74	976.2	52582	8980	15017.1	5161
																				1308.73	373.6	18882	10964	5752.95	1671
																				1320.64	6.1	258	7866	97.96	36
																				1323.72	6.2	749	3391	97.63	84
																				1330.7	6.3	176	9665	99.59	30
																				1345.64	594.9	22077	10670	8613.84	2702
																				1353.67	499.1	17306	11219	7118.06	2159
																				1364.67	77.6	9846	11659	1119.51	325
																				1380.66	29.5	2876	11136	414.76	127
																				1392.8	9.3	800	9633	133.23	46
																				1430.74	1050.7	38325	9689	13991.9	5360
																				1568.89	155.4	7580	11232	1762.01	689
																				1595.76	9.9	647	10042	110.09	48
																				1607.73	197.4	14476	12023	2142.66	835
																				1610.9	17.2	280	12716	188.26	66
																				1623.72	7.1	637	10355	79.18	34
																				1687.83	92.3	4334	13560	934.38	357
																				1794.83	13	1280	11265	116.36	57
																				1806.87	379.5	7581	11292	3398.48	1772
																				1947.98	19.8	789	12883	148.16	75
																				2030.04	17.5	684	12232	114.41	63
																				2174.05	85.1	1304	12307	468.37	285
																				2211.08	187.9	3093	13022	978.14	578
																				2284.15	8	551	12886	36.86	22
																				2293.18	58.1	1241	14539	265.44	148
																				2384.13	6.5	210	11040	26.94	20
																				2650.2	9.1	368	14254	31.43	22

## Sheet: Band8
	Sample 8
																				m/z	S/N	Quality Fac.	Res.	Intens.	Area
																				804.28	18.3	764	4476	478.17	142
																				832.31	11.9	219	4183	314.12	100
																				861.07	31.9	715	5649	781.22	205
																				877.05	59.5	1053	6517	1422.41	342
																				903.56	70.8	1120	7156	1648.3	399
																				952.54	10.5	687	5487	253.91	76
																				1121.64	22.1	1557	8000	444.71	131
																				1308.78	185.1	6029	8700	2818.48	1037
																				1494.85	6.2	561	7480	79.46	39
																				1592.87	13	1106	8359	146.68	75
																				1687.87	349.7	11306	9490	3615.8	1986
																				1948.02	167.4	8857	9228	1406.41	1007
																				2030.06	52.1	6308	9085	405.64	307
																				2174.08	388.7	7184	9328	2704.7	2232
																				2211.1	134.1	9794	9604	902.35	725
																				2233.15	7.6	718	7783	51.25	48
																				2245.23	6.8	851	6201	45.71	54
																				2262.25	90.2	5244	10466	587.19	450
																				2284.15	12.9	1177	8841	83.17	72
																				2300.12	9.6	1222	9426	61.68	51
																				2344.22	281.4	6241	9134	1715.14	1573
																				2384.2	279.7	4618	8995	1651.39	1581
																				2390.35	119.8	6613	10487	713.87	583
																				2411.25	15.1	943	8600	89.02	88
																				2443.2	10.9	620	10311	62.71	52
																				2664.28	15.5	997	9935	73.92	73
																				2695.27	34.4	1656	10440	158.09	154
																				2728.28	381.1	2425	9552	1716.02	1890

## Sheet: Band9
	Sample 9
																				m/z	S/N	Quality Fac.	Res.	Intens.	Area
																				842.49	43.3	1758	7274	909.13	186
																				870.53	6.1	463	6419	140.42	30
																				874.5	49.7	2791	8302	1023.26	197
																				1004.48	27.3	1316	7929	538.25	130
																				1045.58	7.7	773	7939	153.58	38
																				1261.72	260.2	12187	9436	4240.32	1309
																				1571.86	18.1	2646	10169	248.75	103
																				1596.91	265.9	17548	9067	3517.14	1735
																				1645.82	32.4	3326	11752	432.03	174
																				1677.93	18.8	3400	9959	243.38	121
																				1681.86	29.2	6031	10849	376.59	168
																				1868.95	15	883	8966	175.74	115
																				1968.07	666.3	20573	8671	6938.79	5172
																				2021.76	9.5	1226	2957	95.35	202
																				2062.99	285.2	18695	9371	2705.31	1965
																				2078.98	29.9	9120	10489	282.6	182
																				2094.98	6.6	663	7069	63.46	58
																				2171.04	69.7	7188	12020	599.75	364
																				2211.08	345.3	11811	12994	2867.95	1700
																				2233.11	14.5	1301	8298	118.41	106
																				2249.09	7.1	1210	7460	57.93	57
																				2284.13	6.4	1050	8693	50.43	43
																				2300.13	69.3	6489	15352	526.37	279
																				2427.28	125.2	6593	11480	826.74	612
																				2460.16	56.9	5917	12102	361.93	258
																				2695.2	23.3	1843	11353	110.89	96
																				3167.45	24.2	1412	13465	68.26	65

## Sheet: Band10
	Sample 10
																				m/z	S/N	Quality Fac.	Res.	Intens.	Area
																				834.3	7.2	138	4934	158.99	42
																				887.02	15.1	719	6691	298.81	67
																				903	6.2	163	4173	129.23	45
																				1682.98	15.6	1447	10996	110.61	51
																				1837.94	6.7	1035	9636	38.8	24
																				2211.14	14.7	1282	12096	59.5	37
																				2695.28	9	459	12381	27.51	22

[truncated: 3 more sheets: Band11, Band12, Band13]
