# Supplementary material for: ΦCrAss001 represents the most abundant bacteriophage family in the human gut and infects Bacteroides intestinalis
Source: Nat Commun. 2018 Nov 14;9:4781. doi: 10.1038/s41467-018-07225-7 (PMC6235969; doi:10.1038/s41467-018-07225-7)
Supplement: Supplementary file 8 — Source Data [file 41467_2018_7225_MOESM8_ESM.zip › figure_3c_crassphage.gbk]

LOCUS       LOC_8     97065 bp    DNA     linear   CON 29-JAN-2018
DEFINITION  .
ACCESSION   LOC_8
VERSION     LOC_8
KEYWORDS    .
SOURCE      . (unknown)
  ORGANISM  .
            .
FEATURES             Location/Qualifiers
     gene            191..346
                     /locus_tag="LOC_8_1"
     CDS             191..346
                     /locus_tag="LOC_8_1"
                     /product="Hypothetical protein"
                     /protein_id="LOC_8_1"
                     /translation="MKTNKLLLLVAIILMMPAIILVLKVEPTSDEQITAVVFGILSAI
                     VSYLSRD"
     gene            418..1203
                     /locus_tag="LOC_8_2"
     CDS             418..1203
                     /locus_tag="LOC_8_2"
                     /product="putative ssb single stranded DNA-binding
                     protein [uncultured crAssphage]"
                     /protein_id="LOC_8_2"
                     /translation="MLLISVIKYLIVMPDVKDLAQAAQGAAAPESVNVVEPTTSVNQP
                     VQPTVDTDNQSSAQVETIDDVVRRICTDGHSYVMTTVITNIDCQERTGRNGKSYLNAF
                     VTIASPVKGAQSMPDGTHRMGMLGAVQMPFNQILLVMRKDKFYGRFVNYVGEAAEAGF
                     ASMYLTGVAVKVLCQFVPAGVQDHNPFTRKDNLYNVVDYDRYVYHIVGIEQPADPILV
                     GAYNVLIKQIMEDARAAIAAKREAKAKAASFVATAMSDDDLPF"
     gene            1408..1713
                     /locus_tag="LOC_8_3"
     CDS             1408..1713
                     /locus_tag="LOC_8_3"
                     /product="Hypothetical protein"
                     /protein_id="LOC_8_3"
                     /translation="MKVHRIITTIEVENDNSITSVELTKLYPASDCILLAITNMTTNG
                     NAEDITKIYDSVNKSRLGIAGKLKGIARIIDNSLDGHDYNVVTDDNSTNEINDDLLL"
     repeat_region   1982..2015
                     /rpt_type=direct
     repeat_region   1988..2032
                     /rpt_type=direct
     gene            complement(2225..2329)
                     /locus_tag="LOC_8_4"
     CDS             complement(2225..2329)
                     /locus_tag="LOC_8_4"
                     /product="Hypothetical protein"
                     /protein_id="LOC_8_4"
                     /translation="MLLVIMTRSLIRLDNTVRASLNNDCMTNRHDERQ"
     gene            2374..2550
                     /locus_tag="LOC_8_5"
     CDS             2374..2550
                     /locus_tag="LOC_8_5"
                     /product="Hypothetical protein"
                     /protein_id="LOC_8_5"
                     /translation="MTINTSHANITGGITNDILNILDITDSLYTNDTLDTIDIYYTRG
                     KLIPIAITILVILI"
     repeat_region   2437..2488
                     /rpt_type=direct
     gene            2692..3318
                     /locus_tag="LOC_8_6"
     CDS             2692..3318
                     /locus_tag="LOC_8_6"
                     /product="Hypothetical protein"
                     /protein_id="LOC_8_6"
                     /translation="MVNFDNVTSNVQSKPRKKTMAESLEEAKQEGKLVVPEEDTQVNA
                     VVSSETVQPKNKARKKKQSKVRKQEEQTTVVSQANEDNDFKDAKTDKRGIPVGINVPQ
                     HILDVVCIVKFNAAFRRHTSLNILHALEDDGRICNSKGAYVDFLWNKFRVTADGGLRR
                     EYRYTDDLFIDALVKAHADVASDSQRVIGIMIDTETELHKKNKDSEAS"
     gene            3486..3665
                     /locus_tag="LOC_8_7"
     CDS             3486..3665
                     /locus_tag="LOC_8_7"
                     /product="Parallel beta-helix repeat (Two copies)
                     OS=Azospirillum sp. RU38E GN=SAMN05880556_12315 PE=3 SV=1"
                     /protein_id="LOC_8_7"
                     /translation="MERTDIYFVEDDTYFNNNVEGVEIHAECLSQDFDDIAWEPIVDD
                     SPIVDPENDVFGYYD"
     gene            3678..4259
                     /locus_tag="LOC_8_8"
     CDS             3678..4259
                     /locus_tag="LOC_8_8"
                     /product="Hypothetical protein"
                     /protein_id="LOC_8_8"
                     /translation="MENINIKVILDEVFGKSCNTSNNIACDTCKYKEDCNLLNKFIND
                     IKDKGLSPDQYVRGLALFVYVLKEQKYINDFGKTQEDIIKLVTEDGFELDWLINRWDS
                     IIEDKDILKPIIAVFPKYAKDMIINIVEANTKINHFISQHIVDSSYKERNEIIKMVNQ
                     SVDNNKQENKFKNVSDDKIYAELKRRKANKSAK"
     gene            4605..5000
                     /locus_tag="LOC_8_9"
     CDS             4605..5000
                     /locus_tag="LOC_8_9"
                     /product="Hypothetical protein"
                     /protein_id="LOC_8_9"
                     /translation="MYIINFKYIIKMDNYDSFIFDGLLDRYIEEQAKFKKGQVVYMEY
                     TYQYHNQTKLGVCVGIVTEVGITKIERTVGNNKYINYPIVYTVTHTKGVSRCVSECKL
                     GSVSEHILKERLKRDGKNNEQNNESATND"
     gene            5160..5732
                     /locus_tag="LOC_8_10"
     CDS             5160..5732
                     /locus_tag="LOC_8_10"
                     /product="Hypothetical protein"
                     /protein_id="LOC_8_10"
                     /translation="MNYITYKQIDGTITSGFKVKLYDIVTLNTGYWKDKLAIVLYINE
                     DKKQIKVRIIECGMNLTLKVKDVQFVNHNNRTAARSYIDLCNKLSKTFRDKYTDKQYI
                     KDNWFTDKFIINDITADTIAKGIGQYITNTDSDRYSVSAIMWLSDIKDYIDALLKYGD
                     FDFVAKAFKIYNITDTRFELIRKLYHYFYD"
     gene            5725..6003
                     /locus_tag="LOC_8_11"
     CDS             5725..6003
                     /locus_tag="LOC_8_11"
                     /product="Hypothetical protein"
                     /protein_id="LOC_8_11"
                     /translation="MIENVSHFILGMIFGLSVYLFIRISIVSKKLDRLIRDINDTQNW
                     IRKIQIDICDINKQWEVKRNRDRNRLDRIEDRIGKLASDFNDIIRKKV"
     gene            6147..6479
                     /locus_tag="LOC_8_12"
     CDS             6147..6479
                     /locus_tag="LOC_8_12"
                     /product="Hypothetical protein"
                     /protein_id="LOC_8_12"
                     /translation="MKKYDEVSVVRQLNNIDAVIGINPASKVIKVAKNSAIGNGTSGK
                     IDFLSHYCGYHVEIVDVIQQQKERDEEIAAKKAAKKAARKAKFAEDNTFKGITRAVDK
                     RMRTIKRK"
     gene            6486..6956
                     /locus_tag="LOC_8_13"
     CDS             6486..6956
                     /locus_tag="LOC_8_13"
                     /product="Hypothetical protein"
                     /protein_id="LOC_8_13"
                     /translation="MVSFKFSFGVVGKSKEKGIVNKYVIIVAKCEGIIRYINGTYKVE
                     YNDKLYSITGESYRTKGKKVVYARRLDEYNHRIKIIRDSENRKTVDTRFYIPFAAGLI
                     AKGKIVKMPFAKELFHITTCYNRGDSESTILAFQEWKEYEDKVKNNLIDVNNEL"
     gene            6956..8416
                     /locus_tag="LOC_8_14"
     CDS             6956..8416
                     /locus_tag="LOC_8_14"
                     /product="putative SF1 helicase [uncultured crAssphage]"
                     /protein_id="LOC_8_14"
                     /translation="MIGNLNIANSNRKDTNIKFTKDQEIAVHELIEFLAQPWDNKKFI
                     NALCGAGGTGKTFVIKYVINNCKWSGGVIGCAAPTHKACRVLSNSIGGKEVNTIQSLF
                     GFRLDVNIENFDPENPAFNPVGKDKLDGLKVLIIDEASMLNAKLVKYISNKCKKLQIK
                     VIMLGDSSQLPPVNEKTSQAFLIASNTYYLKEVVRQGDNNPISKLLKLLREDIDNKNG
                     WKFLDYISKNRQDYNEETKGFYVCGQTEFSDLIDTCFNDEEYTKNIDLYRIIAYTNSR
                     VAQWNNHVRHMIIQDADKSLITRNDLIMSYTTVVNVFNDIIINNSEEYIVKDIVDTID
                     NDYEFKGFLIKFQAIHGGAITQPLFVIDHYDNYTFQMYYKKLTSLIDDAKKASSSERG
                     SKWKQYFDFKRKYLIASNITNSNGKILFSRDLDYGFAITSHRAQGSTYKNVFVDINDM
                     IYDKYGHPYTNRDEMLRRLYVACSRASNQLVLSYGK"
     gene            8406..8960
                     /locus_tag="LOC_8_15"
     CDS             8406..8960
                     /locus_tag="LOC_8_15"
                     /product="putative Uracyl-DNA glycosylase [uncultured
                     crAssphage]"
                     /protein_id="LOC_8_15"
                     /translation="MASKTVDEYPDCERCPNRIFNTGKYIQGGRGSIHGDIVFLFPRG
                     DRNYCEDYQLFTDIGNLYDEYSGRNNTEDVYMTYSIKCACSNNYNTYLTAIDKCRNIL
                     WKELARINYKYLFVFGDAYRSISDNPIPRFMATGGKYVFSNYSPLIKFKDDNLYHIFK
                     QRFADDINWVNQNRNNYGLNYIND"
     gene            8953..11280
                     /locus_tag="LOC_8_16"
     CDS             8953..11280
                     /locus_tag="LOC_8_16"
                     /product="Polymerase OS=uncultured crAssphage GN=P PE=4
                     SV=1"
                     /protein_id="LOC_8_16"
                     /translation="MINCIAYDVEVLRNFFSVTFVSINSYLKVFKDCVNADNKAIPLV
                     QKLSVEEIKARLKTVEKYKFYITDINDSQLLSMIGYINKTRCYKDSNGNIIRTDLYGF
                     NNFNYDNLMIAALLSFYMRTNSTKELINKLYETSKTIISSQDDKDKFKTDFYLNSLRK
                     YKLPFTGIDVMRIFALNKASVVVDSKTGERKPVPKGLKQTSINLQWYELLEYELPDIN
                     EKEAELYDEIPSLKGMSISQLNKLVDKWDRFILDEYIEPMMYYNLNDVFIVAEIVRLY
                     PEEIKSRYAISKAYDVDVLNSSRSKTADILFEKFYSKFSGLAPEQWKGKKTERTAMSF
                     KKVIFPFIKFKTKPMQDFLDECLKTTIYRVNKDAFSKEVKIGNVTYTVATGGLHSQDN
                     PVELWSSGRELFPSSTGGQHDVLGNDDYVYIHADINSMYPSIIAAHKVAPAHLDTNAF
                     CNLIGWLKNKRVEVKHSDEDTVDGIDRDTLALVLKIVINSVYGKLGFENGNLYDRLAV
                     LKTTINGQLMMLMLVEELELNNIHVLSANTDGIVIKLYKRDIDVYNRIKDEWEQTTKL
                     KFDTDYYHCLVSRDINNYLSQFRVIKNGIHKLKLESKGALNPMMYSLDLTKGYSMPIV
                     AQAIENYFLKNKPVMDTLQEATNILDFCLTQNVGRQFHVEETKIENGQVTHVVCQRYV
                     RFYVSNRGYIIEKVHNDNGSRSRMAAGSVVTVINSLDDKDISLRDINFKFYYQEAMKI
                     INPIKLKISPKGKGKSKIKKYSGMYNPIFNEDDFG"
     gene            11277..12662
                     /locus_tag="LOC_8_17"
     CDS             11277..12662
                     /locus_tag="LOC_8_17"
                     /product="putative SWI2/SNF2 ATPase, non-canonical Walker
                     A motif [uncultured crAssphage]"
                     /protein_id="LOC_8_17"
                     /translation="MKNIVEESYSKLINKWGSKDYKGIGTIHCVQPLDYSEIISRVIT
                     LMRNKNPNLKILIVTDNWKRRTEIVDGLKNHNINIDTINILTHTYVNSRYNYSYDISI
                     VVGVNEWNLSCNTVFNHARFKLMIITKDTIDTAKLKEIYTNIPPINDNISSSGINAMR
                     ALLPVEEYREPILFVNQDDITNYDKYTEFITQTIQVFGNLDNIKCARNGTQDGRSAIQ
                     YITEIAEYNGWSADMDMTNPFSKQIDECYNPLVLAERVKTFYNIVRERMLICSDNVCK
                     LERIVEIIKDNPDKRFLIISKRGEYAATVTKYINDKLGEICGDYHDKIEDKVLVDSNG
                     IPVLYKSGSKKRQPRIIKSKAISTLNLKSFNDGLLRVLSIKNNSTDSLETSVDEWILT
                     SPLCDTIDELIYRYNNVNCSQSKLKVHKLYIAGTIEEASLKKEKLSANHEVIQNVNSD
                     ISAQNFDDIVC"
     gene            12715..13647
                     /locus_tag="LOC_8_18"
     CDS             12715..13647
                     /locus_tag="LOC_8_18"
                     /product="putative RecT, phage RecT recombinase
                     [uncultured crAssphage]"
                     /protein_id="LOC_8_18"
                     /translation="MDEDKEVKVNDTAVAVSNSGIEKQHGVQHSVAPYQLNYMSEAEI
                     ASLEVFIKRVMRSDKCGIKSVEDGLAIAMRAKDLRLPFSTCIEHIHVVQGKTGVDVHI
                     IKALLVKGSVSWEKVDNYRALYEYTDGFNAYDEDKLPFDCIKCLTPKEAQTKNAEDKD
                     HEHIYVYPVKYYKDYNGNIYKEYQLNGKFEIATNTAEAKQIASTGKVPVYRIPAVPID
                     YITSYRFYRKIGERNMVATGEFTYKDAIVAGCFEKDTYKKYPKIMISHRAFVYGAREI
                     ANDLIMGCLSTEELKTMQGIDLSNEDIIDITEIQ"
     gene            13727..14554
                     /locus_tag="LOC_8_19"
     CDS             13727..14554
                     /locus_tag="LOC_8_19"
                     /product="Hypothetical protein"
                     /protein_id="LOC_8_19"
                     /translation="MKDFKKGLSFGMGIVNAGQRAVSEEPELVVVSTPGSFRMTAQVS
                     KALGIAHGEYVMFINNCANIDNAIINKVPEVVAFCEEQGLDIESPEAAMAVHAEFDIW
                     ALAKGIAELDKNGNPCTTRVRMTKNDKIKYVNTYFQETLEGALSSSNEELKAALGREG
                     ITEDEQKELLVSCIQGDEVAKIKGSKCANTAALSGIGVTLNFTDSNVWKQLKADMTDE
                     EATSKNRVYTVDIDNLQEAVVNNGHKDIVVKIAMLTEYKDEEPVRIGKKAEKEETAE"
     gene            14616..15683
                     /locus_tag="LOC_8_20"
     CDS             14616..15683
                     /locus_tag="LOC_8_20"
                     /product="putative ssb single stranded DNA-binding
                     protein [uncultured crAssphage]"
                     /protein_id="LOC_8_20"
                     /translation="MVQLLFYLIILLITLIMSTEKEIKNEATVVASAEQTANAEVQTP
                     KKRRGRGINNDLRDVTRKKFDERTDCNKANGLFIGHLEDVKVDWATLKDDVQGMPSFA
                     GMSIPYLTFTFASNHENINERRYVTQRLLPAESNVETIPGGKGAWKVDNIFRFMKHIY
                     NVFVLKGRDLTEEEIDALTLPFEDFDENMQYVPVEAEEVIAGYKTVFENYVKLLNNNG
                     KPVYNDAKGKPITIWMKLLRFVKNDGKWRAVVGSKSSFGDLGFPTFINDGVIELYKEQ
                     SAPSLHIDPYKESIVYQKSAEQAKQPNVAMPGVGVMPGVQTAAPINPVSGFNGGGDFS
                     PFGGGNDAAGAFVNPTEDLPF"
     gene            15706..17001
                     /locus_tag="LOC_8_21"
     CDS             15706..17001
                     /locus_tag="LOC_8_21"
                     /product="putative DnaG family primase [uncultured
                     crAssphage]"
                     /protein_id="LOC_8_21"
                     /translation="MYVRGLGTILVPSPLFLYVHDKGQIRNIMKRNISNTILTKDYIF
                     SKVSQITIFSTYTGISVEDIQHCIDTGEFISSPFREDTHPSFGFRYDNRNKLKGRDFA
                     GYWWGDCIDAAATVLSEIVHKQIDISIKSQFLFVLKHIAYTFRNIIYGQDKDENNDYN
                     IARAISNVRNHKPIIELVTRPWNNLDAKYWGQFGVNLNFLNTHFVYPVDQFYINRSTN
                     PIPKYFYDKDKTDLCYGYVLGQDKRGIVNVKLYFPNRNKKTEVKFITNSNTIEGVINL
                     ELDNYDVIIITKSTKDRLSLECYLKSINHSILYGGSTLESKTIGVVNIPHETYKLRQI
                     EYDWLRSKLNRNGFLISLMDNDRTGLMEAVILKNDYDIIPIIIPKELGVKDFAELRSS
                     YSTNVINELTQQVIKYIEENYGEETEFTWDTEESNTLPY"
     gene            16943..17371
                     /locus_tag="LOC_8_22"
     CDS             16943..17371
                     /locus_tag="LOC_8_22"
                     /product="Hypothetical protein"
                     /protein_id="LOC_8_22"
                     /translation="MEKKLNLLGIRKKVILCHTKSLAGVTYTVMRPITEEDEQNLDKW
                     EYLNIDNKRIDKKDIYCYGEINLSSNDDVEYIKKFSLLDTDNGGTVHSNFNYQEGYAL
                     VEGIAKTYPTFDIIEWFKYNHCLIGKPARIIIYKCKKENL"
     gene            17368..17928
                     /locus_tag="LOC_8_23"
     CDS             17368..17928
                     /locus_tag="LOC_8_23"
                     /product="Hypothetical protein"
                     /protein_id="LOC_8_23"
                     /translation="MIIKGYEEKLDDRDIRYINYVIDKSTMADAIESYIKDLDCTIIY
                     PDGSRPRQTINYGYRITFSSIEYILDKLYLVLEHHPEKAQSYIDYRNSIIKRIIDIHE
                     KNLDFERRNPVRYYSKEPRKRTRSSNRVNQSKDVFTGQPINVSTGIAKAIKPKKETIA
                     QRKAKLLGGKAVSFAFNGLKISEHNE"
     gene            17921..19138
                     /locus_tag="LOC_8_24"
     CDS             17921..19138
                     /locus_tag="LOC_8_24"
                     /product="putative ATP-dependent DNA ligase [uncultured
                     crAssphage]"
                     /protein_id="LOC_8_24"
                     /translation="MNKLYRRNNNGVPTVWWAELDSGTNSITVFYGLVRGNIRKEVYA
                     VTQKDGQKELESRYNDKIKKGYTYLDELCDMQGLPPVEDGDNDTLFNFLNTYLPKDLS
                     NGNTNLLLPMLAKTYSGNVWKKVSCMYGQYKINGLRCIVTAYTQNDMFKPVRLRFQSR
                     EGLIWHTLGYLEDYLLATINTNIIDDMINGFAALDGEVYLPGYTINQINHFVKDANCI
                     ENKLLQFWCYDIMMEGDQAHRNMYRYHIKKPTSFNNIEEHYNNKEQLIILPSIYINNN
                     DKAIKARNNFINIGFEGLILRNTETDYQYGRRRANYMEKFKDATEGDFIIIDIYKEKK
                     RDLPILLCKNDINDEKFETRLSTSHIVQQEVLFDSQSYIGRTVHIDYGERSGVTRVPS
                     HIKNVVINGDTRL"
     gene            19119..19502
                     /locus_tag="LOC_8_25"
     CDS             19119..19502
                     /locus_tag="LOC_8_25"
                     /product="Hypothetical protein"
                     /protein_id="LOC_8_25"
                     /translation="MEILDYNVIKNNSFDRTKSYFSCYYKSIILFTDYDAKSYNFAVR
                     YNDITKSNELYVILYNDNRINNSVPIIRDANTGFKLYIPNIVIRLLDTRLRNAFVVSK
                     DDFNINVKFVEERNGFCIIYHIDIE"
     gene            19687..20502
                     /locus_tag="LOC_8_26"
     CDS             19687..20502
                     /locus_tag="LOC_8_26"
                     /product="putative Deoxynucleoside monophosphate kinase
                     [uncultured crAssphage]"
                     /protein_id="LOC_8_26"
                     /translation="MIFNIKFSIIITSKFLLYFYICLDKQKQIIMAINKVTIVGIKGF
                     KGSGKDTVASMISYILHDGIMKANYDTWLLYHKNGFVENDEIIIHFADKLKDDIAAFC
                     NIDRKLLDRQDIKEENYYNFKTGIVSTNIKDTDRVINNIGEINYDNLSTLLLLNTNVS
                     IKIRTLLQYYGTNVIRNHFWHKAFINYTMNKAFDIRNSKGQCIIADARFEDECMAIKY
                     YGGKIIRVDRRVNNDNHESEQIKISQDDYVIDNTGTLVGLFYKVLKFVTDYMV"
     gene            20499..20882
                     /locus_tag="LOC_8_27"
     CDS             20499..20882
                     /locus_tag="LOC_8_27"
                     /product="putative C4-type zinc finger protein
                     [uncultured crAssphage]"
                     /protein_id="LOC_8_27"
                     /translation="MKLHPIFGINALARVCICCGKVIGYTPLGNSVEEDASKSKQIAE
                     AIVCKECIDKLDSETCFIACDMDKDNYITATYDTLWIRNKGLKEFFKELDSIQPINII
                     PKEHFYSIFGNVVKDFYNNQEDENN"
     gene            20869..21738
                     /locus_tag="LOC_8_28"
     CDS             20869..21738
                     /locus_tag="LOC_8_28"
                     /product="putative flavin-dependent thymidylate synthase
                     [uncultured crAssphage]"
                     /protein_id="LOC_8_28"
                     /translation="MKIIEPKVELWQQGDDSKAHVARCARVCYGRETGNDEATIKRLI
                     NDGHWSMFRHGTYYMIANDSDKTLETIIINYANTIGFSYHYEKHVYYITVNGNWVLDH
                     KTQFGYLSKYIVPIEDFRNTEIGFHMMRYTFCVDTQISTSRELNRVSPNNIAEKSTRY
                     VYEDGSICRPHWLNGYDIFKDIASHYIVYKDRELDTDINHKVLTYIQSCDNSFTNYKY
                     LVESGLHRQDARGVLPLDTATRCVYTYSLKEWRAIIDLRYYGTTGKPHPNAKLIAGMI
                     RNNLMELGYDFRD"
     gene            21722..21988
                     /locus_tag="LOC_8_29"
     CDS             21722..21988
                     /locus_tag="LOC_8_29"
                     /product="Hypothetical protein"
                     /protein_id="LOC_8_29"
                     /translation="MTSEIDKLKHFHVENYSGTNFTDDLNDGEEFLYTTIRCKDDKEV
                     TLLCKYVKNKHIGNCPNCIFNKYLCYGLLCNIVVLKVVKDEEIY"
     gene            21972..22109
                     /locus_tag="LOC_8_30"
     CDS             21972..22109
                     /locus_tag="LOC_8_30"
                     /product="Hypothetical protein"
                     /protein_id="LOC_8_30"
                     /translation="MKKYTEAIYKYRTNTGKMTASDYTHLFGYLNPYYRSAYNIPKRR
                     K"
     gene            22109..22888
                     /locus_tag="LOC_8_31"
     CDS             22109..22888
                     /locus_tag="LOC_8_31"
                     /product="Hypothetical protein"
                     /protein_id="LOC_8_31"
                     /translation="MANIYNITAELEDIFLELEENGGELTPELEERLAITQDNLKSKL
                     DGYRKAYTVLNLEAESCKKEEQRLAVLRKTKENNAERLKGVMLDAVIAYGDLGKSGNK
                     VINLVDSKLYTKNSKCIEIDENLNQIFIDLVLEHLQSLWDNDMIDSNFSFSRDVLLEQ
                     INDKFTERYPEQSARLREETGGYFTFDDLDCIKVKFEIEKPVGDLANKINFDLLNTFF
                     NHQHEMTRSSSVNKTTMKNILNDGRDISIAKLVENTSLIIK"
     gene            22965..23084
                     /locus_tag="LOC_8_32"
     CDS             22965..23084
                     /locus_tag="LOC_8_32"
                     /product="Hypothetical protein"
                     /protein_id="LOC_8_32"
                     /translation="MELEEKVKELIKWYMDTYGVNKDQAVRDIESVMLRISHK"
     gene            23086..24147
                     /locus_tag="LOC_8_33"
     CDS             23086..24147
                     /locus_tag="LOC_8_33"
                     /product="putative dUTP diphosphatase, partial
                     [uncultured crAssphage]"
                     /protein_id="LOC_8_33"
                     /translation="MYKVKGKPWAYSGAIDVSDCATAKEVMLKAGLNFNVAKCELVGK
                     MPIKLTGTDEELDRIIKEQKEGAHVFGTDIYRKCDNAFATYRTDYNIPLGVVKSKYTI
                     VQNNDAFNFFDDAIGKNSAIWQTAGFWGNGERIFVSAKLPNNILVKGDPVENYLVFTN
                     THDGSGGVKILFTPIRVICQNTLNAAIRTSSNYVSFRHTTSVHNKISVAQEILGISKI
                     KSEEFGQYCNLLANIKVTDEDVIQFIGENLLTSDEIQRLKDTGHTIKDIAYRSGLALT
                     DSKISSRKMNVISDTYSYYFDGPGQRDILGTAWGAVNAISGYYSNIDNIEGTKRFDSI
                     CYGDKSRKIENAFALAEAL"
     gene            24167..24487
                     /locus_tag="LOC_8_34"
     CDS             24167..24487
                     /locus_tag="LOC_8_34"
                     /product="putative endonuclease, partial [uncultured
                     crAssphage]"
                     /protein_id="LOC_8_34"
                     /translation="MEVKVFKLKEIKLLSGDVVDVKKCCMVQPILPTYGKEGDACMDI
                     YPICYEYDVDKDRFIYHTGLAFNIGNDANGEPNEMSLRPRSNLTKSDFYMPNAPGTLD
                     YKNY"
     gene            24559..25413
                     /locus_tag="LOC_8_35"
     CDS             24559..25413
                     /locus_tag="LOC_8_35"
                     /product="putative Intron-encoded HNH endonuclease
                     [uncultured crAssphage]"
                     /protein_id="LOC_8_35"
                     /translation="MSIKFNFNSFKTVDKKESIRKGNGSVKRVCAFCGKEFITYPWRG
                     AGKYCSHKCATDATKVEHIPNVKCCICNKPIYIKPSRFERSKTKMFTCSKECMGKMRS
                     RVFVGELNPNYNNTKDRVLYTNNGKQYYHCIRHNHPYKGYLDYVPEHRLIIEEHYNLF
                     DKKYFNIIDGKYYLKPEIDVHHIDKNGLNNDINNLIPLTRSEHTSIHNNEKTIIRDVD
                     GRIKTVVFKQGELLETHNDNDNQQPSISSNAFKGSTTNSRVQTDNAEDSNADTSALPS
                     INTSDDIV"
     gene            25489..25851
                     /locus_tag="LOC_8_36"
     CDS             25489..25851
                     /locus_tag="LOC_8_36"
                     /product="putative endonuclease, partial [uncultured
                     crAssphage]"
                     /protein_id="LOC_8_36"
                     /translation="MGYRGELLIIFKNRTSRDLVHAVSTLAEIVDKLREHMHLPDSMI
                     GNARLKLNKVRTTVTNILDKLYTPPYNCDGEDRCCQLIINSAERISWKEVESIEELGE
                     SERGNKGFGEGTGGGAKA"
     gene            25802..26059
                     /locus_tag="LOC_8_37"
     CDS             25802..26059
                     /locus_tag="LOC_8_37"
                     /product="putative Uncharacterized DUF1653 family protein
                     [uncultured crAssphage]"
                     /protein_id="LOC_8_37"
                     /translation="METKDLEKEPVEELKLKIGARYIHNKTSNEYIIISITKMKHPDT
                     GEWIPAVIYKLNGPEPLWCRSVESFKSHFSDAKVEGNEVYL"
     gene            26056..26325
                     /locus_tag="LOC_8_38"
     CDS             26056..26325
                     /locus_tag="LOC_8_38"
                     /product="putative Truncated thioredoxin [uncultured
                     crAssphage]"
                     /protein_id="LOC_8_38"
                     /translation="MKKLILFYLPDCNVSKLFEERLHKALALPEFAGRFNLIRYNLYT
                     DTGRQEARSAGISDAPTAYCNGDILRGVQSDYTIRKYLRKLLGKS"
     gene            26455..27048
                     /locus_tag="LOC_8_39"
     CDS             26455..27048
                     /locus_tag="LOC_8_39"
                     /product="Hypothetical protein"
                     /protein_id="LOC_8_39"
                     /translation="MVKIEFYYKSADKDKTEAMQEAIDIALFGTNVQCNFKNLPDHLI
                     LEDMILEKAVAGKNITEYPTCIIYRDDTEYKRYSNSVTWEELRNDINYLTGDEPTRQT
                     NNIFVEAFIDEHDCITRAKCADAIAWMWKYQNTKVEYIQTNVDNPNKFAVVIKDSWRT
                     YATYVYSDSLTTEMIKNTLLRVPNTIKEAVKNNAIVL"
     gene            27045..27323
                     /locus_tag="LOC_8_40"
     CDS             27045..27323
                     /locus_tag="LOC_8_40"
                     /product="putative Thioredoxin [uncultured crAssphage]"
                     /protein_id="LOC_8_40"
                     /translation="MIRIDCFTRDGCDACKIAIKNITDAINEANCDITLNIRNTNLDD
                     ILRKEITKFPTTVITKVDNDYKRKELARLEGSFPSDYIKDIINKLEKE"
     gene            27327..27491
                     /locus_tag="LOC_8_41"
     CDS             27327..27491
                     /locus_tag="LOC_8_41"
                     /product="Hypothetical protein"
                     /protein_id="LOC_8_41"
                     /translation="MTVKELIDKLQQFDEDKLVLVEDTEYKEFQAADVEPMDDKFVII
                     TTKFLLRLNK"
     gene            27507..27956
                     /locus_tag="LOC_8_42"
     CDS             27507..27956
                     /locus_tag="LOC_8_42"
                     /product="Putative phage protein OS=Clostridium phage
                     vB_CpeS-CP51 GN=phiCP51_007 PE=4 SV=1"
                     /protein_id="LOC_8_42"
                     /translation="MAKFIGVKMIEAVPMTAREANDKGYKIGNHSFEEDGYEVTYPDG
                     YKSWSPVKEFEKAYYKLEDPAGDVLKENDIKRFIKGIENVKVGTKTTNTTLTCLTGFE
                     VHGQAACVKPENFDLNVGSNYARIKAEDKIWEGLGFVLQWAKYGLKK"
     gene            27972..28151
                     /locus_tag="LOC_8_43"
     CDS             27972..28151
                     /locus_tag="LOC_8_43"
                     /product="Putative outer membrane adhesin like proteiin
                     OS=Shewanella putrefaciens (strain CN-32 / ATCC BAA-453)
                     GN=Sputcn32_3591 PE=4 SV=1"
                     /protein_id="LOC_8_43"
                     /translation="MVYMLYVKLALIELALLNLMISLDPLRVLRTLRYTPRRGWNGSY
                     ASNISIVINDNNYID"
     repeat_region   28066..28128
                     /rpt_type=inverted
     gene            28322..28504
                     /locus_tag="LOC_8_44"
     CDS             28322..28504
                     /locus_tag="LOC_8_44"
                     /product="Hypothetical protein"
                     /protein_id="LOC_8_44"
                     /translation="MVAFIVLIGIIFGGVKLLAIANNISDSEAMDKYSGKLFVVGIIV
                     FIILMCVIGNNDDGFN"
     gene            28718..29272
                     /locus_tag="LOC_8_45"
     CDS             28718..29272
                     /locus_tag="LOC_8_45"
                     /product="putative Plasmid replication initiation protein
                     RepL [uncultured crAssphage]"
                     /protein_id="LOC_8_45"
                     /translation="MATYRFNTKLIKKFVDAQKERIAEVASNIAPTIYDINKTVEVMD
                     TMQVISITNTTYNINKLGIKGRDYVGVAMEILDKERYFNEATLHLFNYICRNLAYMSN
                     VIEFTESAITEYYGISTHTFYKALQTLYTANVIKPTTRKSVYIVNHNYIFRGNYTEFI
                     QLYKEMYSDKDVIVNEDGKIVLDY"
     gene            complement(29358..41570)
                     /locus_tag="LOC_8_46"
     CDS             complement(29358..41570)
                     /locus_tag="LOC_8_46"
                     /product="putative RNAP catalytic subunit fused to
                     unknown RNAP subunit [uncultured crAssphage]"
                     /protein_id="LOC_8_46"
                     /translation="MSCGNIKLVGYNNLNNIIIKEHGSNNADYYSLIAMVEDPIFKKI
                     VADRGINVKTSGRQAYNALLEARTIKLRNMDDVASIAEKEERGLFSTIKARDTAITYM
                     ADIMNKLSFNFLYNGAPLNFNEIKKRTNETVINAGLKRAKKLAGSDEAKNNELNSFIN
                     NPSPAIKINGLGAFLRKYSNAQDFNYGALLRSLTNTEFNEALFNNKNVAKLIKRDELY
                     QTTDYEELGGYLDETSTEGDENSIDDGIDLMTQLWNLSIGEVKDFNKHVEEIIKYHLA
                     SLPKLTAASQLDNGSYPFDTNNELGVVTFSDANYLSKILYASADTSNVDNFIASLKRI
                     SETIPNCECLIQLHDLLSKNKVFANKYMMVFNKPIISKIETYIQTDSNGNSYVRARVT
                     NPNTDSRTILQNTFYNNVKNNIITNRVPAAREKFRIYDRYKNTPHANLYLYDAFKEIF
                     PDINQASFNLAIAKIGRVAMANNLINFANVINRTVENYNKYVEAFKKDKGTKMPDSFI
                     NRGDTSIIYQMADVFKDIIYIPVELNSRNPEGNLSSDVINRSFITNIAKIINDDKSTV
                     EEQNAMVEAYAKQKFASHQYDYSNLLLEHRDSNGNIINYGLFRRVGNGTPKLTEYARS
                     MFKTSLLNGISELDNNNNDLYRSMSDGDYLITAMGLFMTDINNSETPTANYLLPIPSD
                     APKNFTITAPRYSLAGLRSQLEDGTKIINKEHPLFKQYYNIVIQELTNMAQAVNVMFK
                     TNANGNPILTNGDFEFSDIYNNKPEHFYNQYHKDGKGNVFTTKDGHKVLAGRVFSFKR
                     LVSKITPNSNGAFNELIGYGKTIDILYGGSTRGLSYVNNQVVLNGEQRVALEDAVADW
                     LNEYITNGYKELKNKYGTFIDDRINNESLAEFLVNDYLVRDSMYDMYGGDQSFYKNGQ
                     AILKRIKEVQASGNPFGNTDFTKNDLDIATDLYDITIKGNAVTVPYTVNGVTKRKKVV
                     LQDKFRGVTIYNTFKASDKVVIDRLDDQLKKAGLDKKDRERILEPFKGGVNTNDAQSY
                     ITLEEWIRRITAAGELDKYAGLIQSLTDDTPIDKIDWTKFANKVQIQKNFYYDLYYDT
                     TVGIEVSRQVKNAEFVLIPKLIKGTELEKVYNIMTNRGIHQINTVETVKVAQHNRMTL
                     WNNDGVLTDEALKKFDNNVFDNSELFSYNYLYRQQEVPQHMVDASNKAAIQIMKKMLD
                     NLPNRTELNELKDKVFNNYVANIRNSFEKTCAELGIGLDDNGHIDLNSNGTIKNLNRF
                     VFFDRFKENAQQQGVEKALLEFFDLDSAGFNNLPLFLSNINSKLESIANSYFNTNITR
                     QLISGWHAAQLSDFGFKVDKQTQTDSKLQYKKIGEVDGTPVYYTEIKLPRWSSKLKGL
                     NIEQVPDSLRTMIGYRIPTEGKQSICIMYVKEFLPDAYGSTVVVPDEWVTQTGSDFDV
                     DSVYGMSKTFNLVKGIPTEITHARYTKDEVGYINYVKDNVDKASRKILGRTYNKQGNI
                     RASLKNSEDAINATLEGYNGNLKVVEKIANDGGLKSYESYLKLPVEDTSSQAARTNAI
                     IQSFIDILNNPAAFEENTTTSNFENVKEANEIYAEIVGANKTTVAPSDFFTQLDWFDA
                     ATSGIKLKGISVNRDTFMSIGNVTKANHSEGIKVMYTTDVISEQEAVNRYSKENVETI
                     GNKHIRITHKNFGWSGDDKNVDGYLINPYSSQTTAHILDVMKEGAIHNENTYTFNAFK
                     TIVDFGSNYDTAIGFMWQPAIDILVRKWKETNSVLAEGTKNPLTEAIREVAHNLGFGE
                     KINFAGRKKLIETIDKSYGETFKKLFNLSVSDAFSSPDLIFSSDAYKSRLRGEMNGVQ
                     QALFDLYVLAQFNRLNSIGQDISNNLNILSADKYGAKQSFYASDKVFRDARTVIENSN
                     IYAPSSTGGQTLLLESVFPDISGGIDAFIKSDISKSSYPSLAAFLQMSTALSVKATQQ
                     VFETANPVFIDYVYRIAEWTKGGIMTEKLYNDYKDYLINKLEVGNNGSSYLNLPVTVV
                     NGDFVHPKYIKEYGTGQSRALEVGRVSGTLVNIKTDDVVVKNIFEPTQTEIDVFARLT
                     PAQKVDWIKRNFSQDGSIFEHIEIVANDERNNRRNVNIQYINYIQGDITNDETHRLFD
                     RAWNHPNPLIKLTALDLVKYAFIVEGHKFRTRNISRLISNTPLRGLSEGGIAIGDIAM
                     KGINNYGFIDKDNVEDIIGFIRKNYNSFNCPSYTFKRLTNNKINYSLKRSGIITFNGQ
                     ENLDNVGIIRNGDAVNVIRINRNLYIKGTYDGTLAYYPIDRLESFETYNSIEPSIIAN
                     NNIHKPLAVLLYKGLTQQEKRDKFIDGIKDNINEAVNKGYKEVPELYGKYISDEYFQP
                     FMNTPFENNTIYTINDKFYLNINGTTAINLSDDLKQYKAKYPNIEDNKLGLFIEINEN
                     EIDRVTSNTDRYSSVDDQTPIGRFAKNASLIISRVVRHGQPAAQNVLNALNNAEINYL
                     DSSSLSDNSEFSLSVIANYIDVEANNILNDINRFIKIDGIDKPINDKDVIGKVLKDEQ
                     LQNRFLDVILSANTFKNKYKLISEIDIDSTNLDDKTKENIRKIQKLVNQVDSNTTVHS
                     ARKDWFERWIQLRTTNPNYISGLMKEFDAYGDTGFMDYWIQDIRANRNFVLQNILKDV
                     MGTVEEGRLNGIKESNDFKNYLKELKSRAAKDGKSVSLDSIIDDDGRLIQPNNPVWEE
                     KMKKYRNAAIEAEQKFGINSVEHLIALSNKAKFIDMTTIHQLKPITVQDEDGNDVTIE
                     YSTYIINLERSLLGLKKGDDGIPKEFAEYKRLNGRIRDILSQATDNVTTQSQDEELGR
                     IYAQMDSLTSLYDEDGNKKIGHDLNVAERLRAYQTNIRKVKEMFYDKQAKEGFDSKLK
                     EQLSIISKYESQRDANGNLLISMEELMKVPEYREAKEWIRKNTRYILDIKDIEDLNWA
                     FEELKDANKGNSVLNLAIKEFQAKDEFNVVDGRKIPEERAALIKAETVRKYKYTKGNG
                     MPYVGIIRSAEDELRIYRADFYNYLTGNKSKSEEEINVGEAINKILEKYFDNATRTLN
                     TADISQEDLEQLKTGFEVFNEITRGEKSTDKAKAKRVAEFIKSECDVTYNWKQYELDK
                     NRAFAKGKKYYDKWLEVFSEQVEENGTIAERPNRTIYGIIKPKDLDKWTDIDRTAAIN
                     ILQKRTRETTTQYYYMKEREILDKYGIDSVEYKQWYRDNHYFDPYTRTIKPIRIWTTM
                     QMIKDDGSAVVGNYEPRINQMHITPKEELVNPEYSSFVNKYKVGTGYDNTNYTNLNEY
                     QLELMNKVNELMKKYCFTNSNKRYVDMGYLPALPKSKDMTVKDYFEQALSFLGWTANV
                     PNNTSWRNNEDLTFDKDYDIPNPRLIQLVNKDTQQLPTIPKFKEPNESDEEFSKRKAA
                     AIKARDEIIEKNNKIHNDILNRNWEEVFNSFLIESNRYNAIKTVKNLLYTADQIITSN
                     TAYDINYKGSISENREASAGGEIEYKQEQQTRTSAHLRSFIRRLVFEQYKDNKTPNLV
                     KLGSLAQNIAGSKYMMMNITGGIANVLTGSSNIFMERAAGEYINLKDWEAGKSEWIKG
                     TISYMANMYSENSSTLQDAIIKLSHVVDFDRVTEVSTAEGLKENIRRVRGLLFSPQSV
                     GEHYMQNTMLFAMLKSHRLVDNGRGGYDIMSKEMYHRKAEQDALMSVINTPRGGENQA
                     LLEQFNKFIDDAKADNKKRAKYNLFKANPIFDFVKTYLNEEQQREYIAKRKELIKNID
                     KKFAKLPDIYNQFELKDGIAQIKSDSKLTLKEYAKFIDKVREVNKKVHGVYDKLGSAN
                     IEQHWWGGMVMQYHKHLYPGFKKRYRWNGYYNETLGTIEKGSYTSLYDYLTIPFKETN
                     IGEINNVSDVLKAFQTYGKNLLSFAVNFKLNYELLPEHEKANIRRNLGDLLYVGAAII
                     GAIAITGMGGDDDEGIMYNLMLYHADRLASEAASFTPFGAYSEGKKLWSSPVAIGQTI
                     NDLLGTTAMAARFLIEEDFTEEYTTGRYKGMNKFEVMAVRNIPVVRSINRVLDLPNNN
                     SYYKVDENILSIIPYKDIGKDIFE"
     repeat_region   31652..31689
                     /rpt_type=direct
     gene            complement(41701..47574)
                     /locus_tag="LOC_8_47"
     CDS             complement(41701..47574)
                     /locus_tag="LOC_8_47"
                     /product="putative RNAP associated protein fused to
                     zincin protease [uncultured crAssphage]"
                     /protein_id="LOC_8_47"
                     /translation="MDVLKFLQGGNKTPNPEYNPKTKKGAIQPPTLVDYNPGTSISDR
                     GRGHLFSRIAGQSYNLNQYDIDKYAPYDVYVNPVDDPEKLDKERAVNQSNWEQGLRMI
                     GQIGNEITVGTAIGFADLADAFYNMVSNSPNDYQSEISSELESLKESINERLAIYREN
                     PNAAFDIGDFAWWASNAPSIASSLTLMVPSTGLAKGVSLLGKGIKFNKLANKMANAIN
                     MTQKSRAITGRIAEATAIGVPSRYLENYQEARQTYNDIEDYSKTQLANMNDKQREEFY
                     NNNPKYKDMSDEEVAKDIAKNSADITFAEDWANVLFDVWQVYSLKNLWKNALSGNTTS
                     SRLRNLNIAFNSNIDDAAAITNALSNKTTKQAITSTLKDVGDDILHGVRAEWTEGVEE
                     AINYIASQDGLYNGKKVFDKDIPQQTIKDYLQDPMLWEQAFWGALGGVTFSSVMNKAG
                     EFINKRLDKDWTSAEKQRENEILGRTATFQAYQERLNSIANGKNPFITITDENGQQVN
                     PNIITGTEEELRNIAEKEYMDNIIINSMNAGNLGLLESSINSKEFNDSITNKLGLQQQ
                     DSNELINRFKTEINNLKNEYNTTLNKVNRLGGGFEVGRIIATQMVHARNRQENYNNLL
                     NWANDVLNQDITNNHIEDVDINSAKNGIYQHIIDSIQRDIKTIQDNAAINNSVKQERI
                     AQLNERLDAINKLYIPIDIENKNDVQSAIQLQKQYNEVFKDLAEVVNAEINVEVNKNQ
                     LNLSDDNIKSRITYLNNFFDNSRKKIVNKAMDDLRNAYKQYGKEYVNSVIKDANNGNK
                     PNIDKIIRDAYAALDLSSKGNEHLKNTIEQLAEIAEIENDVNNTPKEEEVAPVNPDVN
                     EVNKTDVDDTNSSPSSTGSIAERSEAVPSEPTNTEQHQSQTEQPISQEPISTPKSEVN
                     NTLPDDDFERGQIGTDLVYESIADLEDSLGHESTSSDLLNARQSFIDKLSQAGFEQTE
                     ATDIVNNIIDGLTGGSLYSSVQDNSTRRLLLNATYATVTGNERNIEAIMDDFANSVDS
                     EGNTRGKIVNGKVYLSIGQLVEYIDSVTGNKIIKNYLFNQIKNYLYASTNNQGKYRAT
                     DESTIKKLNARQFVQYVDGIAKERLERLQVEHTNNVNLKYIVENENVKAFTSIKQGDY
                     LETEYDSKLRRINILANGTIIGYIGVPNIDKFGNYDMVNQGWKYNIHAENGQVVSPLK
                     DALISILDGDRFDEEFIGHLYELAVKEEVTQEELVNLFKEFETKYPDIVRDFTTPVAS
                     FDLAGHLVNLTKYIFNQPYENSHEASINRWFNNLLNSYDQAITIVKGDFKGKVKAVNV
                     KYGVLNTIDDANGKWNDVQETVVNYNEDVNKLGVVVQGQVYLNGESKPTIIENLTTNG
                     MPVISIPNSDSTSLYAFCKQVPLNSNLLKGDARRIINSIKNEVNNLCRDYISGKISFG
                     ELKQNLGDIFGNNKLINGDRNTGLQISINPTNIGFYVKGAHFNGKDYAFTINSDAGNY
                     KRNIIINSPYVVNSAFKIGKSYGINASTIDELDNALRPVIDEMFNYAQFAISKDFIND
                     STKTNDKTNKYIYRKNGKTIINIDGKTYSYNSYQDFIISNGLVRTKLANTNTNETAGN
                     WQIDIHSKLDITYELEGRPPVEDGTIPEQLSEFMLDDTLNAINFNAFESAITAKNLTR
                     GLKKYFANDQTAIDYIDSLQKIGILPKNIQVVNSITDNNGNQVNAVYHRDTDTIELNS
                     SAIAGQRVYRVVNIILHESLHRQLYTKYNTEQALALVKPIYDKFKAWLDIQDDATKER
                     LKPYLFENFNTSEALEEFLVESITSNALMTALNEIKYDNRKVNKRKTLFSRLLEVIAD
                     MLGIKINEDSLLAAARDAYKAIKKMPKESNQEAIQGTFQFEEETASTEQTENPNEDNS
                     QDYNYNNDNLNDGLDMFSSVDDDIVSNMAELTSRLPIDQQSEFATLLDTGRISFSCM"
     repeat_region   42841..42906
                     /rpt_type=direct
     repeat_region   45821..45861
                     /rpt_type=direct
     gene            complement(47576..50149)
                     /locus_tag="LOC_8_48"
     CDS             complement(47576..50149)
                     /locus_tag="LOC_8_48"
                     /product="Hypothetical protein"
                     /protein_id="LOC_8_48"
                     /translation="MPINFYTPTFRQQVNPIDLNVLARTYNTLEQGHQQAIQTKSQID
                     AQLAQLDLNEAEDAWRQEQLNKVRNALTENMQYGNAYSSLDDIVGTYGDITSSPGMIG
                     RLRAQQDYKAYMDNLDKRTDLSEDYKNYYRAVNKYNYQDITDKNGNVIGGSKWTPIDK
                     EVSEIPMNQILNQALQWAAKEQGGGSQTRWLDANGKVTDDITKSVTGEIYSHTKGDWQ
                     RLSKAKLAEAVKAVIENTPGAKASLEQDYKIAKWKYDQNGSNPDITDKNGILLTPEQY
                     LAKRIDPFYNAATFYNQSSNTTYGEAWKAQLALAKQAGLGSTNQRKQAIDNLTYKGTP
                     VHIDNFMPAQAQAEITSNRQSIAGLLSKYNPDININLSTANPDDIRTSIMTNITNPSD
                     RAYALSYLNDIIDNQEYINSLKVGKSQDSIDGFDTYNSIISLSDLPSNKYSDRYSKYV
                     NQIFGDSSAIRQYFNNDDVYNSFINAIGGEKKAASLGVRFGSDGNGYRYAELPKDYHK
                     SIYSFGKAVKEAEDTRNPLNAFLNSAKTRFFGYGDKFVRVNSNGEEHHAGLPTGNKEP
                     YIGLIDYVDSLKSKNDAVLDGGQITSSTIGISAMTPELAELNFVMSSNPEAASKYSAQ
                     KKQLEEQAMSAIKAGIDLTQGESYITSENGIFEPMSSEDRKAYTAYLRSAKENEITPT
                     IVRDPKTGDVGVQINIAGYYDTEGKLKREPITLLVGSGAIDSSIIQSWNQDTSWRAAG
                     KVENYYNANRPISLTNNAAFTGIDKFKLVPNGGGFNLINSTNNQTIGLVSKENAVDIV
                     DNLSQWEQTVTAVKAGMAVDENAVKAIQQNVATKLAQLSGSSDPYVIQYYYDELTNNL
                     Y"
     gene            complement(50140..52713)
                     /locus_tag="LOC_8_49"
     CDS             complement(50140..52713)
                     /locus_tag="LOC_8_49"
                     /product="Hypothetical protein"
                     /protein_id="LOC_8_49"
                     /translation="MPRKDKVIHISNLPSTFRGNVTRNGRFIQNGIPPLGGAYDKVAK
                     STGLIRLGNEFLYNGVNNLVSKDNREKLMNNTAGRLINYVKDFNKESFPSDDELGPTF
                     PFNIIQTPRSNGKKLPQKQYAVGGKIPNVVAGGIAQPIGNNFFYMNGRKHSQGGIDIG
                     PNDKTGIEVEDGEVVETNGNELKVYSAQPIINGVSPAKLVMGGANPNKVFKAQEDFKD
                     RNRINDDGTKYKEGGKIYQAPDEYKRQIAESGSIIIGGYPTIAGNRNYKFIKGLTKAS
                     RIGRIATNFINLGRQKIYDLANKIDNTWINQGIKEVYRTTIGKHGSNLPRTIDYINKN
                     NINENKKAMGGLNRNKDYGSKKKPYPSVAKKDFAGGHRSYPIPTKADAVDALRLAGLH
                     GRSDVKAKVYNKYPELRKKGNTGLIVSISGNVKNGLIHSPSSTGGLRDKFAVGGTRIN
                     RHGRTWEYDEQIGAYVPITNRTINRTSTYPINKSARGETIVGSDYTFRNGRWSKNNNV
                     NTNTNKPNIDNGNRRPQYYAERRLPLFEDGAGITSGLVRAGWSHGNNKGVSMNNINIP
                     SLSATKSSGKTPRRGRSKSSQSTQSVPTKTPPTAVYNRNLPKVEASIPTTLPVSTNIP
                     AKGTTSFDGKGQGKFKNLTTADWIGLGSNVAGSLASYFASRRAINKMRGPGQPTLISA
                     NKLKTKYNINPQLDRIREDKFEAYRDIDSNTASSRVSLARKQRVRNAAGQAANELYGN
                     KENIETNLINQDRRNQQSVRQFNAQQYNQYIDRKAAFDNGIREAKVTNINNLFSGINA
                     GIQDMISRYENRKALNNTIGAMRASAPNVDDRIMRDAGVDYDEFIIRKRRKLGGKQSC
                     R"
     repeat_region   50972..51000
                     /rpt_type=inverted
     repeat_region   51696..51725
                     /rpt_type=direct
     gene            complement(52834..53628)
                     /locus_tag="LOC_8_50"
     CDS             complement(52834..53628)
                     /locus_tag="LOC_8_50"
                     /product="Hypothetical protein"
                     /protein_id="LOC_8_50"
                     /translation="MIQYRDRQRQKAFIGAIIGAAASIAGGIIKGNKQKKAQEKAQAE
                     AQAAQDHKDALQNAQALTSAYANQDYVGQYNDKLTLKCGGRVRRKAGFGTEFADALPG
                     LGSLASSITGVQELGELGTAIGQGISANQQINENKRIAQEAEQRKQLQAGQQQLNITS
                     DKMTNPMTMYQRSSFINKYKCGGRRKAWIGAAIGAAGSLIGGMFGSKGQQPIQVKQAD
                     QASYSAPKTGLERPEWITNGTVQQPVMPQSVYRDRLNVYRCGGHRR"
     gene            complement(53625..58136)
                     /locus_tag="LOC_8_51"
     CDS             complement(53625..58136)
                     /locus_tag="LOC_8_51"
                     /product="Hypothetical protein"
                     /protein_id="LOC_8_51"
                     /translation="MNIQKKLSLNKHPGDCVPYSLVAAKNVKVSNDNRMIVNEEGLED
                     CKAIANSIHEDGINNFKIVGVIPTSTELILFIVNTDSNESYIYRYNEQADNCYRVNSN
                     WKYNGGKIKGTYTYNVKNHLIVAIAESDASIDVPLKTINIDLDSDRPDSEMSVIPQIT
                     LPTISGLNYVSGGAYKGFYFIFIRYKIDKTNYTKWYSIGFPIFNDVIIPQVINKVCFR
                     KTNVYEPKDEPNGYCYGNTDSFSDSKDICNQTFEINISGGRSGLYQLGFIVCKKDSTQ
                     AFRTDDLNNNIFKFSRDVLVEYNVADLTTDYYNYYNVGNIINYKNRVYIANYNEHTDN
                     DDRTLNNGKTLEEAVKDITIKLRNKAVNAYYNDYITVNAVSEKGPYFKMASLQITGTA
                     DWQIKDINKVFNNNQYPFRTFRTLFNDTVIQGIAAHEYLKINYNAKIKVGSRGSHNLK
                     EYLACHCFIIPTSYKYENNQSVYTLPSTVKIACYVYNGTGFTEDAVFTSGQVLFGDTI
                     FDIDNCKMRITHSIIEPSYDFNERKKNDTLIPGEVYNFFIHFVDKYGDASRGYKLSNK
                     DKYINNIVNDGSHCTIITFNWNNQGNGNIPYWAVISGDIPISTISSNVKRYIANHKIV
                     VYTAEPINNPTTNILLNSSGELEAANKDELYTLISNYFIDYQDKDKYNDLYVYQVINS
                     GSYTPCSNQVIGAIGVDNEAKFGYYENINGDELFRIPDLIFDAEAIGGEHTRGFIYNM
                     NNTFNKFYIRANIDTTLWNQIKELGYVGWFISYEKVEPITRYTGLLTRKDYCNIASNV
                     TWQDSSWGTKPGFVANNFTSDKCYLYSGRFDIDDSIKYDFNIIRIDGKCKFEPYKEKH
                     GVVDMVVNTTYPYSYNMPVIGVISRNEYKPINNYKLVVADSVTDSRAGKGTALEMDDY
                     KELLLDAETMFLATVLNCTKNIYTSKEKELVRLNDVCYNGGTYSIEHGYNGRMTYDGV
                     LIYNDNGVIMNEGNYKLYTPTNNQYYYSGDEPCWFDIPFNVYIQFPLYSDKFFESKRF
                     NNEPSKIAFSIKEDTDKKSVAFGTFVEPKNSVDLFKDPIGNVDQYVPKLLTQYRNDII
                     NITRFDKTIRRSNVIQDESEVNAWRIFPIEGYKNITENKGSITNLVGIGYYLLVHTQH
                     SMFMFDISAALKTRDENVQLYQPDAFEVDYKEVFTSDKGYGGLQDDLAYIVGEFGYIF
                     YNDDFHKLYQFDDGQLKIMDEDIKLWLDKYHPNKVRFAHDKFNNRILIKFDYTYDNIN
                     PNTKESIIESHNEVISFNYKVGSFISLHDYYFNNAWSTKTKCYFQTEHNDDRLNCPLH
                     VFTHEYNYGRFNTHMGDDSRSLYLVSKQEVGDKPILVHNSYIDIIVNESYELIKFLEF
                     IKYKVRKIYIPIYSDNINNLVDLREHPYAGDILRIFNEDNDTDDIDINIDKLNEFNKY
                     KKPWYELTQYNFNYFRNAIKEHPNTVSDKLRRVYGNYFVVRFIFNNSDNKRIEFESLE
                     CAQTQFRKL"
     gene            complement(58139..59068)
                     /locus_tag="LOC_8_52"
     CDS             complement(58139..59068)
                     /locus_tag="LOC_8_52"
                     /product="Hypothetical protein"
                     /protein_id="LOC_8_52"
                     /translation="MVIKLDIKTNIMANNKTITIEHIIGKLDNDFNPDGSDWIPRVPA
                     WCVDAMNELKVLRKVDKKMKLTVINKIAKSKCCLIDDGLKVYDSNGCEVPRADTSKYR
                     CGDTESAPSSTGGQAEDESPERATNKDYLGMPDDCCPNGSRTREVIDTGKVGCNPVVY
                     TVHNNTECPRCQHKVHSHCQTPRGGYDKSNHNYILIGGNTIELNFNDTCITVVYKDIE
                     TQYSDNYHCEIPVIPANGKLIQGLTYYCMARMLMRGYKHPVFNLSASQYGTNPFYLWE
                     SMKKDIKTSILLDEQSDDDSGWNEFFYNFTFPK"
     gene            complement(59040..60002)
                     /locus_tag="LOC_8_53"
     CDS             complement(59040..60002)
                     /locus_tag="LOC_8_53"
                     /product="putative Integration host factor IHF subunit,
                     histone-like protein [uncultured crAssphage]"
                     /protein_id="LOC_8_53"
                     /translation="MIKDIDISHYYKKFIETSNDDMAKYNKELEVINKMKADCRAYIK
                     SKNQVIKDDLKINLNEYGFQFLNDNVELINKLEQLINNRLSYTVGERRIVLLQLLRYC
                     NLAKKANDYIVALKLATKRSELSLSDYKKYIHRYYSYGVHKCVLEGYAYHFKYEIGDL
                     VINFWRYRDKPRDTYVDWNATRLKKQEIIDAGLKPYDKEEAEIYKIRGLKYDGIPYVV
                     YKTNKEFYEIQLINNGTHSYSAIKFKYANYINRELRGKDAKQLNSECKTVDDIFNLKL
                     GLRSKLLVYLEREPNAPFKYIRNVNQQKYERGAHNNGNKTRYKN"
     gene            complement(60006..60710)
                     /locus_tag="LOC_8_54"
     CDS             complement(60006..60710)
                     /locus_tag="LOC_8_54"
                     /product="putative Integration host factor IHF subunit,
                     histone-like protein [uncultured crAssphage]"
                     /protein_id="LOC_8_54"
                     /translation="MASLNQLVSEFAHAVGNPNSIPLRRNLRYAILHGRNELIRKSYE
                     NHKYVDKGLQQRIRVSIINVPDGDLYNSQTLGLPAIKRTKQEVPKPVRFINNLPFQSI
                     RTTGHTGIEIPFAKEASAKFYHYLAGMCNLPVYDYINGYIYFFSNNKDWFQNIGSIII
                     ESPFEIPYLVPTETVEKAKDVNYDPIDDEAKYDDDEFLIPEDMIGTLKEIVFKRNLIE
                     VPRQTNETPIDNFVTR"
     gene            complement(60712..61038)
                     /locus_tag="LOC_8_55"
     CDS             complement(60712..61038)
                     /locus_tag="LOC_8_55"
                     /product="Hypothetical protein"
                     /protein_id="LOC_8_55"
                     /translation="MTKDKLKDDVIRTICCLNSDISNKDRELLIKLFNSIIDYTNNTE
                     LEQKLAQLQQKYNELVTNINKVEKLANETKTQHNYLYSDVNNTLKPKINSIDERVTAL
                     ENSSQS"
     gene            complement(61171..62631)
                     /locus_tag="LOC_8_56"
     CDS             complement(61171..62631)
                     /locus_tag="LOC_8_56"
                     /product="putative Phage tail-collar fibre protein
                     (DUF3751) [uncultured crAssphage]"
                     /protein_id="LOC_8_56"
                     /translation="MNFNLVEMYNGLLRFNKHILNELAEGLKHLPNLDGVSKGDSLII
                     NEQGNPAWGSAAFIPTFENAAYGIEWTKDNNDIIRIGNAKFHRELPIQNRLKGCVYNE
                     KKISYFLNPTGWAKPLENGLIPPLDGSDGDVGVRVPEFYMCVKDTGTKYQLWISDFNI
                     DGTFTRVHPFIISHTKTMTRTREDGKEEVFSACIKPDDTRYLGGNKSSSVVATKLQGR
                     PRTGISYDKANEFCANRGDWITMIDYLEYCALQALCYIEYANFDNQATLNVNLTSDGF
                     KQGGLSAGVTNLDWDRWTAFNGNNPIVQTYWTAEHNIGNGSTNGDFYTLGNYNADGSN
                     FDTYPAVYRGILNFFGDILTFVRDVAIINRNANYNSVYLLKKGVNHSDVTIDNIQDKC
                     YFIGDQANTDGFITEFDFRFGPYFVPNKVGTNKKADYNSKRGSDGQDTDKAVRVLLLG
                     GGAHYDSSADSGFFYSNWVRSGSLANVGFFTTVKLD"
     gene            complement(62633..63136)
                     /locus_tag="LOC_8_57"
     CDS             complement(62633..63136)
                     /locus_tag="LOC_8_57"
                     /product="Apolipoprotein A1/A4/E (Fragment) OS=Treponema
                     saccharophilum DSM 2985 GN=TresaDRAFT_2825 PE=4 SV=1"
                     /protein_id="LOC_8_57"
                     /translation="MEDDKRVNYKLDAINKLINNLKLSISGNKEHDELGENNVIVNLD
                     EISQKITELHEMIKAEFDEFENQHKSESDETQTLLTEKFDLIHSDLATISDKLTTIDT
                     NIKNMSSALQGKFNALIAAVNDMKASNDTKNDAIIAALQGLVTQVNRNTSNINSLDGR
                     VDALEQA"
     gene            complement(63218..63559)
                     /locus_tag="LOC_8_58"
     CDS             complement(63218..63559)
                     /locus_tag="LOC_8_58"
                     /product="putative Zincin superfamily protease
                     [uncultured crAssphage]"
                     /protein_id="LOC_8_58"
                     /translation="MRVIKTKHFPFNGYKAINLFGIIFTKGELSNKELNHEAIHTEQM
                     KEMLYIFFYIWYGVEYLIIRLFHIKQHDAYKDVSFEEEAHINDDNLNYISERKHYTWT
                     KYLGINSSKTA"
     gene            complement(63768..64097)
                     /locus_tag="LOC_8_59"
     CDS             complement(63768..64097)
                     /locus_tag="LOC_8_59"
                     /product="Hypothetical protein"
                     /protein_id="LOC_8_59"
                     /translation="MDKFIDVIVDGILSNFDFGFMFIVNVLTYIIIKVIDYFNGDNKV
                     PTWQKRCVLVISIAAMIGIYITAGYDNTIMLVNSAILAPVFWSWVVSPILKKLGIGYK
                     DIDNTIG"
     gene            complement(64168..64743)
                     /locus_tag="LOC_8_60"
     CDS             complement(64168..64743)
                     /locus_tag="LOC_8_60"
                     /product="Hypothetical protein"
                     /protein_id="LOC_8_60"
                     /translation="MREMPYIQPYNVGNRRGGNQNILDEFREFLDARGGRGGRGSRGG
                     MRNRIGYDTYDTYGRPTNKNDREEKILTMLMSGGYNDDGYHFNEYEAKEVVEQMYHVK
                     DNKKYIGEKYDMNKAHEICERYKEVLPNDVEPCDVYVAINAQYHDYAKLFEEWFGGNI
                     DNKVFESAITFWFKDVDFDGDKVWEYFHMNN"
     gene            complement(64748..65134)
                     /locus_tag="LOC_8_61"
     CDS             complement(64748..65134)
                     /locus_tag="LOC_8_61"
                     /product="Hypothetical protein"
                     /protein_id="LOC_8_61"
                     /translation="MVEIGNVKEVIKDYIIKQLVSMGESSPAIRLLIPLAKRAITNNI
                     NSFDKFLKPIADKDGMIDIEGIFDEEMEVINNIDNFNFDIPFIGGGNISKGIISLEVP
                     YVNKIVALNQTDLEILKESLISLKTK"
     gene            complement(65139..65654)
                     /locus_tag="LOC_8_62"
     CDS             complement(65139..65654)
                     /locus_tag="LOC_8_62"
                     /product="Hypothetical protein"
                     /protein_id="LOC_8_62"
                     /translation="MIPVTQFILGNSDPLLYPSEKMTNSIDEQIAFLQSQKQAINEAY
                     RRNAIPNANNGTTQNQQVPTQGIWDAIDAEIAPLTQEQQNMLLSNQDYVNNYNALQSM
                     VQAEVLNLVRGKIEASADGKHLLEEQLKLVKLLKSKIVEVTNKEMELFKAFKEASKTN
                     PNLTYEEFLKK"
     gene            complement(65695..66468)
                     /locus_tag="LOC_8_63"
     CDS             complement(65695..66468)
                     /locus_tag="LOC_8_63"
                     /product="putative tail protein [uncultured crAssphage]"
                     /protein_id="LOC_8_63"
                     /translation="MQVIEKVKVVPEGYNGAGMNYDGGNRRDVNGKANAGLTLGIIGT
                     ALGAWALFGNRRSAGASILGGAGGGGMLGDGSTNINVFGATAGSGSGAPTAFQAWKKS
                     CEDTLALQGGLYQWALTQQNQRFEDRERLNSELFGVYIDGRNRTDALIEKNNTDHFNL
                     YKYTRDADDDIRKELSDLKAELAVTKAIRPYQDKLIQCEMEKMFTAGINYTDRKTCNV
                     IYGVVTLPNEPTVTGLVGRNACGCLPCGFTQPASGTPAQ"
     gene            complement(66575..67678)
                     /locus_tag="LOC_8_64"
     CDS             complement(66575..67678)
                     /locus_tag="LOC_8_64"
                     /product="putative tail protein [uncultured crAssphage]"
                     /protein_id="LOC_8_64"
                     /translation="MSLTLGRQGGIAQPLKKRTVGQINIAHVYDGANHIWPTSVIHFS
                     DFTSVQLRYIWGSDDGQDLDTKSYYVNSPINSLNYVAVGWSWNLSQIPYLYWGGDNTN
                     SGAECVMFNIESMIDLEDKMPDIMKMNLCANWYGSLSRGHVTVECTAYKGGVIVHAWQ
                     LKNHEIDVDNRGMFIFPLADGTINMPDGHGGYKECWYGEVIKRVAKSNNEVKYFRINP
                     VNDKTIGLDNIKIIRHGGGYIHRDGYCWYENQPNDKYKVWNNQVNTTGTPLTLDKPTL
                     NITSDDNYSYEYHTVLLNEDNTVYNDNYTDNYKFRFGFIAGNSEFRGQQTIQCYVGTQ
                     GGKADDGKTSIGEIKYTKLNKIGELTIYSPIES"
     gene            complement(67678..69363)
                     /locus_tag="LOC_8_65"
     CDS             complement(67678..69363)
                     /locus_tag="LOC_8_65"
                     /product="putative tail protein, similar to UGP_077
                     [uncultured crAssphage]"
                     /protein_id="LOC_8_65"
                     /translation="MNNKQLYEKLGQNSYDKVFPITYLQNILDKDTNNDLTVVLSRFN
                     HLWIPYQGTRVNTRKAVPAIFRRNSLTISYYDAEHNLSVTESYTGSNLQAGVETSWVS
                     DDNWTKILSEKYLEENGAKIPIADGTIDWDMLNEALKQMIAGDGKVNIINYPDEEDIT
                     IRLSPGCCNVNRLSFKDRPYEPEYKSGKGYKIVRKVLLPVEDDASNAEQLLFDGFLDD
                     TYCEHYGQIILNTDKYEVIRTDLGNTAGIYYDTYHKLFVLRVKTIHDGVGFYNYYTRW
                     TIVEPTDRVHPLRGVNTPAYGNSEDYNIYNTCLSDERPRLGIIYVNSVDNIKYYFNEE
                     NLVQVKNNIYLNYKAVLTQDMVNEENTRYIIRYAFDLSGKTITMPVGCELVFEGGIIE
                     NGTINLNKCKLTGMVGEESEYLPNVTCSNWAKGQIEYRNGKICYWNGTEWRVMGDTSS
                     FDSYTKQEINNLLKNYYTKSETYNKEEVNNLLNGYVTNDTFNNFKKEINQTITNSVNL
                     DKIQKAINDGCGVNMTMPSANSNKLSLPIWTGTATQYATITPVAGMTYNIIDE"
     gene            complement(69449..73333)
                     /locus_tag="LOC_8_66"
     CDS             complement(69449..73333)
                     /locus_tag="LOC_8_66"
                     /product="putativeBacon (Bacteroidetes-Associated
                     Carbohydrate-binding) domain containing protein
                     [uncultured crAssphage]"
                     /protein_id="LOC_8_66"
                     /translation="MAIYQGAIGIHNIKLGSIDVFEIYQGSKLVYPENTEITITFKLN
                     VSGTVTINGYTPVISENNTKFVFTIPVKTDYTAIVTAEHYKPQTISGNSGYLPITHNV
                     ELEWEEQFISYTVTFPTDGVKVLFDGIEKGVITNGKLVVLIDDTEAKDSYTVTFKGSK
                     ASTYDTSTLIVVNSSIANTGGSYDLKLPTSSVKSGYKRTDYASSTGSITKGSTYAGTW
                     IETVVNLTASFTSSTTLGSISNNVLTIPNNESTNTKSGTLTVTFTLENSQTKQASGAL
                     NQAAGAKVYTNWVLDLQTDGTSVEAKGGTRTVTANIARRTYKWNNTGTVYSETATPTL
                     SISGSASLSGNQIKFTSNESVSARSATLTASYVGLSKTVTITQQAGAKVYSAWSAWTV
                     SISASTQTIAASGGSSTITTNASRSRTWTWNGVGTTHTDTETATPTLSGSAGGFTLSG
                     KTVTASNNTTTNSRSITITATSNSVSKSITITQSAGAKVYGNWSSWTINISADKTSIG
                     ATGGTATISTSASRTRSYTWNGVAGSGGTETGNGSPTLSKVSGSGNWTSPKVTYGNNT
                     STSGKSTVIRATIDSTTKDITISQSAGAKQYSAWSAWTVNISNSGNVAASGGSSNITT
                     SASRTRTWTWNGVNGSGGTETGTGTPTLSKISGAGSFASNKVTYDNNTSTSVRSTVIR
                     ATMDSVTKDTTVTQNAGSKTYSSWGAWSISLSANVTTIAAAGGNATLSTSATRNRTWQ
                     WNGTGTTYTENASGSPTLSKVNGAASLSGSTVSYGNNTSTSSRSSVFRATIDSATKDI
                     TISQSAGSKSYGSWSSWSVYCNASSYTVAASGGSVTIYYGASRSRTWTWNGVAGSGGT
                     ETENATPSISTGSGGGTLSGSTLSYSNNTSTSVRRTRVTANYNGAINFCDIEQRAGSK
                     VYGSWGAWSVSISASPTNIAAAGGSSTITCNAVRSRQYTWNGVGQNFPETENGNPTLS
                     KSGDGTLSGTTSGSKLTYGNRTATTSRSTTVTATYNGVSKSINITQSAGAKSYGAKVY
                     HTKYYGTNPDGSGLDFTGYPYTNEIDTVADANTISISVYYRLYTTQLWTWNGVAGSGG
                     TETVYYNPDYVNVTNKVNCDVSVANAFNYASMIIITFKLSANDSNTAREYKIEWNWLN
                     HNVITKGTQRANPVRGRLVIKNDYFTSQNVALSIYLDSENVDLIYKGEASYNDIKKTP
                     IGVYVYIPTNTAIMNAGKLQFWFENKDGDGSKYTCTLSSVSTPMNNVSVSNSNNIISV
                     TANTTTSSFTILCQFTMTSNSTLFNVRVLIEP"
     repeat_region   72489..72527
                     /rpt_type=direct
     gene            complement(73337..74167)
                     /locus_tag="LOC_8_67"
     CDS             complement(73337..74167)
                     /locus_tag="LOC_8_67"
                     /product="putative tail protein [uncultured crAssphage]"
                     /protein_id="LOC_8_67"
                     /translation="MPPFKVYKVMQDINQQLYERKSTPEGFIPVYGVVITVPTGIYIN
                     GQKEFTCDKTFDEVKEILLKGGSIIAVDNNNSRINFDRIDIGNNSISATITYFSPNGG
                     GINKIDLSWDKGIARVGGGETKSINTFVAINSNQIIRSYEIGSITILLTNSGSKEEVL
                     AAINSIFTNFAGFVTAIGKPNSVFHNGKYGTFNVRYTDNIIIIQWSNAKAIHHVALSE
                     DGSYVYNTIQIVDQTLYRLSNLTIEPIVNPKIWIGTATQYAAIAQKDNNTTYIVKSDA
                     "
     gene            complement(74193..76283)
                     /locus_tag="LOC_8_68"
     CDS             complement(74193..76283)
                     /locus_tag="LOC_8_68"
                     /product="putative Tail fiber protein [uncultured
                     crAssphage]"
                     /protein_id="LOC_8_68"
                     /translation="MAEEENVFVGTNCQSFDPSKVQCDKEGNMPIHILDKYCEENDTR
                     YNIYPLTVIQAVFDGLTGTRLDRILAACNSVYLTWEGTFADTVNKLDKIYRRKGYIIT
                     YRDATNINWTQRYNSDDISDVAWTNPANWEGWSFDTVIKDLAEALEEIFTNIGDYKDF
                     LDIITSFINDFVINVFNNINNYPKLVEIIKNSTVESLSIIIRDIFNNINEYPELKEIF
                     NQYIKQWTESIFNNISSYPALNQFITNAINSHVETTIGNIFNNIDNYPAIKNLIVTNT
                     VNKVVDIFKNIGQYPELQEAIQNNINERIDYIFNNINNYPELIGILSDLVCNCVKNIF
                     ANINNYPALVTRINNAVNSRVDYIFNNIDRFPILKNLIETKVEARVTYIFEHINNFTE
                     LLNVIKGNIENIFDNIDNHPNLKVVIENKVESTVEHILSNIDNYPIIKEKIIQFCNEA
                     IEAKRGVANGIASLDGDGKVPASQLPSYVDDVLEGYYVDETHFAEKYIEDAPVYYTPE
                     KGKIYVDISESTDYSGKTYRWSGTKYSVISETLALGEVTGTAYDGGKGKKTTDIVNSL
                     PKYIPSTQIKLFRSVNGNIVIGSHHYEFNNTTNVYESKPFNDGITFPIVSKTESGVMS
                     AADKVKLDETLPNQITELSNNVYTKEEINNKFNNVPTVENTYTKAEVDKAIADAIKAL
                     IPAGYEFVIKKKTT"
     gene            complement(76286..78892)
                     /locus_tag="LOC_8_69"
     CDS             complement(76286..78892)
                     /locus_tag="LOC_8_69"
                     /product="putative tail protein, similar to UGP_073
                     [uncultured crAssphage]"
                     /protein_id="LOC_8_69"
                     /translation="MKTIEEELGKVSLTCNGQWNDRPYERLCIVHDGFYASYISRKAV
                     PAGIPLSNEEYWQPIAKLREDLVIDYETFKKEILELIAVVQRGLKAARIVVSTMEDRD
                     ALTWEQIGVGCEVYVIETKKSYILDEITPVTNAKKWHLEADSEIGSKFVESFSGMFPR
                     AIAERAVADEFGINIQDNYLRRNVVVNYMAQVLKQYFEDNAVQILEGQITPEMLSESV
                     KQMFTASQITNAADEEDLTVVDNLLKFADKDYNVNDYSGKARKYLRKNMISGVNTLTQ
                     DMINEPNTIYILQYDYCLAGQTIELPDNSIILWRGGRIYDGAVKLNQCRLLSNYRQED
                     MFDKESISLDGNWAVGQILYHPLDLGEDNKQVEIVGWGGSYTNDFYWFWDGEKWVSMG
                     FDLSVYLTRAEFEAFLEKLREEMEKFYAWLLAELKKINDHLEIHDQQISELQQDIIDI
                     NTRINNLITEYNAKFEDIYNKIGDLNSSIEGSINNLEQYINNKIEEILNKINQSGNNI
                     SNEYKQYFESNYVSMFKNKIRPGTNITFVENDDGTITINAAGGGSGGGGLTEEEVRNI
                     INSILNNYYTKQEINNIIAGLEGGGGSGGDGTHNVMSVTQLGEARTGKYLVMNKFADS
                     ETKPSRLDVDFNSLYTDIKNKLVREGFGQGGGSGQGGGVAASQIQAWIAAVVPIGSIM
                     LWDTSTPPNGWEVYTAAQGRFVMGYIPNGINIYNNPKQGNLDWKTVLENIKDTYDPAA
                     PGRNVSAYAFYIGGTDLPLHQHAVAVGKTKSGDNNHQVIAPSNWRFISGNLDNDVKNG
                     YPYGTDRNRFDNLGINRSTNWYMTGPNISNNGEMTWSQISGNRWTGDYLAINKLMPTI
                     ALHYIKRVSNPW"
     gene            complement(78956..79483)
                     /locus_tag="LOC_8_70"
     CDS             complement(78956..79483)
                     /locus_tag="LOC_8_70"
                     /product="Hypothetical protein"
                     /protein_id="LOC_8_70"
                     /translation="MSEQIDDNYVNGVYVKADGTEQVEIDPQYVYMTVPSKYVCVYHK
                     LLVLMAQYGLDMLNDCSATCKGNNKNIVTCWNMFQSAMAAYQLGQDKLAETLLKYIKG
                     QLNIIYEGSEQIQYSGSITLPVDEEGKIHAIVSCGDAPKFYVDPETGKLWEKKEEGKE
                     YNETYSLSNVDYDNE"
     gene            complement(79480..79719)
                     /locus_tag="LOC_8_71"
     CDS             complement(79480..79719)
                     /locus_tag="LOC_8_71"
                     /product="Hypothetical protein"
                     /protein_id="LOC_8_71"
                     /translation="MIRGYINNPKQLSKEMQLRIASMAEKQVRIAELGFPLNEKNWCK
                     LTQGQILIQALEALELLSDEQQKSIINSYNNLMLE"
     gene            complement(79729..80301)
                     /locus_tag="LOC_8_72"
     CDS             complement(79729..80301)
                     /locus_tag="LOC_8_72"
                     /product="Hypothetical protein"
                     /protein_id="LOC_8_72"
                     /translation="MLILIVPILVSIKMELIQNAFEQGLIPGIVIVIYLIINKIIDNN
                     KRNPLDDIAKLLNIVTRDIIEKDREKSKAVISITMVNAASECAKFVASTIITNNVDNN
                     RDQIEYNARHLVNSVYYDAYSKLNMYRGDEDYLSHYMKEEWKEDIYGDIINIVYNKNL
                     DSNKRILAFNKRIDIRVNDYTAYIINKAFK"
     gene            complement(80373..81236)
                     /locus_tag="LOC_8_73"
     CDS             complement(80373..81236)
                     /locus_tag="LOC_8_73"
                     /product="putative Tail sheath protein [uncultured
                     crAssphage]"
                     /protein_id="LOC_8_73"
                     /translation="MRQFLLAGKVAYGADLPLAAGAVAFTYLANGKETIDADGTKITD
                     KFYINLGREANGPVVLPAYKKHLTFVKGVYQPATTFSANLTIGDVNAYSDYSIMIVKK
                     GLKFNERNRWTATIHTGLNPTANDVAKKLANQINNNTVGHGIKASVAEAKITLTAESK
                     GIDYEILGADELVGISVTVTATGFPAYGDAAYITDLANKAAADAGIEYTYRDTYTELY
                     PTYPLNPLKQPDSADAGYTIFTLRFAVPREMKTRDEVVHQIVQIAFPTGAAAIATVET
                     ILKAIATEEKA"
     gene            complement(81256..81954)
                     /locus_tag="LOC_8_74"
     CDS             complement(81256..81954)
                     /locus_tag="LOC_8_74"
                     /product="Hypothetical protein"
                     /protein_id="LOC_8_74"
                     /translation="MNIGEMHVTFRELAQQMGMQTVRAILMEDIDICLNAAIIEKARN
                     VIVENVGPVPYNDKVARQNASISPVNALRTLYTAGTVNGGDITGGGTEVDPYKINIDS
                     DGIMLYTGFQVSYNGKTIYDCRIIEAEDLGQTLRDFCNRAAKDAPIVTIFGDESGINV
                     DIYTGRNNTVKPQLVKYLYIKEPAKVKFDEDREEDWVNCDLPPYLHMEIVMRAVQIYL
                     ASIGATSNGADKQS"
     gene            complement(81957..83114)
                     /locus_tag="LOC_8_75"
     CDS             complement(81957..83114)
                     /locus_tag="LOC_8_75"
                     /product="Hypothetical protein"
                     /protein_id="LOC_8_75"
                     /translation="MDFNKVNEANKAGENTPAASNINTDKQVIPPVEDGVDKQPANTV
                     GFRDESLDEPYTEKRTITINLVTNYSLYRRVNDKTLPKRMDKIGSCVRSSRTLSSNKG
                     EIESYFPALIGLAPNNENFISRVKAYLNNISVSVDELGKTFDISFFWNRKRDYLRFRA
                     EEEAIETAYMNSDRKGVKELREALEAKITKLNLLESEKYKYGYPIVLDDYLIYRHCLL
                     YKDVAKDIALINSDPSIRFYFKDDQREAERLAKHRQEINSAKGNYVKLLTNSDLFDAV
                     FIQYCVANNINIPNGMAMDTVDKQSHLDKFSTNEPAKFNKLCNDKDITIKSLIEVLIS
                     RGEFIRAIHNQNITTPDGEFIGANVKEAVTWFKNPTNSALVSAYKNKLKNI"
     gene            complement(83140..84612)
                     /locus_tag="LOC_8_76"
     CDS             complement(83140..84612)
                     /locus_tag="LOC_8_76"
                     /product="putative Major capsid protein [uncultured
                     crAssphage]"
                     /protein_id="LOC_8_76"
                     /translation="MKTLRVIGQTRYEDRGYSNEESIAYLQLQKPEEINSFLTYNYGM
                     DDDRFPLSFITEGQGSRGIKNVATVQWTWKTMGRMKFTDFVTYFNTAVTKPGQNGSEF
                     EVHFSTHWFIEQHGLTAPDGVTQVRIQKDLGESAYGYAYLLKLTSPNPDAYVDPQWLA
                     KGMYWAMSAPTVSESYSKGNRSNTMGPAGMTSQLEFYRYSKEIAGNLANVVTQYQFQN
                     DNGGTSNLWINEEMRQFNLHMRVMNEERLWKSEYNRLPDGTIPLKDHDNGKPIPHTAG
                     MLEICRESNYDTYGEVLTVNKLERTIGDVLDRDTQDGDKNVALMGGKGFIRDFEMAIR
                     TDAKENGFITPLGEKMIQDNGDGLSYGRYFNKYKTPDGYTITVIHNAYFDKGTDAEAA
                     KQNGMIHPTTGLPITSHQAALIDMSNYKGNQNVRIVRQKGQAYKAKVIEGMTDIPACW
                     GLPNTNHAATEIDMARYEVKGSIGLQVDNTTKMFLLKCVL"
     gene            complement(84632..85942)
                     /locus_tag="LOC_8_77"
     CDS             complement(84632..85942)
                     /locus_tag="LOC_8_77"
                     /product="Hypothetical protein"
                     /protein_id="LOC_8_77"
                     /translation="MPNFDSFGFNGETSNGDGKPTDDITDLDTGKTGQLDADGNPIDD
                     ITNNGNGDGNSDSNANKDNQSSSSTGGKPNDKANDTDAEHGLEEGTIIEDGDNKYTVD
                     KDGNLIDDKGNIFKAKNEVAAYLKEFEVEDTKEENTIDVKSIQELVGVSVTSEDGKPV
                     AFDNTPQGVASYIQSVIDLKRDEFAQAGVNKLFEDYPIVGDFLNYYVANGNSFEGFGE
                     LRDRSGIEVDENNVSQQEAIVREAFKEFNRRGNVDKYIQYLKDSNELFNVAKEELEAL
                     QKADNEMREANAKEAMRVKAEEEKQLVEFWNGVKDCIDKRQIAGYRIPETVIIERNGK
                     QISTTPEDFFNYVYQVDDKGLSRYENDLMKLSPAERRDEELLKAWLKYTGKGYDSLIE
                     MAVSDKEAKKLKLTASQRKSTKGAIKITKPDSKKDALKDERFGY"
     gene            complement(86285..88696)
                     /locus_tag="LOC_8_78"
     CDS             complement(86285..88696)
                     /locus_tag="LOC_8_78"
                     /product="putative Portal protein [uncultured crAssphage]"
                     /protein_id="LOC_8_78"
                     /translation="MYNFGRLDFPNQHVSYAEKQEVDWYAKCCDYVIEAGIACKADFN
                     VEEKFNILLGNIPREYYRKTLNPYNEKDENLTRFPATMRNYDMMKGIIRRYIGEYIKN
                     PHDFIVGANNPEVVFARDAELGKQIMMLAEQAVAKKIQESYMQFVNEGNNPEQFNPEQ
                     AVDIEAFIKEFNENFIDDISAQGQDLINVIDDLTDAFTIYARAYFEFVAFGACYTYRD
                     VVGNQLIKRVVSVRDAFPVPNDNMFAEDYDMFAERRMLTKQQIIDEFYEYLSEKEREA
                     LDTYYQYSATTSSDRALLNWDKYMYYFGDICSKFNKDDLQHIKNTNIMARDANNGLFE
                     VWHTVWRGEIKEGILTYSNGAFVTTRIVDETYQLNPAGGDISIEWVWRPQVYESVRIG
                     SRATSIYPYKARPIAYNRNGKLPYNGIAELLPGFGRFSVVDTVIPYQVFRNIVSYHRE
                     MAIAKNKMNVLMIAKSLLGKKPAETIYRMAADGVLYIDDEDDANLVKAQNVRYLESRM
                     NNYITELGQLIQEIEQTAKMECDMTPQRYGEIANSAGKGVTDEAVIRGSMGSVIIEFI
                     FDKMRERDYQAEMDYTKLAWIDGLNTSYKTKDGDIRYLSLDVNSHIFANYIVTCKTSV
                     KEREKLEQYKQLAFSAAQNGNMDMANAAIRGDNVAQISKLIDKYQNIQREHELDVERV
                     SQQTEQLRQEFELAKIDRKAEQDRETIRVEKYLDGQIEAMKANANIMSFDNGLSDAEK
                     NQAEERMENARLNLERSKLSLDAQKTSVEAQLKEKELAVKLKESDDKVKIAKTNKNRY
                     DSKSK"
     gene            complement(88715..90970)
                     /locus_tag="LOC_8_79"
     CDS             complement(88715..90970)
                     /locus_tag="LOC_8_79"
                     /product="putative Terminase large subunit [uncultured
                     crAssphage]"
                     /protein_id="LOC_8_79"
                     /translation="MADGKYPFLEYIEEPDKEKKYKKASDCGWYDPHNNFLIGDSGGF
                     LLNIRPGKFVNTELFNEAARTYQATGKYTQFKVDSIPHRQFRRRECDRRRNGFSAPCW
                     QNPDGSIEDVWITGGHYNFLNYTRMERTDESSVIVTEHGATAKKIYSFPSFIDAQFWT
                     WQIIEFCRRNGLHLIIDKTRRGGFSYIMAADSSNEVNLSKHKVVIHVAADNKYLIKQG
                     GLSDFAVNNLKFFEEKTPFKRGIYSPTTDSFKLGYRMKNGVEADDSWSSSLLSVSANN
                     NPDCAIGKDAVTIKVEELSTMQNFDEFMNVTEPTMTVGTRTTGTLMAWGTATAANMQI
                     FEQNFYNPRAFGFMAFENVFDNDARNEVCGFFKSYAWGLEGEIDGVKGFDEDGNSNLR
                     IGLKLAARERIEKKKTAKTFAEYLNYLGQRALFPAESFSSASENIFSSEALNKFEDKL
                     RVDNSYKFYTDGELFEDGTKKIYFKSNARIRIENPDMKTYDYIQGVPRRGNEDPHGCI
                     RVWFAPEYEETYIGDRLIRSILPGTYVAVYDPVGIDKDKKEITDRHSHNSIFVIEMPR
                     ERNGFKPKLCAAYYGRTERLEEADEKFYRLCKWYNCIGTGLVEINRGETVSNFRKWKA
                     TKYLGYEPLYVWDSAVKEKVSTSYGYNIGSGPKKLDGLRLLKEFLYEVIGKNEFGEDI
                     YVFERFLDYQTILELKKFNAEGNFDRISSLILLGIYWKSIDIKGKRELASRKKVTEDN
                     DKTDIFNRQWF"
     gene            complement(90977..91363)
                     /locus_tag="LOC_8_80"
     CDS             complement(90977..91363)
                     /locus_tag="LOC_8_80"
                     /product="Hypothetical protein"
                     /protein_id="LOC_8_80"
                     /translation="MTVLLGSYSRSWCQSEIDNVVHPPRGVNTTDTTVLVPINMIKIA
                     NTKIIKAKLYKDIINEQDSIINLHKIKYNALYKEVEILQNNLDNSNKVNDNLNKSIER
                     IKRKNRYLVSGGAVCAIAFVVCLLVK"
     gene            complement(91317..91595)
                     /locus_tag="LOC_8_81"
     CDS             complement(91317..91595)
                     /locus_tag="LOC_8_81"
                     /product="Hypothetical protein"
                     /protein_id="LOC_8_81"
                     /translation="MKKMLIAIFIIAIINLCVTLYLSISRFSVEVNSYNKSDTAINHV
                     RIDSIQLVITERESIVYKLKEHEKDIEDKVISLNDSATWELFKKLVSE"
     gene            complement(91615..92043)
                     /locus_tag="LOC_8_82"
     CDS             complement(91615..92043)
                     /locus_tag="LOC_8_82"
                     /product="putative Lyzozyme [uncultured crAssphage]"
                     /protein_id="LOC_8_82"
                     /translation="MAYFGDAFKKLSIKEGGYVNDKDDAGGETYRGISRKYNPTWQGW
                     TMIDSYKKHYTVGSKEFKSKLDNDVQLQKLVWEKYKIGYWDVFELDDFNSQRVAEQLF
                     DTNVNCGQVAAIKMAQRVLGLKETGRWNLDLLNKLIEIKD"
     gene            complement(92047..92244)
                     /locus_tag="LOC_8_83"
     CDS             complement(92047..92244)
                     /locus_tag="LOC_8_83"
                     /product="Ricin-type beta-trefoil lectin domain protein
                     OS=Coleofasciculus chthonoplastes PCC 7420 GN=MC7420_902
                     PE=4 SV=1"
                     /protein_id="LOC_8_83"
                     /translation="MYIINRRKNIRLIGDEHHIGDDFEFLIYKVQIKVLWFWVTIKEF
                     DEDEYYDAVDCFRYCTNPYIN"
     gene            complement(92248..92598)
                     /locus_tag="LOC_8_84"
     CDS             complement(92248..92598)
                     /locus_tag="LOC_8_84"
                     /product="putative Membrane protein, contains
                     peptidoglycan-binding domain [uncultured crAssphage]"
                     /protein_id="LOC_8_84"
                     /translation="MKLNKDNLIGVIIGFIVLVIFAICLSSGCTKRITPVPEIRYVPV
                     TDSTAVNELVLTKELLRRTQDSLNAYKSDTTISADYFVAKYKLERIRYYNDIAGKGNN
                     IKFLRGWIRRTLDE"
     gene            complement(92595..93602)
                     /locus_tag="LOC_8_85"
     CDS             complement(92595..93602)
                     /locus_tag="LOC_8_85"
                     /product="putative PD-(D/E)XK superfamily nuclease
                     [uncultured crAssphage]"
                     /protein_id="LOC_8_85"
                     /translation="MELKDKRYNDIRLIFHEEEHKYNDSLGNDYISTTTILHGYQPKF
                     DKNYWLRKKSKELGISEKKLEEQWLTITKEACERGTNTHNGLEDGVKGASMFQQAINY
                     LDKREDGVMVTIADIPNFGANYKLLNLKDFIELTNNRYPLIYDAFKMYTERGYKIYSE
                     IGMFLIDWLISGTIDILLVNEDTNCAVVGDWKTNRGGLRFSSGYYKKDKTVKPAQQTN
                     VWVDKDERLLAPLNHLPNCNGAIYNLQLSMYAFAVEYILGLTIKGIWLCHIDSDFELN
                     EYGMPKRFSDGLYHIKENPVETTKFFTMNYLRDDINKVLKDRELQIKASGVQSQFKLA
                     I"
     gene            complement(93699..94298)
                     /locus_tag="LOC_8_86"
     CDS             complement(93699..94298)
                     /locus_tag="LOC_8_86"
                     /product="Hypothetical protein"
                     /protein_id="LOC_8_86"
                     /translation="MNGLELDWMLTIDETGMPKAPTLKQLLDRDVSLLYTRDKSPNKE
                     MYVKEVGVIYYLGDPKGPCLPKGLSEKEALKKAIENFDLPKNYQPDILVWKLIKRYYN
                     QKAGAGMEAVLNIKRGIHNVALAASKLNELLNDKLSDGASLEDVPVVIGYMKQINDLA
                     NQFPNTIKALNVAKENLLYEQENVAGRGGVEITSSMIEE"
     gene            complement(94258..94824)
                     /locus_tag="LOC_8_87"
     CDS             complement(94258..94824)
                     /locus_tag="LOC_8_87"
                     /product="Hypothetical protein"
                     /protein_id="LOC_8_87"
                     /translation="MDFKTNTSFNIANTSSHEDFDDDYILIYKDINNILDDIGFQGDD
                     RILCKSIIESLEKEASINIRKDKCVAIPHIGTIQKNWYRSKLISHYKDFKEARKTMTR
                     EEYKEYTAKVMEEEKQKHYEEEEKIKTELKFKKKLLPIWIKLSKKHSAAYANLWLYAM
                     GKLEIIEFDEEVEEIYERFGIGLDADHR"
     gene            complement(94942..95481)
                     /locus_tag="LOC_8_88"
     CDS             complement(94942..95481)
                     /locus_tag="LOC_8_88"
                     /product="Hypothetical protein"
                     /protein_id="LOC_8_88"
                     /translation="MIKVESKFKDFGIQIPTDISEITSEALDAILTNVVIAKHYCVVA
                     LCQNESLFGVINNKVSTVEVMPIIAKISKEDAELIGMNQMDKIIIDRSTLERGYHLYL
                     KHNVLSPQFVNKYITNDTELTRSITVGTFGQNQGYTKGQKVWFVEFKVIAINDLRAAI
                     TDKHKAINPFVYHSAEKAN"
     gene            complement(95491..95631)
                     /locus_tag="LOC_8_89"
     CDS             complement(95491..95631)
                     /locus_tag="LOC_8_89"
                     /product="Hypothetical protein"
                     /protein_id="LOC_8_89"
                     /translation="MGKDKSETKPKYTREFHSGERNKKEVKVPSKLKLGNIGIDSIIK
                     TK"
     gene            95719..95844
                     /locus_tag="LOC_8_90"
     CDS             95719..95844
                     /locus_tag="LOC_8_90"
                     /product="Hypothetical protein"
                     /protein_id="LOC_8_90"
                     /translation="MIINMQVILPVEDGDELDLIILVLMILIEIMILIIVLINLM"
     gene            96138..96794
                     /locus_tag="LOC_8_91"
     CDS             96138..96794
                     /locus_tag="LOC_8_91"
                     /product="putative Plasmid replication initiation protein
                     RepL [uncultured crAssphage]"
                     /protein_id="LOC_8_91"
                     /translation="MTFKEDFKPTKVYNKLVNDVCYNADCLEEFKKQRLVVANPFSYN
                     KSTRTGIVAEFDNGYHLSKEVGIKRNFVTIGMRVWDIIRKNRYAVIISFIGYIAENIK
                     FNSNVIYISHDLIKGYGLVKPNYRDYYNAIAYLEDENIIKRTNIRNIYVVNPIYIFRG
                     DVNKLINIISEAKLIKTFDDKDRLIVDKFILFKNDTDKGIVIANKDLYATEVIDIGED
                     "
     repeat_region   96886..96914
                     /rpt_type=direct
     repeat_region   96987..97061
                     /rpt_type=direct
ORIGIN
        1 TAGTAAGAGT GAAAATAATG TATATTGGTG TTTTGGTGAG GCTAGTGAGT ATAAGGGGTG
       61 GGTTATTAAA CTCGTCTTGA CTACCCCCGT CAAGTTCTAG GAGAAAGTAA AGTTCTCACT
      121 CTCATTATCA ACATTAAATA TTTTGAGATT ATTCATCTCA TTACATTACT AACTATTAAT
      181 ACCAATCATT ATGAAAACAA ACAAACTATT GTTGTTAGTT GCAATCATAC TGATGATGCC
      241 AGCTATCATA CTAGTATTGA AAGTAGAGCC AACTAGTGAT GAACAGATTA CTGCTGTTGT
      301 ATTTGGAATA CTATCGGCTA TTGTTAGTTA TCTTAGTAGA GATTAATCTC TACTAGATGA
      361 TGTTGCTCAT TATCAACATT AAATACTTTG CAGTTGAAAC GAAAACAACT GTCAGTAATG
      421 CTACTGATTA GCGTAATTAA ATACTTAATA GTCATGCCAG ACGTTAAAGA TTTAGCACAA
      481 GCTGCACAAG GTGCTGCTGC TCCTGAGAGT GTTAATGTAG TTGAACCAAC TACTAGTGTT
      541 AACCAACCTG TTCAACCTAC TGTTGATACA GATAACCAAA GTTCTGCGCA AGTGGAAACC
      601 ATTGATGATG TTGTTAGACG CATCTGTACT GATGGTCATA GTTATGTAAT GACAACTGTC
      661 ATTACTAATA TTGATTGTCA AGAACGTACA GGTCGTAATG GCAAATCTTA TCTCAATGCG
      721 TTTGTTACTA TTGCTAGTCC TGTCAAAGGT GCTCAAAGTA TGCCGGATGG TACACATCGA
      781 ATGGGCATGC TTGGTGCTGT TCAGATGCCA TTCAATCAGA TACTGCTTGT AATGCGCAAA
      841 GACAAGTTCT ACGGTAGATT TGTCAACTAT GTTGGCGAGG CTGCTGAAGC TGGCTTTGCT
      901 AGTATGTATC TGACTGGTGT TGCTGTCAAA GTTCTTTGCC AGTTTGTACC TGCTGGTGTA
      961 CAAGACCATA ATCCATTTAC TCGTAAAGAC AATCTTTACA ATGTTGTGGA TTATGACCGA
     1021 TATGTATATC ATATTGTAGG TATCGAACAG CCTGCTGACC CTATTCTTGT TGGTGCATAT
     1081 AATGTACTTA TCAAGCAGAT TATGGAGGAC GCTCGTGCTG CCATTGCTGC CAAGCGTGAG
     1141 GCTAAAGCTA AAGCGGCTAG TTTTGTTGCT ACTGCAATGA GTGATGACGA CTTACCGTTC
     1201 TAATGAACAT GACGCTACTG ACCTTCGGGT TGGTAGCGTT TGTGTTATCA ACAATAGTTT
     1261 TGCTGATGCT GTTGCTAGTG TTCAACATGG AAATGCTCAT TATCAACATT AAATAGATTG
     1321 CAACAAACGA ACTTAACAGT CTGATAAGAC TTGTCAATCA AGACCTAGCT GCAAGTTCTG
     1381 ATAAGTCTTA TCCTAATATT AAACATTATG AAAGTACATC GTATTATTAC TACTATTGAA
     1441 GTTGAGAATG ATAATTCTAT TACTTCTGTT GAACTTACTA AACTTTATCC TGCTAGTGAT
     1501 TGTATTCTTC TTGCTATTAC TAATATGACT ACTAATGGTA ATGCTGAAGA TATAACAAAA
     1561 ATATATGATA GTGTTAATAA GAGCAGACTT GGTATTGCTG GTAAATTAAA AGGCATCGCT
     1621 CGTATTATTG ATAATAGTCT TGATGGCCAT GATTATAATG TAGTTACTGA TGATAATTCT
     1681 ACTAATGAAA TTAATGATGA TTTACTCCTA TAACATTTTG TTATACTGAT ATTGGTCATG
     1741 GAGATTTACT CTCATAACAA AAAGTTATAG AGGTGAAATT AGAGGTGACG AGAGGTATTG
     1801 AATGTGGAGA AAGAGTATGT GGAGATGAAA GTGGTGAATG TGGATTTCGT GGAGAATGAA
     1861 ATGGTGGAGA TGGATGTGGT TCAAATAGGG TTAAATTGAG GTTGAATGTG AAGATGAGAG
     1921 TGATTATGAT GGAGATGGAT GTGGAGATAA GTGTGGAGAT GGTCATGCTG AAGAGACTAG
     1981 TCCTCCTCCT CTTCCTTTTC CTCCTCCTCT TCCTTCTCCA CATCCTATTC CTAATCAATC
     2041 TAAACCTATT GTTTAATCTC TCTCATTCTC GTTCATTATA ACCTTTAGTT ATATCTTCAT
     2101 AACCATTAGT TATAACCTCT AGTTATATCA TCGTTGTTAG TATCAGTCCA GCTCCCTCTC
     2161 TTTCTCTCCT ATAACCTCTA GTTATATCAC TATCAGTTTC AGTCATAGCA TCATCATTAT
     2221 CATCTCATTG ACGTTCGTCA TGACGATTAG TCATACAATC GTTATTAAGA CTAGCTCTAA
     2281 CAGTATTATC AAGTCTAATA AGACTTCTAG TCATAATGAC CAATAACATT AGTTCTAGCT
     2341 AACAATAGCA CTATTAATAC TATCAATATT ATAATGACTA TTAATACTAG TCATGCTAAT
     2401 ATTACTGGTG GTATTACTAA TGATATTCTT AATATTCTTG ATATTACTGA TTCTCTTTAT
     2461 ACTAATGATA CTCTTGATAC TATTGATATT TATTATACTC GTGGTAAATT AATTCCTATT
     2521 GCTATAACTA TTTTAGTTAT TTTAATATAG CTATTGATTA TTAGTTAGAA TTATAGTATA
     2581 AATAAATTAT AATATGTTTG GAGTATTATA TTTAATTATT ATATTTGTCA TGTTGTTCAG
     2641 TAGAGTAATA TTGCTACTGA TAATAATATT AATCTTAAAC TTATAAGTGT TATGGTAAAT
     2701 TTTGATAATG TTACTAGTAA TGTTCAATCT AAGCCTAGAA AGAAAACTAT GGCTGAAAGT
     2761 TTAGAAGAAG CTAAACAAGA GGGTAAACTT GTTGTTCCTG AAGAAGATAC ACAAGTTAAT
     2821 GCTGTTGTTA GTAGTGAAAC TGTTCAACCT AAGAATAAAG CTAGGAAGAA GAAACAAAGT
     2881 AAAGTTCGTA AACAGGAAGA ACAAACTACT GTTGTTAGTC AAGCTAATGA AGATAATGAT
     2941 TTTAAAGATG CTAAGACTGA TAAACGTGGT ATTCCTGTTG GAATTAATGT TCCTCAACAT
     3001 ATTCTTGATG TAGTTTGTAT TGTTAAATTC AATGCTGCAT TTAGACGTCA TACTTCTCTT
     3061 AATATTCTTC ATGCTCTTGA AGATGATGGA AGAATATGTA ATTCTAAAGG TGCTTATGTT
     3121 GACTTCTTAT GGAATAAGTT TAGAGTTACT GCTGATGGTG GACTTCGTAG AGAATATAGA
     3181 TATACAGATG ATTTATTCAT TGATGCTTTA GTTAAAGCTC ATGCTGATGT TGCTAGTGAT
     3241 AGTCAGCGAG TTATTGGTAT TATGATTGAT ACTGAAACTG AACTTCATAA AAAGAATAAA
     3301 GATTCTGAAG CTAGCTAAGT TTGTAGTATA GACTCCCCGT AGAGGATGGA TAGTGCTGTT
     3361 GAGCTTGTTA AAGCTAATTC TCATATTCTT GCCATTTTTA TCCATTTTGT TTATTGGGTT
     3421 TGTTATAGTT AACACGTTGA TGATAACTAT CCTCTACTCG GAGTTTATTT TATATATATA
     3481 AAGATATGGA AAGAACTGAT ATTTATTTTG TTGAAGATGA TACATATTTC AATAATAATG
     3541 TTGAAGGTGT TGAAATTCAT GCAGAATGTC TAAGTCAAGA TTTTGACGAT ATTGCTTGGG
     3601 AACCAATAGT TGATGATAGT CCTATTGTTG ACCCTGAAAA TGATGTTTTT GGTTATTATG
     3661 ATTAAATAAA TAAAATTATG GAAAATATTA ATATTAAAGT TATTCTTGAT GAAGTTTTTG
     3721 GTAAATCTTG TAATACATCT AATAATATTG CTTGTGATAC CTGTAAATAT AAAGAAGATT
     3781 GTAATCTTCT TAATAAATTC ATTAATGATA TTAAAGATAA AGGTTTATCT CCAGACCAAT
     3841 ATGTTAGAGG TTTAGCTTTA TTTGTATATG TTCTTAAAGA ACAAAAATAT ATTAATGATT
     3901 TTGGTAAAAC CCAAGAAGAT ATTATTAAAC TTGTTACTGA AGATGGATTT GAACTTGATT
     3961 GGCTTATTAA TCGTTGGGAT AGTATAATTG AAGATAAAGA TATACTTAAA CCTATTATTG
     4021 CTGTTTTTCC TAAATATGCT AAAGATATGA TTATTAATAT TGTTGAAGCT AATACTAAAA
     4081 TTAATCATTT TATAAGTCAA CATATTGTTG ATAGTTCTTA TAAAGAACGT AATGAAATTA
     4141 TTAAAATGGT TAATCAATCT GTTGATAATA ATAAACAAGA GAATAAGTTT AAGAATGTTA
     4201 GTGATGATAA AATTTATGCT GAACTTAAAC GTAGAAAAGC AAATAAATCT GCTAAATAAT
     4261 CCCACATAAA TTTTTGATTA TATTTCTAAC ACTATTGTCT GTGAAGATAA TAGTGTTATT
     4321 TCACTTGCTG ATGATGGAGG AATTGAACTC CGAAACTATG ATATTGTTAT TATCCGTTTT
     4381 AATTTCTAAT TGTAACTTTT GTAATAGTAC GGTCTGTGAA GATAGTGCTA TTAATATTTA
     4441 TCATAGTCCA AGTGTTATAT GTCATATTTG ATTTGGTGTT AATGATGTTA TTATTGATTG
     4501 TGAAATTAGT AATAACAATG TCTGTGTCAA ACATTTCGTT TATATGATTT CGTATTTGTA
     4561 GATTTGCCTA GCATTGTCTG TGAAGATAGT GCTAGGCTTT TAGTATGTAT ATTATTAACT
     4621 TTAAATATAT AATTAAAATG GATAATTATG ATTCTTTTAT TTTTGATGGT CTATTAGATA
     4681 GATACATTGA AGAACAAGCT AAGTTTAAAA AAGGACAAGT AGTTTATATG GAATATACTT
     4741 ATCAATATCA TAATCAAACT AAGCTTGGTG TTTGTGTTGG TATTGTAACC GAAGTTGGAA
     4801 TTACTAAAAT CGAACGTACA GTAGGTAATA ATAAATATAT TAATTATCCT ATTGTATATA
     4861 CTGTAACTCA TACTAAAGGT GTTAGTCGTT GTGTTAGTGA ATGTAAACTT GGTTCTGTAT
     4921 CTGAACATAT TCTTAAAGAA CGTCTTAAAC GTGATGGTAA GAATAATGAA CAGAATAATG
     4981 AGTCTGCTAC AAATGACTAG CTATTTATGT TCATAACATA TTCATAGATA TGATTCTTTT
     5041 GCCCTCTGTT GAATTTTCAT ATATAATCTG ATTAATCTAT CACGATTAAT ATTGAGTTCA
     5101 ATACAGGGCA AAAGAACTAG CTAATAAATG TTAAACTAAA AATTTAATAC AGTTTTATTA
     5161 TGAATTATAT TACTTATAAA CAAATTGATG GTACTATTAC ATCTGGATTT AAAGTTAAAC
     5221 TTTATGATAT AGTTACTTTA AATACTGGCT ATTGGAAAGA TAAACTTGCT ATTGTTCTAT
     5281 ATATTAATGA GGATAAAAAA CAAATTAAAG TTCGTATTAT TGAATGTGGT ATGAACTTAA
     5341 CTCTTAAAGT TAAAGATGTT CAATTTGTTA ATCATAATAA TAGAACTGCT GCTCGTTCTT
     5401 ATATTGATTT ATGTAATAAA CTATCTAAAA CCTTTCGTGA TAAATATACT GATAAACAGT
     5461 ATATAAAAGA TAATTGGTTT ACTGATAAGT TTATTATTAA CGATATAACT GCTGATACTA
     5521 TTGCTAAAGG TATTGGTCAA TATATTACTA ATACTGATAG TGATAGATAT TCTGTTAGTG
     5581 CTATTATGTG GCTTAGTGAT ATTAAAGATT ATATAGATGC TTTACTTAAA TATGGTGATT
     5641 TTGATTTTGT TGCTAAGGCA TTTAAAATCT ATAATATTAC TGATACTAGA TTTGAACTTA
     5701 TTCGTAAACT TTATCATTAT TTCTATGATT GAAAATGTTT CTCATTTTAT ACTTGGTATG
     5761 ATATTTGGTT TATCTGTATA TCTTTTTATA AGAATTAGCA TTGTTAGTAA AAAACTAGAT
     5821 AGACTTATTA GAGATATTAA TGATACTCAA AATTGGATTA GAAAGATTCA AATTGATATT
     5881 TGCGATATTA ATAAACAATG GGAAGTTAAA AGAAATAGAG ATAGAAATAG ACTAGATAGA
     5941 ATTGAAGATA GGATTGGTAA ACTTGCTAGT GATTTTAATG ATATTATTAG AAAGAAAGTT
     6001 TAATGACTAG CTTGCTTCCA TCCTCTACGG GGGGTCGCCA CGGAGCGTAG CGTAGTGGCT
     6061 CTACTAATCT AACTATTATT GAATTTATTA TAGTTTTAAC TATTAAATAT AATTGTTTTA
     6121 TTAATCTTTA AAAATGTAAA GTACTTATGA AAAAGTATGA TGAAGTTTCT GTTGTTCGTC
     6181 AACTTAATAA TATTGATGCT GTTATTGGAA TCAATCCTGC TAGTAAAGTT ATTAAAGTAG
     6241 CTAAAAATAG TGCTATTGGT AATGGAACTA GTGGTAAGAT TGATTTTCTT TCTCATTATT
     6301 GTGGTTATCA TGTTGAGATT GTTGATGTTA TTCAACAACA AAAAGAACGC GATGAAGAGA
     6361 TTGCTGCTAA GAAAGCTGCT AAAAAGGCTG CTCGTAAAGC TAAGTTTGCA GAGGATAATA
     6421 CTTTTAAAGG TATTACTCGT GCTGTTGATA AACGTATGCG TACTATTAAA AGAAAGTAGT
     6481 ATGCTATGGT TAGCTTTAAA TTCTCATTTG GAGTTGTAGG TAAATCCAAA GAGAAAGGAA
     6541 TAGTCAATAA ATATGTTATT ATAGTTGCTA AATGCGAAGG TATTATTAGA TATATTAATG
     6601 GTACTTATAA AGTAGAATAC AATGACAAAC TATATAGCAT TACTGGTGAA AGTTACAGAA
     6661 CTAAAGGAAA GAAAGTTGTT TATGCTCGTC GATTAGATGA ATATAATCAT AGAATTAAAA
     6721 TTATAAGAGA TAGTGAAAAT AGAAAAACTG TTGATACTAG ATTTTATATT CCTTTTGCTG
     6781 CTGGACTTAT AGCTAAAGGT AAAATTGTTA AAATGCCTTT TGCTAAGGAA TTGTTTCATA
     6841 TTACTACGTG TTATAATCGT GGTGATAGTG AATCTACTAT TTTAGCTTTT CAAGAATGGA
     6901 AAGAATATGA AGATAAAGTT AAAAATAATC TTATTGATGT AAACAACGAA TTGTAATGAT
     6961 TGGTAATCTT AATATTGCTA ATAGTAATAG AAAAGATACT AACATTAAGT TTACTAAAGA
     7021 CCAAGAAATA GCTGTGCATG AACTTATTGA GTTTCTTGCA CAGCCTTGGG ATAATAAGAA
     7081 ATTTATTAAT GCTCTTTGTG GTGCTGGAGG AACAGGTAAG ACATTTGTTA TTAAATATGT
     7141 TATTAATAAT TGCAAATGGT CTGGTGGTGT TATAGGTTGT GCTGCTCCTA CACATAAAGC
     7201 TTGTAGAGTT CTTAGTAATT CTATTGGTGG AAAAGAAGTT AATACTATTC AATCATTATT
     7261 TGGTTTTAGA CTTGATGTTA ATATTGAAAA TTTTGACCCT GAAAATCCTG CCTTTAATCC
     7321 TGTTGGAAAA GATAAACTAG ATGGTCTTAA AGTTTTAATT ATTGATGAAG CTTCTATGCT
     7381 TAATGCTAAA CTTGTTAAGT ATATTAGTAA TAAATGTAAG AAGCTTCAAA TTAAAGTTAT
     7441 AATGCTTGGT GACTCTAGTC AGCTTCCACC TGTTAATGAG AAAACTAGTC AAGCTTTTCT
     7501 TATTGCTAGT AATACTTATT ATCTTAAAGA AGTTGTACGA CAAGGAGATA ATAATCCTAT
     7561 TAGTAAACTT CTTAAACTTC TTCGAGAAGA TATAGATAAT AAGAATGGAT GGAAGTTTCT
     7621 TGATTATATA TCTAAGAACA GACAAGATTA TAATGAAGAA ACTAAAGGAT TTTATGTTTG
     7681 TGGTCAAACT GAATTTTCTG ATTTAATTGA TACTTGTTTT AATGATGAAG AATATACTAA
     7741 AAATATTGAT TTGTATCGTA TTATAGCTTA TACTAATAGT CGTGTTGCAC AATGGAATAA
     7801 CCATGTAAGA CATATGATTA TTCAAGATGC TGATAAAAGT CTTATTACTC GTAATGATTT
     7861 AATAATGAGT TATACTACTG TTGTTAATGT TTTTAATGAT ATTATTATAA ACAATAGTGA
     7921 AGAATATATT GTTAAAGATA TTGTTGATAC AATTGATAAT GATTATGAGT TTAAAGGATT
     7981 TCTTATTAAG TTTCAAGCTA TTCATGGTGG TGCTATAACT CAACCTTTAT TTGTTATTGA
     8041 CCATTATGAT AACTATACAT TTCAGATGTA TTATAAGAAG TTGACTAGTC TTATTGATGA
     8101 TGCTAAAAAA GCTAGTAGTT CTGAACGTGG AAGTAAATGG AAACAATATT TTGATTTTAA
     8161 ACGTAAATAT CTTATCGCTT CTAATATTAC GAATAGTAAT GGTAAGATTT TATTTAGTAG
     8221 AGATTTAGAT TATGGCTTTG CAATTACTTC TCATAGAGCA CAAGGTTCTA CTTATAAAAA
     8281 TGTATTTGTA GATATTAATG ATATGATTTA TGATAAATAT GGTCATCCTT ATACTAATAG
     8341 AGATGAAATG CTTCGTAGAT TATATGTTGC TTGTTCTCGT GCTAGTAATC AATTAGTATT
     8401 ATCTTATGGC AAGTAAAACT GTTGACGAAT ATCCTGATTG TGAAAGATGT CCAAATCGTA
     8461 TATTTAATAC AGGTAAATAT ATACAAGGTG GTAGAGGAAG TATTCATGGA GATATTGTTT
     8521 TCCTATTTCC TAGAGGTGAT AGAAATTATT GTGAAGATTA TCAATTATTT ACTGATATTG
     8581 GTAATCTTTA TGATGAATAT TCTGGACGTA ATAATACTGA AGATGTGTAT ATGACTTATA
     8641 GTATTAAATG TGCTTGTTCT AATAATTATA ATACATATCT TACCGCTATT GATAAATGTC
     8701 GTAATATTCT ATGGAAAGAA TTAGCTAGAA TTAATTATAA GTATCTATTT GTATTTGGGG
     8761 ATGCTTATCG TAGTATTAGT GATAATCCAA TTCCTAGATT TATGGCTACT GGCGGTAAAT
     8821 ATGTATTTAG TAATTATTCT CCTCTTATTA AATTTAAAGA TGATAATCTT TATCATATAT
     8881 TTAAACAGCG TTTTGCTGAT GATATTAATT GGGTTAATCA AAATAGAAAT AACTATGGAT
     8941 TAAATTATAT AAATGATTAA TTGTATAGCT TATGATGTTG AAGTTTTAAG AAATTTCTTT
     9001 TCTGTTACTT TTGTTAGTAT TAATAGTTAT CTTAAAGTAT TTAAAGATTG TGTTAATGCT
     9061 GATAATAAAG CTATTCCTTT AGTTCAAAAA CTATCTGTTG AAGAAATTAA AGCTCGTCTT
     9121 AAAACTGTTG AAAAATATAA GTTTTATATA ACAGATATAA ATGATAGTCA ATTACTTTCT
     9181 ATGATAGGTT ATATTAATAA GACTAGATGT TATAAAGATT CTAATGGAAA TATTATTCGT
     9241 ACTGACTTGT ATGGATTTAA TAATTTCAAT TATGATAATC TTATGATTGC TGCTTTACTT
     9301 AGTTTTTATA TGCGTACGAA TAGTACGAAA GAACTTATTA ATAAGTTATA TGAAACTAGT
     9361 AAAACTATTA TTTCTAGTCA AGATGATAAA GATAAATTTA AAACTGATTT TTATCTTAAT
     9421 AGTCTTAGAA AATATAAACT ACCATTTACA GGTATTGATG TAATGCGTAT ATTTGCTCTT
     9481 AATAAAGCAA GTGTAGTTGT AGATAGTAAA ACAGGTGAAC GTAAACCTGT TCCTAAAGGT
     9541 TTAAAGCAAA CTTCTATTAA TCTTCAATGG TATGAACTTC TAGAATATGA ACTTCCTGAT
     9601 ATTAATGAAA AAGAAGCTGA ACTATATGAT GAAATTCCTA GTCTTAAAGG AATGAGTATT
     9661 AGTCAGCTTA ATAAACTAGT AGATAAATGG GATAGATTTA TTCTTGATGA ATATATTGAA
     9721 CCTATGATGT ATTATAATCT TAATGATGTT TTCATTGTAG CTGAAATAGT TCGTCTTTAT
     9781 CCAGAAGAAA TTAAATCTCG TTATGCTATT AGTAAAGCAT ATGATGTTGA TGTTCTTAAT
     9841 TCTAGTCGTA GTAAAACTGC TGATATTCTT TTTGAGAAAT TTTATAGTAA ATTTAGTGGT
     9901 CTTGCTCCTG AACAATGGAA AGGTAAGAAA ACTGAAAGAA CTGCTATGAG TTTTAAAAAG
     9961 GTTATTTTTC CTTTTATTAA ATTCAAAACT AAACCTATGC AAGATTTTCT TGATGAATGT
    10021 CTTAAAACTA CTATTTATAG AGTTAATAAA GATGCGTTTA GTAAAGAAGT TAAAATTGGA
    10081 AATGTAACTT ATACTGTTGC AACTGGAGGT TTACATAGTC AAGATAATCC TGTTGAACTT
    10141 TGGAGTAGTG GAAGAGAATT ATTTCCATCC TCCACGGGGG GTCAACACGA TGTACTTGGC
    10201 AATGATGACT ATGTTTATAT TCATGCTGAT ATTAATAGTA TGTATCCTAG TATTATTGCT
    10261 GCTCATAAAG TAGCTCCAGC TCATCTTGAT ACTAATGCTT TTTGTAATCT TATTGGTTGG
    10321 CTTAAAAATA AAAGAGTTGA AGTTAAACAC AGCGATGAAG ATACTGTTGA CGGAATTGAT
    10381 AGAGATACTT TAGCTTTAGT TTTAAAGATT GTTATTAATT CTGTTTATGG TAAACTTGGA
    10441 TTTGAAAATG GTAATCTTTA TGATAGATTA GCTGTACTTA AAACTACTAT TAATGGGCAG
    10501 TTAATGATGT TAATGTTGGT TGAGGAATTA GAGTTAAACA ATATTCATGT GTTAAGTGCT
    10561 AATACAGATG GTATTGTTAT TAAACTTTAT AAACGAGATA TTGATGTTTA TAATCGTATT
    10621 AAAGATGAGT GGGAACAAAC TACTAAACTT AAGTTTGATA CTGATTATTA TCATTGTCTT
    10681 GTTAGTAGAG ATATAAATAA TTATCTTAGC CAATTTAGAG TTATTAAAAA TGGTATTCAT
    10741 AAACTTAAAC TTGAATCTAA AGGTGCTCTT AATCCTATGA TGTATTCTCT AGATTTAACT
    10801 AAAGGTTATT CTATGCCTAT TGTTGCTCAA GCTATTGAAA ACTATTTTCT TAAGAATAAA
    10861 CCTGTTATGG ATACTCTTCA AGAAGCTACT AATATTCTTG ACTTTTGTCT TACTCAAAAT
    10921 GTTGGTAGAC AATTTCATGT AGAAGAAACT AAGATTGAAA ATGGACAAGT TACTCATGTT
    10981 GTTTGCCAAA GATATGTTCG ATTTTATGTT TCTAATAGAG GTTATATTAT TGAGAAAGTT
    11041 CATAATGATA ATGGTTCTCG TAGTAGAATG GCAGCTGGTT CTGTTGTAAC AGTTATTAAT
    11101 AGTCTTGATG ATAAAGATAT TTCTCTTAGA GATATTAATT TTAAATTTTA TTATCAAGAA
    11161 GCTATGAAGA TTATTAATCC TATTAAACTT AAAATTTCTC CTAAAGGTAA AGGTAAAAGT
    11221 AAAATTAAAA AATATAGTGG TATGTATAAT CCTATTTTTA ATGAAGATGA TTTTGGATGA
    11281 AAAATATAGT TGAAGAATCA TATAGTAAAC TTATTAATAA ATGGGGTTCT AAAGATTATA
    11341 AAGGTATTGG AACTATCCAT TGTGTTCAAC CTCTTGATTA TTCTGAAATT ATAAGTAGAG
    11401 TTATTACTCT GATGAGGAAT AAAAATCCTA ATCTTAAAAT ACTTATTGTT ACAGATAATT
    11461 GGAAAAGAAG AACTGAAATT GTTGATGGTC TTAAAAATCA TAATATAAAT ATAGATACTA
    11521 TTAATATTCT TACTCATACT TATGTTAATA GTAGATATAA TTATAGTTAT GATATTTCTA
    11581 TTGTTGTTGG AGTTAATGAA TGGAATCTTT CTTGTAATAC AGTTTTTAAT CATGCTAGAT
    11641 TTAAACTTAT GATTATAACT AAAGATACTA TTGATACTGC CAAGCTAAAA GAAATTTATA
    11701 CTAATATTCC ACCTATTAAT GATAATATAA GTTCTAGTGG TATTAATGCT ATGCGGGCTT
    11761 TACTCCCCGT AGAGGAATAC AGAGAGCCAA TTTTGTTTGT TAATCAAGAT GATATTACTA
    11821 ATTATGATAA ATATACTGAA TTTATTACTC AGACTATTCA AGTATTTGGT AATCTTGATA
    11881 ATATTAAATG TGCTCGAAAT GGTACTCAAG ATGGACGTAG TGCTATTCAA TATATTACAG
    11941 AAATAGCTGA ATATAATGGA TGGAGTGCTG ATATGGATAT GACTAATCCT TTTAGTAAAC
    12001 AAATTGATGA ATGTTATAAT CCTCTTGTTC TTGCTGAACG AGTTAAGACT TTTTATAATA
    12061 TTGTTCGTGA ACGTATGCTT ATATGTTCTG ATAATGTTTG TAAGCTAGAA AGAATAGTTG
    12121 AAATTATTAA AGATAATCCT GATAAACGAT TTCTTATTAT TAGTAAGAGA GGTGAATATG
    12181 CTGCTACTGT AACTAAATAT ATTAATGATA AATTAGGTGA AATTTGTGGT GATTATCACG
    12241 ATAAAATTGA GGATAAAGTT CTAGTTGATA GTAATGGTAT TCCTGTTTTG TACAAGTCTG
    12301 GAAGCAAGAA AAGACAGCCA AGAATCATTA AATCTAAGGC TATTTCCACG CTGAATTTGA
    12361 AGTCTTTTAA TGATGGCTTA TTAAGAGTAT TATCTATAAA AAATAATTCA ACTGACAGCC
    12421 TAGAAACAAG CGTAGACGAA TGGATTTTAA CCTCACCTTT ATGTGATACC ATAGATGAAC
    12481 TTATTTATCG TTATAATAAT GTTAATTGTA GTCAATCAAA ACTTAAAGTA CATAAACTTT
    12541 ATATAGCTGG TACTATTGAG GAAGCAAGTC TTAAAAAGGA AAAGTTATCG GCTAACCATG
    12601 AAGTTATACA GAATGTTAAT TCTGATATTA GTGCTCAAAA TTTTGATGAT ATTGTTTGCT
    12661 AGTATAAATA TAATAGTTAC ATTTGTTGTG TAATCAAAAT CGCTCTTTGA TAGAATGGAC
    12721 GAAGATAAAG AAGTTAAAGT TAATGATACT GCTGTTGCTG TTAGTAATAG TGGTATTGAA
    12781 AAACAACATG GTGTTCAACA TTCTGTTGCT CCATATCAGC TTAATTATAT GAGTGAAGCT
    12841 GAAATTGCAA GTCTTGAAGT ATTTATCAAA CGTGTTATGC GTAGTGATAA ATGTGGTATT
    12901 AAGTCTGTTG AAGATGGTCT TGCTATTGCA ATGAGAGCTA AAGACCTTAG ACTTCCATTT
    12961 TCTACTTGCA TTGAACATAT TCATGTAGTT CAAGGTAAAA CAGGTGTTGA TGTTCACATT
    13021 ATTAAGGCAT TACTTGTCAA AGGCAGCGTG AGTTGGGAAA AAGTAGATAA TTATCGCGCT
    13081 CTGTACGAAT ATACAGATGG CTTTAATGCT TATGATGAAG ATAAACTTCC ATTTGACTGT
    13141 ATTAAGTGTC TTACTCCCAA AGAGGCACAA ACTAAAAATG CAGAAGATAA AGACCATGAA
    13201 CATATATATG TTTATCCTGT TAAATACTAT AAAGATTATA ATGGTAATAT ATATAAAGAA
    13261 TATCAACTTA ATGGTAAGTT TGAAATAGCT ACTAATACTG CTGAAGCTAA ACAAATTGCT
    13321 TCTACTGGTA AAGTTCCTGT TTATAGAATA CCTGCTGTTC CTATTGATTA TATTACTAGT
    13381 TATCGTTTTT ATCGTAAAAT TGGAGAACGT AATATGGTTG CTACTGGTGA GTTTACTTAT
    13441 AAAGATGCTA TTGTTGCTGG ATGTTTTGAA AAAGATACTT ATAAGAAATA TCCTAAAATA
    13501 ATGATAAGTC ATAGAGCATT TGTTTATGGT GCTCGTGAAA TTGCTAATGA TTTAATTATG
    13561 GGCTGTTTAA GCACAGAAGA ATTAAAGACT ATGCAAGGTA TTGATTTAAG TAATGAAGAT
    13621 ATTATTGATA TTACTGAAAT TCAATAACAT AAACAAACCA GAGAAATTAT TATTAAACAA
    13681 AACAGTCGTA TGACTGATAT TATTCACTTT TTAAATAATT ATAATTATGA AAGACTTTAA
    13741 GAAAGGTTTG AGTTTTGGTA TGGGTATTGT TAATGCTGGT CAAAGAGCAG TTAGTGAAGA
    13801 ACCTGAATTG GTAGTTGTTT CTACTCCCGG TAGTTTCCGT ATGACTGCCC AAGTTTCTAA
    13861 AGCTCTCGGC ATTGCTCATG GTGAATATGT AATGTTCATT AATAACTGTG CAAATATTGA
    13921 TAATGCTATT ATCAATAAAG TACCCGAAGT TGTTGCTTTC TGTGAAGAAC AAGGTTTGGA
    13981 TATTGAATCT CCCGAAGCTG CTATGGCTGT TCATGCTGAA TTTGATATTT GGGCTTTGGC
    14041 TAAAGGTATT GCTGAATTAG ACAAGAATGG TAATCCTTGT ACTACTCGTG TTCGTATGAC
    14101 TAAGAATGAT AAGATTAAGT ATGTTAATAC TTATTTCCAA GAAACTCTTG AAGGTGCTTT
    14161 ATCTTCTTCT AATGAAGAAC TTAAAGCTGC TCTTGGTCGT GAAGGTATTA CCGAAGATGA
    14221 ACAGAAAGAA CTTTTGGTTA GTTGTATTCA AGGTGATGAA GTTGCTAAGA TTAAAGGTTC
    14281 TAAGTGTGCT AATACTGCTG CTTTGTCTGG TATTGGTGTA ACTCTTAACT TTACTGATTC
    14341 TAATGTTTGG AAACAGTTGA AAGCTGATAT GACTGATGAA GAAGCTACTT CTAAGAATCG
    14401 TGTTTATACA GTAGATATTG ATAACTTGCA AGAAGCTGTT GTTAATAACG GTCATAAAGA
    14461 TATTGTTGTT AAGATTGCAA TGCTTACCGA ATATAAAGAT GAAGAACCTG TTCGTATCGG
    14521 TAAGAAAGCT GAAAAAGAAG AAACTGCTGA ATAATCAAAT CTTCGTCCTA GAAATATAGT
    14581 ATCTTGAACA TAGAGCTGCA TTGTTAGTAT TGCTAATGGT GCAGCTCTTA TTTTATCTAA
    14641 TAATTCTTTT AATTACTTTA ATTATGTCGA CAGAAAAAGA AATTAAGAAT GAAGCTACTG
    14701 TTGTAGCAAG TGCTGAACAA ACTGCTAATG CAGAAGTACA AACTCCTAAA AAACGTAGAG
    14761 GTAGAGGTAT TAATAACGAT TTACGTGATG TAACTCGTAA AAAGTTTGAT GAACGTACTG
    14821 ATTGTAATAA AGCTAATGGC TTGTTTATTG GTCATCTTGA AGATGTTAAA GTTGATTGGG
    14881 CTACACTGAA AGATGATGTT CAAGGTATGC CTTCATTTGC TGGTATGAGT ATTCCTTATC
    14941 TTACATTTAC TTTTGCTAGT AATCATGAAA ATATCAATGA ACGTCGTTAT GTAACTCAAC
    15001 GTCTTCTTCC TGCTGAAAGT AATGTTGAAA CTATTCCCGG TGGTAAAGGT GCTTGGAAAG
    15061 TTGATAACAT TTTCCGCTTT ATGAAACATA TATATAATGT ATTTGTTCTT AAAGGTCGTG
    15121 ATTTAACAGA AGAAGAAATT GATGCTCTTA CTTTGCCTTT TGAAGATTTT GATGAAAATA
    15181 TGCAGTATGT ACCTGTTGAA GCTGAGGAAG TTATAGCTGG TTATAAAACT GTGTTTGAAA
    15241 ATTATGTTAA GTTACTTAAC AATAATGGTA AACCTGTTTA TAATGATGCT AAAGGTAAAC
    15301 CTATTACTAT TTGGATGAAG CTTCTTCGTT TCGTTAAGAA TGATGGTAAA TGGCGTGCTG
    15361 TTGTTGGAAG TAAATCTTCA TTTGGTGATT TAGGATTTCC TACATTTATC AATGATGGAG
    15421 TTATTGAACT TTATAAAGAA CAATCTGCTC CTAGTTTGCA TATTGACCCT TATAAAGAAA
    15481 GTATTGTTTA TCAAAAATCT GCCGAACAAG CTAAACAGCC AAATGTTGCT ATGCCTGGTG
    15541 TTGGTGTAAT GCCTGGTGTT CAAACTGCTG CTCCTATAAA TCCTGTTAGT GGATTTAATG
    15601 GCGGTGGAGA TTTTAGTCCA TTTGGTGGTG GTAATGATGC TGCTGGTGCT TTTGTTAATC
    15661 CAACAGAAGA TTTGCCATTT TAAAAAATTA AAGTTAGTTA AATAGTTGTA TGTAAGAGGA
    15721 TTGGGTACTA TTTTAGTACC TAGTCCTCTT TTTTTATATG TTCACGATAA AGGTCAAATT
    15781 AGAAATATTA TGAAAAGAAA TATTAGTAAT ACTATTTTAA CTAAAGATTA TATTTTCTCT
    15841 AAAGTTAGTC AAATTACTAT TTTTAGCACT TATACTGGAA TTAGTGTTGA AGATATACAA
    15901 CATTGCATAG ATACAGGAGA ATTTATATCT AGTCCTTTTC GTGAAGATAC TCATCCTAGT
    15961 TTTGGTTTTA GATATGATAA TAGGAATAAA CTTAAAGGAA GAGATTTTGC TGGATATTGG
    16021 TGGGGAGATT GTATAGATGC TGCTGCAACT GTACTCTCTG AAATTGTTCA TAAGCAAATT
    16081 GATATTTCTA TTAAAAGTCA ATTTCTATTT GTTCTTAAAC ATATTGCTTA TACTTTTAGA
    16141 AATATTATTT ATGGACAAGA TAAAGATGAA AACAACGATT ATAATATTGC TAGGGCTATT
    16201 AGTAATGTAC GTAATCATAA ACCTATTATT GAACTTGTTA CTCGTCCGTG GAATAATTTA
    16261 GATGCTAAGT ATTGGGGACA ATTTGGTGTT AATCTTAATT TTCTTAATAC TCATTTTGTT
    16321 TATCCTGTTG ACCAATTTTA TATTAATCGT TCAACTAATC CTATTCCTAA ATATTTTTAC
    16381 GATAAAGATA AAACAGATTT ATGTTATGGT TACGTTCTTG GGCAAGATAA AAGAGGAATA
    16441 GTTAATGTTA AACTGTATTT TCCAAATAGG AATAAGAAAA CTGAAGTTAA GTTTATAACT
    16501 AATAGTAATA CTATTGAGGG AGTTATTAAT CTTGAATTAG ATAATTATGA CGTTATTATT
    16561 ATAACTAAAT CTACTAAAGA TAGATTAAGT CTTGAATGTT ATCTAAAGAG TATTAATCAT
    16621 TCCATCCTCT ACGGGGGGTC TACCCTTGAA TCTAAAACTA TTGGTGTTGT TAATATTCCA
    16681 CATGAAACTT ATAAACTTCG TCAAATTGAA TATGATTGGC TTCGTAGTAA ACTTAATCGG
    16741 AATGGTTTTC TTATTAGCCT TATGGATAAT GATAGAACTG GTCTTATGGA AGCTGTGATT
    16801 CTTAAGAATG ATTATGATAT TATACCTATT ATTATTCCTA AAGAACTTGG CGTTAAAGAT
    16861 TTTGCAGAAT TGAGAAGTAG TTATTCTACA AATGTTATTA ATGAACTAAC TCAACAAGTT
    16921 ATTAAATATA TAGAAGAGAA TTATGGAGAA GAAACTGAAT TTACTTGGGA TACGGAAGAA
    16981 AGTAATACTT TGCCATACTA AAAGTTTAGC TGGTGTTACA TATACGGTTA TGCGTCCAAT
    17041 TACTGAAGAG GATGAACAAA ATCTTGATAA GTGGGAATAT CTTAATATAG ATAATAAACG
    17101 TATTGATAAA AAAGATATTT ATTGTTATGG AGAAATTAAT CTATCTTCTA ATGATGACGT
    17161 TGAATATATC AAAAAGTTTA GCCTACTTGA TACTGATAAT GGTGGAACTG TTCATAGTAA
    17221 TTTTAATTAT CAAGAAGGTT ATGCTCTTGT TGAAGGAATA GCTAAAACTT ATCCTACATT
    17281 TGATATTATT GAATGGTTTA AATATAATCA TTGTCTTATA GGTAAGCCAG CTCGTATTAT
    17341 TATTTATAAA TGTAAGAAAG AAAATCTATG ATAATAAAAG GATATGAAGA AAAGCTAGAT
    17401 GATAGAGATA TTAGATATAT TAATTATGTT ATTGATAAAT CTACAATGGC TGATGCAATT
    17461 GAATCTTATA TTAAAGATTT AGATTGTACT ATTATTTATC CTGATGGTTC TCGTCCTAGA
    17521 CAAACTATTA ATTATGGTTA TCGTATTACT TTTTCTAGTA TTGAATATAT TCTTGATAAA
    17581 CTTTATCTTG TTCTAGAACA TCATCCAGAA AAAGCTCAAA GTTATATTGA TTATCGTAAT
    17641 AGTATTATTA AAAGAATTAT TGATATACAT GAAAAAAATC TTGATTTCGA GAGAAGAAAC
    17701 CCAGTACGAT ATTATAGTAA AGAACCAAGG AAACGCACTA GAAGTTCTAA CAGAGTTAAT
    17761 CAATCAAAAG ATGTCTTTAC AGGTCAACCC ATTAACGTTA GCACCGGTAT TGCAAAGGCT
    17821 ATTAAGCCTA AAAAGGAAAC GATTGCTCAG CGTAAAGCTA AACTTCTAGG TGGTAAAGCT
    17881 GTTAGTTTTG CATTTAATGG TTTAAAAATA AGTGAGCATA ATGAATAAAC TTTATCGTAG
    17941 AAATAATAAT GGTGTGCCTA CTGTTTGGTG GGCTGAACTT GACAGTGGTA CTAATAGTAT
    18001 CACTGTTTTT TATGGTCTTG TTCGAGGTAA TATTCGTAAA GAAGTTTATG CTGTTACTCA
    18061 AAAAGATGGT CAAAAAGAAC TTGAGAGTAG ATATAACGAT AAGATTAAAA AAGGATATAC
    18121 ATATCTTGAT GAACTTTGTG ATATGCAGGG TTTACCCCCC GTGGAGGATG GAGATAATGA
    18181 TACTCTATTT AATTTTCTAA ATACTTATCT GCCTAAAGAC CTTAGTAATG GAAATACTAA
    18241 TCTTCTACTT CCAATGCTTG CTAAAACGTA TAGTGGTAAT GTTTGGAAAA AAGTCAGTTG
    18301 TATGTATGGT CAGTATAAGA TTAATGGTCT TCGTTGTATT GTTACTGCTT ATACTCAAAA
    18361 TGATATGTTT AAACCTGTTA GGCTTCGTTT CCAAAGTCGT GAAGGTCTTA TTTGGCATAC
    18421 TCTTGGCTAT CTTGAAGATT ATCTGCTTGC TACTATTAAT ACAAATATTA TCGACGATAT
    18481 GATTAATGGA TTTGCAGCAC TTGATGGTGA AGTTTATCTT CCCGGTTATA CTATTAATCA
    18541 AATTAATCAT TTTGTTAAAG ATGCTAATTG TATTGAAAAT AAACTTCTTC AATTTTGGTG
    18601 TTATGATATT ATGATGGAAG GTGACCAAGC TCATAGAAAT ATGTATCGTT ATCATATTAA
    18661 AAAGCCTACT TCTTTTAATA ATATTGAAGA ACATTATAAT AATAAAGAAC AATTAATTAT
    18721 TCTTCCTAGT ATATATATTA ATAATAATGA TAAAGCTATT AAAGCTAGAA ATAATTTTAT
    18781 TAATATAGGT TTTGAAGGTC TTATACTTCG TAATACTGAA ACTGATTATC AATACGGTAG
    18841 ACGTAGAGCT AATTATATGG AGAAGTTTAA AGATGCTACT GAAGGAGATT TTATAATTAT
    18901 TGATATTTAT AAAGAAAAGA AACGTGATTT ACCTATTCTT CTTTGTAAAA ATGATATTAA
    18961 TGATGAAAAG TTTGAAACTC GTTTAAGTAC TAGTCATATT GTTCAACAGG AAGTTTTATT
    19021 CGATTCTCAA TCTTATATTG GTAGAACTGT TCATATAGAT TATGGTGAAC GAAGTGGTGT
    19081 TACTAGAGTT CCATCTCATA TTAAAAATGT TGTTATAAAT GGAGATACTA GATTATAATG
    19141 TAATTAAGAA TAATAGTTTT GATAGAACTA AATCTTATTT TAGTTGTTAT TATAAATCTA
    19201 TTATTCTATT TACTGATTAT GATGCTAAAA GTTATAATTT TGCTGTTAGA TATAATGATA
    19261 TAACTAAAAG TAATGAACTT TATGTGATTT TGTATAATGA TAATAGAATT AATAATAGTG
    19321 TTCCTATTAT TCGAGATGCT AATACTGGAT TTAAGTTATA TATTCCTAAT ATAGTTATTA
    19381 GACTTCTCGA TACAAGATTG CGTAATGCTT TTGTTGTGTC TAAAGATGAT TTTAATATTA
    19441 ATGTTAAATT TGTAGAAGAA CGTAATGGTT TTTGTATTAT TTATCATATA GATATTGAAT
    19501 AAGGTGAAGC CTAGTACATA ATATAGTGTG CTAGGCTTTT CTATTTGTTA GAGGTCTAAA
    19561 ACTATACAGA ACACGCTCGT AGATATGATT CTTTTTGCCT GTATTCAATT TTATATATCA
    19621 GAATGATTAA TCTATCACGA TAAGATTTGC GTGTCATAAT GAGCCTTAAA ATGCGTCATT
    19681 CTCACTATGA TATTTAACAT TAAATTCAGC ATCATTATTA CTAGTAAATT CCTATTATAT
    19741 TTTTATATTT GTCTTGATAA ACAAAAACAA ATTATTATGG CTATTAATAA AGTTACTATT
    19801 GTTGGTATTA AAGGATTTAA AGGAAGTGGT AAAGATACAG TTGCTTCTAT GATTAGTTAT
    19861 ATCCTTCATG ATGGTATTAT GAAAGCTAAT TATGATACTT GGCTTCTTTA TCATAAAAAT
    19921 GGGTTTGTTG AAAATGATGA AATAATTATT CATTTTGCTG ATAAACTTAA AGATGATATT
    19981 GCTGCATTTT GTAATATTGA CCGTAAACTT CTTGATAGAC AAGATATTAA AGAAGAAAAT
    20041 TATTATAATT TTAAAACTGG TATTGTTTCT ACTAATATCA AAGATACAGA TAGAGTTATT
    20101 AATAATATAG GGGAAATTAA TTATGATAAT TTATCTACAC TTCTTCTTTT AAATACTAAT
    20161 GTTTCTATTA AAATTAGAAC TCTTCTTCAA TATTATGGTA CTAATGTTAT TAGAAATCAT
    20221 TTTTGGCATA AAGCTTTTAT TAATTATACT ATGAATAAAG CATTTGATAT AAGAAATAGT
    20281 AAAGGTCAAT GTATTATAGC TGATGCTAGA TTTGAAGATG AATGTATGGC TATTAAATAT
    20341 TATGGTGGAA AAATAATTAG AGTAGATAGA AGAGTTAATA ATGATAATCA TGAAAGTGAA
    20401 CAAATTAAAA TTTCTCAAGA TGATTATGTT ATTGATAATA CTGGTACTCT TGTTGGTCTT
    20461 TTCTATAAAG TTCTTAAATT TGTAACTGAT TATATGGTAT GAAATTACAT CCTATTTTTG
    20521 GTATAAATGC TCTTGCTAGA GTTTGTATAT GTTGTGGCAA AGTTATTGGT TATACTCCAC
    20581 TTGGAAATTC TGTTGAAGAA GATGCTAGTA AGAGTAAACA AATAGCTGAG GCTATTGTAT
    20641 GTAAAGAATG TATAGATAAG CTTGATAGTG AAACTTGCTT TATAGCTTGT GACATGGATA
    20701 AAGATAATTA TATAACTGCT ACTTATGATA CTTTATGGAT TAGAAATAAA GGTCTTAAAG
    20761 AGTTTTTTAA AGAGCTTGAT TCTATACAGC CTATTAATAT TATACCTAAA GAACATTTTT
    20821 ATAGTATATT TGGAAATGTA GTTAAAGATT TTTATAATAA TCAAGAAGAT GAAAATAATT
    20881 GAACCTAAAG TTGAACTTTG GCAACAAGGA GATGATTCTA AAGCTCATGT TGCTAGATGC
    20941 GCAAGAGTTT GTTATGGTAG AGAAACAGGT AATGATGAAG CTACTATTAA ACGACTTATT
    21001 AATGATGGAC ATTGGAGTAT GTTTCGTCAT GGAACTTATT ATATGATTGC TAATGATAGT
    21061 GATAAAACTT TAGAAACTAT TATTATTAAT TATGCTAATA CTATTGGTTT TAGTTATCAT
    21121 TATGAAAAAC ATGTTTATTA TATAACTGTT AATGGTAATT GGGTTTTAGA CCATAAAACA
    21181 CAATTTGGTT ATCTATCTAA ATATATTGTT CCTATTGAAG ATTTTCGTAA TACTGAAATA
    21241 GGATTTCATA TGATGAGATA TACTTTTTGT GTTGATACAC AAATTAGTAC TTCTCGTGAA
    21301 TTAAACCGCG TTAGTCCTAA TAATATTGCT GAAAAATCAA CTAGATATGT ATATGAAGAT
    21361 GGAAGTATTT GTAGACCTCA TTGGTTAAAT GGATATGATA TTTTTAAAGA TATAGCTAGT
    21421 CATTATATTG TCTATAAAGA TAGAGAACTT GATACAGATA TTAATCATAA AGTTTTAACT
    21481 TATATTCAAA GTTGTGATAA TAGTTTTACA AATTATAAAT ATCTTGTTGA ATCTGGATTA
    21541 CATCGTCAAG ATGCTCGTGG CGTTCTTCCT CTTGATACTG CTACTAGATG TGTCTACACA
    21601 TATAGTTTAA AAGAATGGAG AGCTATTATT GACCTACGTT ATTATGGAAC TACTGGTAAA
    21661 CCTCATCCTA ATGCTAAGCT TATAGCTGGT ATGATTAGAA ATAATTTAAT GGAACTTGGA
    21721 TATGACTTCA GAGATTGATA AACTTAAACA TTTTCATGTT GAAAATTATA GTGGTACTAA
    21781 TTTCACTGAT GATTTAAATG ATGGTGAAGA ATTTCTTTAT ACTACAATTA GGTGTAAAGA
    21841 TGATAAAGAA GTAACACTTT TATGTAAATA TGTTAAAAAT AAACATATTG GAAATTGTCC
    21901 TAATTGTATA TTTAATAAGT ATCTTTGTTA TGGTCTTTTA TGTAATATCG TTGTTCTTAA
    21961 AGTAGTTAAA GATGAAGAAA TATACTGAAG CTATTTATAA ATATAGAACT AATACAGGTA
    22021 AAATGACTGC TAGTGATTAT ACTCATTTAT TTGGTTATTT AAATCCTTAT TATCGTTCTG
    22081 CTTATAATAT ACCTAAACGT AGAAAATAAT GGCAAATATT TATAATATTA CTGCTGAACT
    22141 TGAGGATATA TTTCTTGAGT TAGAAGAAAA TGGGGGCGAA TTAACTCCTG AACTTGAAGA
    22201 ACGCCTTGCT ATTACACAAG ATAATCTTAA ATCTAAACTT GATGGTTACC GTAAAGCATA
    22261 TACTGTACTT AATCTTGAAG CTGAATCTTG TAAAAAGGAA GAGCAACGAT TAGCTGTTCT
    22321 TCGTAAAACT AAAGAAAACA ATGCTGAAAG ACTTAAAGGA GTTATGCTTG ATGCTGTTAT
    22381 TGCTTATGGA GATTTAGGTA AGTCTGGTAA TAAAGTTATT AATTTAGTTG ATAGTAAACT
    22441 CTATACTAAG AACAGTAAAT GTATTGAGAT TGATGAAAAT CTTAATCAAA TATTTATTGA
    22501 TTTAGTTCTT GAACATTTAC AATCTCTTTG GGATAATGAT ATGATTGATA GTAATTTCTC
    22561 ATTTAGTAGA GATGTGCTTC TTGAACAAAT TAATGATAAA TTTACTGAAA GATATCCTGA
    22621 ACAATCTGCT AGACTTAGAG AAGAAACTGG AGGTTATTTT ACGTTTGATG ATTTAGATTG
    22681 TATTAAAGTT AAATTTGAGA TTGAAAAACC TGTTGGTGAT TTAGCTAATA AAATTAATTT
    22741 TGATTTACTT AATACTTTCT TTAATCATCA ACATGAAATG ACTAGAAGTA GCAGTGTTAA
    22801 TAAAACTACT ATGAAGAATA TTCTTAATGA TGGTAGAGAT ATTAGTATAG CTAAACTTGT
    22861 TGAAAATACT AGTCTTATTA TTAAATAATT TGGTTATACT CCCCGTAGAG GACAGAATTA
    22921 AGTTCATCCT CCACGGGGAG TCAACACTAC TAATCTTGCT AATTATGGAA CTAGAAGAAA
    22981 AAGTAAAAGA ATTAATAAAA TGGTATATGG ATACTTATGG TGTTAATAAA GACCAAGCTG
    23041 TTAGAGATAT TGAAAGTGTT ATGTTACGTA TAAGTCATAA ATAATATGTA TAAAGTAAAA
    23101 GGTAAACCTT GGGCTTATTC TGGTGCTATT GATGTATCAG ATTGTGCTAC TGCTAAAGAA
    23161 GTTATGCTTA AAGCTGGACT TAATTTTAAT GTAGCTAAAT GTGAACTAGT TGGTAAAATG
    23221 CCTATTAAAC TTACTGGAAC TGATGAAGAA CTTGACCGAA TTATTAAAGA ACAAAAAGAA
    23281 GGCGCTCATG TTTTTGGTAC TGACATTTAT CGTAAGTGTG ATAACGCCTT TGCTACCTAT
    23341 CGTACTGATT ACAATATTCC TTTAGGTGTT GTTAAAAGTA AATATACTAT TGTACAAAAC
    23401 AATGATGCTT TTAATTTCTT TGATGACGCT ATTGGTAAAA ATTCTGCTAT TTGGCAAACT
    23461 GCTGGATTTT GGGGAAATGG TGAAAGAATA TTTGTAAGTG CTAAACTTCC TAATAATATT
    23521 CTTGTTAAAG GTGACCCTGT TGAAAATTAT CTAGTATTTA CTAATACTCA TGATGGTAGT
    23581 GGTGGAGTTA AGATTTTATT TACTCCTATT AGAGTTATTT GTCAAAATAC TCTTAATGCT
    23641 GCTATTCGTA CTAGTAGTAA TTATGTTAGT TTTCGACATA CAACTAGTGT TCATAATAAG
    23701 ATTTCTGTTG CACAAGAAAT ACTTGGAATT AGTAAAATTA AATCTGAAGA ATTTGGTCAA
    23761 TATTGTAATT TACTTGCTAA TATTAAAGTT ACTGATGAAG ATGTAATTCA ATTTATTGGA
    23821 GAAAATCTTC TTACTAGTGA TGAAATTCAA CGTTTAAAAG ATACAGGACA TACTATTAAA
    23881 GATATTGCTT ATCGTAGTGG TTTAGCTTTA ACTGATAGTA AAATAAGTAG TAGAAAAATG
    23941 AATGTTATTT CTGATACTTA TAGTTATTAT TTTGATGGTC CCGGTCAAAG AGATATTCTT
    24001 GGTACAGCTT GGGGTGCAGT TAATGCTATT AGTGGATATT ATTCTAATAT AGATAATATT
    24061 GAAGGTACTA AGCGATTTGA TAGTATTTGT TATGGTGATA AATCAAGAAA AATAGAAAAT
    24121 GCTTTTGCAC TTGCAGAAGC TCTTTAATTT AATAATTTAA TTGTATATGG AAGTAAAAGT
    24181 ATTTAAACTG AAAGAGATTA AACTTCTTAG TGGAGATGTT GTAGATGTAA AGAAATGTTG
    24241 TATGGTTCAA CCCATTCTAC CTACTTATGG TAAAGAAGGT GATGCTTGTA TGGATATTTA
    24301 TCCTATTTGC TATGAATATG ATGTAGATAA AGATAGATTT ATTTATCATA CAGGCTTAGC
    24361 ATTTAATATT GGAAATGATG CTAATGGTGA ACCTAATGAA ATGTCTTTAC GTCCTAGAAG
    24421 TAATCTTACT AAATCTGACT TTTATATGCC TAATGCCCCT GGTACTTTAG ACTATAAAAA
    24481 TTATTAATTT ATTAACAAAT ACATTTGGAA TAATAGTATT TTTATTATAT TTGTAGTTGT
    24541 ATTTTAATTA ATAAAGCTAT GAGTATAAAA TTTAATTTTA ACAGTTTTAA AACTGTTGAT
    24601 AAAAAAGAAT CTATTAGAAA AGGTAATGGT TCTGTTAAAA GAGTTTGTGC ATTTTGTGGA
    24661 AAAGAATTTA TTACTTATCC TTGGAGAGGT GCTGGTAAAT ATTGCTCTCA TAAATGTGCT
    24721 ACTGACGCTA CTAAAGTTGA ACATATACCT AATGTTAAAT GTTGTATTTG TAACAAACCT
    24781 ATTTATATTA AACCTAGTAG ATTTGAACGA AGTAAAACAA AAATGTTTAC TTGTTCTAAA
    24841 GAATGTATGG GTAAAATGAG AAGTAGAGTA TTTGTTGGTG AACTTAATCC TAATTATAAT
    24901 AATACTAAAG ATAGAGTTCT ATATACAAAT AATGGTAAAC AATATTATCA TTGTATCAGA
    24961 CATAATCATC CTTATAAAGG ATATTTAGAT TATGTTCCAG AACATAGACT TATTATTGAA
    25021 GAACATTATA ATTTATTTGA TAAAAAATAT TTTAATATTA TTGATGGTAA ATATTATCTA
    25081 AAACCTGAAA TAGATGTTCA TCATATTGAT AAAAATGGTC TTAATAATGA TATTAATAAT
    25141 TTAATACCTC TTACTCGTTC TGAACATACT TCTATTCATA ATAATGAAAA AACTATTATT
    25201 CGTGATGTAG ATGGAAGAAT TAAAACTGTA GTCTTTAAAC AGGGTGAATT GCTGGAAACT
    25261 CATAATGACA ATGACAATCA GCAGCCAAGT ATTAGCAGTA ATGCTTTTAA AGGTTCAACG
    25321 ACTAACAGCC GAGTCCAAAC AGATAATGCT GAGGATAGTA ATGCTGACAC GAGTGCCCTG
    25381 CCTAGTATTA ATACTAGTGA TGATATAGTC TGAACTACAC ATATATGTCA TATTTAAAAT
    25441 AAAAGTGTAG AACATAAGGA TAAAGAGCCT TATGGATAAC ATCCACGAAT GGGCTATCGT
    25501 GGAGAACTTC TTATTATTTT TAAGAATCGT ACTTCTAGAG ATTTAGTTCA TGCTGTATCT
    25561 ACTCTTGCTG AAATAGTTGA TAAGTTGAGA GAACATATGC ATTTACCTGA TAGTATGATT
    25621 GGTAATGCTA GACTTAAACT TAATAAGGTT AGAACTACAG TTACTAATAT TCTTGATAAA
    25681 CTTTATACTC CGCCATATAA TTGTGATGGT GAAGATAGAT GTTGTCAACT TATTATTAAT
    25741 AGTGCTGAAC GTATTAGTTG GAAAGAAGTT GAATCTATTG AAGAATTAGG AGAAAGTGAA
    25801 CGTGGAAACA AAGGATTTGG AGAAGGAACC GGTGGAGGAG CTAAAGCTTA AAATTGGTGC
    25861 TCGTTATATT CATAATAAAA CATCTAATGA ATATATAATT ATTAGTATTA CTAAAATGAA
    25921 ACATCCAGAT ACAGGTGAAT GGATTCCTGC TGTTATTTAT AAACTTAATG GGCCTGAACC
    25981 TTTATGGTGT AGAAGTGTTG AAAGTTTTAA AAGTCATTTT AGTGATGCTA AAGTTGAAGG
    26041 TAATGAAGTT TATCTATGAA AAAGTTAATC TTATTCTATT TACCTGATTG TAATGTTAGT
    26101 AAACTTTTTG AAGAAAGGCT TCATAAAGCT CTTGCTCTAC CTGAGTTTGC CGGTAGGTTT
    26161 AATCTTATTA GGTATAATCT ATATACTGAT ACTGGTAGAC AAGAAGCGCG TAGTGCTGGT
    26221 ATTAGTGATG CTCCTACTGC TTATTGTAAT GGTGATATTT TACGTGGTGT GCAAAGCGAT
    26281 TACACTATTA GAAAATATCT TCGCAAGCTG CTAGGAAAGT CATAGATATG ATTCTTTTGC
    26341 CCTACATTGA ATTTTAATTG TTATTGTGAT TAATCTATCA CGATATGATT ATCATTCAAT
    26401 GTGGGGCTTT AAAATAGCTA ATTTTATAAA TTCTCATTAT ATTATACGAA TACTATGGTT
    26461 AAAATTGAAT TTTATTATAA AAGTGCTGAT AAAGATAAAA CAGAAGCTAT GCAAGAAGCT
    26521 ATTGATATAG CTTTATTTGG TACTAATGTT CAATGTAATT TTAAAAATCT TCCTGACCAT
    26581 CTTATTCTTG AAGATATGAT ACTTGAAAAG GCTGTTGCTG GTAAGAATAT TACTGAATAT
    26641 CCTACTTGTA TTATATATAG AGATGATACA GAATATAAAC GATATAGTAA TTCTGTTACT
    26701 TGGGAAGAAC TTCGTAATGA TATTAATTAT CTTACTGGAG ATGAACCTAC AAGACAAACA
    26761 AATAATATAT TTGTTGAAGC GTTTATTGAT GAACATGATT GTATAACTCG TGCTAAATGT
    26821 GCTGATGCTA TTGCTTGGAT GTGGAAATAT CAGAATACTA AAGTAGAATA TATTCAAACT
    26881 AATGTTGATA ATCCTAATAA GTTTGCTGTT GTAATTAAAG ATAGTTGGAG AACTTATGCT
    26941 ACTTATGTAT ATTCTGATAG TCTTACTACT GAAATGATTA AGAATACTCT TCTTAGAGTT
    27001 CCTAATACTA TTAAAGAAGC TGTTAAAAAT AATGCTATTG TGTTATGATA CGTATTGATT
    27061 GTTTTACTAG AGATGGTTGT GACGCTTGTA AAATAGCAAT TAAAAATATA ACTGATGCTA
    27121 TTAATGAAGC TAATTGTGAT ATTACTCTTA ATATTCGTAA TACAAATCTA GATGATATTC
    27181 TAAGAAAAGA AATTACTAAA TTTCCTACTA CTGTTATTAC TAAAGTCGAT AATGATTATA
    27241 AAAGAAAAGA ATTAGCTCGA CTTGAAGGTA GTTTTCCTAG TGATTATATT AAAGATATTA
    27301 TTAATAAACT TGAAAAAGAA TAAGCTATGA CAGTTAAAGA ACTTATAGAT AAACTTCAAC
    27361 AATTTGATGA AGATAAACTT GTTTTAGTTG AAGATACTGA ATATAAAGAA TTTCAGGCTG
    27421 CTGATGTTGA ACCAATGGAT GATAAATTTG TAATAATTAC TACTAAATTC CTACTACGGT
    27481 TAAATAAATA ATTAAATTTT AAAATTATGG CTAAATTTAT TGGAGTTAAA ATGATTGAAG
    27541 CTGTTCCTAT GACAGCTCGT GAAGCAAATG ACAAAGGTTA TAAAATTGGT AATCATTCTT
    27601 TTGAAGAAGA TGGTTATGAA GTAACTTATC CAGATGGATA TAAATCTTGG AGTCCTGTTA
    27661 AAGAATTTGA AAAAGCTTAT TATAAACTTG AAGACCCTGC TGGAGATGTT CTTAAAGAAA
    27721 ATGATATTAA GAGATTTATT AAAGGTATTG AAAATGTAAA AGTTGGTACT AAAACAACTA
    27781 ATACTACTCT TACTTGTCTT ACTGGATTTG AAGTTCATGG TCAAGCAGCT TGTGTAAAAC
    27841 CTGAAAACTT TGATTTAAAT GTTGGTTCTA ATTATGCTCG AATTAAAGCT GAAGATAAAA
    27901 TTTGGGAAGG TCTTGGATTT GTTCTTCAAT GGGCTAAATA TGGACTAAAG AAGTAAATAG
    27961 TATTAATGCT AATGGTTTAT ATGTTATACG TAAAGCTGGC TCTAATAGAG CTGGCTTTAT
    28021 TAAATTTAAT GATTAGCTTG GACCCGCTAC GAGTGCTACG CACTCTTCGC TATACTCCCC
    28081 GTAGAGGATG GAATGGTAGT TATGCTAGTA ATATTAGTAT AGTTATTAAT GATAATAATT
    28141 ATATTGATTG AATGAATACT AGTCTATTCC ATCCTCTACG GGGAGTTGAG CGTAGCGAAG
    28201 CGGAGCGTTC TACTAATCCT TAAACTTATA GTCGTTGGCA TGACTGAACC TCGGTAGATA
    28261 AGCTAGTCTT ACTACTGAGG TTTATTTTTA TCTTATTGTT AAACTTAAAT ATATTATAAT
    28321 TATGGTTGCA TTTATTGTTC TTATTGGAAT TATATTTGGT GGTGTTAAAC TATTGGCTAT
    28381 TGCTAATAAT ATTAGTGATA GTGAAGCTAT GGATAAGTAT AGTGGAAAAC TATTTGTTGT
    28441 TGGTATTATA GTTTTTATTA TTCTTATGTG TGTTATTGGT AATAATGATG ATGGTTTTAA
    28501 TTAAGATATT GCTAATGGAC AGGCTTCTTA TCGTATATAT CTTAGATAGG GTTAACATTT
    28561 TTTGTTATTG ATAATCAAAT AGTTACAAAA ATATTTACTG TATCTCAAAG ACATATTTAA
    28621 CATAATTTTT ATTGGAAAGT ATGTATTATG TAGACATATT TTTCGTATAT TTGTTGAAGT
    28681 TAATAATGAA TATAATGTTA AATTTAAAAA TGATTTTATG GCTACTTATC GTTTTAATAC
    28741 TAAACTTATT AAGAAGTTTG TTGATGCTCA AAAAGAACGT ATTGCTGAAG TTGCTAGTAA
    28801 TATAGCTCCA ACTATTTATG ATATTAATAA AACTGTTGAA GTTATGGATA CTATGCAAGT
    28861 TATTTCTATT ACTAATACTA CTTATAATAT TAATAAATTA GGTATTAAAG GTAGAGATTA
    28921 TGTAGGAGTT GCAATGGAAA TTCTTGATAA AGAACGTTAT TTTAATGAAG CTACTCTACA
    28981 TTTATTTAAT TATATATGTA GAAATTTAGC TTATATGAGT AATGTTATTG AATTTACTGA
    29041 AAGTGCTATA ACTGAATATT ACGGTATTTC TACTCATACA TTTTATAAAG CACTTCAAAC
    29101 TCTTTATACT GCTAATGTTA TTAAACCTAC TACTCGTAAA TCTGTTTATA TAGTTAATCA
    29161 TAATTATATT TTCAGAGGTA ATTATACAGA GTTTATACAG TTATATAAAG AAATGTATAG
    29221 CGATAAAGAT GTTATTGTAA ATGAAGATGG AAAAATAGTT CTTGATTATT AAGTTATTAA
    29281 TGATAAAATA AAATAGGGCT TGTCTAGGTA GTGATACCAT AGGCAAGCCC TTATTTTTTA
    29341 CTAGGTTCAA GTCCAGCTTA TTCAAATATA TCTTTACCTA TATCTTTATA AGGTATAATA
    29401 CTAAGTATAT TTTCATCAAC TTTATAATAA CTATTATTAT TAGGTAAATC AAGAACTCGA
    29461 TTAATACTAC GAACAACAGG TATATTACGA ACAGCCATAA CTTCAAACTT ATTCATACCT
    29521 TTATATCTAC CAGTAGTATA TTCCTCAGTA AAATCTTCTT CAATAAGGAA TCTAGCAGCC
    29581 ATAGCAGTAG TACCAAGTAA GTCATTAATA GTTTGTCCAA TAGCAACAGG ACTAGACCAT
    29641 AGCTTTTTAC CTTCAGAATA AGCTCCAAAT GGAGTAAATG AAGCAGCTTC AGAAGCAAGA
    29701 CGGTCAGCAT GATAAAGCAT AAGATTATAC ATAATACCTT CATCATCATC ACCTCCCATA
    29761 CCAGTTATAG CAATTGCTCC AATAATAGCA GCACCTACAT AAAGTAAATC ACCTAAATTA
    29821 CGTCTAATAT TTGCTTTTTC ATGTTCAGGA AGAAGTTCAT AATTAAGTTT GAAATTAACA
    29881 GCAAATGAAA GTAAATTCTT ACCATAAGTT TGGAATGCTT TAAGAACATC ACTTACATTA
    29941 TTAATTTCTC CTATGTTAGT TTCTTTAAAT GGAATAGTTA AATAATCATA TAAACTAGTA
    30001 TAACTACCTT TTTCAATAGT ACCAAGAGTT TCATTATAAT AACCATTCCA ACGATAACGT
    30061 TTCTTAAAAC CCGGATAAAG ATGTTTATGA TATTGCATAA CCATACCACC CCACCAATGT
    30121 TGTTCTATAT TAGCAGAACC AAGTTTATCA TAAACACCAT GAACTTTCTT ATTTACTTCA
    30181 CGAACTTTAT CAATAAATTT AGCATATTCT TTAAGAGTAA GTTTACTATC AGATTTTATT
    30241 TGAGCAATTC CATCTTTAAG TTCAAACTGA TTATAAATAT CTGGAAGTTT AGCAAACTTT
    30301 TTATCAATAT TCTTAATAAG TTCTTTACGC TTAGCTATAT ATTCTCTTTG TTGTTCTTCA
    30361 TTAAGATAAG TTTTAACAAA ATCGAATATA GGATTAGCTT TAAATAGATT ATATTTAGCT
    30421 CGTTTTTTAT TATCAGCTTT AGCATCATCA ATGAACTTAT TGAATTGTTC AAGAAGAGCT
    30481 TGGTTCTCTC CTCCACGGGG AGTATTTATT ACAGACATAA GAGCATCTTG TTCAGCTTTA
    30541 CGATGATACA TTTCTTTACT CATTATATCA TAACCACCTC TACCATTATC AACAAGTCTA
    30601 TGAGATTTAA GCATAGCAAA TAACATAGTA TTTTGCATAT AATGTTCACC AACAGATTGA
    30661 GGACTAAATA ATAATCCACG AACTCTACGA ATATTTTCTT TAAGACCTTC AGCAGTACTA
    30721 ACTTCAGTTA CTCTATCAAA ATCAACTACA TGACTAAGTT TAATAATAGC ATCTTGAAGA
    30781 GTACTACTAT TTTCACTATA CATGTTAGCC ATATAACTAA TAGTTCCTTT AATCCATTCA
    30841 GATTTACCAG CTTCCCAATC TTTAAGATTA ATATATTCAC CAGCAGCTCG TTCCATAAAG
    30901 ATGTTACTAG AACCAGTAAG AACGTTAGCA ATACCACCAG TAATATTCAT CATCATATAT
    30961 TTACTACCAG CAATGTTTTG AGCAAGAGAA CCAAGTTTAA CTAGATTAGG AGTTTTATTA
    31021 TCTTTATATT GTTCAAATAC AAGACGACGT ATAAAACTTC TAAGATGTGC ACTAGTTCTA
    31081 GTTTGTTGTT CTTGTTTATA TTCAATTTCA CCACCAGCAC TAGCTTCTCT ATTTTCACTT
    31141 ATACTACCTT TATAATTTAT ATCGTAAGCA GTATTACTAG TAATAATTTG GTCAGCAGTA
    31201 TAAAGAAGAT TTTTAACTGT TTTAATAGCA TTATATCTAT TACTTTCAAT TAAGAAACTA
    31261 TTAAATACTT CTTCCCAATT ACGATTAAGA ATATCATTAT GAATTTTATT ATTCTTTTCA
    31321 ATAATCTCAT CTCTAGCTTT AATAGCAGCA GCTTTACGTT TACTAAATTC TTCATCACTT
    31381 TCATTAGGTT CTTTAAATTT AGGTATAGTA GGCAACTGTT GAGTATCTTT ATTAACTAAT
    31441 TGAATTAATC TAGGATTAGG AATATCATAA TCTTTATCAA AAGTTAAATC TTCATTATTT
    31501 CTCCAACTAG TATTATTAGG AACATTGGCT GTCCAACCAA GAAAACTAAG AGCTTGTTCA
    31561 AAGTAATCTT TAACAGTCAT ATCTTTAGAT TTAGGTAAAG CTGGAAGATA ACCCATATCA
    31621 ACATATCTCT TATTACTATT AGTAAAACAA TACTTTTTCA TAAGTTCATT TACTTTATTC
    31681 ATAAGTTCAA GTTGATATTC ATTAAGATTA GTATAATTAG TATTATCATA TCCTGTTCCC
    31741 ACTTTGTACT TATTAACAAA ACTACTATAT TCTGGATTAA CAAGTTCTTC TTTAGGAGTA
    31801 ATATGCATTT GATTAATACG TGGTTCATAA TTACCAACAA CAGCTGAACC ATCATCTTTA
    31861 ATCATTTGCA TAGTAGTCCA AATACGAATA GGTTTAATAG TACGAGTATA TGGGTCAAAA
    31921 TAATGATTAT CTCTATACCA TTGTTTATAT TCAACACTAT CAATACCATA TTTGTCAAGA
    31981 ATTTCTCTTT CTTTCATATA GTAATATTGA GTAGTAGTTT CTCTAGTTCT CTTTTGAAGA
    32041 ATATTAATTG CAGCAGTTCT ATCAATATCA GTCCATTTAT CTAAATCTTT AGGTTTAATA
    32101 ATACCATAAA TAGTTCGATT AGGTCTTTCT GCAATAGTTC CATTTTCTTC AACTTGTTCA
    32161 CTAAATACTT CTAACCACTT ATCATAATAT TTTTTACCTT TAGCAAAAGC TCTATTTTTA
    32221 TCAAGTTCAT ATTGTTTCCA ATTATAAGTA ACATCACATT CACTTTTAAT AAATTCAGCA
    32281 ACACGTTTTG CTTTAGCTTT ATCAGTACTC TTTTCACCTC TAGTAATTTC ATTAAATACT
    32341 TCAAAACCAG TCTTGAGTTG TTCTAAATCT TCTTGACTAA TATCAGCAGT ATTAAGAGTT
    32401 CTAGTAGCAT TATCAAAATA TTTTTCAAGT ATTTTATTAA TAGCTTCTCC TACATTAATT
    32461 TCTTCTTCGC TCTTAGATTT ATTACCTGTA AGATAATTAT AGAAATCAGC ACGATAAATT
    32521 CTAAGTTCAT CTTCAGCAGA ACGAATAATA CCAACATAAG GCATACCATT GCCTTTAGTA
    32581 TATTTATATT TTCTAACTGT TTCAGCTTTT ATAAGAGCTG CACGTTCTTC AGGTATTTTA
    32641 CGTCCATCAA CTACATTAAA TTCATCTTTA GCTTGAAATT CTTTAATAGC AAGATTAAGA
    32701 ACACTATTAC CTTTATTAGC ATCTTTAAGT TCTTCAAACG CCCAATTTAA ATCTTCTATA
    32761 TCTTTAATAT CAAGAATATA TCTAGTATTC TTACGAATCC ATTCTTTAGC TTCACGATAT
    32821 TCAGGAACTT TCATAAGTTC TTCCATACTA ATAAGAAGAT TACCATTAGC ATCACGTTGA
    32881 CTTTCATATT TACTAATAAT AGAAAGTTGT TCTTTAAGTT TAGAATCAAA TCCTTCTTTA
    32941 GCTTGCTTAT CATAAAACAT TTCTTTAACT TTACGAATAT TAGTTTGATA AGCACGAAGT
    33001 CTTTCAGCTA CATTCAAATC ATGACCAATT TTTTTATTAC CATCTTCATC GTAAAGACTA
    33061 GTAAGACTAT CCATTTGAGC GTATATACGT CCAAGTTCTT CATCTTGACT TTGTGTAGTA
    33121 ACATTATCAG TAGCTTGACT TAGAATATCT CGTATTCTAC CATTAAGTCT TTTATATTCA
    33181 GCAAATTCTT TAGGAATACC ATCATCTCCT TTTTTAAGAC CTAATAAACT TCTTTCAAGA
    33241 TTTATAATAT AAGTAGAATA TTCAATAGTA ACATCATTAC CATCTTCATC TTGAACTGTG
    33301 ATAGGTTTAA GTTGATGAAT AGTAGTCATA TCAATAAATT TAGCTTTATT AGATAAAGCA
    33361 ATAAGATGTT CAACACTATT TATACCAAAT TTTTGTTCAG CTTCAATAGC AGCATTTCTA
    33421 TATTTCTTCA TCTTTTCTTC CCAAACAGGA TTATTAGGTT GAATTAATCT ACCATCATCA
    33481 TCAATAATAC TATCAAGACT AACAGATTTA CCATCTTTAG CAGCTCTGGA TTTAAGTTCT
    33541 TTAAGATAGT TTTTAAAGTC ATTAGACTCT TTAATACCAT TAAGACGACC TTCTTCAACA
    33601 GTACCCATTA CATCTTTAAG TATATTTTGC AATACAAAGT TACGATTAGC ACGAATATCT
    33661 TGTATCCAAT AGTCCATAAA TCCAGTATCT CCATAAGCAT CAAATTCTTT CATAAGACCA
    33721 CTTATATAAT TAGGATTAGT AGTACGTAAT TGAATCCATC TTTCAAACCA ATCTTTTCTA
    33781 GCAGAATGTA CAGTAGTATT AGAATCAACT TGATTAACTA ATTTTTGAAT CTTTCTAATA
    33841 TTTTCTTTAG TTTTATCATC AAGATTTGTA CTATCAATAT CAATTTCGCT AATAAGTTTG
    33901 TATTTATTCT TAAACGTATT AGCACTAAGA ATAACATCTA AGAAACGATT TTGAAGTTGT
    33961 TCATCTTTAA GAACTTTACC AATAACATCT TTATCGTTAA TAGGTTTATC AATACCGTCA
    34021 ATTTTAATAA AACGATTAAT ATCGTTAAGA ATATTATTAG CTTCAACATC TATATAATTA
    34081 GCTATAACTG ATAATGAAAA TTCAGAATTA TCAGAAAGAC TACTACTATC AAGATAGTTA
    34141 ATTTCAGCAT TATTTAAAGC ATTAAGAACA TTCTGGGCAG CAGGTTGACC ATGACGAACA
    34201 ACTCTTGAAA TAATTAAACT TGCATTTTTA GCAAATCTAC CAATAGGAGT TTGGTCATCA
    34261 ACACTACTAT ATCTATCAGT ATTACTAGTA ACTCTATCTA TTTCATTTTC ATTAATTTCA
    34321 ATAAATAATC CAAGTTTATT ATCTTCAATA TTAGGATATT TAGCTTTATA TTGTTTTAAA
    34381 TCATCGCTTA AATTAATAGC AGTAGTTCCA TTAATGTTAA GATAAAATTT ATCATTAATA
    34441 GTATATATAG TATTATTCTC AAAAGGAGTA TTCATAAAAG GTTGGAAATA CTCATCAGAT
    34501 ATATATTTAC CATATAGTTC AGGAACTTCT TTATAACCTT TATTTACAGC TTCATTAATA
    34561 TTATCTTTAA TACCATCAAT AAATTTATCT CTTTTTTCTT GTTGAGTAAG ACCTTTATAA
    34621 AGAAGAACAG CTAATGGTTT ATGAATATTA TTATTAGCTA TAATACTAGG TTCAATACTA
    34681 TTATAAGTTT CAAATGATTC AAGTCTATCA ATAGGATAAT AAGCTAAAGT TCCATCATAA
    34741 GTTCCTTTAA TATATAAATT TCTATTAATT CTAATAACAT TAACAGCATC TCCATTTCTT
    34801 ATTATTCCTA CATTATCAAG ATTTTCTTGA CCATTAAAAG TAATAATACC ACTTCTTTTT
    34861 AGACTATAAT TAATTTTATT ATTAGTAAGT CTTTTAAATG TATAACTAGG ACAATTAAAA
    34921 CTATTATAAT TCTTACGAAT AAAACCAATT ATATCTTCAA CATTATCTTT ATCAATAAAA
    34981 CCATAGTTAT TAATACCTTT CATAGCTATA TCTCCAATAG CTATTCCGCC CTCACTCAAT
    35041 CCTCTAAGGG GAGTATTACT TATAAGTCTA CTAATATTTC TAGTTCTAAA TTTATGACCT
    35101 TCAACAATAA AAGCATATTT AACTAAATCA AGAGCTGTAA GTTTAATAAG AGGATTGGGA
    35161 TGATTCCAAG CTCTATCAAA TAATCTATGA GTTTCATCAT TAGTAATATC ACCTTGTATG
    35221 TAATTAATAT ATTGAATATT TACATTACGA CGATTATTTC TTTCGTCATT AGCAACTATT
    35281 TCAATATGTT CAAATATACT ACCGTCTTGA CTAAAATTAC GTTTAATCCA ATCAACTTTT
    35341 TGAGCAGGAG TAAGTCTAGC AAATACATCA ATTTCAGTTT GTGTAGGCTC AAATATATTT
    35401 TTAACTACAA CATCATCTGT TTTAATATTA ACTAATGTAC CACTTACTCG TCCAACTTCT
    35461 AAAGCTCTAG ATTGTCCAGT ACCATATTCT TTAATATATT TAGGATGAAC AAAATCACCA
    35521 TTAACAACAG TAACAGGTAA ATTAAGATAA GAACTACCAT TATTACCTAC CTCTAGTTTA
    35581 TTAATAAGAT AATCTTTATA GTCATTATAT AACTTTTCAG TCATTATTCC ACCTTTAGTC
    35641 CATTCTGCTA TTCTATATAC ATAATCAATA AATACAGGAT TAGCAGTTTC AAATACTTGT
    35701 TGAGTAGCTT TAACACTAAG AGCAGTACTC ATTTGTAAAA ATGCAGCTAA ACTAGGATAA
    35761 CTACTTTTAG ATATATCAGA TTTAATAAAC GCATCTATAC CACCACTAAT ATCAGGAAAT
    35821 ACACTTTCTA ACAGTAAGGT TTGACCCCCC GTAGAGGATG GAGCATAAAT ATTACTATTC
    35881 TCAATAACAG TTCTAGCATC TCTAAATACT TTATCACTAG CATAAAAACT TTGTTTAGCA
    35941 CCATATTTAT CAGCACTAAG AATATTAAGA TTATTACTTA TATCCTGTCC GATTGAGTTT
    36001 AGCCGATTGA ATTGTGCTAG AACATAAAGG TCAAATAAAG CCTGCTGAAC GCCATTCATT
    36061 TCCCCTCTAA GACGAGATTT ATATGCGTCT GATGAAAATA TAAGGTCTGG TGATGAAAAT
    36121 GCATCAGAAA CGCTTAAATT GAATAATTTC TTGAAAGTTT CACCATAACT TTTATCAATA
    36181 GTTTCAATTA GCTTTTTACG TCCAGCAAAA TTAATCTTTT CACCAAAACC AAGATTATGA
    36241 GCAACTTCTC TAATAGCTTC AGTAAGCGGA TTTTTAGTAC CTTCCGCAAG AACACTATTA
    36301 GTTTCTTTCC ATTTACGAAC TAGTATATCA ATAGCAGGTT GCCACATAAA TCCAATAGCA
    36361 GTATCATAAT TACTTCCAAA GTCAACAATA GTTTTGAAAG CATTAAACGT ATAAGTATTT
    36421 TCATTATGTA TAGCCCCCTC TTTCATAACA TCGAGAATAT GAGCAGTAGT CTGAGAACTA
    36481 TAAGGATTAA TCAAATAACC ATCAACATTC TTATCATCTC CAGACCAACC AAAATTCTTA
    36541 TGAGTAATAC GAATATGTTT ATTACCAATA GTTTCAACAT TTTCTTTACT ATATCTATTA
    36601 ACAGCTTCTT GCTCACTAAT CACATCAGTA GTGTACATAA CTTTAATACC TTCGCTATGA
    36661 TTAGCTTTAG TAACATTTCC AATACTCATA AAAGTATCTC GATTAACACT GATACCTTTA
    36721 AGTTTAATAC CGGAAGTAGC AGCATCAAAC CAATCAAGTT GAGTAAAGAA ATCACTAGGA
    36781 GCAACAGTTG TTTTATTAGC ACCAACTATT TCTGCATAAA TTTCATTAGC TTCTTTGACA
    36841 TTTTCAAAAT TAGAAGTAGT AGTATTTTCT TCAAATGCAG CAGGATTATT AAGTATATCA
    36901 ATAAATGATT GAATAATAGC ATTAGTTCTA GCAGCTTGAC TACTTGTATC CTCCACGGGG
    36961 AGTTTTAAGT ATGATTCGTA AGACTTAAGT CCACCATCAT TAGCAATTTT TTCAACAACT
    37021 TTAAGATTGC CATTATAACC TTCAAGAGTA GCATTAATAG CATCTTCGCT ATTTTTTAAA
    37081 GAAGCTCTAA TATTACCTTG TTTATTATAA GTCCTACCAA GAATCTTACG ACTAGCTTTA
    37141 TCTACATTAT CTTTAACATA ATTAATATAT CCTACTTCAT CTTTAGTATA TCTAGCGTGA
    37201 GTAATTTCAG TTGGAATACC TTTAACAAGA TTAAATGTTT TAGACATACC ATAAACACTA
    37261 TCAACGTCAA AGTCAGAACC AGTTTGAGTA ACCCATTCAT CAGGAACAAC AACAGTACTA
    37321 CCATAAGCAT CTGGAAGAAA CTCTTTAACA TACATAATAC ATATAGATTG TTTACCTTCA
    37381 GTAGGAATAC GATAACCAAT CATAGTACGT AAGCTATCAG GAACTTGTTC AATATTTAAT
    37441 CCTTTAAGTT TACTACTCCA TCTAGGAAGT TTAATTTCAG TATAATAAAC AGGAGTGCCA
    37501 TCAACCTCTC CAATCTTTTT ATATTGAAGT TTACTATCTG TTTGAGTTTG TTTATCAACT
    37561 TTAAACCCAA AGTCAGATAG CTGAGCAGCA TGCCATCCAC TAATAAGTTG TCTAGTAATA
    37621 TTAGTATTAA AATAACTATT AGCAATACTT TCAAGTTTAC TATTAATATT AGACAAAAAT
    37681 AAAGGAAGAT TATTAAATCC AGCACTATCT AAATCGAAAA ACTCAAGAAG AGCTTTTTCA
    37741 ACTCCTTGTT GTTGAGCATT TTCTTTAAAT CTATCAAAGA ATACAAAACG ATTAAGATTT
    37801 TTAATAGTAC CATTAGAATT TAAATCAATA TGACCATTAT CATCTAATCC AATACCAAGT
    37861 TCAGCACAAG TTTTTTCAAA ACTATTTCTA ATATTAGCTA CATAATTATT AAATACTTTA
    37921 TCTTTAAGTT CATTAAGTTC AGTTCGATTA GGAAGATTAT CAAGCATTTT CTTCATAATC
    37981 TGAATAGCAG CTTTATTACT AGCATCAACC ATATGTTGAG GAACTTCTTG CTGACGATAA
    38041 AGATAATTAT AACTAAATAG TTCAGAATTA TCAAATACAT TATTATCAAA TTTTTTAAGA
    38101 GCTTCATCAG TTAAAACACC ATCATTATTC CAAAGTGTCA TTCGATTATG TTGTGCAACT
    38161 TTAACAGTTT CAACAGTATT AATTTGATGA ATACCTCTAT TAGTCATTAT ATTATAAACT
    38221 TTTTCAAGTT CTGTTCCTTT AATAAGTTTA GGAATAAGAA CAAACTCAGC ATTTTTTACT
    38281 TGTCTAGAAA CTTCAATACC AACAGTAGTA TCATAATATA AATCATAATA GAAATTCTTT
    38341 TGAATTTGAA CTTTATTAGC AAATTTAGTC CAATCAATTT TATCTATTGG AGTATCATCT
    38401 GTAAGACTTT GAATAAGTCC AGCATATTTA TCTAATTCAC CAGCAGCAGT AATACGACGA
    38461 ATCCATTCCT CAAGAGTAAT ATATGATTGA GCATCATTAG TATTAACACC GCCTTTAAAT
    38521 GGTTCTAATA TTCTTTCTCT GTCTTTTTTA TCAAGTCCAG CTTTTTTAAG TTGGTCATCG
    38581 AGTCTATCAA TAACAACTTT ATCAGAAGCT TTAAAAGTAT TATAAATGGT AACACCCCTA
    38641 AATTTATCTT GAAGAACTAC TTTTTTACGT TTAGTAACTC CATTAACAGT ATAAGGAACA
    38701 GTAACAGCAT TACCTTTAAT AGTTATATCA TATAAATCAG TAGCTATATC TAAATCATTT
    38761 TTAGTAAAAT CAGTATTACC AAAAGGATTA CCACTAGCTT GTACTTCTTT AATACGTTTT
    38821 AGAATAGCTT GACCATTTTT GTAAAAACTT TGGTCACCAC CATACATATC GTACATACTA
    38881 TCTCTAACAA GATAATCATT AACTAGAAAT TCAGCTAAAG ATTCATTATT AATCCTATCA
    38941 TCAATAAATG TACCATATTT ATTTTTAAGT TCTTTATAAC CATTAGTTAT ATATTCATTT
    39001 AACCAATCAG CAACAGCATC TTCAAGAGCA ACACGTTGTT CTCCATTAAG AACTACTTGA
    39061 TTATTAACAT AGCTAAGTCC ACGTGTAGAC CCCCCGTAGA GGATGTCAAT AGTCTTACCA
    39121 TATCCAATTA GTTCATTAAA CGCTCCATTA CTATTAGGAG TAATTTTACT AACTAAACGT
    39181 TTAAAACTAA ATACTCTACC AGCTAAAACT TTGTGTCCAT CTTTAGTAGT AAATACATTA
    39241 CCTTTTCCAT CTTTATGATA TTGATTATAA AAATGTTCAG GTTTATTATT ATAAATATCA
    39301 CTAAATTCAA AATCTCCATT AGTTAAAATA GGATTACCAT TAGCATTAGT CTTAAACATT
    39361 ACATTAACAG CTTGAGCCAT ATTAGTAAGT TCTTGAATAA CTATATTATA ATATTGTTTA
    39421 AATAATGGAT GTTCTTTATT TATAATTTTA GTTCCATCTT CTAGTTGACT ACGCAATCCA
    39481 GCAAGACTAT ATCTAGGAGC AGTAATAGTA AAGTTTTTAG GAGCATCACT AGGTATAGGA
    39541 AGTAAATAAT TAGCAGTAGG AGTTTCAGAA TTATTAATAT CAGTCATAAA TAATCCCATA
    39601 GCAGTAATTA AATAATCACC ATCACTCATA CTACGATATA AGTCATTATT ATTATTATCT
    39661 AATTCACTAA TACCATTAAG AAGAGAAGTT TTAAACATAC TACGAGCATA TTCAGTAAGT
    39721 TTAGGAGTTC CATTTCCAAC TCTTCTAAAC AATCCATAAT TAATTATATT ACCATTACTA
    39781 TCCCTATGTT CAAGAAGTAA ATTACTATAA TCATATTGAT GACTAGCAAA CTTTTGTTTA
    39841 GCATAAGCTT CAACCATAGC GTTTTGCTCT TCAACAGTAG ATTTATCATC ATTGATTATT
    39901 TTAGCAATAT TAGTAATAAA ACTTCTATTA ATAACATCAG AACTTAAATT ACCTTCTGGA
    39961 TTACGAGAAT TAAGTTCAAC AGGAATATAA ATAATATCTT TAAAGACATC AGCCATTTGA
    40021 TATATAATAG AAGTATCACC TCTATTAATA AAACTATCAG GCATTTTAGT TCCTTTATCC
    40081 TTTTTAAACG CTTCTACATA TTTATTATAG TTTTCAACTG TACGATTAAT AACATTGGCA
    40141 AAATTAATAA GATTATTAGC CATAGCTACA CGACCAATCT TAGCAATAGC TAAATTAAAA
    40201 CTAGCTTGAT TAATATCTGG AAATATTTCT TTAAAAGCAT CATATAAATA AAGATTAGCA
    40261 TGAGGAGTAT TTTTATATCT ATCATATATA CGAAACTTTT CACGAGCAGC AGGAACACGA
    40321 TTAGTAATAA TATTATTCTT AACATTATTA TAAAAAGTAT TCTGTAAAAT AGTACGAGAA
    40381 TCAGTATTAG GATTAGTTAC ACGAGCACGA ACATAACTAT TACCATTAGA ATCAGTTTGA
    40441 ATATAAGTTT CAATTTTAGA TATAATAGGT TTATTAAACA CCATCATATA CTTATTAGCA
    40501 AATACTTTAT TTTTGCTAAG TAAATCATGT AATTGAATTA AACATTCACA ATTTGGAATA
    40561 GTTTCAGATA TACGTTTAAG ACTAGCTATA AAATTATCTA CATTACTAGT ATCAGCACTA
    40621 GCATATAATA TTTTAGACAA GTAATTAGCA TCAGAAAAAG TAACAACTCC TAATTCATTA
    40681 TTAGTATCAA AAGGATAACT TCCATTATCA AGTTGAGAAG CAGCAGTAAG TTTAGGTAAA
    40741 CTTGCAAGAT GATATTTAAT AATTTCTTCT ACGTGTTTAT TAAAATCTTT AACTTCACCA
    40801 ATACTTAAAT TCCAAAGTTG AGTCATTAAA TCAATACCAT CATCTATACT ATTTTCATCA
    40861 CCTTCAGTAG AAGTTTCATC AAGATAACCG CCTAATTCTT CATAATCAGT AGTTTGATAT
    40921 AATTCATCTC GTTTAATAAG TTTAGCTACA TTTTTATTAT TAAAAAGAGC TTCATTAAAT
    40981 TCAGTATTAG TTAAAGAACG AAGTAATGCA CCATAATTAA AATCTTGAGC ATTACTATAT
    41041 TTACGAAGAA ATGCTCCAAG ACCGTTAATT TTAATAGCAG GACTTGGATT ATTAATAAAA
    41101 CTATTAAGTT CATTATTTTT AGCTTCATCA CTTCCAGCTA ATTTCTTAGC GCGTTTAAGT
    41161 CCAGCATTAA TAACAGTTTC ATTAGTACGT TTTTTAATTT CATTAAAATT TAATGGAGCA
    41221 CCATTATATA GAAAATTAAA ACTAAGTTTA TTCATAATAT CAGCCATATA AGTAATAGCT
    41281 GTATCTCTAG CTTTAATTGT ACTAAACAAA CCACGTTCTT CTTTTTCAGC AATAGAAGCT
    41341 ACATCATCCA TATTACGAAG TTTAATAGTT CTAGCTTCAA GAAGAGCATT ATAAGCTTGT
    41401 CTTCCAGAAG TTTTAACATT AATACCTCTA TCAGCTACAA TCTTCTTAAA GATTGGGTCT
    41461 TCAACCATAG CTATAAGACT ATAATAATCA GCATTATTAG AACCATGTTC TTTAATAATA
    41521 ATATTATTAA GATTATTATA TCCTACAAGT TTAATATTTC CACAGCTCAT AAGTTTATAT
    41581 TTAAGTTTAA ATTCATTAAT AGTAATACCT CTATGACTAA TGTAAAGTAA AATTTTATTA
    41641 CATCATCATA GAGGCTGTTT TCTTTCGTTT TAAGCGACTT TTATATTTGC TCGATTAATT
    41701 CTACATACAG CTAAAACTGA TGCGTCCTGT GTCAAGCAAA GTGGCAAATT CGGACTGTTG
    41761 GTCTATTGGT AAACGGCTAG TTAATTCAGC CATATTTGAC ACTATATCAT CATCAACACT
    41821 ACTAAACATA TCAAGTCCAT CATTAAGATT ATCATTATTA TAATTATAAT CTTGACTGTT
    41881 ATCTTCATTA GGATTTTCAG TTTGTTCTGT ACTAGCAGTT TCTTCTTCAA ACTGAAAAGT
    41941 TCCTTGAATA GCCTCTTGAT TACTTTCTTT AGGCATTTTT TTAATAGCTT TATAAGCATC
    42001 TCTAGCAGCA GCTAATAAAC TATCTTCATT AATCTTAATA CCTAACATAT CAGCAATAAC
    42061 TTCAAGAAGT CTACTAAATA AAGTCTTACG TTTATTAACT TTTCTATTAT CATATTTAAT
    42121 TTCATTAAGT GCAGTCATAA GAGCATTACT AGTAATACTT TCAACTAGAA ATTCTTCAAG
    42181 AGCTTCACTT GTATTAAAAT TCTCAAATAG ATAAGGTTTA AGTCTTTCTT TAGTAGCATC
    42241 ATCTTGAATA TCAAGCCAAG CTTTAAATTT ATCATATATA GGCTTAACTA AAGCAAGAGC
    42301 TTGTTCAGTA TTATATTTAG TATAAAGTTG TCTATGTAAA CTTTCATGAA GTATAATATT
    42361 AACAACTCGA TAAACTCTTT GACCAGCAAT AGCAGAACTA TTAAGTTCAA TAGTATCTGT
    42421 ATCACGATGA TAAACAGCAT TAACTTGATT ACCATTATTA TCAGTAATAC TATTTACAAC
    42481 TTGAATATTT TTAGGTAAAA TACCAATCTT TTGAAGAGAA TCAATATAAT CAATAGCAGT
    42541 TTGGTCATTA GCAAAATACT TTTTAAGTCC ACGAGTTAAA TTCTTAGCAG TTATAGCAGA
    42601 TTCAAAAGCA TTAAAATTAA TAGCATTAAG AGTATCATCT AACATGAACT CTGATAGCTG
    42661 TTCAGGTATT GTTCCATCCT CCACGGGGGG TCTACCCTCA AGTTCATAAG TAATATCGAG
    42721 TTTAGAATGA ATATCTATTT GCCAATTACC AGCAGTTTCA TTAGTATTAG TATTAGCTAA
    42781 TTTAGTTCTA ACTAAACCAT TACTAATAAT AAAATCTTGA TAACTATTAT AACTATAAGT
    42841 TTTACCATCA ATATTTATAA TAGTTTTACC ATTTTTACGA TAAATATATT TATTAGTTTT
    42901 ATCATTAGTT TTTGTACTAT CATTAATAAA ATCTTTACTA ATAGCAAATT GGGCATAGTT
    42961 AAACATTTCA TCAATAACAG GACGAAGAGC ATTATCTAAT TCATCAATAG TACTAGCATT
    43021 AATACCATAA CTTTTACCTA TTTTAAAAGC ACTATTAACA ACATAAGGAG AATTAATAAT
    43081 AATATTACGT TTATAATTAC CAGCATCAGA ATTAATAGTA AAAGCATAAT CTTTACCATT
    43141 AAAATGTGCA CCTTTAACAT AAAAACCTAT ATTAGTAGGA TTAATACTAA TTTGAAGCCC
    43201 AGTATTTCTA TCTCCGTTAA TAAGTTTATT ATTTCCAAAT ATATCTCCAA GATTTTGTTT
    43261 AAGTTCACCA AAACTTATTT TTCCACTAAT ATAATCTCTA CAAAGATTAT TAACTTCATT
    43321 TTTAATAGAA TTAATAATAC GTCGAGCATC ACCTTTAAGT AGATTACTAT TTAATGGAAC
    43381 TTGTTTACAA AAAGCATATA AAGAAGTACT GTCACTATTT GGAATACTAA TAACAGGCAT
    43441 ACCATTAGTA GTAAGATTTT CAATAATAGT TGGTTTACTT TCTCCATTAA GATATACTTG
    43501 ACCTTGTACA ACTACACCAA GTTTATTAAC ATCTTCATTA TAATTAACTA CTGTTTCTTG
    43561 TACATCATTC CATTTGCCAT TAGCATCATC AATAGTATTA AGAACTCCAT ATTTAACATT
    43621 AACAGCTTTA ACTTTACCTT TAAAATCACC TTTAACTATT GTAATAGCTT GGTCATAACT
    43681 ATTAAGAAGA TTATTAAACC AACGATTAAT ACTAGCTTCA TGACTATTTT CATAAGGCTG
    43741 ATTAAATATA TATTTAGTAA GATTAACAAG ATGCCCAGCT AAATCAAAAC TTGCAACAGG
    43801 AGTAGTAAAA TCTCTAACTA TATCAGGATA TTTAGTTTCA AATTCTTTAA ATAGATTAAC
    43861 AAGTTCTTCT TGTGTAACTT CTTCTTTAAC AGCAAGTTCA TATAAATGAC CAATAAATTC
    43921 TTCGTCAAAT CTATCACCAT CAAGAATACT AATTAAAGCG TCTTTAAGTG GAGAAACAAC
    43981 TTGACCATTT TCAGCATGAA TATTATATTT CCAACCTTGA TTAACCATAT CATAATTACC
    44041 AAACTTATCA ATATTTGGAA CTCCTATATA ACCAATAATT GTACCATTAG CAAGTATATT
    44101 AATACGTCTA AGCTTACTAT CATATTCAGT TTCTAGATAA TCACCTTGTT TAATAGAAGT
    44161 AAATGCTTTA ACATTTTCAT TCTCTACTAT ATACTTAAGA TTAACATTAT TAGTATGTTC
    44221 AACTTGAAGT CTTTCAAGAC GTTCTTTAGC AATACCATCT ACATATTGAA CAAATTGTCT
    44281 AGCATTAAGT TTTTTAATAG TTGATTCATC AGTAGCACGA TATTTACCTT GATTATTAGT
    44341 GCTGGCGTAA AGATAGTTTT TTATTTGATT AAACAAGTAA TTTTTAATAA TTTTATTACC
    44401 CGTAACACTA TCTATATATT CAACTAATTG ACCAATACTA AGATATACTT TACCATTAAC
    44461 AATTTTACCT CTAGTATTAC CTTCACTATC AACACTATTA GCAAAATCAT CCATAATAGC
    44521 TTCTATATTA CGTTCATTAC CTGTAACAGT AGCATAAGTA GCATTAAGTA ATAAACGTCT
    44581 AGTACTATTA TCTTGAACAG AACTATATAA ACTACCTCCT GTAAGACCGT CAATAATATT
    44641 ATTAACTATG TCAGTAGCTT CCGTTTGTTC AAATCCAGCT TGACTAAGTT TATCAATAAA
    44701 AGATTGTCTA GCATTAAGTA AATCACTACT AGTAGACTCA TGTCCTAAAG AATCTTCTAA
    44761 ATCAGCTATA CTTTCATAAA CCAAATCAGT ACCTATTTGA CCACGTTCGA AATCATCATC
    44821 TGGAAGAGTA TTATTAACTT CAGATTTAGG AGTACTAATA GGTTCTTGAG AAATTGGTTG
    44881 TTCAGTTTGA GATTGATGTT GTTCAGTATT AGTAGGCTCA CTAGGAACCG CTTCGCTTCG
    44941 CTCCGCTATA CTCCCCGTGG AGGATGGAGA TGAGTTAGTA TCATCTACAT CAGTTTTATT
    45001 AACTTCATTA ACATCAGGAT TAACAGGAGC AACTTCTTCC TCTTTAGGAG TATTATTAAC
    45061 ATCGTTTTCA ATCTCAGCAA TCTCAGCTAA TTGTTCTATT GTATTTTTAA GATGTTCATT
    45121 ACCTTTAGAA CTTAAATCAA GTGCAGCATA AGCATCTCGA ATAATTTTAT CTATATTAGG
    45181 TTTATTACCA TTATTAGCAT CTTTAATAAC AGAATTGACA TATTCTTTAC CATATTGTTT
    45241 ATAAGCATTA CGTAAATCGT CCATAGCTTT ATTAACAATT TTTTTACGAC TATTATCAAA
    45301 GAAGTTATTA AGATAAGTTA TACGAGATTT AATATTATCA TCAGATAAAT TAAGTTGATT
    45361 TTTATTAACT TCAACATTAA TCTCAGCATT AACAACTTCT GCTAAATCTT TAAATACTTC
    45421 ATTATATTGT TTTTGAAGTT GAATAGCTGA TTGAACATCA TTTTTATTTT CAATATCAAT
    45481 AGGAATATAA AGTTTATTAA TAGCATCTAG ACGTTCATTT AATTGAGCAA TACGTTCTTG
    45541 TTTAACAGAA TTATTAATTG CAGCGTTATC TTGAATAGTT TTAATATCTC TTTGAATACT
    45601 ATCAATAATA TGTTGATAAA TACCATTCTT TGCAGAATTA ATATCAACAT CTTCAATATG
    45661 ATTATTTGTA ATATCTTGAT TTAAAACATC ATTAGCCCAA TTAAGAAGAT TATTATAATT
    45721 TTCTTGACGA TTACGAGCAT GAACCATTTG GGTAGCTATA ATACGACCAA CTTCAAATCC
    45781 GCCACCAAGT CTATTAACTT TATTTAAAGT AGTATTATAT TCATTTTTAA GATTATTAAT
    45841 TTCAGTTTTA AATCTATTAA TAAGTTCATT ACTATCTTGC TGTTGTAATC CAAGTTTATT
    45901 AGTAATACTA TCATTAAATT CTTTACTATT AATAGAACTT TCAAGAAGTC CTAAATTACC
    45961 AGCGTTCATA GAATTAATAA TAATATTATC CATATATTCT TTTTCAGCTA TATTACGAAG
    46021 TTCTTCTTCA GTACCAGTAA TAATATTTGG ATTAACCTGT TGACCATTTT CATCAGTAAT
    46081 AGTTATAAAT GGATTTTTAC CATTAGCAAT ACTATTAAGT CTTTCTTGAT ATGCTTGAAA
    46141 AGTAGCAGTA CGACCAAGAA TTTCGTTTTC TCTTTGTTTT TCAGCAGAAG TCCAATCTTT
    46201 ATCAAGACGT TTATTAATAA ACTCTCCAGC TTTATTCATA ACACTACTAA AAGTAACACC
    46261 ACCAAGAGCA CCCCAAAATG CTTGCTCCCA TAACATTGGG TCTTGAAGAT AATCTTTAAT
    46321 AGTTTGTTGA GGAATATCTT TATCAAATAC TTTTTTACCA TTATATAAAC CATCTTGACT
    46381 AGCTATATAA TTAATAGCTT CTTCAACTCC TTCTGTCCAT TCAGCTCTAA CACCATGAAG
    46441 AATATCATCG CCTACATCTT TTAATGTACT AGTAATTGCT TGTTTAGTCG TTTTATTACT
    46501 TAAAGCGTTA GTAATTGCAG CAGCATCATC AATATTACTA TTAAATGCAA TATTTAAATT
    46561 TCTAAGTCTA GAACTAGTTG TATTACCACT TAAAGCATTT TTCCATAAGT TCTTTAAACT
    46621 ATAAACTTGC CATACGTCAA AAAGAACATT AGCCCAATCT TCAGCAAAAG TAATATCAGC
    46681 ACTATTTTTA GCAATATCTT TAGCTACTTC TTCATCAGAC ATATCTTTAT ATTTAGGATT
    46741 ATTATTATAA AACTCTTCTC TTTGTTTATC ATTCATATTA GCAAGTTGAG TTTTAGAATA
    46801 ATCTTCAATA TCATTATAAG TTTGTCTAGC TTCTTGATAA TTTTCAAGAT AACGAGAAGG
    46861 AACTCCAATA GCAGTAGCTT CTGCTATTCT ACCAGTAATG GCTCTACTCT TTTGAGTCAT
    46921 ATTAATAGCA TTAGCCATTT TATTAGCTAA TTTATTAAAC TTTATACCTT TACCTAATAA
    46981 AGAAACACCT TTAGCAAGAC CAGTACTAGG AACCATAAGA GTTAAAGAAC TAGCTATACT
    47041 AGGAGCATTG CTAGCCCACC AAGCAAAATC TCCAATATCA AAAGCAGCAT TAGGATTTTC
    47101 TCTATATATA GCTAAACGCT CATTAATAGA TTCTTTTAAA GATTCAAGTT CAGAACTTAT
    47161 TTCAGATTGA TAATCATTAG GACTATTACT AACCATATTA TAGAAAGCAT CAGCTAAATC
    47221 TGCAAAACCA ATAGCTGTAC CAACAGTAAT CTCATTACCA ATCTGTCCAA TCATTCTTAA
    47281 TCCTTGTTCC CAATTACTTT GATTAACAGC ACGTTCTTTA TCAAGTTTTT CTGGGTCATC
    47341 AACAGGATTA ACATAAACAT CATAAGGAGC ATATTTATCT ATATCATATT GATTAAGATT
    47401 ATATGATTGT CCAGCAATAC GACTAAATAA ATGACCACGA CCCCGGTCAC TAATAGAAGT
    47461 GCCGGGGTTG TAATCAACTA AAGTAGGAGG CTGTATAGCC CCCTTTTTAG TTTTAGGATT
    47521 ATATTCAGGA TTAGGTGTTT TATTACCACC TTGTAGAAAC TTTAATACAT CCATATTAAT
    47581 ATAGATTATT AGTTAATTCA TCATAGTAAT ATTGAATAAC ATAAGGGTCT GAACTGCCAC
    47641 TAAGTTGAGC AAGTTTAGTA GCAACATTTT GTTGAATAGC CTTAACAGCA TTTTCATCTA
    47701 CTGCCATACC AGCTTTAACA GCAGTTACAG TTTGTTCCCA TTGAGATAAA TTATCTACAA
    47761 TATCAACAGC ATTTTCTTTA CTTACTAAAC CAATAGTTTG ATTATTAGTA GAATTGATTA
    47821 AATTAAAACC TCCACCATTA GGTACTAATT TAAATTTATC AATTCCAGTA AATGCAGCAT
    47881 TATTAGTAAG AGAAATAGGT CTATTAGCAT TATAATAATT TTCTACTTTA CCAGCAGCTC
    47941 TCCAACTAGT ATCTTGATTC CAAGATTGAA TAATAGAACT ATCAATAGCA CCACTACCTA
    48001 CAAGTAAAGT AATAGGTTCT CTTTTAAGTT TACCTTCTGT ATCGTAATAA CCAGCAATAT
    48061 TAATTTGAAC TCCAACATCA CCAGTTTTTG GGTCACGAAC AATAGTAGGG GTAATCTCAT
    48121 TTTCTTTAGC ACTTCTAAGA TAAGCTGTAT AAGCTTTTCT ATCTTCAGAA GACATAGGCT
    48181 CAAATATTCC ATTTTCACTA GTAATATAAG ATTCTCCTTG AGTTAAATCA ATACCGGCTT
    48241 TAATAGCAGA CATAGCTTGT TCTTCTAATT GTTTCTTTTG AGCAGAATAT TTACTAGCAG
    48301 CTTCTGGATT AGAACTCATA ACAAAATTAA GTTCAGCAAG TTCAGGAGTC ATTGCAGATA
    48361 TACCAATAGT AGAAGAAGTT ATTTGACCAC CATCAAGAAC AGCATCATTT TTAGATTTAA
    48421 GAGAATCAAC ATAATCAATT AAACCAATAT AAGGTTCTTT ATTGCCTGTT GGTAATCCAG
    48481 CATGATGTTC TTCACCATTA GAATTAACTC GAACAAATTT ATCACCATAA CCAAAAAATC
    48541 TAGTCTTAGC AGAATTAAGA AAAGCATTTA AAGGATTTCT AGTATCTTCA GCTTCTTTAA
    48601 CAGCTTTACC AAAACTATAA ATAGATTTAT GATAATCTTT AGGTAATTCA GCATATCTAT
    48661 AACCATTACC ATCAGAACCA AATCTTACTC CAAGACTAGC AGCTTTTTTC TCTCCACCAA
    48721 TAGCATTAAT AAATGAATTA TATACATCAT CGTTATTAAA GTATTGTCTA ATAGCAGAAC
    48781 TATCTCCAAA TATTTGATTA ACATATTTGC TATATCTATC TGAATATTTA TTACTAGGTA
    48841 AATCGCTTAA ACTAATAATT GAATTATATG TATCAAATCC ATCAATACTA TCTTGAGATT
    48901 TACCAACTTT AAGACTATTA ATATATTCTT GATTATCAAT AATATCATTA AGATAACTAA
    48961 GAGCATATGC TCTATCAGAT GGATTAGTAA TATTAGTCAT AATACTAGTT CTAATATCAT
    49021 CTGGATTAGC AGTGCTTAAA TTAATATTAA TATCAGGATT ATATTTACTA AGCAATCCAG
    49081 CTATTGATTG TCTATTACTA GTAATTTCAG CTTGAGCTTG AGCAGGCATA AAATTATCAA
    49141 TATGAACAGG AGTACCTTTA TAGGTTAAAT TATCAATAGC TTGTTTTCTT TGATTTGTAC
    49201 TTCCTAATCC AGCTTGTTTA GCTAAAGCTA ATTGAGCTTT CCATGCTTCT CCATAAGTAG
    49261 TATTACTACT TTGATTATAA AAAGTTGCAG CATTATAGAA AGGGTCAATA CGTTTAGCAA
    49321 GATATTGTTC AGGAGTAAGT AGAATACCAT TTTTATCTGT TATATCAGGA TTACTACCAT
    49381 TTTGGTCATA TTTCCATTTA GCAATCTTAT AATCTTGTTC AAGACTAGCT TTAGCACCAG
    49441 GAGTATTTTC AATAACAGCT TTAACAGCTT CAGCAAGTTT AGCTTTACTT AATCTTTGCC
    49501 AATCACCTTT AGTATGAGAA TAAATCTCTC CTGTAACAGA TTTAGTAATA TCATCAGTAA
    49561 CTTTTCCATT AGCATCAAGC CATCTTGTTT GACTACCGCC GCCTTGTTCT TTAGCAGCCC
    49621 ATTGAAGTGC TTGATTAAGT ATCTGATTCA TAGGAATTTC AGAAACTTCT TTATCAATAG
    49681 GAGTCCATTT ACTTCCACCA ATAACATTAC CATTCTTATC AGTTATATCT TGATAATTAT
    49741 ATTTATTAAC AGCACGATAA TAATTCTTAT AATCTTCAGA TAAATCAGTA CGTTTATCAA
    49801 GATTATCCAT ATATGCTTTA TAATCTTGTT GAGCACGTAA ACGACCAATC ATTCCCGGAC
    49861 TTGAAGTTAT ATCTCCATAA GTTCCAACTA TATCATCAAG ACTAGAATAA GCATTACCAT
    49921 ATTGCATATT TTCGGTAAGA GCATTACGAA CTTTATTAAG TTGTTCTTGA CGCCAAGCAT
    49981 CTTCAGCTTC ATTTAAATCT AATTGAGCAA GTTGAGCATC AATCTGAGAT TTAGTTTGAA
    50041 TAGCTTGTTG ATGTCCTTGT TCAAGAGTAT TATAAGTTCT AGCTAAGACA TTTAAGTCAA
    50101 TAGGATTAAC TTGTTGTCTA AAAGTAGGAG TATAAAAGTT TATCGGCATG ATTGTTTTCC
    50161 TCCAAGTTTT CTACGTTTAC GAATAATAAA TTCATCATAA TCAACTCCAG CATCTCGCAT
    50221 AATTCTATCA TCTACATTAG GGGCAGATGC TCTCATCGCA CCAATAGTAT TATTTAAAGC
    50281 TTTACGATTT TCATATCTAC TAATCATATC TTGAATACCA GCATTAATTC CACTAAATAA
    50341 ATTATTAATA TTAGTTACTT TAGCTTCTCT AATACCATTA TCAAATGCTG CTTTTCTATC
    50401 TATATATTGA TTGTATTGTT GAGCATTAAA TTGACGAACA CTTTGCTGAT TACGTCTATC
    50461 TTGATTAATA AGATTAGTTT CTATATTTTC TTTATTACCA TAAAGTTCAT TAGCAGCTTG
    50521 ACCAGCAGCA TTACGAACTC GTTGTTTACG AGCTAAACTT ACACGACTAC TAGCAGTATT
    50581 AGAATCAATA TCACGATAAG CTTCAAATTT ATCTTCTCTA ATTCTATCAA GTTGAGGATT
    50641 AATATTATAT TTAGTTTTAA GTTTATTAGC ACTAATAAGA GTAGGTTGAC CTGGGCCTCT
    50701 CATTTTATTA ATAGCTCTTC TACTAGCAAA ATAACTAGCT AAACTACCAG CTACATTACT
    50761 ACCTAGTCCA ATCCAATCAG CAGTAGTAAG ATTTTTAAAT TTACCTTGAC CTTTACCATC
    50821 AAAAGATGTA GTTCCTTTAG CAGGAATATT AGTAGAAACA GGTAAAGTAG TAGGAATACT
    50881 AGCTTCTACT TTAGGTAGAT TACGATTATA AACAGCAGTA GGAGGTGTTT TAGTAGGAAC
    50941 AGATTGAGTT GATTGACTTG ACTTACTTCG TCCTCTACGG GGGGTCTTCC CGCTAGATTT
    51001 AGTTGCAGAT AAACTTGGAA TATTAATATT ATTCATACTA ACACCTTTGT TATTTCCATG
    51061 ACTCCAACCA GCTCTAACTA AACCACTAGT AATACCAGCA CCATCTTCAA ATAAAGGAAG
    51121 TCTACGTTCT GCATAATATT GAGGACGACG ATTTCCATTA TCAATATTAG GTTTATTAGT
    51181 ATTAGTATTT ACATTATTAT TTTTAGACCA TCTTCCATTT CTAAAAGTAT AATCACTGCC
    51241 AACAATAGTT TCACCTCTAG CAGATTTATT AATAGGATAA GTAGAAGTTC TATTAATAGT
    51301 TCTATTAGTT ATAGGAACAT AAGCTCCAAT TTGTTCATCA TATTCCCAAG TTCTTCCGTG
    51361 ACGATTAATT CGAGTTCCAC CAACAGCAAA TTTATCGCGT AGACCCCCCG TAGAGGATGG
    51421 AGAATGAATT AATCCATTCT TAACATTACC ACTAATACTT ACAATTAATC CTGTATTACC
    51481 TTTCTTTCTA AGTTCTGGAT ATTTATTATA AACTTTAGCT TTAACATCAC TTCTACCGTG
    51541 AAGTCCAGCT AGTCTTAAAG CATCAACAGC ATCTGCTTTT GTAGGAATAG GATAACTTCT
    51601 ATGTCCACCA GCAAAATCTT TTTTAGCTAC ACTAGGATAA GGTTTCTTTT TAGAACCATA
    51661 ATCTTTATTT CTATTTAATC CACCCATAGC TTTTTTATTT TCATTTATAT TATTTTTATT
    51721 TATATAATCA ATAGTTCTAG GAAGATTACT ACCATGTTTA CCAATAGTTG TTCTATAAAC
    51781 TTCTTTAATT CCTTGATTAA TCCAAGTATT ATCAATTTTA TTAGCTAAAT CATAAATCTT
    51841 TTGTCTACCT AAATTAATAA AATTAGTAGC AATTCTACCT ATTCTAGAAG CTTTAGTTAG
    51901 ACCTTTAATA AATTTATAAT TTCTATTACC AGCTATTGTA GGATAACCAC CAATAATTAT
    51961 CGAACCACTT TCAGCGATTT GTCTTTTATA TTCATCAGGT GCTTGATAAA TTTTGCCACC
    52021 TTCTTTATAT TTAGTTCCAT CATCATTAAT TCTATTTCTA TCTTTAAAAT CTTCTTGAGC
    52081 TTTAAATACT TTATTAGGAT TAGCTCCACC CATAACTAAT TTAGCAGGAC TAACACCATT
    52141 AATAATAGGT TGTGCAGAAT AAACTTTAAG TTCATTACCA TTAGTTTCAA CAACTTCACC
    52201 GTCTTCTACT TCAATACCTG TTTTATCATT AGGCCCAATA TCAATACCAC CTTGACTATG
    52261 TTTTCTTCCA TTCATATAAA AGAAATTATT ACCAATAGGT TGAGCAATAC CACCAGCAAC
    52321 TACATTTGGT ATTTTACCAC CAACAGCATA TTGCTTTTGA GGAAGCTTTT TTCCATTACT
    52381 TCTAGGAGTT TGAATAATAT TAAATGGAAA TGTTGGTCCA AGTTCATCAT CACTAGGAAA
    52441 AGATTCTTTA TTAAAATCTT TAACATAATT AATAAGTCTA CCAGCAGTAT TATTCATTAA
    52501 TTTTTCTCTA TTATCTTTAG ATACTAAATT ATTCACACCA TTATAGAGAA ATTCATTACC
    52561 GAGTCTTATT AAACCAGTAG ATTTAGCAAC TTTATCATAA GCTCCACCGA GTGGAGGAAT
    52621 ACCATTTTGA ATAAATCTTC CATTACGAGT AACATTACCT CTAAATGTAC TAGGTAAATT
    52681 ACTTATATGA ATAACTTTAT CTTTTCTAGG CATTTTATAT AATATAATGA GAAATTGTAA
    52741 TTTGATTGAT TTTAAGGCTC TCTGCTGAAC GATAGCCTAT CAGTCGATTA ATAGTTCATA
    52801 CCTATATATA ATAATTCAAC AGAGAGCAAA AGACTAGCGT CTATGACCGC CACAGCGATA
    52861 TACATTTAGC CTATCTCGAT ATACTGATTG AGGCATAACA GGTTGTTGAA CAGTACCATT
    52921 AGTAATCCAT TCAGGACGTT CAAGACCAGT TTTAGGAGCA CTATAACTAG CTTGGTCAGC
    52981 TTGTTTAACT TGAATTGGTT GTTGTCCTTT ACTTCCAAAC ATACCACCAA TTAAACTTCC
    53041 AGCAGCACCA ATAGCAGCAC CAATCCATGC TTTTCTACGT CCGCCACATT TATATTTATT
    53101 AATAAAACTA GAACGTTGAT ACATAGTCAT CGGATTAGTC ATTTTATCAG AAGTAATATT
    53161 AAGTTGCTGT TGACCAGCTT GAAGTTGTTT ACGCTGTTCC GCTTCTTGAG CAATACGTTT
    53221 ATTTTCATTA ATTTGTTGAT TAGCAGAAAT ACCTTGACCT ATTGCAGTAC CTAATTCACC
    53281 AAGTTCTTGA ACTCCTGTAA TAGAACTAGC AAGACTACCT AAACCGGGAA GAGCATCAGC
    53341 AAATTCAGTA CCGAAACCAG CTTTACGTCG AACTCTACCA CCACATTTAA GAGTAAGCTT
    53401 ATCATTATAT TGACCAACAT AATCTTGATT AGCATAAGCA CTAGTTAAAG CTTGAGCATT
    53461 TTGTAAAGCA TCTTTATGGT CTTGTGCAGC TTGAGCTTCA GCTTGGGCTT TTTCTTGAGC
    53521 TTTCTTTTGT TTATTACCTT TAATTATACC ACCAGCAATA CTAGCAGCTG CACCAATAAT
    53581 AGCACCAATA AAAGCTTTTT GTCTTTGTCT ATCTCTATAC TGTATCATAA TTTTCTAAAT
    53641 TGAGTTTGAG CACATTCAAG ACTTTCAAAT TCAATGCGCT TATTATCTGA ATTATTAAAT
    53701 ATGAAACGAA CTACAAAATA ATTACCATAT ACTCTACGAA GTTTATCACT TACTGTATTA
    53761 GGATGTTCTT TAATTGCATT ACGGAAATAA TTAAAGTTAT ATTGAGTAAG TTCATACCAA
    53821 GGTTTTTTAT ACTTATTAAA TTCATTAAGT TTATCAATAT TAATATCTAT ATCATCAGTA
    53881 TCATTATCTT CATTAAATAT ACGAAGTATA TCTCCAGCAT AAGGATGTTC TCTTAAATCA
    53941 ACAAGATTAT TAATATTATC ACTATAAATA GGAATATATA TCTTACGTAC TTTATATTTA
    54001 ATAAATTCAA GAAATTTAAT AAGTTCATAA GATTCATTAA CTATAATATC AATATAACTA
    54061 TTATGAACTA ATATAGGCTT ATCACCAACT TCTTGTTTAG ATACTAGATA TAGACTTCTA
    54121 CTATCATCAC CCATGTGAGT ATTAAATCTA CCATAATTAT ATTCATGAGT AAATACATGA
    54181 AGAGGGCAGT TAAGTCTATC ATCGTTATGT TCAGTTTGAA AATAACATTT AGTTTTAGTA
    54241 GACCAAGCAT TATTAAAATA ATAATCATGT AAACTAATAA AACTACCTAC TTTATAATTA
    54301 AAACTAATGA CTTCATTATG CGATTCTATA ATAGATTCTT TAGTATTAGG ATTAATATTA
    54361 TCATAAGTAT AATCAAATTT AATTAGAATA CGATTATTAA ATTTATCATG AGCAAATCTA
    54421 ACTTTATTAG GATGATATTT ATCTAACCAT AATTTAATAT CTTCATCCAT TATTTTAAGT
    54481 TGACCATCAT CAAATTGATA AAGTTTATGA AAATCATCAT TATAAAAAAT ATAACCAAAT
    54541 TCTCCAACTA TATATGCTAA ATCATCTTGT AGCCCACCAT AACCTTTATC ACTAGTAAAG
    54601 ACTTCTTTAT AATCAACTTC AAAAGCATCA GGTTGATATA ATTGAACATT TTCATCTCTA
    54661 GTTTTAAGTG CAGCACTTAT ATCAAACATA AACATACTAT GTTGAGTATG AACTAAAAGA
    54721 TAATATCCAA TTCCAACTAA ATTAGTTATA CTTCCTTTAT TTTCAGTAAT ATTTTTATAA
    54781 CCTTCAATAG GAAATATTCG CCAAGCATTA ACTTCACTTT CATCTTGAAT AACATTACTA
    54841 CGTCTTATAG TTTTATCAAA ACGAGTAATA TTAATAATAT CATTACGATA TTGAGTTAAC
    54901 AGTTTAGGAA CATATTGGTC AACATTTCCA ATAGGGTCTT TAAATAAATC AACACTATTC
    54961 TTAGGTTCTA CAAATGTACC AAAAGCAACA CTTTTCTTGT CAGTATCTTC TTTAATACTA
    55021 AAAGCTATCT TACTAGGTTC ATTATTAAAA CGTTTACTTT CAAAGAATTT ATCACTATAT
    55081 AAAGGAAATT GAATATAAAC ATTAAATGGA ATATCAAACC AACATGGTTC ATCACCACTA
    55141 TAATAATATT GATTATTAGT AGGAGTATAT AATTTATAAT TGCCTTCGTT CATTATAACT
    55201 CCATTATCAT TATAAATAAG AACGCCATCA TAAGTCATTC TACCATTATA TCCATGTTCA
    55261 ATAGAATAAG TTCCACCATT ATAGCAAACG TCATTAAGTC TTACAAGTTC TTTTTCTTTA
    55321 CTAGTATAAA TATTTTTAGT ACAATTAAGA ACCGTTGCAA GAAACATAGT TTCAGCATCA
    55381 AGTAGTAATT CCTTATAATC ATCCATTTCA AGAGCAGTTC CTTTTCCAGC TCTACTATCA
    55441 GTAACACTAT CAGCAACTAC TAATTTATAA TTATTAATAG GTTTATATTC ATTTCTGCTA
    55501 ATTACACCTA TAACTGGCAT ATTATAACTA TAAGGATAGG TAGTATTAAC TACCATATCA
    55561 ACAACACCAT GTTTTTCTTT ATAAGGTTCA AATTTACATT TACCATCAAT ACGAATAATA
    55621 TTAAAATCAT ATTTAATACT ATCATCAATA TCAAATCGGC CACTATATAA ATAACATTTA
    55681 TCACTAGTAA AATTATTAGC TACAAAACCA GGTTTAGTAC CCCAACTACT ATCTTGCCAA
    55741 GTAACATTAC TAGCTATATT ACAATAATCT TTTCTAGTTA ATAATCCAGT ATATCTAGTA
    55801 ATAGGTTCAA CTTTTTCATA ACTAATAAAC CATCCAACAT AACCTAATTC TTTAATTTGA
    55861 TTCCATAAAG TAGTATCAAT ATTAGCACGA ATATAAAACT TATTAAAAGT ATTATTCATA
    55921 TTATATATAA AACCTCTAGT ATGTTCACCA CCAATAGCTT CAGCATCAAA TATTAAATCA
    55981 GGTATTCTAA ATAGTTCATC ACCATTAATA TTTTCGTAAT AACCAAATTT AGCTTCATTA
    56041 TCAACACCAA TAGCACCTAT TACTTGATTA CTACAAGGAG TATAACTACC ACTATTTATA
    56101 ACTTGATAAA CATATAAATC ATTATATTTA TCTTTATCTT GATAATCAAT AAAGTAATTA
    56161 GATATAAGAG TATATAGTTC ATCTTTATTA GCAGCTTCAA GTTCACCAGA ACTATTAAGT
    56221 AATATATTAG TAGTAGGATT ATTTATTGGT TCAGCAGTAT AAACTACAAT TTTATGATTA
    56281 GCAATATATC TTTTAACATT AGAACTAATA GTAGATATTG GAATATCTCC ACTAATAACT
    56341 GCCCAATATG GAATATTACC ATTACCTTGA TTATTCCAAT TAAAAGTAAT TATAGTACAA
    56401 TGAGAACCAT CATTAACAAT ATTATTTATA TATTTATCTT TATTAGATAG TTTATATCCT
    56461 CTACTAGCAT CACCATATTT ATCAACAAAA TGAATAAAAA AGTTATATAC TTCTCCGGGA
    56521 ATAAGAGTAT CATTTTTCTT ACGTTCATTA AAATCATAAC TAGGCTCAAT AATAGAATGA
    56581 GTAATTCTCA TTTTACAATT ATCAATATCA AATATAGTAT CTCCAAATAA TACTTGTCCA
    56641 CTAGTAAATA CAGCATCTTC TGTAAATCCA GTTCCATTAT AAACATAACA AGCTATTTTA
    56701 ACTGTACTAG GTAAAGTATA AACAGATTGA TTATTTTCAT ATTTATAACT TGTAGGAATA
    56761 ATAAAACAAT GACAAGCAAG ATATTCTTTA AGATTATGAC TACCTCTACT ACCTACTTTT
    56821 ATTTTAGCAT TATAATTAAT TTTTAAATAT TCATGTGCTG CAATACCTTG TATAACTGTA
    56881 TCATTAAATA AAGTTCTAAA AGTACGAAAA GGATATTGAT TATTATTGAA TACTTTATTA
    56941 ATATCTTTAA TTTGCCAATC AGCAGTACCA GTAATTTGAA GGCTAGCCAT TTTAAAATAT
    57001 GGACCTTTTT CACTAACTGC ATTAACAGTG ATATAATCAT TATAATAAGC ATTAACAGCT
    57061 TTGTTACGAA GTTTAATAGT AATATCTTTA ACAGCCTCTT CTAATGTTTT ACCATTATTT
    57121 AAAGTCCTAT CATCATTATC AGTATGTTCA TTATAATTAG CAATATATAC TCTATTTTTA
    57181 TAATTAATAA TATTACCAAC ATTATAATAA TTATAATAAT CAGTAGTTAA ATCAGCAACA
    57241 TTATATTCAA CAAGAACATC TCTACTAAAT TTAAAAATAT TATTATTTAA ATCATCTGTT
    57301 CTAAACGCTT GAGTACTATC TTTTTTACAT ACAATAAAAC CAAGTTGATA AAGACCAGAA
    57361 CGACCTCCAC TAATATTTAT TTCAAAAGTT TGATTACATA TATCTTTAGA ATCACTAAAT
    57421 GAATCAGTAT TACCATAACA ATAACCATTT GGTTCATCTT TTGGTTCATA AACATTAGTT
    57481 TTTCTAAAAC AAACTTTATT AATAACTTGT GGAATTATAA CATCATTAAA AATAGGAAAT
    57541 CCAATACTAT ACCATTTAGT ATAATTAGTT TTATCTATCT TATATCTAAT AAATATAAAA
    57601 TAAAATCCTT TATAAGCTCC ACCACTAACA TAATTTAAAC CACTAATAGT AGGTAAAGTT
    57661 ATTTGTGGAA TAACAGACAT TTCAGAATCA GGACGGTCAG AATCTAAATC AATATTAATA
    57721 GTTTTAAGAG GAACATCAAT AGAAGCATCA CTTTCAGCAA TAGCTACTAT AAGATGATTT
    57781 TTAACATTAT AAGTATATGT TCCTTTAATC TTACCACCAT TATATTTCCA ATTACTATTT
    57841 ACTCTATAAC AATTATCAGC TTGTTCATTA TATCTATAAA TATAAGACTC ATTAGAATCA
    57901 GTATTAACAA TAAATAAAAT AAGTTCAGTA CTAGTTGGAA TAACACCAAC TATTTTAAAA
    57961 TTATTAATAC CATCTTCATG AATAGAATTG GCAATTGCTT TACAATCTTC AAGTCCTTCT
    58021 TCATTAACAA TCATCCTATT ATCATTACTT ACTTTAACGT TCTTAGCAGC AACTAATGAA
    58081 TAAGGTACAC AATCACCCGG ATGTTTATTA AGACTAAGTT TCTTTTGTAT ATTCATAATT
    58141 ATTTAGGAAA AGTAAAGTTA TAAAAGAACT CATTCCAACC ACTATCATCA TCACTTTGTT
    58201 CATCTAATAG AATACTAGTC TTAATATCTT TCTTCATACT TTCCCATAGA TAGAAAGGAT
    58261 TAGTTCCATA TTGACTAGCA GAAAGATTAA ACACAGGATG TTTATATCCT CTCATAAGCA
    58321 TACGAGCCAT ACAATAATAA GTAAGACCTT GAATTAATTT ACCATTAGCA GGTATAACAG
    58381 GAATCTCACA ATGATAATTA TCACTATATT GAGTTTCAAT ATCTTTATAA ACAACTGTTA
    58441 TACAAGTATC ATTAAAATTA AGTTCAATAG TATTACCTCC AATAAGAATA TAATTATGAT
    58501 TTGACTTATC ATATCCTCCA CGGGGGGTCT GACAATGAGA ATGAACTTTA TGCTGACATC
    58561 TTGGACATTC AGTATTATTA TGAACTGTAT AAACAACAGG ATTACATCCT ACTTTACCAG
    58621 TATCAATAAC TTCTCTAGTT CTAGAACCAT TAGGACAACA ATCATCGGGC ATACCAAGAT
    58681 AGTCTTTATT AGTAGCACGC TCCGGACTTT CGTCCTCCGC TTGACCCCCC GTAGAGGATG
    58741 GAGCAGATTC AGTATCACCA CATCTATATT TACTAGTATC AGCTCTAGGT ACTTCACAAC
    58801 CATTACTATC ATATACTTTA AGACCGTCAT CAATAAGACA ACATTTACTT TTAGCTATCT
    58861 TATTAATGAC GGTTAGTTTC ATTTTCTTAT CAACTTTACG AAGAACTTTA AGTTCATTCA
    58921 TAGCATCAAC ACACCAAGCA GGAACTCTAG GAATCCAATC ACTTCCATCA GGATTGAAAT
    58981 CATTATCAAG TTTACCAATT ATATGTTCTA TCGTAATCGT TTTATTATTT GCCATAATAT
    59041 TAGTTTTTAT ATCTAGTTTT ATTACCATTA TTATGTGCTC CACGTTCATA CTTTTGTTGA
    59101 TTAACATTTC TAATATATTT AAATGGAGCA TTAGGTTCTC GTTCAAGATA AACAAGAAGT
    59161 TTACTTCTTA ATCCTAATTT AAGATTAAAA ATATCATCAA CAGTTTTACA TTCAGAATTA
    59221 AGTTGTTTAG CATCTTTACC TCTAAGTTCT CTATTAATAT AATTAGCATA CTTAAATTTA
    59281 ATAGCACTAT AACTATGAGT TCCATTATTA ATAAGTTGTA TTTCATAAAA CTCTTTATTA
    59341 GTTTTATAAA CTACATAAGG AATACCATCA TACTTAAGTC CACGAATTTT ATATATTTCT
    59401 GCTTCTTCTT TATCATAAGG TTTAAGACCA GCATCAATAA TTTCTTGTTT TTTAAGTCTA
    59461 GTAGCGTTCC AATCAACATA AGTATCTCTA GGTTTATCTC TATATCTCCA GAAATTAATA
    59521 ACTAAATCAC CAATTTCATA TTTAAAATGA TAAGCGTAGC CTTCAAGAAC ACATTTATGA
    59581 ACACCATAAC TATAATACCT ATGAATGTAC TTTTTATAAT CAGAAAGACT TAATTCAGAA
    59641 CGTTTTGTAG CGAGTTTAAG AGCAACAATA TAATCGTTTG CTTTTTTAGC TAAGTTACAA
    59701 TAACGCAAAA GTTGGAGAAG AACAATACGT CTTTCTCCAA CTGTATAACT AAGTCGATTA
    59761 TTAATTAATT GCTCTAACTT ATTAATTAAT TCAACATTAT CATTAAGAAA TTGAAACCCA
    59821 TATTCATTAA GATTAATTTT TAAATCATCT TTAATAACTT GATTTTTACT TTTAATATAA
    59881 GCACGACAAT CAGCTTTCAT CTTATTTATA ACTTCAAGTT CTTTATTATA TTTTGCCATA
    59941 TCGTCATTAG AAGTTTCAAT AAACTTTTTA TAATAATGAC TAATATCTAT ATCTTTAATC
    60001 ATAATTTATC TAGTTACAAA ATTATCAATA GGAGTTTCAT TTGTTTGACG AGGAACTTCA
    60061 ATAAGATTAC GTTTAAATAC AATCTCTTTA AGAGTTCCAA TCATATCTTC AGGAATAAGA
    60121 AATTCATCAT CATCGTATTT AGCTTCATCA TCAATAGGGT CATAATTTAC ATCTTTAGCT
    60181 TTTTCAACAG TTTCGGTAGG AACAAGATAA GGAATTTCAA ATGGAGATTC AATAATAATA
    60241 GAACCTATAT TTTGAAACCA ATCTTTATTA TTACTAAAGA AATAAATATA ACCATTAATA
    60301 TAATCATAAA CAGGAAGATT ACACATACCT GCAAGATAAT GATAAAACTT AGCACTAGCT
    60361 TCTTTTGCAA ATGGTATTTC TATCCCAGTA TGTCCGGTAG TTCTAATTGA TTGGAAAGGT
    60421 AAGTTATTAA TAAATCTAAC TGGCTTTGGA ACTTCTTGTT TAGTACGTTT AATTGCAGGA
    60481 AGCCCAAGAG TTTGACTATT ATATAAGTCA CCATCAGGAA CATTAATAAT AGAAACACGA
    60541 ATACGTTGTT GCAAACCTTT ATCAACATAT TTATGATTTT CATAACTTTT ACGAATTAGT
    60601 TCATTACGAC CATGAAGAAT AGCATATCGA AGATTACGTC TAAGAGGAAT ACTATTAGGA
    60661 TTGCCAACAG CATGAGCAAA TTCACTAACT AATTGATTAA GGCTAGCCAT ATTAAGATTG
    60721 ACTTGAATTT TCTAATGCAG TTACTCTTTC ATCAATACTA TTTATTTTAG GTTTAAGAGT
    60781 ATTATTAACA TCACTATATA AATAATTATG TTGCGTTTTT GTTTCATTAG CTAATTTTTC
    60841 TACTTTATTA ATATTTGTAA CTAATTCATT ATATTTTTGT TGAAGTTGAG CAAGTTTTTG
    60901 TTCAAGTTCA GTATTATTAG TATAATCTAT AATAGAATTA AATAATTTAA TTAGAAGTTC
    60961 TCTATCTTTA TTAGATATAT CACTATTTAA ACAGCATATA GTTCTAATAA CATCATCTTT
    61021 AAGTTTATCT TTAGTCATAA TATATTATGT TTTAAGTTTA TTATATTTAA TATTATAATA
    61081 AACTGTTGCA GGAGTAGTAT CGAGAAATGC AAAAACAGAA AACAAATTAA TTAACCAACT
    61141 ACTCCTAACA ACAGTTCCAC GTGGACTTAT TTAATCAAGT TTAACTGTAG TAAAGAAGCC
    61201 GACATTAGCA AGAGAACCTG ACCGAACCCA ATTAGAATAA AAGAAACCAG AGTCAGCCGA
    61261 AGAATCGTAA TGAGCACCAC CGCCAAGCAG AAGCACACGA ACAGCTTTAT CTGTATCTTG
    61321 CCCATCACTA CCTCTTTTCG AATTATAGTC AGCTTTTTTA TTAGTTCCAA CTTTATTAGG
    61381 AACGAAATAA GGACCAAATC TAAAATCAAA TTCAGTAATA AAACCATCAG TATTAGCTTG
    61441 ATCACCTATA AAATAACATT TATCTTGAAT ATTATCTATT GTAACATCAG AATGATTAAC
    61501 TCCTTTTTTA AGAAGATAAA CACTATTATA ATTTGCATTA CGATTTATAA TAGCTACATC
    61561 TCTAACAAAT GTCAATATAT CACCAAAGAA ATTTAGAATA CCACGATAAA CAGCAGGATA
    61621 AGTATCAAAA TTACTTCCAT CTGCATTATA ATTTCCTAAT GTATAAAAGT CACCATTAGT
    61681 ACTACCATTA CCAATATTAT GTTCAGCAGT CCAATAAGTT TGTACAATAG GATTATTGCC
    61741 ATTAAAAGCT GTCCATCTAT CCCAATCTAA ATTTGTAACA CCAGCACTAA GACCACCTTG
    61801 TTTAAATCCA TCACTAGTTA AATTAACATT CAAAGTAGCT TGATTATCAA AATTAGCATA
    61861 TTCAATATAA CAAAGAGCTT GTAAAGCACA ATATTCAAGA TAATCAATCA TTGTAATCCA
    61921 ATCACCACGA TTGGCACAAA ATTCATTAGC TTTATCATAA CTAATTCCAG TTCTAGGTCT
    61981 ACCTTGTAAT TTAGTAGCAA CAACAGAAGA ACTTTTATTT CCTCCTAAAT ATCTAGTATC
    62041 ATCAGGTTTA ATACAAGCAC TAAATACTTC TTCTTTACCA TCTTCTCTAG TTCTAGTCAT
    62101 AGTTTTAGTA TGACTTATAA TAAAAGGATG AACTCTAGTA AATGTTCCAT CAATATTAAA
    62161 ATCACTTATC CAAAGTTGAT ATTTAGTACC AGTATCTTTA ACACACATAT AAAATTCTGG
    62221 AACTCTTACC CCAACATCGC CATCACTTCC ATCAAGAGGA GGAATAAGAC CATTTTCAAG
    62281 AGGTTTAGCC CAACCCGTAG GATTAAGAAA ATAACTGATT TTCTTTTCAT TATAGACACA
    62341 ACCTTTAAGT CTATTTTGAA TAGGAAGTTC TCTATGAAAT TTAGCATTAC CAATTCTGAT
    62401 TATATCATTG TTATCTTTAG TCCATTCAAT ACCATACGCA GCATTTTCAA AAGTAGGAAT
    62461 AAATGCAGCA GAACCCCAAG CTGGATTACC TTGTTCATTA ATAATTAAAC TATCTCCTTT
    62521 AGATACTCCA TCTAAATTAG GTAAATGTTT AAGTCCTTCT GCAAGTTCAT TTAGTATATG
    62581 CTTGTTAAAT CTTAACAAGC CATTATACAT TTCTACTAAA TTAAAATTCA TGTTAAGCTT
    62641 GTTCTAGAGC ATCAACTCGA CCATCAAGAG AATTAATATT ACTAGTATTT CGATTAACTT
    62701 GAGTTACAAG TCCTTGAAGA GCAGCAATTA TAGCATCATT CTTAGTATCA TTACTAGCTT
    62761 TCATATCATT AACGGCAGCA ATTAAAGCAT TAAATTTACC TTGTAATGCA CTACTCATAT
    62821 TCTTTATATT TGTATCAATA GTAGTAAGTT TATCACTAAT AGTAGCTAAA TCAGAATGAA
    62881 TTAAATCAAA TTTTTCAGTA AGAAGAGTTT GAGTTTCATC TGATTCACTT TTATGTTGAT
    62941 TTTCAAATTC ATCAAATTCA GCTTTAATCA TTTCATGTAA TTCAGTAATC TTTTGACTAA
    63001 TCTCATCAAG ATTAACTATA ACATTATTTT CTCCAAGCTC ATCATGTTCT TTATTACCTG
    63061 AAATACTAAG TTTAAGATTA TTAATAAGTT TATTAATAGC ATCTAACTTA TAATTAACTC
    63121 TTTTATCATC TTCCATATCT TTAGAATTTA GTTTGTTACA AATATAAATT ATATTATTAA
    63181 TAACAAGTAG TTTAACAATA TTATTAACAT TTTTTAATTA AGCAGTTTTA GAACTATTAA
    63241 TACCTAGATA TTTAGTCCAA GTATAATGTT TACGTTCACT AATATAATTA AGATTATCAT
    63301 CATTAATATG AGCTTCTTCT TCAAAACTTA CATCTTTATA AGCATCATGT TGTTTAATAT
    63361 GAAATAATCT TATAATAAGA TATTCAACAC CATACCATAT ATAGAAAAAG ATATATAACA
    63421 TCTCTTTCAT TTGTTCTGTA TGAATAGCTT CATGATTAAG TTCTTTATTA CTTAATTCAC
    63481 CTTTAGTAAA TATAATACCA AAAAGATTAA TAGCTTTATA ACCATTAAAA GGAAAATGTT
    63541 TAGTCTTAAT AACTCTCATA ACTTTACTAT TTTAAATTTT AATATTGTAA ATATTTATGT
    63601 ACGTTCATAG AGCCACTTTT TAGGCTCATA GCAAGACTTT CATTAAATCA TGTATAGTTA
    63661 ATCAGCTAGG CTTAAAACTA GCCAAATTCG GCAAGCTATA CTCCCCGTAG AGGATATAGC
    63721 AGGCTTAAAT CAGTCAGTCA AACCTAGCTA ATCAATCTCA TACAATCTTA ACCAATAGTA
    63781 TTATCAATAT CTTTATAACC AATTCCAAGT TTCTTTAGAA TAGGACTAAC AACCCAACTC
    63841 CAAAACACAG GAGCAAGAAT AGCACTATTA ACAAGCATAA TAGTATTATC ATAACCAGCT
    63901 GTAATATAAA TACCAATCAT AGCAGCAATA CTTATTACTA ATACACATCG TTTTTGCCAA
    63961 GTAGGAACTT TATTATCACC ATTAAAGTAA TCAATAACTT TAATAATAAT ATAAGTTAGA
    64021 ACATTAACAA TAAACATAAA TCCAAAATCA AAATTACTAA GGATTCCATC TACAATTACA
    64081 TCAATAAATT TGTCCATACT AAAATTTAGA TAAATAAAAA AGGGAACTAT CCGAAGATAA
    64141 TTCCCTTTTA CAGTTTTACA ATAATGATTA GTTATTCATG TGGAAATATT CCCATACTTT
    64201 ATCACCATCA AAATCTACAT CTTTAAACCA AAATGTAATA GCACTTTCAA ACACTTTATT
    64261 ATCTATATTA CCACCAAACC ATTCTTCAAA TAATTTAGCA TAATCATGGT ATTGAGCATT
    64321 AATTGCAACA TAAACATCAC AAGGCTCAAC ATCATTAGGT AATACTTCTT TATAGCGTTC
    64381 ACAAATCTCA TGAGCTTTAT TCATATCATA TTTTTCACCA ATATATTTCT TATTGTCTTT
    64441 AACATGATAC ATTTGTTCTA CAACTTCTTT AGCTTCATAC TCATTAAAAT GATAGCCATC
    64501 GTCATTATAT CCACCGCTCA TAAGCATAGT TAAAATCTTT TCTTCTCGGT CATTTTTATT
    64561 AGTAGGACGA CCATAAGTAT CGTAAGTATC ATAGCCAATA CGATTTCTCA TGCCACCTCT
    64621 ACTACCACGA CCGCCTCGTC CTCCACGTGC ATCAAGAAAT TCACGAAATT CATCAAGAAT
    64681 ATTTTGATTA CCGCCACGAC GATTACCAAC ATTGTAAGGT TGAATGTAAG GCATTTCTCT
    64741 CATAATATTA CTTTGTTTTT AAACTGATTA ATGATTCTTT TAAAATTTCT AAATCAGTTT
    64801 GATTAAGAGC AACAATTTTA TTCACATAAG GAACTTCAAG AGATATAATA CCTTTAGAAA
    64861 TATTACCGCC ACCGATAAAA GGTATATCAA AATTAAAATT ATCAATATTA TTAATAACTT
    64921 CCATTTCTTC ATCAAATATA CCTTCAATAT CAATCATACC ATCTTTATCT GCAATGGGCT
    64981 TCAAGAACTT ATCAAAACTA TTAATATTAT TAGTAATCGC TCTTTTAGCC AAAGGAATTA
    65041 AAAGTCTTAT AGCTGGAGAA CTTTCACCCA TAGATACTAA TTGTTTAATA ATATAATCTT
    65101 TAATAACCTC TTTAACATTA CCAATTTCAA CCATAATATT ACTTCTTTAA AAATTCTTCA
    65161 TAAGTTAAAT TAGGATTAGT TTTACTAGCT TCTTTAAAAG CTTTAAACAA TTCCATTTCT
    65221 TTGTTAGTAA CTTCAACAAT TTTACTTTTA AGCAACTTAA CAAGTTTAAG TTGTTCTTCA
    65281 AGTAAATGTT TGCCATCAGC ACTAGCTTCG ATTTTTCCTC TAACTAAATT AAGAACTTCT
    65341 GCTTGAACCA TACTTTGTAA AGCATTATAG TTATTTACAT AGTCTTGATT ACTAAGAAGC
    65401 ATATTTTGTT GTTCTTGTGT AAGTGGTGCA ATTTCAGCAT CAATAGCATC CCAAATTCCT
    65461 TGAGTTGGAA CTTGCTGATT TTGAGTTGTA CCATTATTTG CATTAGGAAT AGCATTACGA
    65521 CGATAAGCTT CATTAATTGC TTGTTTTTGA CTTTGAAGAA AAGCAATTTG TTCATCAATG
    65581 CTATTAGTCA TTTTTTCACT AGGGTATAGT AAAGGGTCAC TATTACCTAG TATGAATTGA
    65641 GTAACAGGTA TCATATCTCT TTCAATTTTA TGTTCTTAAT CAAACTTAGT AATATTACTG
    65701 AGCAGGAGTT CCGCTAGCAG GTTGAGTAAA ACCACATGGT AAACATCCAC AAGCATTACG
    65761 TCCAACTAGA CCAGTAACAG TAGGTTCATT TGGAAGAGTA ACTACACCAT AGATAACATT
    65821 ACAAGTCTTT CTATCAGTAT AGTTGATACC AGCCGTAAAC ATCTTTTCCA TTTCGCATTG
    65881 GATAAGTTTA TCTTGATAAG GACGAATAGC TTTAGTAACA GCCAATTCAG CTTTCAAATC
    65941 AGATAACTCT TTACGGATAT CATCATCAGC ATCACGAGTA TATTTGTAAA GATTAAAATG
    66001 GTCAGTGTTA TTTTTCTCAA TAAGAGCATC AGTACGATTA CGCCCGTCAA TATAAACACC
    66061 AAACAATTCA CTATTAAGAC GTTCTCTATC TTCAAAACGT TGATTCTGTT GAGTCAAAGC
    66121 CCATTGATAA AGACCACCTT GAAGAGCTAA AGTATCTTCA CAAGATTTTT TCCATGCTTG
    66181 AAAAGCAGTA GGGGCACCGC TTCCACTACC AGCAGTAGCA CCAAATACGT TAATATTAGT
    66241 AGAGCCATCA CCTAACATTC CACCACCACC AGCGCCACCT AAAATACTAG CACCAGCAGA
    66301 ACGACGATTA CCAAACAAAG CCCAAGCACC AAGTGCAGTA CCGATAATAC CAAGAGTTAA
    66361 ACCTGCATTA GCCTTACCGT TTACATCACG ACGATTACCA CCGTCATAAT TCATTCCAGC
    66421 ACCATTATAG CCCTCTGGAA CAACTTTCAC TTTTTCAATT ACTTGCATAA TAAATTAAGG
    66481 TTTAAGTTAA AAAAATAGAT TAATACTTGT AGTTTGAACT ACATAATCTA TAACGCTTAA
    66541 ACCGTTATTT TTTTGTTTGG TAATTAACAT TAATTTAACT TTCAATAGGA CTATATATTG
    66601 TCAATTCACC AATTTTATTA AGTTTAGTAT ATTTTATTTC ACCTATTGAA GTCTTACCAT
    66661 CATCAGCTTT ACCACCTTGT GTACCAACAT AACATTGAAT AGTTTGTTGT CCTCTAAATT
    66721 CAGAATTACC TGCAATAAAA CCAAATCTAA ATTTATAGTT ATCAGTATAA TTATCATTAT
    66781 AAACAGTGTT ATCTTCATTT AACAAAACTG TATGATATTC ATAACTATAA TTATCATCAC
    66841 TAGTTATATT AAGAGTTGGC TTATCAAGAG TTAAAGGAGT ACCAGTTGTA TTGACTTGAT
    66901 TATTCCAAAC TTTATATTTA TCATTAGGTT GATTTTCATA CCAACAATAA CCATCACGAT
    66961 GAATATAACC ACCACCATGA CGAATTATTT TAATATTATC TAAACCAATA GTTTTATCAT
    67021 TAACAGGATT AATTCTAAAA TATTTTACTT CATTATTAGA TTTAGCAACT CTTTTAATAA
    67081 CTTCACCATA CCAACATTCT TTATAACCAC CATGTCCATC AGGCATATTA ATAGTTCCAT
    67141 CAGCCAAAGG AAAAATAAAC ATTCCTCTAT TATCAACATC AATTTCATGA TTCTTTAATT
    67201 GCCAAGCATG AACAATAACT CCACCTTTAT AAGCAGTACA TTCAACAGTA ACATGACCTC
    67261 TACTCAAACT TCCATACCAA TTAGCACAAA GATTCATTTT CATTATATCA GGCATTTTAT
    67321 CTTCAAGGTC AATCATAGAT TCAATATTAA ACATAACACA TTCAGCACCT GAATTAGTAT
    67381 TATCGCCACC CCAATATAGA TAAGGAATTT GACTTAAATT CCAAGACCAA CCAACAGCTA
    67441 CATAATTTAA ACTATTAATA GGAGAATTAA CATAATATGA TTTAGTATCC AAATCTTGAC
    67501 CATCATCACT ACCCCAAATG TATCTAAGTT GGACACTAGT AAAATCACTA AAATGAATAA
    67561 CAGAAGTAGG CCAAATATGA TTAGCACCAT CATAAACATG AGCAATATTA ATTTGACCTA
    67621 CTGTCCGTTT CTTAAGAGGT TGAGCAATTC CTCCTTGACG TCCAAGAGTT AAACTCATTA
    67681 TTCATCAATA ATATTATAAG TCATTCCAGC AACTGGGGTA ATAGTTGCAT ATTGGGTAGC
    67741 AGTTCCTGTC CAAATTGGAA GACTAAGTTT ATTACTATTC GCACTAGGCA TAGTCATATT
    67801 AACTCCACAT CCGTCATTAA TAGCTTTTTG AATCTTATCA AGATTAACAC TATTAGTAAT
    67861 AGTTTGATTT ATTTCTTTTT TAAAGTTATT AAATGTATCA TTAGTAACAT ATCCATTAAG
    67921 TAAATTATTA ACTTCTTCTT TATTATAAGT TTCAGACTTA GTATAATAAT TTTTAAGTAA
    67981 ATTATTAATT TCTTGTTTAG TATAACTATC AAATGAAGAA GTATCTCCCA TTACTCTCCA
    68041 TTCAGTACCA TTCCAATAAC AAATCTTTCC ATTACGATAT TCAATCTGAC CTTTAGCCCA
    68101 ATTACTACAA GTTACATTAG GAAGATATTC AGACTCTTCA CCAACCATAC CTGTAAGTTT
    68161 ACATTTATTT AAATTAATAG TACCATTCTC AATAATACCA CCTTCAAATA CAAGTTCACA
    68221 ACCAACAGGC ATTGTAATAG TTTTACCACT TAAATCAAAA GCATAACGAA TAATATAACG
    68281 AGTATTTTCT TCGTTAACCA TATCTTGAGT AAGAACAGCT TTATAATTAA GATAAATATT
    68341 ATTCTTAACT TGAACTAGAT TTTCTTCATT AAAATAATAT TTAATATTAT CTACTGAATT
    68401 AACATATATA ATACCAAGTC TTGGACGTTC ATCAGAAAGA CAAGTATTAT AAATATTATA
    68461 ATCTTCACTA TTTCCATAAG CAGGAGTGTT GACCCCCCGT AGAGGATGAA CTCTATCAGT
    68521 AGGTTCTACA ATAGTCCATC TAGTATAATA ATTATAAAAT CCAACTCCAT CATGAATAGT
    68581 CTTAACTCTA AGAACAAATA ATTTATGATA TGTATCATAA TAAATACCAG CAGTATTACC
    68641 TAAATCTGTT CTAATAACTT CATACTTATC AGTATTAAGA ATTATTTGAC CATAGTGTTC
    68701 ACAATAAGTA TCATCAAGAA AACCATCAAA TAAAAGCTGT TCTGCATTAC TAGCATCATC
    68761 CTCCACGGGG AGTAAGACCT TGCGAACTAT TTTATATCCT TTACCACTTT TATATTCAGG
    68821 TTCATAAGGT CTATCTTTAA AACTAAGACG ATTAACATTA CAACAACCTG GACTTAATCT
    68881 AATAGTAATA TCTTCTTCAT CGGGATAATT AATAATATTA ACTTTACCAT CTCCTGCAAT
    68941 CATTTGTTTA AGAGCTTCAT TAAGCATATC CCAATCAATG GTTCCATCAG CAATTGGAAT
    69001 CTTAGCACCA TTCTCTTCAA GATACTTCTC ACTAAGAATT TTTGTCCAAT TATCATCAGA
    69061 AACCCAACTA GTTTCAACAC CAGCTTGAAG ATTACTACCT GTATAACTTT CAGTTACAGA
    69121 TAGATTATGT TCAGCATCAT AATAACTAAT AGTAAGACTA TTACGTCTAA AAATAGCAGG
    69181 AACAGCTTTA CGAGTATTAA CTCTAGTTCC TTGATATGGA ATCCATAAAT GATTAAACCT
    69241 AGAAAGAACA ACAGTTAAAT CATTGTTTGT ATCTTTGTCA AGAATATTTT GAAGATAAGT
    69301 AATAGGAAAT ACTTTATCAT AACTATTCTG ACCTAGTTTT TCATATAGTT GTTTATTGTT
    69361 CATAATTATG TGATTAATTT AAATAACTTT AATGAGTAAA TAAACAATAT AAGCATTAGT
    69421 AATATTGTTA TATTAAATAG TATTCTTATC ATGGTTCAAT TAAAACTCTT ACATTAAACA
    69481 ATGTACTATT AGAAGTCATA GTAAATTGAC ATAATATAGT AAATGAAGAA GTAGTTGTAT
    69541 TAGCAGTAAC ACTAATAATA TTATTACTAT TAGATACAGA AACATTATTC ATAGGTGTGC
    69601 TAACACTACT TAAAGTACAA GTATATTTAC TACCATCACC ATCTTTATTT TCAAACCAAA
    69661 ATTGTAATTT ACCTGCATTC ATTATAGCAG TATTAGTAGG AATATATACA TAAACACCAA
    69721 TAGGAGTTTT CTTAATATCA TTATAACTTG CTTCTCCTTT ATATATTAAA TCTACATTTT
    69781 CACTATCTAA ATAAATAGAT AATGCAACAT TTTGACTAGT AAAATAATCA TTTTTAATAA
    69841 CAAGTCTACC ACGTACAGGA TTTGCTCTTT GCGTTCCTTT TGTAATAACA TTATGATTTA
    69901 GCCAATTCCA TTCAATTTTA TATTCTCTTG CTGTATTAGA ATCATTTGCG GATAGTTTAA
    69961 ATGTTATTAT AATCATACTA GCATAATTAA AAGCATTTGC AACAGATACA TCACAATTAA
    70021 CTTTATTTGT TACATTTACA TAATCAGGAT TATAATATAC AGTTTCAGTT CCTCCTGAAC
    70081 CAGCAACACC ATTCCAAGTC CAAAGTTGAG TTGTATATAA CCTATAATAA ACACTTATAG
    70141 ATATAGTATT AGCATCAGCA ACTGTATCAA TTTCATTAGT ATAAGGATAA CCTGTAAAAT
    70201 CTAATCCACT TCCATCAGGA TTAGTACCAT AATATTTAGT ATGATATACT TTAGCACCAT
    70261 AAGACTTAGC ACCAGCAGAT TGTGTAATAT TAATTGATTT ACTAACTCCA TTATAAGTAG
    70321 CAGTAACAGT TGTACTTCTA CTTGTTGTAG CAGTTCTATT ACCATAAGTA AGTTTACTAC
    70381 CGCTAGTAGT ACCGCTTAAT GTGCCATCTC CAGATTTACT TAATGTAGGA TTACCATTTT
    70441 CAGTTTCAGG AAAATTCTGT CCAACTCCAT TCCAAGTATA TTGTCTACTA CGAACAGCAT
    70501 TACAAGTAAT AGTCGAACTG CCTCCAGCAG CAGCAATATT AGTAGGACTA GCAGAAATAC
    70561 TTACTGACCA TGCTCCCCAA CTACCATAAA CTTTACTACC TGCTCTTTGT TCAATATCGC
    70621 AAAAATTAAT AGCACCATTA TAATTTGCAG TAACTCTAGT TCTTCTAACA CTTGTACTAG
    70681 TATTATTACT ATAACTTAAA GTACTACCAC TTAAAGTTCC ACCACCACTT CCTGTACTAA
    70741 TACTTGGAGT AGCATTTTCT GTTTCAGTTC CACCTGAACC TGCAACTCCA TTCCAAGTCC
    70801 AAGTACGAGA ACGAGAAGCA CCATAATAAA TAGTAACAGA ACCGCCTGAT GCTGCAACAG
    70861 TATAACTACT AGCATTACAA TATACAGACC AACTAGACCA ACTTCCATAC GATTTACTAC
    70921 CAGCAGATTG ACTAATAGTT ATATCTTTAG TTGCACTATC AATAGTTGCT CTAAATACAG
    70981 AACTACGAGA ACTAGTAGAA GTATTATTAC CATAACTAAC AGTAGAACCA CTTAAAGAAG
    71041 CTGCACCATT AACTTTACTT AATGTAGGAG AACCACTAGC ATTTTCAGTA TAAGTTGTTC
    71101 CTGTACCATT CCATTGCCAA GTACGATTTC TAGTAGCAGA AGTAGATAAT GTAGCATTTC
    71161 CACCAGCAGC AGCGATAGTT GTTACATTAG CACTTAAACT AATAGACCAT GCTCCCCAAC
    71221 TACTATAAGT TTTAGAACCA GCATTTTGAG TTACAGTAGT ATCTTTAGTT ACAGAATCCA
    71281 TTGTAGCTCT AATAACTGTA CTTCTAACAC TTGTAGAAGT ATTATTATCA TAAGTTACTT
    71341 TATTACTAGC AAAAGAACCA GCACCACTAA TTTTACTAAG AGTAGGAGTT CCAGTTCCTG
    71401 TTTCAGTTCC ACCACTTCCA TTAACTCCGT TCCATGTCCA AGTTCTTGTT CTACTTGCAG
    71461 AAGTAGTTAT ATTTGAACTA CCTCCACTAG CAGCAACATT TCCACTATTA GAAATATTAA
    71521 CTGTCCATGC AGACCAAGCA CTATATTGTT TAGCTCCAGC AGATTGACTA ATAGTTATAT
    71581 CTTTAGTAGT TGAATCAATA GTAGCACGAA TAACAGTTGA TTTACCGCTT GTACTAGTAT
    71641 TATTTCCATA AGTAACTTTA GGACTAGTCC AATTACCACT TCCGCTAACT TTACTTAATG
    71701 TTGGAGAACC ATTTCCAGTT TCTGTACCAC CAGAACCGGC AACACCATTC CATGTATAAC
    71761 TTCTAGTTCT ACTAGCACTA GTTGATATAG TAGCTGTTCC ACCTGTTGCT CCAATACTAG
    71821 TTTTATCAGC ACTAATATTA ATAGTCCAAC TAGACCAATT ACCATAAACT TTAGCTCCAG
    71881 CTGATTGTGT TATAGTAATA GATTTAGAAA CACTATTGCT AGTAGCAGTA ATAGTTATAC
    71941 TACGACTATT TGTTGTAGTA TTGTTACTAG CAGTAACAGT TTTACCACTT AAAGTAAATC
    72001 CACCAGCACT GCCACTAAGT GTAGGTGTAG CAGTTTCTGT ATCAGTATGT GTAGTACCAA
    72061 CTCCATTCCA AGTCCAAGTA CGAGAACGAC TAGCATTAGT AGTTATCGTA GATGAACCAC
    72121 CACTTGCAGC TATCGTTTGC GTGCTTGCCG AAATAGAAAC AGTCCAAGCA GACCACGCTG
    72181 AATACACTTT TGCGCCTGCC TGCTGCGTTA TCGTAACCGT TTTGGACAAT CCTACATAAC
    72241 TAGCTGTAAG TGTCGCTGAA CGAGCTGAAA CGCTCTCGTT TGATGTAAAT TTTATTTGAT
    72301 TTCCACTAAG ACTAGCACTA CCACTAATAC TAAGAGTAGG AGTAGCAGTT TCACTATAAA
    72361 CAGTACCAGT ATTATTCCAT TTATAAGTTC TACGAGCAAT ATTAGCTGTA ACTGTTCTAG
    72421 TACCACCTTT AGCTTCAACA CTAGTTCCAT CAGTTTGTAA ATCTAATACC CAATTAGTAT
    72481 AAACTTTAGC ACCAGCAGCT TGATTTAAAG CACCGCTAGC TTGTTTAGTC TGACTATTTT
    72541 CTAAAGTAAA TGTAACAGTT AGAGTACCGC TTTTAGTATT AGTAGATTCA TTATTAGGTA
    72601 TAGTTAGTAC ATTATTACTT ATACTACCTA AAGTAGTAGA ACTAGTAAAG CTAGCAGTAA
    72661 GATTAACAAC AGTTTCAATC CAAGTTCCAG CATAAGTAGA ACCCTTGGTT ATACTCCCCG
    72721 TGGAGGATGC ATAGTCAGTT CTCTTATATC CACTCTTAAC AGAACTAGTA GGAAGTTTTA
    72781 AATCATAACT TCCACCAGTA TTAGCTATAC TACTATTAAC TACTATTAAT GTACTAGTAT
    72841 CATATGTACT AGCTTTACTA CCTTTAAATG TAACAGTATA ACTATCTTTA GCTTCTGTAT
    72901 CATCAATTAA TACAACTAAC TTACCATTAG TTATAACTCC TTTTTCTATT CCATCAAATA
    72961 AAACTTTAAC TCCATCAGTA GGAAAAGTAA CAGTATAAGA TATAAATTGT TCTTCCCATT
    73021 CTAATTCTAC ATTATGAGTT ATAGGTAAAT AACCGCTATT ACCGCTAATA GTTTGAGGTT
    73081 TATAATGTTC GGCGGTAACA ATAGCAGTAT AATCAGTCTT AACAGGAATA GTAAATACAA
    73141 ATTTAGTATT ATTTTCACTT ATAACAGGAG TATAACCATT AATAGTAACA GTTCCGGAAA
    73201 CATTTAATTT AAACGTAATA GTAATTTCAG TATTCTCTGG ATAAACAAGT TTAGAACCTT
    73261 GATATATTTC AAATACATCT ATACTACCAA GTTTAATATT GTGTATTCCA ATAGCTCCTT
    73321 GATATATAGC CATAATTTAA GCATCTGATT TAACTATATA AGTAGTATTG TTATCTTTTT
    73381 GAGCAATAGC TGCATATTGG GTAGCAGTAC CAATCCATAT CTTAGGATTA ACTATTGGCT
    73441 CAATAGTAAG ATTAGATAAT CTATAAAGAG TTTGGTCAAC TATTTGAATA GTATTATAAA
    73501 CATAAGAACC ATCTTCGGAT AAAGCAACAT GATGAATAGC CTTAGCATTG CTCCATTGAA
    73561 TAATTATAAT ATTATCTGTA TATCTAACAT TAAATGTTCC ATATTTACCA TTATGAAATA
    73621 CAGAATTAGG TTTACCAATA GCTGTAACAA ATCCAGCAAA ATTAGTAAAA ATAGAATTAA
    73681 TAGCAGCCAA TACTTCTTCT TTACTACCAC TATTTGTTAA TAATATAGTA ATACTTCCAA
    73741 TCTCATAAGA TCGAATGATT TGATTACTAT TTATAGCTAC AAAAGTATTA ATACTTTTAG
    73801 TTTCTCCACC TCCAACTCTA GCTATACCTT TATCCCAACT TAAATCGATT TTATTAATTC
    73861 CACCGCCATT AGGAGAAAAA TAAGTAATCG TAGCACTAAT GCTATTATTA CCTATATCAA
    73921 TTCTATCAAA ATTAATTCTA CTATTGTTAT TATCAACAGC AATAATACTT CCGCCTTTTA
    73981 ATAATATTTC TTTTACTTCA TCAAAAGTTT TATCGCAAGT AAATTCTTTT TGTCCATTAA
    74041 TATATATTCC AGTAGGAACA GTTATAACTA CACCATAAAC AGGAATAAAT CCTTCAGGTG
    74101 TACTTTTTCT TTCATATAAT TGTTGATTAA TATCTTGCAT AACTTTATAA ACTTTAAATG
    74161 GTGGCACTTA TTCAGTACCA CCATAATTAA TATTAAGTTG TTTTCTTTTT AATAACAAAT
    74221 TCATAACCAG CAGGAATTAA AGCTTTAATA GCATCAGCAA TAGCTTTATC AACTTCAGCT
    74281 TTAGTATAAG TATTTTCTAC TGTTGGTACA TTATTAAACT TATTATTAAT TTCTTCTTTA
    74341 GTATAAACAT TATTACTAAG TTCAGTAATT TGATTAGGTA AAGTTTCATC AAGTTTAACT
    74401 TTATCAGCAG CAGACATAAC TCCAGATTCA GTTTTACTAA CAATAGGAAA TGTTATACCA
    74461 TCATTAAAAG GTTTACTTTC ATAAACATTT GTTGTATTAT TAAATTCATA ATGATGTGAA
    74521 CCAATTACGA TATTTCCATT AACTGACCTA AATAATTTAA TTTGTGTACT AGGAATATAT
    74581 TTAGGTAAAC TATTAACAAT ATCAGTAGTT TTCTTACCTT TACCGCCATC ATAAGCAGTA
    74641 CCTGTAACTT CACCTAAAGC TAAAGTTTCA GATATAACTG AATATTTAGT TCCAGACCAA
    74701 CGATAAGTCT TACCACTATA ATCAGTACTT TCACTTATAT CAACATAAAT CTTACCTTTT
    74761 TCAGGAGTAT AATATACAGG AGCATCTTCT ATATACTTTT CAGCAAAATG AGTTTCGTCA
    74821 ACATAATATC CTTCAAGAAC ATCATCGACA TAACTAGGTA ATTGACTTGC TGGAACTTTA
    74881 CCATCTCCAT CAAGACTAGC AATACCATTT GCCACACCAC GTTTAGCTTC AATAGCTTCA
    74941 TTACAGAATT GAATAATCTT CTCTTTAATA ATAGGATAAT TATCTATATT ACTAAGGATA
    75001 TGTTCAACTG TAGATTCAAC TTTATTCTCA ATAACAACTT TAAGGTTAGG ATGATTATCA
    75061 ATATTATCAA AGATATTTTC TATATTACCT TTAATAACAT TAAGTAGTTC AGTAAAATTA
    75121 TTAATATGCT CAAATATATA AGTAACTCTA GCTTCTACTT TAGTTTCAAT AAGATTCTTA
    75181 AGAATAGGAA ATCTATCAAT ATTATTGAAA ATATAATCAA CTCTACTATT TACAGCATTA
    75241 TTAATACGAG TAACAAGAGC AGGATAATTA TTAATATTAG CAAATATATT CTTAACACAA
    75301 TTACAAACTA AATCAGAAAG AATACCAATG AGTTCAGGAT AATTATTAAT ATTATTAAAT
    75361 ATATAATCAA TTCGTTCATT AATATTATTC TGGATAGCTT CCTGTAATTC CGGATATTGA
    75421 CCAATATTTT TAAATATATC AACTACTTTA TTAACAGTAT TAGTAACAAT AAGATTTTTA
    75481 ATAGCAGGAT AATTATCAAT ATTATTAAAT ATATTACCAA TAGTAGTTTC TACATGAGAA
    75541 TTAATAGCAT TAGTTATGAA TTGATTAAGA GCAGGATAAG AAGAAATATT ATTAAAGATA
    75601 GATTCAGTCC ATTGTTTAAT ATATTGATTA AATATCTCTT TAAGCTCAGG ATATTCATTA
    75661 ATATTATTAA ATATATCTCT AATAATAATA GACAAACTTT CAACTGTACT ATTCTTAATA
    75721 ATTTCAACTA GTTTAGGATA ATTATTGATA TTATTAAACA CATTAATAAC AAAATCATTA
    75781 ATAAAACTAG TAATAATATC AAGAAAGTCT TTATAATCAC CTATATTAGT AAATATCTCT
    75841 TCAAGTGCTT CTGCTAAATC TTTAATAACA GTATCAAAAG ACCATCCTTC CCAATTAGCA
    75901 GGATTAGTCC AAGCAACATC ACTAATATCA TCACTATTAT ATCGTTGTGT CCAATTAATA
    75961 TTAGTTGCGT CACGATAAGT AATAATATAT CCTTTACGAC GATAAATTTT ATCAAGTTTA
    76021 TTAACAGTAT CAGCAAAAGT ACCTTCCCAA GTTAAATAAA CACTATTACA AGCAGCAAGT
    76081 ATTCTATCAA GTCTAGTACC AGTTAAACCA TCAAATACAG CTTGTATAAC AGTTAAAGGA
    76141 TATATATTAT ATCTAGTATC ATTTTCTTCA CAATACTTAT CTAGTATATG AATTGGCATA
    76201 TTGCCCTCTT TATCACATTG AACTTTACTA GGGTCAAAAG ATTGACAATT AGTACCAACA
    76261 AAAACATTTT CTTCTTCAGC CATAATTACC ACGGATTAGA AACACGTTTA ATATAATGTA
    76321 AAGCAATAGT AGGCATAAGT TTATTAATAG CAAGATAATC ACCTGTCCAT CTATTACCAC
    76381 TTATTTGACT CCAAGTCATT TCACCATTAT TACTAATATT AGGTCCAGTC ATATACCAAT
    76441 TAGTAGAACG ATTAATGCCA AGATTATCAA ATCTATTTCT ATCAGTACCA TAAGGATAAC
    76501 CATTTTTAAC ATCATTATCT AAATTACCTG ATATAAATCT CCAGTTACTA GGTGCTATAA
    76561 CTTGATGGTT ATTATCACCG GATTTAGTTT TACCAACAGC AACAGCATGT TGATGAAGAG
    76621 GTAAATCAGT ACCACCAATA TAAAATGCAT ATGCACTTAC ATTACGACCC GGAGCAGCAG
    76681 GATCATATGT ATCTTTAATA TTTTCAAGAA CTGTTTTCCA ATCAAGATTT CCTTGTTTAG
    76741 GATTATTATA AATATTAATA CCATTAGGTA TATAACCCAT AACAAAACGT CCTTGTGCAG
    76801 CAGTATAAAC TTCCCAACCA TTAGGAGGAG TTGAAGTATC CCAAAGCATA ATAGAACCAA
    76861 TAGGAACAAC GGCAGCAATC CAAGCTTGAA TTTGACTAGC AGCAACTCCA CCACCTTGTC
    76921 CACTTCCACC ACCTTGTCCA AATCCTTCTC TAACTAATTT ATTTTTAATA TCAGTATAGA
    76981 GAGAATTAAA ATCTACATCA AGTCTACTAG GTTTAGTTTC ACTATCTGCA AATTTATTCA
    77041 TAACAAGATA CTTACCTGTT CTAGCTTCAC CAAGTTGAGT AACAGACATG ACATTATGAG
    77101 TGCCATCTCC ACCAGAGCCA CCACCTCCTT CAAGACCAGC GATAATATTA TTAATTTCTT
    77161 GCTTAGTATA ATAATTATTA AGTATAGAAT TAATAATATT ACGTACTTCT TCTTCGGTTA
    77221 GTCCACCACC GCCAGAACCT CCACCGGCAG CGTTAATAGT AATAGTACCA TCATCATTTT
    77281 CAACAAAAGT AATATTAGTA CCCGGTCTAA TCTTATTTTT AAACATTGAT ACATAATTAC
    77341 TTTCAAAATA TTGTTTATAC TCATTACTGA TATTATTACC ACTTTGGTTT ATTTTATTAA
    77401 GAATTTCTTC AATCTTATTA TTAATATATT GCTCAAGATT ATTAATACTG CCTTCTATAC
    77461 TACTATTTAA ATCTCCAATC TTATTATAAA TATCTTCAAA TTTAGCATTA TATTCAGTAA
    77521 TAAGATTATT AATTCTAGTA TTAATATCAA TTATATCTTG TTGTAATTCA GATATTTGTT
    77581 GGTCATGAAT TTCAAGATGG TCATTAATCT TTTTAAGTTC TGCAAGAAGC CAAGCATAGA
    77641 ACTTTTCCAT CTCTTCTCTT AACTTCTCTA AGAAAGCTTC AAATTCAGCA CGAGTAAGAT
    77701 ATACAGATAA ATCAAAACCC ATACTTACCC ATTTTTCACC ATCCCAAAAC CAATAAAAAT
    77761 CATTAGTATA AGAACCACCC CAACCAACAA TTTCAACTTG TTTATTATCT TCACCTAAAT
    77821 CAAGAGGATG ATAAAGTATT TGACCAACAG CCCAATTTCC ATCAAGAGAT ATAGATTCTT
    77881 TATCAAACAT ATCTTCTTGA CGATAATTAC TAAGAAGTCT ACATTGATTT AATTTAACTG
    77941 CACCATCATA TATTCTACCA CCTCTCCAAA GAATAATACT ATTATCTGGA AGTTCAATAG
    78001 TTTGTCCAGC TAAACAATAA TCATATTGAA GTATATAAAT AGTATTAGGC TCGTTAATCA
    78061 TATCTTGAGT AAGAGTATTA ACACCACTAA TCATATTCTT ACGAAGATAT TTACGAGCCT
    78121 TTCCACTATA ATCATTAACA TTATAGTCTT TATCTGCAAA TTTAAGAAGA TTATCAACAA
    78181 CTGTTAAATC TTCTTCATCA GCTGCATTAG TAATCTGTGA AGCAGTAAAC ATTTGTTTAA
    78241 CAGATTCACT AAGCATTTCA GGAGTAATCT GACCTTCAAG TATTTGAACA GCATTATCTT
    78301 CAAAATACTG TTTAAGTACT TGTGCCATAT AATTAACTAC AACATTACGA CGAAGATAAT
    78361 TATCTTGAAT ATTAATACCA AATTCATCAG CAACTGCACG TTCTGCAATT GCTCTTGGAA
    78421 ACATACCACT AAATGATTCT ACAAATTTAG AACCAATTTC AGAATCAGCT TCAAGATGCC
    78481 ATTTCTTTGC ATTAGTAACA GGAGTTATTT CATCAAGAAT ATAACTCTTT TTAGTTTCAA
    78541 TAACATAAAC TTCACAACCT ACTCCAATCT GTTCCCAAGT AAGAGCATCT CTATCTTCCA
    78601 TTGTAGATAC TACAATTCTA GCAGCTTTAA GACCTCTTTG AACAACAGCA ATAAGTTCTA
    78661 GTATTTCTTT CTTGAAAGTT TCATAATCAA TAACTAAATC TTCTCGAAGT TTAGCAATAG
    78721 GCTGCCAATA CTCTTCATTA GATAAAGGAA TACCAGCAGG AACAGCTTTA CGAGATATAT
    78781 AGCTAGCATA GAAACCGTCA TGAACTATAC ATAGTCTTTC ATAAGGTCTA TCATTCCATT
    78841 GACCATTACA AGTAAGGCTA ACTTTACCAA GTTCTTCTTC TATTGTTTTC ATACGTTCTC
    78901 TAGGTTTACT AAATTCATAG TGTAGACCCC CCGTAGAGGA TGGAACACAT TCACATTATT
    78961 CATTATCATA ATCAACATTA CTAAGACTAT AAGTTTCATT ATATTCTTTG CCTTCTTCTT
    79021 TCTTCTCCCA AAGTTTACCA GTTTCAGGGT CAACATAAAA TTTAGGAGCA TCTCCACAAC
    79081 TAACTATTGC ATGAATTTTA CCTTCTTCAT CAACAGGAAG CGTAATAGAA CCACTATACT
    79141 GAATTTGTTC ACTACCTTCA TAAATAATAT TAAGTTGACC TTTAATATAT TTAAGAAGAG
    79201 TTTCAGCAAG TTTATCTTGA CCAAGTTGAT ATGCCGCCAT AGCAGATTGA AACATATTCC
    79261 AACAAGTAAC AATATTCTTA TTATTACCTT TACAAGTAGC AGAACAATCA TTAAGCATAT
    79321 CAAGTCCATA TTGTGCCATA AGAACTAATA GTTTATGATA AACACAAACA TATTTGCTAG
    79381 GAACAGTCAT ATAAACATAT TGAGGGTCAA TCTCAACTTG TTCAGTTCCA TCAGCTTTTA
    79441 CATAGACACC ATTAACATAA TTATCATCTA TTTGTTCACT CATTCTAACA TCAAGTTATT
    79501 GTATGAATTA ATAATTGATT TTTGTTGCTC ATCAGAAAGC AATTCTAAGG CTTCTAGTGC
    79561 TTGAATTAAA ATTTGCCCTT GTGTTAGTTT GCACCAATTT TTTTCGTTCA ATGGGAAGCC
    79621 TAATTCTGCT ATTCTCACCT GTTTTTCAGC CATGCTTGCA ATACGCAATT GCATCTCTTT
    79681 AGATAGCTGT TTTGGATTAT TAATATAACC TCTTATCATA ATACCATCTT ATTTAAATGC
    79741 CTTATTAATA ATATAAGCAG TATAATCATT AACTCTAATA TCAATACGTT TATTAAACGC
    79801 AAGAATACGT TTATTAGAAT CAAGATTTTT ATTATAGACA ATATTTATAA TATCACCATA
    79861 AATATCTTCT TTCCATTCTT CTTTCATATA ATGACTAAGA TAATCTTCAT CACCACGATA
    79921 CATATTAAGT TTAGAATAAG CATCATAATA AACACTATTA ACTAAATGTC TAGCGTTATA
    79981 TTCTATTTGG TCACGATTAT TATCAACATT ATTAGTAATA ATAGTTGAAG CAACAAACTT
    80041 TGCACATTCC GAAGCTGCAT TAACCATAGT AATAGAAATA ACAGCTTTAG ATTTTTCTCT
    80101 ATCTTTTTCA ATAATATCTC TAGTAACTAT GTTAAGAAGT TTGGCGATAT CATCTAAAGG
    80161 ATTTCTTTTG TTATTATCAA TTATCTTATT AATTATAAGA TAAATAACAA TAACAATACC
    80221 GGGAATAAGA CCTTGTTCAA AGGCATTTTG AATTAATTCC ATTTTTATAG ATACAAGAAT
    80281 AGGGACTATC AGTATCAACA CTAATGCTAA TACCAATAGC CCCTATTCGA TTAATATTAC
    80341 CTAATATTTA CCTAATCGAG TCGGGTAATA GGTTATGCTT TTTCTTCAGT AGCAATAGCT
    80401 TTAAGGATAG TTTCAACAGT TGCAATAGCA GCAGCTCCAG TAGGAAATGC TATTTGTACA
    80461 ATCTGATGAA CAACTTCATC TCTAGTTTTC ATTTCACGTG GAACAGCAAA ACGAAGAGTA
    80521 AAGATAGTAT ATCCAGCATC TGCACTATCA GGTTGTTTCA AAGGATTAAG CGGATATGTA
    80581 GGATACAGTT CAGTATAAGT ATCTCGATAA GTATATTCGA TACCAGCATC GGCAGCAGCT
    80641 TTATTAGCCA AATCAGTAAT ATAAGCCGCA TCTCCATATG CAGGAAAACC AGTAGCTGTA
    80701 ACTGTAACAC TAATACCAAC TAATTCATCA GCTCCAAGAA TTTCATAATC AATACCTTTA
    80761 GACTCAGCAG TTAGAGTGAT TTTAGCCTCA GCAACAGATG CTTTAATACC ATGTCCAACA
    80821 GTATTATTAT TAATTTGGTT AGCTAATTTC TTTGCTACAT CATTAGCAGT AGGATTAAGA
    80881 CCAGTATGAA TGGTAGCAGT CCAACGATTA CGTTCATTGA ACTTTAATCC TTTTTTCACA
    80941 ATCATAATAG AATAATCAGA ATAAGCATTT ACATCTCCGA TAGTAAGATT AGCAGAGAAA
    81001 GTAGTAGCAG GTTGATAAAC ACCTTTAACA AAAGTAAGAT GTTTCTTATA AGCTGGAAGA
    81061 ACTACTGGAC CATTTGCTTC ACGACCAAGA TTAATGTAAA ACTTATCGGT AATCTTAGTA
    81121 CCGTCAGCGT CAATAGTTTC CTTGCCATTA GCAAGATAAG TAAAAGCAAC CGCTCCAGCA
    81181 GCAAGAGGTA AGTCTGCTCC ATAAGCGACT TTGCCCGCCA ACAAAAATTG TCTCATTTTT
    81241 AATTTAATTT AGAGTTTAAC TTTGTTTATC AGCTCCATTA GAAGTAGCAC CAATACTAGC
    81301 AAGATAAATC TGTACTGCAC GCATAACTAT TTCCATATGT AAATAAGGAG GTAAATCACA
    81361 ATTAACCCAA TCTTCTTCTC TATCTTCATC AAACTTAACT TTAGCAGGTT CTTTGATATA
    81421 AAGATATTTA ACTAATTGAG GTTTAACTGT ATTATTACGT CCAGTATATA TATCAACATT
    81481 AATACCAGAT TCATCTCCAA ATATAGTAAC TATCGGAGCA TCTTTCGCAG CACGATTACA
    81541 GAAATCTCTT AGCGTTTGAC CTAAATCTTC AGCTTCAATA ATTCTACAAT CATAAATTGT
    81601 CTTGCCATTA TAACTAACTT GAAAGCCTGT ATATAGCATT ATTCCGTCGC TATCAATGTT
    81661 AATTTTATAA GGGTCAACTT CTGTTCCACC ACCTGTAATA TCTCCGCCGT TAACAGTACC
    81721 CGCTGTGTAT AAAGTTCTAA GAGCATTAAC AGGACTAATA GAAGCATTTT GTCGAGCAAC
    81781 CTTATCATTA TAAGGAACAG GTCCGACGTT TTCTACTATT ACATTTCTAG CTTTTTCAAT
    81841 TATAGCAGCA TTAAGACAAA TATCTATATC TTCCATGAGA ATAGCACGAA CGGTCTGCAT
    81901 ACCCATCTGT TGTGCCAGTT CTCTGAACGT CACGTGCATC TCCCCAATGT TCATAATCAA
    81961 ATGTTTTTAA GTTTATTTTT ATAAGCACTA ACAAGAGCAC TATTGGTAGG ATTCTTAAAC
    82021 CATGTAACAG CTTCCTTAAC ATTAGCACCA ATGAACTCAC CATCAGGAGT AGTAATATTT
    82081 TGATTATGAA TTGCTCTGAT AAATTCTCCA CGAGAAATAA GAACCTCAAT TAAAGATTTA
    82141 ATAGTAATAT CTTTATCATT GCAAAGTTTA TTAAACTTAG CAGGTTCATT TGTACTAAAT
    82201 TTATCAAGAT GTGATTGTTT ATCAACAGTA TCCATAGCCA TACCGTTAGG AATATTAATA
    82261 TTATTGGCAA CACAGTATTG AATAAATACA GCATCAAACA AATCACTATT CGTGAGAAGT
    82321 TTAACATAAT TGCCTTTAGC CGAATTAATT TCCTGACGAT GTTTAGCAAG ACGCTCAGCT
    82381 TCTCTTTGGT CATCTTTAAA ATAAAATCTA ATAGATGGGT CAGAATTAAT AAGAGCAATA
    82441 TCTTTAGCTA CATCTTTATA TAATAAACAA TGACGATAAA TTAGATAATC ATCAAGAACA
    82501 ATAGGATAAC CATATTTATA CTTTTCACTT TCAAGAAGAT TTAACTTAGT AATCTTAGCT
    82561 TCAAGAGCTT CTCTAAGTTC TTTAACTCCT TTACGGTCAC TATTCATATA AGCAGTTTCA
    82621 ATAGCTTCTT CTTCGGCTCT AAAACGAAGA TAATCTCGTT TACGATTCCA AAAGAAAGAA
    82681 ATATCAAAAG TCTTACCTAG TTCATCAACT GAAACACTAA TATTATTAAG ATAAGCCTTA
    82741 ACCCGTGAAA TAAAGTTTTC ATTATTAGGA GCAAGACCAA TTAAAGCAGG AAAATAAGAT
    82801 TCAATCTCAC CTTTATTAGA AGAAAGAGTA CGAGAACTAC GAACACAACT ACCAATCTTA
    82861 TCCATTCGTT TAGGTAATGT TTTATCATTA ACTCTACGAT ATAATGAATA ATTAGTAACT
    82921 AAATTAATAG TAATAGTTCG TTTTTCAGTA TAAGGTTCAT CAAGACTTTC ATCTCTAAAT
    82981 CCTACTGTAT TAGCAGGCTG TTTATCTACT CCATCCTCTA CGGGGGGTAT AACCTGTTTA
    83041 TCTGTATTTA TATTAGAAGC AGCAGGAGTA TTTTCTCCTG CTTTATTAGC TTCATTTACT
    83101 TTGTTAAAAT CCATATCTTA AATAGCTTCT TTTAAATGAT TATAATACAC ATTTCAATAA
    83161 GAACATCTTA GTAGTGTTAT CTACCTGCAA ACCAATAGAG CCTTTAACTT CATAACGAGC
    83221 CATATCAATT TCAGTAGCTG CATGATTAGT ATTAGGCAAT CCCCAGCAAG CAGGAATATC
    83281 AGTCATACCT TCGATAACTT TAGCTTTATA AGCTTGTCCT TTTTGACGTA CTATACGAAC
    83341 ATTCTGATTA CCTTTATAAT TACTCATATC AATCAAAGCA GCTTGATGAG AAGTAATAGG
    83401 CAAACCGGTA GTAGGATGAA TCATACCATT TTGCTTAGCA GCTTCAGCAT CAGTACCCTT
    83461 ATCGAAATAA GCATTATGAA TAACAGTAAT AGTATATCCA TCTGGAGTTT TATACTTATT
    83521 AAAGTAACGT CCATAAGAAA GACCATCACC ATTATCTTGA ATCATCTTTT CACCAAGAGG
    83581 AGTAATAAAT CCGTTTTCTT TAGCATCAGT TCTGATAGCC ATTTCAAAGT CACGAATAAA
    83641 TCCTTTGCCA CCCATAAGAG CTACATTCTT ATCCCCATCT TGAGTATCAC GGTCAAGAAC
    83701 ATCACCGATT GTACGTTCAA GTTTGTTAAC AGTCAGAACT TCACCATAAG TATCGTAGTT
    83761 AGATTCACGA CAAATTTCTA ACATACCAGC AGTATGAGGA ATAGGTTTAC CATTATCATG
    83821 GTCTTTCAAA GGAATAGTAC CATCAGGTAA ACGGTTATAT TCAGACTTCC ACAAACGTTC
    83881 TTCGTTCATT ACTCTCATGT GCAAGTTGAA CTGTCGCATC TCTTCGTTAA TCCAAAGATT
    83941 AGAAGTACCA CCATTATCAT TTTGGAATTG ATATTGAGTA ACAACATTAG CAAGATTACC
    84001 AGCTATTTCT TTAGAATAAC GATAAAACTC AAGTTGAGAA GTCATTCCAG CAGGACCCAT
    84061 AGTATTGCTT CTGTTACCTT TAGAATAAGA TTCAGAAACA GTAGGAGCAC TCATTGCCCA
    84121 ATACATACCT TTAGCCAACC ATTGAGGGTC AACATAAGCA TCAGGATTAG GAGAAGTAAG
    84181 TTTCAAAAGA TAAGCATAAC CATAAGCAGA TTCACCTAAG TCTTTCTGAA TACGAACTTG
    84241 AGTAACACCA TCAGGAGCAG TAAGACCATG TTGTTCAATA AACCAATGAG TAGAGAAATG
    84301 AACTTCAAAT TCACTACCAT TTTGACCAGG TTTAGTAACA GCAGTATTAA AGTAAGTTAC
    84361 AAAGTCTGTA AACTTCATAC GACCCATAGT TTTCCAAGTC CATTGTACAG TAGCAACATT
    84421 TTTAATACCA CGACTACCTT GACCTTCAGT AATAAAACTT AAAGGAAAAC GGTCATCATC
    84481 CATACCATAA TTATAAGTCA GAAAACTATT AATTTCTTCT GGCTTTTGAA GCTGAAGATA
    84541 AGCAATTGAT TCTTCATTAG AATAACCTCT ATCTTCATAA CGAGTTTGTC CAATAACACG
    84601 TAATGTTTTC ATCTACAAAT TTACTATTAT GTTAATAACC AAAACGCTCA TCTTTCAGAG
    84661 CATCTTTTTT ACTGTCAGGT TTAGTTATTT TAATAGCTCC TTTTGTAGAT TTACGTTGAC
    84721 TAGCAGTAAG TTTCAACTTT TTAGCTTCTT TATCAGAAAC AGCCATTTCT ATCAAACTAT
    84781 CATAACCTTT ACCTGTATAT TTAAGCCAAG CTTTAAGCAG TTCTTCATCG CGTCTTTCAG
    84841 CAGGAGATAA CTTCATTAAA TCATTTTCAT AACGAGAAAG TCCTTTATCA TCAACTTGAT
    84901 AAACATAATT GAAGAAATCT TCAGGAGTAG TAGAAATCTG TTTACCATTA CGTTCAATAA
    84961 TAACAGTTTC GGGAATACGA TAACCAGCAA TCTGTCGCTT ATCAATACAA TCTTTAACTC
    85021 CATTCCAAAA TTCTACAAGT TGTTTCTCTT CTTCTGCTTT AACTCGCATA GCTTCTTTAG
    85081 CATTAGCTTC ACGCATTTCG TTATCAGCTT TCTGAAGAGC TTCAAGTTCT TCTTTAGCAA
    85141 CATTGAAAAG TTCATTACTA TCTTTAAGAT ATTGAATATA CTTATCAACA TTACCACGAC
    85201 GATTAAATTC CTTAAACGCC TCACGAACAA TAGCTTCTTG TTGACTTACA TTATTTTCAT
    85261 CTACTTCAAT ACCGCTTCTA TCTCGAAGTT CACCAAAGCC TTCAAATGAA TTACCATTTG
    85321 CAACATAATA ATTAAGAAAA TCACCAACAA TAGGATAATC TTCAAATAAT TTATTAACAC
    85381 CAGCTTGAGC AAATTCGTCA CGTTTTAAAT CAATAACGGA TTGAATATAA CTTGCAACTC
    85441 CTTGAGGAGT ATTATCAAAA GCAACTGGTT TACCATCTTC TGAAGTAACA GAAACACCTA
    85501 CAAGTTCTTG AATTGATTTA ACATCAATAG TATTTTCTTC TTTAGTATCT TCTACTTCAA
    85561 ATTCTTTAAG ATAAGCAGCA ACTTCATTTT TAGCTTTAAA GATATTACCT TTATCGTCAA
    85621 TAAGATTACC GTCTTTATCA ACAGTATATT TATTATCTCC ATCTTCGATA ATAGTACCTT
    85681 CTTCTAAACC ATGTTCAGCA TCAGTGTCAT TCGCTTTGTC ATTAGGCTTA CCCCCCGTGG
    85741 AGGATGAAGA TTGGTTATCT TTATTAGCAT TAGAATCACT ATTCCCATCT CCATTACCAT
    85801 TATTAGTAAT ATCATCAATA GGATTACCAT CAGCATCTAA CTGCCCTGTT TTACCTGTAT
    85861 CGAGATCTGT AATGTCGTCA GTAGGTTTTC CATCACCATT AGATGTTTCA CCATTAAAAC
    85921 CAAAACTATC AAAATTAGGC ATAATTCTTT GTTTTTAATT AATTACTATA TCACAAATAT
    85981 AAACTATAAT AATAATACGA GTTTTACTTG TATCGTTAAA ATATGTTCGC CTTTAAGCCG
    86041 ATTTGCCGAC TAACATACTA TTGCTAACTA GGATATTTAT TACTGATAAC CTAACCTGTC
    86101 GCTTTCAGAG AAGCCGTGTA TGAATCAAAT TTTATCATAA TGATCAATCT ATCACGAAAT
    86161 GAATAAAGTG CTTAAAATGA GCTTAAAATG GCTCATGTGG TATAAAGAAA AATGAAAATG
    86221 GGCTGAACCT ACTTTCACAA GCAAGTCCAG CCCTATTATG AACAAAATTT AGAAGTATAG
    86281 CCGATTATTT ACTTTTACTA TCATAACGAT TTTTATTCGT TTTTGCAATC TTGACTTTAT
    86341 CATCACTTTC TTTAAGTTTA ACAGCTAATT CTTTTTCTTT AAGTTGTGCT TCAACAGAAG
    86401 TCTTTTGAGC ATCTAAACTA AGTTTACTAC GTTCAAGATT AAGTCTAGCA TTTTCCATAC
    86461 GTTCTTCAGC TTGATTCTTT TCAGCATCAC TAAGACCATT ATCAAAACTC ATAATATTAG
    86521 CATTTGCTTT CATAGCTTCA ATTTGACCAT CAAGATATTT TTCAACTCTA ATAGTTTCTC
    86581 TATCTTGTTC TGCTTTTCTA TCAATCTTAG CAAGTTCAAA TTCTTGACGA AGTTGTTCTG
    86641 TTTGTTGAGA AACACGTTCA ACATCAAGTT CATGCTCACG TTGAATATTT TGATACTTAT
    86701 CAATAAGTTT ACTAATTTGA GCAACATTAT CTCCACGAAT AGCAGCATTA GCCATATCCA
    86761 TATTACCATT CTGAGCAGCA CTAAATGCAA GTTGTTTATA TTGTTCAAGT TTCTCACGTT
    86821 CTTTAACAGA AGTTTTACAA GTAACAATAT AATTAGCAAA TATATGACTA TTAACATCAA
    86881 GACTTAAATA TCTAATATCA CCATCTTTAG TTTTATAAGA AGTATTAAGA CCATCAATCC
    86941 AAGCAAGTTT AGTATAATCC ATTTCAGCTT GATAATCTCG TTCTCTCATT TTATCAAATA
    87001 TAAATTCAAT AATAACAGAA CCCATACTTC CACGAATAAC TGCTTCGTCA GTAACTCCTT
    87061 TACCAGCACT ATTAGCAATC TCACCATAAC GTTGCGGAGT CATATCACAT TCCATTTTAG
    87121 CAGTCTGTTC AATCTCTTGA ATAAGTTGCC CAAGTTCCGT AATATAATTA TTCATACGAC
    87181 TTTCAAGATA ACGAACATTT TGTGCTTTAA CTAAATTAGC ATCATCTTCA TCATCAATAT
    87241 AAAGTACACC ATCAGCAGCC ATACGATATA TAGTTTCAGC AGGTTTTTTA CCAAGAAGAG
    87301 ATTTAGCAAT CATAAGAACA TTCATCTTAT TTTTAGCAAT AGCCATTTCT CTATGATAAG
    87361 AAACTATATT ACGAAATACT TGATAAGGAA TAACTGTATC TACAACACTA AATCTTCCAA
    87421 AACCAGGCAA AAGTTCTGCA ATACCATTAT AAGGAAGTTT GCCATTCCTA TTGTAAGCAA
    87481 TAGGACGAGC CTTATAAGGA TATATACTTG TAGCACGAGA GCCAATTCTA ACGCTCTCAT
    87541 AAACTTGTGG ACGCCACACC CATTCAATAC TAATATCACC ACCAGCAGGG TTAAGCTGAT
    87601 AAGTTTCATC AACAATTCTT GTTGTAACAA ATGCTCCATT ACTATATGTA AGAATACCTT
    87661 CTTTTATTTC ACCTCTCCAA ACAGTATGCC AAACTTCAAA TAAACCATTA TTAGCATCAC
    87721 GAGCCATTAT ATTAGTGTTC TTAATATGTT GCAAATCATC TTTATTAAAT TTACTACATA
    87781 TATCACCAAA ATAATACATA TATTTATCCC AATTTAAAAG TGCTCTATCG CTAGAAGTAG
    87841 TAGCACTATA TTGATAATAT GTATCAAGAG CTTCACGTTC TTTTTCAGAA AGATATTCAT
    87901 AAAATTCATC TATAATTTGT TGTTTAGTCA ACATACGACG TTCAGCAAAC ATATCATAAT
    87961 CTTCTGCAAA CATATTATCG TTAGGAACAG GAAAAGCATC TCTAACACTA ACAACACGTT
    88021 TAATTAATTG ATTACCTACA ACATCTCTAT ATGTGTAGCA AGCTCCAAAA GCAACAAATT
    88081 CAAAATAAGC TCTAGCGTAT ATAGTAAAAG CATCAGTAAG GTCATCAATA ACATTAATTA
    88141 AATCTTGTCC TTGTGCACTA ATATCATCAA TAAAATTTTC ATTAAATTCT TTAATAAAAG
    88201 CTTCAATATC AACAGCTTGT TCAGGATTAA ATTGTTCAGG ATTATTGCCT TCATTAACAA
    88261 ACTGCATATA ACTTTCTTGT ATCTTTTTAG CAACAGCTTG TTCTGCAAGC ATCATAATTT
    88321 GTTTACCAAG TTCAGCATCT CTAGCAAATA CAACTTCAGG ATTATTAGCT CCAACAATAA
    88381 AATCATGTGG ATTCTTAATA TATTCACCAA TATATCTTCT AATAATACCT TTCATCATAT
    88441 CATAATTACG CATAGTAGCT GGAAAACGAG TTAGATTTTC ATCTTTCTCA TTATAAGGAT
    88501 TAAGAGTTTT TCTATAATAT TCTCTAGGAA TATTACCAAG AAGAATATTA AACTTTTCTT
    88561 CTACATTAAA ATCAGCTTTA CAAGCAATAC CAGCTTCTAT AACGTAATCA CAACATTTAG
    88621 CATACCAATC AACTTCTTGT TTTTCAGCAT AACTAACGTG CTGATTAGGA AAATCAAGTC
    88681 TACCAAAATT ATACATATCT TTATCTATTT AATCTTAAAA CCATTGTCTA TTAAAAATAT
    88741 CTGTTTTATC ATTATCTTCT GTAACTTTCT TACGACTAGC AAGTTCTCGT TTACCTTTAA
    88801 TATCAATAGA CTTCCAATAT ATACCTAAAA GTATAAGACT AGATATACGG TCAAAGTTAC
    88861 CTTCGGCATT AAACTTTTTA AGTTCAAGAA TTGTTTGATA ATCAAGAAAT CTTTCAAAAA
    88921 CATAAATATC TTCTCCAAAT TCATTCTTAC CAATAACTTC ATATAAGAAC TCTTTAAGAA
    88981 GTCGAAGACC ATCTAGTTTC TTAGGACCAC TACCAATATT ATAACCATAA CTAGTACTAA
    89041 CTTTTTCTTT AACAGCAGAA TCCCAAACAT ATAAAGGTTC ATAACCTAGA TATTTAGTAG
    89101 CTTTCCATTT ACGAAAATTA GAAACAGTTT CACCACGATT TATTTCTACA AGTCCAGTAC
    89161 CAATACAATT ATACCATTTA CATAGTCGAT AAAACTTTTC ATCAGCTTCT TCTAGTCGTT
    89221 CAGTACGTCC ATAATATGCA GCACACAACT TAGGTTTAAA TCCATTACGT TCTCTAGGCA
    89281 TTTCAATAAC AAATATACTA TTATGAGAAT GTCTATCAGT AATTTCTTTT TTATCTTTAT
    89341 CAATACCAAC AGGGTCATAA ACTGCAACAT AAGTACCGGG AAGAATACTT CTTATAAGCC
    89401 TATCGCCAAT ATATGTTTCT TCATATTCTG GAGCAAACCA AACTCTTATA CAACCATGAG
    89461 GGTCTTCGTT ACCACGTCTA GGAACTCCTT GAATATAATC ATAAGTTTTC ATATCAGGAT
    89521 TTTCAATTCT TATACGAGCA TTAGATTTAA AATAAATCTT TTTAGTTCCA TCTTCAAATA
    89581 GTTCACCATC AGTATAAAAC TTATAACTAT TATCAACTCT AAGTTTATCT TCAAACTTAT
    89641 TAAGAGCTTC ACTACTAAAT ATATTTTCAC TAGCACTACT AAAAGATTCA GCAGGAAATA
    89701 AAGCACGCTG ACCAAGATAA TTAAGATATT CTGCAAAAGT CTTAGCAGTC TTTTTCTTTT
    89761 CAATTCTTTC TCGTGCAGCA AGCTTAAGTC CTATTCGTAG ATTACTATTT CCATCTTCAT
    89821 CAAATCCTTT AACTCCATCT ATCTCTCCTT CAAGACCCCA AGCATAAGAT TTAAAGAATC
    89881 CACAAACTTC ATTACGAGCA TCATTATCAA AAACATTTTC AAAAGCCATA AATCCAAATG
    89941 CTCTAGGATT ATAAAAGTTT TGTTCAAATA TTTGCATATT AGCAGCAGTA GCAGTTCCCC
    90001 AAGCCATAAG AGTACCAGTA GTACGAGTAC CAACAGTCAT TGTAGGTTCG GTTACATTCA
    90061 TAAACTCATC AAAATTCTGC ATTGTAGATA GCTCTTCAAC TTTAATTGTA ACAGCATCTT
    90121 TACCAATAGC ACAGTCAGGA TTATTATTAG CACTAACACT TAAAAGAGAA CTAGACCAAC
    90181 TATCATCAGC TTCAACTCCA TTTTTCATAC GATAACCAAG TTTAAAACTA TCAGTAGTAG
    90241 GACTATATAT ACCTCTTTTA AACGGAGTCT TTTCTTCAAA GAACTTTAAG TTATTAACAG
    90301 CAAAATCACT TAAACCACCT TGTTTAATTA AGTATTTATT ATCAGCCGCA ACATGAATAA
    90361 CAACTTTATG TTTAGATAAG TTAACTTCAT TAGAACTATC AGCAGCCATA ATATAAGAAA
    90421 AACCTCCACG TCGAGTTTTA TCAATAATAA GATGTAAACC ATTACGTCTA CAAAATTCTA
    90481 TAATTTGCCA AGTCCAAAAT TGAGCATCAA TAAAACTAGG AAAACTATAA ATTTTTTTAG
    90541 CAGTAGCTCC ATGTTCAGTA ACAATAACAG ATGATTCATC TGTACGTTCC ATACGAGTAT
    90601 AATTAAGAAA ATTATAATGA CCACCTGTTA TCCAAACATC TTCTATACTT CCATCTGGAT
    90661 TTTGCCAACA AGGAGCAGAA AAACCATTAC GTCGTCTATC ACATTCTCTA CGTCTAAATT
    90721 GTCTATGAGG AATACTATCA ACTTTAAATT GAGTATATTT ACCTGTGGCT TGATATGTTC
    90781 TAGCAGCTTC ATTAAAAAGT TCAGTATTAA CAAATTTGCC AGGTCTAATA TTTAAAAGAA
    90841 AGCCACCACT ATCTCCAATT AAAAAGTTAT TATGAGGGTC ATACCATCCA CAATCACTAG
    90901 CTTTCTTATA CTTTTTCTCT TTATCAGGTT CTTCAATGTA TTCTAGAAAA GGATATTTAC
    90961 CATCAGCCAT AATATTTTAT TTAACTAGTA AACAAACAAC AAAAGCGATA GCGCAAACAG
    91021 CACCACCGCT TACCAAATAT CTATTCTTAC GTTTAATACG TTCAATAGAC TTATTTAAAT
    91081 TATCATTTAC TTTATTACTA TTATCAAGAT TATTTTGTAA AATTTCAACT TCTTTATAAA
    91141 GAGCATTATA TTTAATCTTA TGGAGATTAA TTATACTATC TTGTTCGTTA ATAATATCTT
    91201 TATAAAGTTT AGCTTTAATA ATTTTAGTAT TAGCAATCTT AATCATATTA ATAGGAACAA
    91261 GAACAGTTGT ATCAGTAGTG TTGACTCCCC GTGGAGGATG CACTACATTA TCAATCTCAC
    91321 TCTGACACCA ACTTCTTGAA TAACTCCCAA GTAGCACTGT CATTAAGACT AATAACTTTA
    91381 TCTTCAATAT CTTTTTCATG TTCTTTAAGT TTATAAACTA TACTTTCTCT TTCAGTTATA
    91441 ACTAACTGTA TAGAATCAAT CCGAACATGA TTAATAGCAG TGTCACTTTT ATTATATGAA
    91501 TTGACTTCTA CACTAAAACG ACTTATTGAT AAATACAGAG TAACACATAA ATTAATAATC
    91561 GCTATTATAA ATATTGCTAT CAGCATCTTC TTCATGATTC TATACAGTAT TAAGTTAATC
    91621 TTTTATTTCT ATAAGTTTAT TAAGCAAATC AAGATTCCAT CTACCAGTTT CTTTAAGACC
    91681 AAGAACTCTT TGAGCCATCT TGATAGCAGC AACTTGACCA CAATTTACAT TAGTATCAAA
    91741 TAATTGTTCA GCAACTCTCT GACTATTAAA ATCATCAAGT TCAAATACAT CCCAATAACC
    91801 TATTTTATAC TTTTCCCAAA CAAGTTTTTG AAGTTGAACA TCATTATCAA GCTTAGACTT
    91861 AAACTCTTTA CTACCAACAG TATAATGTTT CTTATAAGAA TCAATCATAG TCCAACCTTG
    91921 CCAAGTAGGA TTATATTTAC GACTGATACC TCTATAAGTT TCTCCACCAG CATCATCTTT
    91981 ATCGTTTACA TAACCACCTT CTTTAATAGA TAGTTTTTTA AAAGCATCTC CAAAGTAAGC
    92041 CATAATTTAA TTTATATAAG GATTAGTACA ATATCTAAAA CAATCAACAG CGTCATAATA
    92101 TTCATCTTCA TCAAATTCTT TAATTGTAAC CCAAAACCAA AGAACTTTAA TTTGAACTTT
    92161 ATAAATCAAA AATTCAAAGT CATCACCAAT ATGATGTTCA TCGCCAATTA ATCTTATATT
    92221 TTTTCTACGA TTAATAATAT ACATAACTTA TTCATCAAGA GTTCTACGAA TCCAACCTCT
    92281 AAGAAATTTG ATATTGTTTC CTTTTCCGGC AATATCATTA TAATATCTAA TACGTTCAAG
    92341 TTTATATTTA GCTACAAAAT AATCAGCACT AATTGTAGTA TCAGATTTAT AAGCGTTAAG
    92401 AGAATCTTGA GTTCTACGAA GTAATTCTTT AGTTAAAACT AATTCATTAA CAGCAGTAGA
    92461 ATCAGTAACA GGAACATAAC GAATTTCAGG AACTGGAGTA ATACGTTTAG TACATCCACT
    92521 GGATAAACAA ATAGCAAATA TAACTAAAAC AATAAAACCA ATAATTACTC CAATTAAATT
    92581 GTCTTTATTT AATTTCATAT AGCAAGTTTA AATTGACTTT GAACACCACT AGCTTTAATT
    92641 TGTAATTCTC TATCTTTAAG AACTTTATTA ATATCATCAC GTAGATAATT CATAGTAAAG
    92701 AATTTAGTAG TTTCAACAGG ATTTTCTTTA ATATGATAAA GACCGTCAGA AAATCTTTTT
    92761 GGCATACCAT ATTCATTAAG TTCAAAATCA CTATCAATAT GACATAACCA AATACCTTTA
    92821 ATAGTTAAAC CAAGTATATA TTCAACAGCA AAAGCATACA TACTAAGTTG AAGATTATAT
    92881 ATAGCACCAT TACAATTAGG AAGATGATTA AGAGGAGCTA AAAGTCGTTC ATCTTTATCA
    92941 ACCCAAACAT TAGTTTGTTG TGCAGGTTTA ACTGTTTTAT CTTTCTTATA ATATCCACTA
    93001 CTAAATCTTA ATCCACCACG ATTAGTTTTC CAATCGCCTA CAACAGCACA ATTAGTATCT
    93061 TCATTAACTA GAAGAATATC AATAGTTCCA CTAATTAACC AATCTATAAG AAACATACCA
    93121 ATCTCACTAT AAATCTTATA TCCTCTTTCA GTGTACATTT TAAACGCATC ATAAATAAGA
    93181 GGATAACGAT TATTAGTAAG TTCAATAAAA TCTTTAAGAT TAAGAAGTTT ATAATTAGCA
    93241 CCAAAATTTG GAATATCAGC AATAGTAACC ATTACACCAT CTTCTCGTTT ATCAAGATAA
    93301 TTAATAGCTT GTTGAAACAT AGATGCCCCT TTAACGCCAT CTTCAAGACC ATTATGAGTA
    93361 TTAGTTCCAC GTTCACAAGC TTCTTTAGTA ATAGTTAACC ATTGTTCCTC TAGTTTCTTC
    93421 TCACTTATTC CTAGTTCTTT AGACTTTTTT CTCAACCAAT AGTTTTTATC GAACTTCGGT
    93481 TGATATCCAT GAAGGATAGT AGTGGTTGAA ATATAATCAT TACCAAGACT ATCGTTATAC
    93541 TTATGTTCTT CTTCATGAAA AATAAGTCTA ATATCATTAT ATCTTTTATC TTTAAGTTCC
    93601 ATATTAATAT TATTAAGTTC AACACTAGCT TAGACCCGCT TCGGCACTAC GTGCCTACGC
    93661 TAGACTCCCC GTGGAGGATT GAGTAGATTA GCATCAGTTT ATTCCTCAAT CATACTACTA
    93721 GTAATTTCAA CTCCACCTCT ACCAGCAACA TTCTCTTGTT CATACAGAAG ATTTTCTTTA
    93781 GCAACATTAA GAGCTTTAAT CGTGTTTGGA AACTGATTAG CTAAATCATT AATTTGTTTC
    93841 ATATAACCAA TAACAACTGG AACATCTTCT AGACTAGCAC CATCAGATAA CTTGTCATTC
    93901 AACAATTCAT TTAACTTGCT AGCAGCTAGA GCAACATTAT GAATACCACG CTTAATATTA
    93961 AGAACAGCTT CCATACCAGC TCCAGCTTTT TGATTATAAT ATCTTTTAAT AAGTTTCCAA
    94021 ACAAGAATAT CAGGTTGATA ATTTTTAGGT AAATCAAAGT TTTCAATAGC TTTCTTAAGA
    94081 GCTTCTTTTT CACTAAGACC TTTTGGTAGA CACGGACCTT TAGGGTCACC AAGATAATAA
    94141 ATAACTCCAA CTTCTTTAAC ATACATCTCT TTATTAGGAG ATTTATCTCT AGTATAAAGA
    94201 AGACTAACAT CTCTATCAAG AAGTTGTTTA AGTGTAGGAG CTTTTGGCAT ACCAGTTTCA
    94261 TCTATGGTCA GCATCCAATC CAATTCCAAA CCGTTCATAT ATTTCTTCTA CTTCTTCATC
    94321 AAATTCAATA ATTTCAAGTT TACCCATAGC ATATAGCCAA AGATTAGCAT AAGCAGCACT
    94381 ATGTTTTTTA CTTAGTTTAA TCCAAATAGG AAGAAGTTTC TTTTTAAACT TAAGTTCAGT
    94441 CTTAATCTTT TCTTCTTCTT CATAATGTTT TTGCTTTTCT TCTTCCATAA CTTTAGCAGT
    94501 ATATTCTTTA TACTCTTCTC TAGTCATAGT TTTTCTAGCT TCTTTAAAGT CTTTATAATG
    94561 ACTAATAAGT TTGGAACGAT ACCAATTCTT TTGAATAGTG CCAATATGAG GAATAGCAAC
    94621 ACATTTATCT TTTCGTATAT TAATACTAGC TTCTTTTTCA AGACTTTCAA TAATAGATTT
    94681 ACAAAGTATT CTATCATCAC CTTGAAATCC AATATCATCT AATATATTAT TTATATCTTT
    94741 ATAAATAAGA ATATAATCAT CATCAAAATC TTCATGAGAA CTAGTATTAG CAATATTAAA
    94801 ACTAGTATTA GTCTTAAAAT CCATAATTGA AAGTTTAAGA ACTCTTCTTA GATTACTACT
    94861 ATAAACAAGA ACACAAGTAC CTATAATTTT AAATTATACA TAAGTAGTTT TAAGAAGAGT
    94921 TCGATTATTT AGACGAAATG GCTAATTAGC TTTTTCAGCA GAATGATAAA CAAAAGGATT
    94981 AATAGCTTTA TGTTTATCAG TAATAGCAGC TCTTAAATCA TTAATAGCTA TAACTTTAAA
    95041 TTCAACAAAC CAAACTTTTT GTCCTTTTGT ATATCCTTGA TTTTGTCCAA AAGTACCAAC
    95101 AGTAATAGAA CGAGTTAGTT CAGTATCATT AGTAATATAC TTATTAACAA ATTGAGGGCT
    95161 AAGAACATTA TGTTTAAGAT AAAGATGATA ACCACGCTCA AGAGTAGAAC GGTCAATAAT
    95221 AATCTTATCC ATTTGATTCA TACCAATAAG TTCAGCATCT TCTTTACTAA TTTTAGCAAT
    95281 AATTGGCATA ACCTCAACTG TACTAACTTT ATTATTAATA ACACCAAACA AACTTTCATT
    95341 TTGGCAAAGA GCAACAACAC AATAGTGTTT AGCAATAACT ACATTAGTAA GAATAGCGTC
    95401 AAGTGCTTCA CTTGTTATTT CGCTAATGTC AGTAGGTATT TGAATACCAA AATCTTTAAA
    95461 TTTACTTTCA ACTTTAATCA TAACACTAAA TTATTTAGTT TTAATAATAC TATCAATACC
    95521 AATATTTCCA AGTTTAAGTT TACTAGGAAC TTTAACTTCT TTTTTATTCC TTTCTCCACT
    95581 ATGAAATTCT CTAGTGTATT TAGGTTTAGT TTCACTTTTA TCTTTACCCA TAACTTAATT
    95641 GTTTTTAGCA AATGTAAGAG TTTGAATGAA TCTACCAAGA GAAAAACTAT TTTTAACATT
    95701 TCAATCGTAG AGGATTATAT GATTATAAAT ATGCAAGTCA TACTCCCCGT GGAGGATGGA
    95761 GATGAGTTAG ACTTAATCAT ATTAGTATTA ATGATATTAA TAGAGATAAT GATATTGATT
    95821 ATAGTATTGA TTAACTTGAT GTGATTGATA CTGATTGTAT TCATCCTCCA CGGGGAGTTT
    95881 AGCGGAGAGC GAAGCTCGGA GCGGGTCACA GCGAATCTAT TAATGTGATT ATATTAATAT
    95941 TATATATAAT ATATATCTAT ATAGATACTA TTGCTAACTT ATAATTACTT GATTATCAAT
    96001 AAGTTATAAA TACTAATTTA TACCATACAT GGAATAGATT TCGCTATTTA TTTGCTATAT
    96061 TTATACCATA CATGGAATAG ATTTCGACAT TTCCTAGAGT AATATATTTT TATGTTAAAC
    96121 TTAATACTAT TATTGTTATG ACTTTTAAAG AAGATTTTAA ACCTACTAAA GTTTATAATA
    96181 AACTTGTTAA TGATGTTTGT TATAATGCTG ATTGTTTAGA AGAATTTAAA AAACAAAGAC
    96241 TTGTTGTTGC TAATCCTTTT AGTTATAATA AAAGTACCAG AACTGGTATA GTTGCTGAAT
    96301 TTGATAATGG TTATCATCTT AGTAAAGAAG TTGGTATTAA ACGTAATTTT GTTACTATTG
    96361 GTATGAGAGT TTGGGATATA ATAAGAAAAA ATAGATATGC TGTTATTATT TCTTTTATTG
    96421 GTTATATTGC TGAAAATATT AAATTTAATA GTAATGTTAT TTATATTTCT CATGATTTAA
    96481 TTAAAGGTTA TGGTTTAGTT AAACCTAATT ATAGAGATTA TTATAATGCT ATTGCTTATC
    96541 TTGAAGATGA AAATATTATT AAAAGAACTA ATATTAGAAA TATTTATGTT GTTAATCCTA
    96601 TTTACATATT TAGAGGTGAT GTTAACAAAC TTATTAATAT TATTAGTGAA GCTAAATTAA
    96661 TAAAAACTTT TGATGATAAA GATAGACTTA TAGTTGATAA ATTTATTTTA TTTAAAAATG
    96721 ATACTGATAA AGGTATTGTA ATTGCGAATA AAGATTTGTA TGCAACTGAA GTTATAGATA
    96781 TTGGTGAGGA CTGAGTTAAA TGCGATGATA AAAATGATGA TAATTATAAA GATGAGGGCG
    96841 AAGATAATGG AAATAATGAA GATGAAGGTA ATAAAGGTAA CGATAATGAA AATGAAATGA
    96901 AAATGAAATG AAAAGTTATA ATGAGAGTTA TAGTGAAAAT AATAGTAATG GTAATAATAA
    96961 TGAAGATGAA GGTAAGGGTT ATATAGATAA TGAAGAGAAA AGTAAATATA ATGGAAATGA
    97021 TAATGAAGAT GAAAATAAAG ATAATAATGG TAATGATAAT GGTAA
//
