# Supplementary material for: ΦCrAss001 represents the most abundant bacteriophage family in the human gut and infects Bacteroides intestinalis
Source: Nat Commun. 2018 Nov 14;9:4781. doi: 10.1038/s41467-018-07225-7 (PMC6235969; doi:10.1038/s41467-018-07225-7)
Supplement: Supplementary file 8 — Source Data [file 41467_2018_7225_MOESM8_ESM.zip › figure_3c_ERR843986_ms_1.gbk]

LOCUS       ERR843986_ms_1-RC     95124 bp    DNA     linear   CON 01-APR-2018
DEFINITION  ..
ACCESSION   LOC_1
VERSION     LOC_1
KEYWORDS    .
SOURCE      . (unknown)
  ORGANISM  .
            .
FEATURES             Location/Qualifiers
     CDS             complement(85..345)
                     /locus_tag="LOC_1_93"
                     /product="Putative lipoprotein OS=Bacteroides fragilis
                     (strain 638R) GN=BF638R_2559 PE=4 SV=1"
                     /protein_id="LOC_1_93"
                     /translation="MDNQLKFHETLTVEQFKAAQHVDKIQVKQNPKTNKLFFTFGAKT
                     GAVAVKGIPQHPMVSNVEAPDGTSFWLLHEESTGGAPVLATF"
     gene            complement(85..345)
                     /locus_tag="LOC_1_93"
     repeat_region   complement(457..498)
                     /rpt_type=direct
     repeat_region   complement(463..495)
                     /rpt_type=direct
     CDS             555..860
                     /locus_tag="LOC_1_92"
                     /product="Hypothetical protein"
                     /protein_id="LOC_1_92"
                     /translation="MKEKSYNLFGSTWRIQFVDEVVDENDRWLFGETESPSRVITIST
                     KKPDGSKLSKDEIELTVLHEIVHSIFQTGQYMGCDNDEPLVEWTARCLKALKEQHII"
     gene            555..860
                     /locus_tag="LOC_1_92"
     CDS             1272..1421
                     /locus_tag="LOC_1_91"
                     /product="Hypothetical protein"
                     /protein_id="LOC_1_91"
                     /translation="MKRVIEEVIKNVNIVKCEGAICVSVNSNDRRYYAQGVSSRMLDV
                     KRYKV"
     gene            1272..1421
                     /locus_tag="LOC_1_91"
     CDS             1418..1834
                     /locus_tag="LOC_1_90"
                     /product="RHS repeat-associated core domain-containing
                     protein OS=Dyadobacter soli GN=SAMN04487996_110276 PE=4
                     SV=1"
                     /protein_id="LOC_1_90"
                     /translation="MNKLKSSLLWLWQLPQNLCGIIYRSISKDNRICVIENDDSRSVG
                     AKVYLQRAKGGVTLGKYVFINQDYTDKKAVIKHECGHVKQSKILGPLYLLVIGIPSIL
                     HAWLNNYIGCCWKNGKYNYYHFYTEKWANKLMGIES"
     gene            1418..1834
                     /locus_tag="LOC_1_90"
     gene            1966..2037
     tRNA            1966..2037
                     /product="tRNA-Gln"
     CDS             1980..2192
                     /locus_tag="LOC_1_89"
                     /product="Hypothetical protein"
                     /protein_id="LOC_1_89"
                     /translation="MVITPDFGSSNVGSIPAGTTINALLVQWIVHESSKLRMIVRFYQ
                     RVHFEGGFFFCFMIFKDWTIWSVKIG"
     gene            1980..2192
                     /locus_tag="LOC_1_89"
     gene            2046..2117
     tRNA            2046..2117
                     /product="tRNA-Arg"
     gene            2200..2273
     tRNA            2200..2273
                     /product="tRNA-Glu"
     gene            2387..2463
     tRNA            2387..2463
                     /product="tRNA-Asp"
     CDS             2600..2914
                     /locus_tag="LOC_1_88"
                     /product="Ferredoxin-thioredoxin reductase, catalytic
                     subunit OS=Bacteroides thetaiotaomicron
                     GN=ERS852461_00457 PE=4 SV=1"
                     /protein_id="LOC_1_88"
                     /translation="MVQIFRKEGWVLNPNDRVVNAILKRCEANNGECPCHNTGEDKKC
                     PCSDYREKDICHCNLYLKREQLMPDIDLSKLPTGMDLEDFIRAWQVAQESPKIVIESV
                     PK"
     gene            2600..2914
                     /locus_tag="LOC_1_88"
     gene            2916..3002
     tRNA            2916..3002
                     /product="tRNA-Ser"
     gene            3009..3082
     tRNA            3009..3082
                     /product="tRNA-Pro"
     gene            3089..3159
     tRNA            3089..3159
                     /product="tRNA-Ala"
     gene            3231..3304
     tRNA            3231..3304
                     /product="tRNA-Val"
     gene            3311..3382
     tRNA            3311..3382
                     /product="tRNA-Asn"
     CDS             3405..3737
                     /locus_tag="LOC_1_87"
                     /product="Hypothetical protein"
                     /protein_id="LOC_1_87"
                     /translation="MKEIRSKMIVEDRTKVKAVHFKYPEMMNESAQEEIKNDYNELLS
                     LEEELYNAREVVRELEKKLTEKKKKFDEKTLLCTLEFETSEKEIVNYESYVLLKGMGN
                     DTLGHYNT"
     gene            3405..3737
                     /locus_tag="LOC_1_87"
     gene            3742..3812
     tRNA            3742..3812
                     /product="tRNA-Trp"
     gene            3821..3892
     tRNA            3821..3892
                     /product="tRNA-Ile"
     gene            3900..3972
     tRNA            3900..3972
                     /product="tRNA-Met"
     gene            3975..4050
     tRNA            3975..4050
                     /product="tRNA-His"
     gene            4056..4129
     tRNA            4056..4129
                     /product="tRNA-Ile"
     gene            4139..4211
     tRNA            4139..4211
                     /product="tRNA-Lys"
     gene            4218..4289
     tRNA            4218..4289
                     /product="tRNA-Lys"
     gene            4403..4475
     tRNA            4403..4475
                     /product="tRNA-Phe"
     gene            4485..4559
     tRNA            4485..4559
                     /product="tRNA-Leu"
     CDS             4635..5087
                     /locus_tag="LOC_1_86"
                     /product="Hypothetical protein"
                     /protein_id="LOC_1_86"
                     /translation="MIETFGENLLEGFEHETVSHEGNQFREFLCVLEGFKTKFKNLHW
                     SAYSNSIHVRIDELIDEISDYQDILAEEVQGIEGQFEPNFLKGTNFDFTCPHEAINNL
                     ISRTDTFYSKLPQTSDYAGVRSECEAFITQLHKLKYLFNLCKKGYMGD"
     gene            4635..5087
                     /locus_tag="LOC_1_86"
     gene            5092..5175
     tRNA            5092..5175
                     /product="tRNA-Leu"
     gene            5180..5251
     tRNA            5180..5251
                     /product="tRNA-Thr"
     gene            5396..5467
     tRNA            5396..5467
                     /product="tRNA-Gly"
     gene            5475..5544
     tRNA            5475..5544
                     /product="tRNA-Met"
     CDS             5555..5713
                     /locus_tag="LOC_1_85"
                     /product="Hypothetical protein"
                     /protein_id="LOC_1_85"
                     /translation="MNNMEKEKTLITCIIGSTVREVIKQAQELEIKREDIVSMFPLGG
                     QIYLVFYK"
     gene            5555..5713
                     /locus_tag="LOC_1_85"
     CDS             5728..5976
                     /locus_tag="LOC_1_84"
                     /product="Hypothetical protein"
                     /protein_id="LOC_1_84"
                     /translation="MEEKKTKEPQYNEPKMMLYLAVYSAVGKYKSIRRAIRKGHVTSW
                     GEEVPKRPFNNRKRTSGRELQITKERIYGELKYRSQAV"
     gene            5728..5976
                     /locus_tag="LOC_1_84"
     CDS             5942..6175
                     /locus_tag="LOC_1_83"
                     /product="Hypothetical protein"
                     /protein_id="LOC_1_83"
                     /translation="MENLSTEVKQFELETPKEEYNNIPVVYCKHCLSLAIRNSDGIDY
                     CDKCGGTETGEAHIHEWEKMYGQKYGGNYLTEK"
     gene            5942..6175
                     /locus_tag="LOC_1_83"
     CDS             6121..6507
                     /locus_tag="LOC_1_82"
                     /product="Hypothetical protein"
                     /protein_id="LOC_1_82"
                     /translation="MGENVWTKVWWKLSNRKIKMGEKNNMKVVKGGKAAPEVRKLSYE
                     ELENTAHQLSEQSRQLYMQNQKLNQALQEANLANFYERLKWLWTVITSTTPYISEEFK
                     HKCGAEFEVLMTQPEQEPEEEVKEGE"
     gene            6121..6507
                     /locus_tag="LOC_1_82"
     CDS             6511..6894
                     /locus_tag="LOC_1_81"
                     /product="Hypothetical protein"
                     /protein_id="LOC_1_81"
                     /translation="MAKQVDSIVRIPCKVDGKFFRYWFEFLQPFHNLTEREMDVITSF
                     VKQRYELSKVIKDNEILDKVTMSEDTKKKVREECDISLPHFQVIMGKLRKNKVIIDGK
                     INPRYIPSVDEENGSFKMMLLFDFS"
     gene            6511..6894
                     /locus_tag="LOC_1_81"
     CDS             6891..7175
                     /locus_tag="LOC_1_80"
                     /product="Hypothetical protein"
                     /protein_id="LOC_1_80"
                     /translation="MIYSEAIKQVSIELGLPPQVVKEAYESYWTFIRNNIKALPLKED
                     LSKEEFDKLRTNFNVPSIGKLSCTYDRMIGVKKRFEHIRKLRDDYNNQES"
     gene            6891..7175
                     /locus_tag="LOC_1_80"
     CDS             7150..7560
                     /locus_tag="LOC_1_79"
                     /product="Hypothetical protein"
                     /protein_id="LOC_1_79"
                     /translation="MITTIKKVKPMFNNMVVTLNKYPTDLKTTGGIIDSTRAGSVKEY
                     QTVVAVGPMVRGIEVGDIVYINPKRYAVMQHKPGSLQDGVIKDNPVIGYKFDIMDIDG
                     VEHMMIQDGDVKFVAEIEEFEENPAIVTGPQLIV"
     gene            7150..7560
                     /locus_tag="LOC_1_79"
     CDS             7615..8142
                     /locus_tag="LOC_1_78"
                     /product="Hypothetical protein"
                     /protein_id="LOC_1_78"
                     /translation="MRLFKRDGYNLVISDEAYALKAFRQIWNRDKSLSKERAITELGY
                     CYFMEDSRSDYKYIIDEGERKEAIKQGEGMKPSWEPDTTVKEAQALYASFKTTSELLL
                     EDTRTLVDKYRLKLRSMDLEELDIKETKELGAIIKLIPSMVKDLDEAERAIAKELAQN
                     DRVRGAQEKAIYEDL"
     gene            7615..8142
                     /locus_tag="LOC_1_78"
     CDS             8139..8453
                     /locus_tag="LOC_1_77"
                     /product="Hypothetical protein"
                     /protein_id="LOC_1_77"
                     /translation="MTNIIEGLNQYYESFPNRRKGYFVLHKIIDTNPVVKSQKTYRMQ
                     VWFVNKKDRIPAFGAEYSGRIVTDAEESKVISELTTAITKSLLEYINTEKFKELCYDS
                     NE"
     gene            8139..8453
                     /locus_tag="LOC_1_77"
     CDS             8437..10704
                     /locus_tag="LOC_1_76"
                     /product="Hypothetical protein"
                     /protein_id="LOC_1_76"
                     /translation="MIPMNKYQTELTKELMNTLPQEVQEQLLETLTTVEFVKRLISPN
                     RPYARDLPRDEKGRIIVDITNPHIIEDADYFRQPALHFLKHGCYTFLKPNSNPNSEFR
                     RHWDEEQRRCYEGYVRESDGEWVTGFNYWFMNYCPMMVNKLIEGRKKAIRIEAFPFFF
                     EGIYWRFHYLWQARESGKHAIELAKRGCAKSYSLAAIMSHNLILGESEESKRRVITVL
                     TAYQKEYLKDDKDGTLSKFKPSINFSFSNTPFPHLMLKNSPNEMSWQMGYKDEYGIEK
                     GSLNQVLAVSAKDDSEKLRGKRGWILFEEMGSFKGLLSLYDITRKSVEDGDYTFATMY
                     LVGTAAESESDFSSAKTLLYNPDGYNILSVDNVFDRPKQGKPKFGFFFPSYVNRAGCY
                     NKDGVSDVVKALIEILIARYKAKYSTDPKSVLRVIAEDPITPAEAIIKVKAAYFPITA
                     LTERLSQLDQDVYAYDDVYIGKLVQNSNGVEFTPTSDVPIRKFGVENDTPGAVEIFEM
                     PEKDRNGKVPHTRYIIGHDPVDNDQAESSSLSSTFVLDLWTDKIVAEYTGRQAFADDN
                     FEIVRLLCLFYNAKCLYESNKKGIFAYFSKMNCTHLLADTPEFLRDKQLIKYNNFGSN
                     AKGVNASAAINAYANNLIRDWLMKPVTIVQNIDGEDQEVTVYNLNFLRNRALIEELIA
                     FNPEINVDRIRALGMVMLYREDKMVLYQGNPSRDSEEVPKDYLGNDKFFTENYRRVEV
                     PFQKPSKFSTEDAIR"
     gene            8437..10704
                     /locus_tag="LOC_1_76"
     CDS             10778..13198
                     /locus_tag="LOC_1_75"
                     /product="Structural protein OS=candidate division TM6
                     bacterium GW2011_GWF2_33_332 GN=UR43_C0022G0007 PE=4 SV=1"
                     /protein_id="LOC_1_75"
                     /translation="MADFLNFPRQMLPFSKKTKQWRKDCLLWANQKTFFNYSLVRKSV
                     IHKKINYDLLNGRLHMSDLELVLNPDGIKAAYIPDRLQHYPIMNSKLNVLRGEESKRV
                     FDFKVVVTNPNAISEIEDNKKNELLQRLQEMITDTSISEDEYNIKLEKLNDYYTYEWQ
                     DIREVRANELLNHYIKEYDIPLIFNNGFMDAMTVGEEIYQCDIVGGEPVIERVNPLKI
                     RIFKSGYSNKVEDADMIILEDYWSPGRVIDTYYDVLSPKDIKYIETMPDYIGQGAVDQ
                     MDNIDERYGFVNQNMIGDEITVRDGTYFFDPANLFTEGIANSLLPYDLAGNLRVLRLY
                     WKSKRKILKVKSYDPETGEEEWNFYPENYVVNKEAGEEVQSFWVNEAWEGTMIGNEIF
                     VNMRPRLIQYNRLNNPSRCHFGIVGSIYNLNDSRPFSLVDMMKPYNYLYDAIHDRLNK
                     AIASNWGSILELDLSKVPKGWDVGKWMYYARVNHIAVIDSFKEGTIGASTGKLAGALN
                     NAGKGMIETNIGNYIQQQINLLEFIKMEMAEVAGISKQREGQVSQRETVGGVERATLQ
                     SSHITEWLFTIHDDVKKRALECFLETAKVALKGRNKKFQYILSDTSTRVMEIDGDEFA
                     EADYGLVVDNSNGTQELQQKLDTLAQAALQTQTLSFSTITKLYTSSSLAEKQRLIEKD
                     EKQIRERQAQAQKEQLEAQQQIAAMQQQQKEAELLQKEEANIRDNQTKIIVAQMQAES
                     KADFDDGIMIDDYSPEAKANLAEKIREFDEKLKLDRDKLNLEKRKAETDASIKRQALR
                     KRSSTTNK"
     gene            10778..13198
                     /locus_tag="LOC_1_75"
     CDS             13204..13497
                     /locus_tag="LOC_1_74"
                     /product="Head fiber protein OS=Yersinia rohdei
                     GN=ERS008555_01269 PE=4 SV=1"
                     /protein_id="LOC_1_74"
                     /translation="MKTIRTLKISPNAPDTNSVWLYKGTMKYFNNGEWETVGGESEPY
                     VLPAATISTIGGVKKATNVDNLATGAELATVVTKVNAILSALKVADIMVGDSN"
     gene            13204..13497
                     /locus_tag="LOC_1_74"
     CDS             13504..15870
                     /locus_tag="LOC_1_73"
                     /product="Hypothetical protein"
                     /protein_id="LOC_1_73"
                     /translation="MFFTQEDYRKIEKWLLANSVKDTEFAGASLPLKGNETVAFVQDG
                     KNVNVFLKDLIEQIFLLGVSDFLNVTDKYGESRISLTQAIQLIPYKSRKIGQVITFLD
                     EDGEWKLFQFQGERVNQWNNATLWVDLIERIQGISIIYSEDITATVDNLNQTSLTFAD
                     KNYNTTDYSGLGRVYLRKNIQRVQNPNTGIFYNTNLLTQQMISKENTIYIIQYDYNLN
                     KQTIIIPNNSVLVFEGGSISNGTITGTNTDIVSIDNNKIIFGEDTVITGIWSVLEIYD
                     SWFYSGEDDTLGIKSLFALCNDTVINNVFINLNHKVSVTTNNGDVINVPSNTTIFIEG
                     TIELLPNNFPRYNIIKIQDKNNIVISGNGKIVGDVRNHIGVDGEWGMGINILNSTDIR
                     ISKIKIDECWGDGIYIGQHNTESVLPKYIYIDDIVMSNNRRQGISVISAAYLFISNSH
                     LYRTGQISTTSPSAGIGIEPNDISFQRVKEIYIDSCVFEENIGGGILFHNLPENATVY
                     VNNCEFIKNNIRFGNCNGVSINSCNVDTINLVNNTSQQNIIMNSCVFNTLKETDSNKY
                     KPSFIFNRCLFNFPLSYHSSRNISIPDNSCMKVTLPENAAALLEVVFVGNYNAKNMNV
                     INRTLFNINENSSYIEARRVRTSLFRTDSTTYSYQRVDQTILFSNPIIDSSKRQVHFY
                     IKNASSANYRFSGTLSIKAIIKYNSSYDLNWNNIKLETVPVEQVTDNPVYDLITDGTI
                     AGSTEDFSKFAFSRGELMFDTTIERNIYSNGVTLINEDGTLLDKVTII"
     gene            13504..15870
                     /locus_tag="LOC_1_73"
     CDS             15970..17694
                     /locus_tag="LOC_1_72"
                     /product="Hypothetical protein"
                     /protein_id="LOC_1_72"
                     /translation="MAIQDKFNKPNVIYKITKDIDLEGGTLTIPAGCTLDFQGGSFSN
                     GTIDGNFCNIKGNYNIFRDNLKIKNIRNINVLWASISPLKEDNSPALQTLLNSIQAPD
                     NDTDINGISLYFNAGVYKFKTTITIPYSYSGMYIGTIAKGNNGATQLVFEGEETGTFF
                     LIKAQGTKIENIRFQGTGNNRSTNTGCTILDFKRNPTPNENIDNYNDTEPDIKFCTFV
                     SAHTCINLTGRQSHIKNNLFSMFLVGINIESLNLTGIGGGAVRSHQIHENQFHASNPG
                     NDFKEVDGCIVNKSEGCWFDIRNNYNDSMNLLYNGYLKQSIISGNYTPTSVNNYSFYL
                     KDVYHSVIENNHFIYNNNYVEGGQTYFASTLGMVIDGYCEHSRILNNTFYRCGKSAIS
                     CTDNISSFNDNEIRGNKFFRIGNSSEETPVVIDLRLYKPIFNNVITDNMYTKDDIDGE
                     FILIYSTYSQESNVVRNNYGSDRSVFGSTVNTPTGLVKSTGGVPSPEAGVQYYNRDWD
                     VPLFWDGTIFRNALGYIAGPLKGTTAQRPALTDSSKCIGYIYYDTTINKPIWWTGDKW
                     IDATGTPV"
     gene            15970..17694
                     /locus_tag="LOC_1_72"
     CDS             17708..21865
                     /locus_tag="LOC_1_71"
                     /product="Hypothetical protein"
                     /protein_id="LOC_1_71"
                     /translation="MKDIQQLIKKNSQEGRYEDIFPKTFIDAVLDKESGVTLTDILAM
                     FNMLFLSYNGSRSQTRLQVPSSLRREGLWVTYVLYDKTVVTEWYSAEAIDDTTFGDSA
                     NWRDGSNALVGDISISSDGYWVINGEVTNIKAQGEAGITPILRVGSNNHLQVSYTNGS
                     TYVDVSPNPVFTQFRVSNNKLEQSVDLGLTWTVASNYIAAWFRFTGTTGSSQADNVGK
                     IQISRDNGATWSDLSGEFTNSLHIKGYVATVGALPSTAVQGDIYGVGPTYDPSDTEHT
                     NPIYQLYVKNSTGWVNNGRFTSISAGVVQETGNSETAVMSQKAVSWKFLADKSFSGRC
                     SIDPNMLVSISSEGNFAGYNPASTYDAAWFQVMEDSGTINVTGATVKLMACFNSLEPV
                     EESFISILYNNQAIPAGTKLIIIDLEKAANEGKYPAYIDLVVTTDSIGATRKQVTELT
                     SEVESVKVNKGNDIQSLSSEINRNSCVRQSFITNINYTNQYVGFYSIVTNGIVNNPNY
                     TSYEYDMSKYNNKILHFKTYSSGSMWGIIFLDANGDIISKLYQSFSLGIPVANAIDND
                     IFIPFGSVKAYVNLANNAGYPVSVYYDSGERTSCEYDIVPVNLKVRDLATRIGEPVVM
                     LNHLVQLSGTEISPNGNILPSDGHHWDLAFLKLNPDNIDPVRLECNYPVFRWCWYNSD
                     ELNSTNYLGNNITGIPLEGATYCVLLFQKTEIANKQDYNNLRVYNQKGTLIDQEFALR
                     KLTYTPLPRVETVKGSWINSSGSVSVNSNFEYVKFNIPDINQDYALTSSVGGSTSLSL
                     LNFYDAEDNFLNSMFYVRTVPGGKAQEENAPFRCPAGTSYVLVNSALTTTEESIMVSQ
                     INWGDYYNLQNLETNNDGKSKLMKVHVYGVTTGNGTELFYVRTKYNDAKDIIMAYYTN
                     GNGLISPRAAYVGANTLTDAQIMTSTYLVSSHSDSTAPLFTMKEYWHLFAQHGYIIPT
                     LANSVNMTSADVGALWQDQLGRQYNIGSVTASTIQLLPVVTRGITEGTDSRSWKAPTG
                     PAITSLTYISGGVVTTPITTVTSYSSTQLRPIMKVHNRKMLADGVNLTKAGDYYCDEF
                     QVSESQIGYDPAWVDTWYPTPVLEGVPEMARFTWSYNFKGATCGVNTTIDIRRKVEAA
                     SYEATQQQTFFDTGDYKAMFIIPKAASQSGVALDKPFNSSSRESIGYGFYRNSTYLKD
                     VNKPIDRLIGYLHNPTTNDYLVGMAAGLSIVSGDTVPEKRNANIAIVPNDNDYHSRLG
                     SFSPSNINKFYIAAVNSYPFKDDNYNFPNTYFKEINYYVSYFDPAENVGQVYWYKDGS
                     NYVIYAHCQSEQDRIALKLPSFMEGLNVDIVEQTDGATLLSSTIQNGQLFVSYNNDAN
                     YIVLKTK"
     gene            17708..21865
                     /locus_tag="LOC_1_71"
     CDS             21950..22552
                     /locus_tag="LOC_1_70"
                     /product="Hypothetical protein"
                     /protein_id="LOC_1_70"
                     /translation="MKKYILFIILILIGAIAYLSYQNRQLTTKYETSIENIKAYDAEL
                     SGLTNDTKVYKLTIEQLNYFNDSITKKMKVVQKELGIKDKRLQQLQYEASHAQRADTI
                     ILKDTLFRDPQLRLDTIVGDKWFKTNLHLEFPSTIALKPEIELERYTFINGKRETVNP
                     PKKFWLFRLFQRKHIVVEVNVREMNPYVKNKTQRFIQIIE"
     gene            21950..22552
                     /locus_tag="LOC_1_70"
     CDS             22561..22875
                     /locus_tag="LOC_1_69"
                     /product="Cell wall anchor protein OS=Capnocytophaga sp.
                     H2931 GN=CGC52_07230 PE=4 SV=1"
                     /protein_id="LOC_1_69"
                     /translation="MIDIGIIVTAVVGIITTFASGWTAWFFTRKKYNAEVDNSLLENL
                     QKSLNFYRNLSDDNRQRLETILERNSKLEEEVLDLRKQVNDLTMSICLDLTCKVRQLV
                     KE"
     gene            22561..22875
                     /locus_tag="LOC_1_69"
     CDS             22880..23245
                     /locus_tag="LOC_1_68"
                     /product="Hypothetical protein"
                     /protein_id="LOC_1_68"
                     /translation="MKRTLNLGSLSRIVEGDPNEITDDEILVIKDKIIEGKIIDIQKR
                     VDGKLVSLITEKYTYTINPTPADAIVVINGSTTKSVRAAKGHTVTWSVSKTGFVTQSG
                     SDIISGDVLKNVTLVATEG"
     gene            22880..23245
                     /locus_tag="LOC_1_68"
     CDS             23628..23879
                     /locus_tag="LOC_1_67"
                     /product="NUMOD1 domain-containing protein
                     OS=Parapedobacter koreensis GN=SAMN05421740_110154 PE=4
                     SV=1"
                     /protein_id="LOC_1_67"
                     /translation="MSDVGKLNISKAHKEPRPYMRKKIVQLTKDGEILKVWNGIKEAA
                     NALNLNHSNISAALTKNGRHRTCGGFKWEYYEITFKENS"
     gene            23628..23879
                     /locus_tag="LOC_1_67"
     CDS             23851..24312
                     /locus_tag="LOC_1_66"
                     /product="Uncultured bacterium extrachromosomal DNA
                     RGI00163 OS=uncultured bacterium PE=4 SV=1"
                     /protein_id="LOC_1_66"
                     /translation="MKLLLKRIAKKENYTIGNLYVNNVFFCNTLEDKDRGLYQTQSLL
                     EIQSKKVYGQTAIPYGTYKIDMNTVSPKFKDRSWAKFCGGKLPRLIDVKGYEGVLIHV
                     GNKAEDTLGCILVGENKIKGQVINSTATFQELYSVMLKAKLLGEELSLTIE"
     gene            23851..24312
                     /locus_tag="LOC_1_66"
     CDS             24468..25637
                     /locus_tag="LOC_1_65"
                     /product="Hypothetical protein"
                     /protein_id="LOC_1_65"
                     /translation="MIGELSEDLIMTGDEIDVENLFSDDGGEEETQVTPPAPKEKEDK
                     ENEKTTEEEEINPDDLFDNPESVGSGKDNQEEEEDTQSEKDKGTSPKTNFYSSIASAL
                     KEEGIFPDLDDDTLNGIKTPEDFAEAVEKTVQARLDERQKRIDAALQADVEPDEVRRY
                     EQTLANLDAIKEEYITDETEKGERLRKNLIYQDFRNRGYSEARAKREVEKSFNAGTDI
                     EDAKEALESNREYFSTQYQDLIKEAQEEAKEEQRKIKEEAAQLKKSMLEDKEVFTGIT
                     LDKTTRQKAFENITKPVFKTEDGEYLTAIQKYEMDNPVEFRKYLSVLFTMTDGFKNID
                     GLIKGKVKKEVKQSLRELEHKLSSTARNSSGNPRYVGGVEEDAESYIGKGWDLDV"
     gene            24468..25637
                     /locus_tag="LOC_1_65"
     CDS             25649..26182
                     /locus_tag="LOC_1_64"
                     /product="Group I intron endonuclease OS=Chlamydia
                     trachomatis GN=ERS095037_01004 PE=4 SV=1"
                     /protein_id="LOC_1_64"
                     /translation="MYKSGIYLWVNKITGKVYIGQANDLDRRRKDFYNFNRHYGGIYI
                     DRARIKYNIPEIWEYKVLAYCHLDSLNLLERTFITHFKDNNYSLYNMTTGGSREYQLL
                     PEVVTEMKKKCRVNSDSNKEVIQMDLNGNTIAEYRSTREAEEHTKINHVSISLACRGK
                     NGTSGHRSHRFLWYYKK"
     gene            25649..26182
                     /locus_tag="LOC_1_64"
     CDS             26207..27721
                     /locus_tag="LOC_1_63"
                     /product="Putative structural protein OS=Azobacteroides
                     phage ProJPt-Bp1 PE=4 SV=1"
                     /protein_id="LOC_1_63"
                     /translation="MAGKLGKFQMLGFQHWKGLTSDNHLGAIFQQAPQKATNLMVQLL
                     AFYRGKSLDTFLNSFPVREFEDDNEYYWDVIGSSRRNIPLVEARDENGTVVAAGAANV
                     GVGTSPFYLVFPEDWFADGEVIVGNLNQVYPFRILGDARMEGTNAVYKVELMGGNTQG
                     VPAERLQQGERFSIEFAPVEKELSRKVGDVRFTSPVSMRNEWTTIRIQHKVAGNKLNK
                     KLAMGIPMVRNLESGKQVKDTANMWMHYVDWEVELQFDEYKNNAMAWGTSNRNLNGEY
                     MNFGKSGNAIKTGAGIFEQTEVANTMYYNTFSLKLLEDALYELSASKLAMDDRLFVIK
                     TGERGAIQFHKEVLKTVSGWTTFVLDNNSTRVVEKVQSKLHSNALSAGFQFVEYKAPN
                     GVRVRLDVDPFYDDPVRNKILHPNGGVAFSYRYDIWYIGTMDQPNIFKCKIKGDNEYR
                     GYQWGIRNPFTGQKGNPYMSFDEDSAVIHRMATLGVCVLDPTRTMSLIPAILQG"
     gene            26207..27721
                     /locus_tag="LOC_1_63"
     CDS             27793..28785
                     /locus_tag="LOC_1_62"
                     /product="Hypothetical protein"
                     /protein_id="LOC_1_62"
                     /translation="MAKEVSKMVLDDEEIMKETPVVSDVNDLFEEPKTRKTKKQAVIE
                     DNDEPINCLRNERVIVRFVPKQTGLVSNPKHILYGGMAEAAVRWFTLPRLSSGMYVNA
                     LTDKEKAYLEEIMGLEYNALSIYKKVDNFWDNYTVRLTKQDNFLNLADPDDYIKYKIL
                     LANKDYIASSLQELQDRPKMTYQFVIVQEGEEAKTAKKEMNATMQSYMKFGEIQDDAD
                     KLRVIIETIDGRPLAKATKIEFLHEKINKLIQADPKLFLRVAEDQYLDTKVLIKKAIE
                     EGLISNRGGMLYLKSDGSPLCGDNEEPTLSVAAKFLSAPKRQELKFSLEAKLKE"
     gene            27793..28785
                     /locus_tag="LOC_1_62"
     CDS             28790..29506
                     /locus_tag="LOC_1_61"
                     /product="Hypothetical protein"
                     /protein_id="LOC_1_61"
                     /translation="MNVNEFSNEFDVLYNNIMSNAAPGLNEYEKSVLLTKAQEEIVKN
                     YFEPAGNKYGKGLDDSPKRQIDFSELIKVGQGVLNTSAPTITFDKRAKVYDLPADLFL
                     VINEAVDTNAGTKQIVPISYSDYTRLMSRPYKEPVKYQAWRIITTSINNISVELIVNS
                     NETITNYKVRYIRRPAPIITTNLSSEYGDVTINGVSTVSECELNPIIHSEILQRAVEL
                     AKAAYQGDLQASVELGQRSE"
     gene            28790..29506
                     /locus_tag="LOC_1_61"
     CDS             29518..30210
                     /locus_tag="LOC_1_60"
                     /product="Hypothetical protein"
                     /protein_id="LOC_1_60"
                     /translation="MTNKEFSDGFSTLLNSFGITPNITLDEYEKSTFLTNAQEQLIID
                     IYSGRNIIYGKSFEQTEEIRRYLSNLVETYETSTKVTGKLGLSQDSVFFEIPQDTWFI
                     TYEVAFLKDSRLGCLDGIEASVVPLPQDDLYRAKDNPFRGPSKDRVLRLDIKSDLAEL
                     ISKYNVDKYLMRYISQPTPIILVDLPDGLSINGISTESECELNPVVHRAILERAVQLA
                     IISKTQLTGNKE"
     gene            29518..30210
                     /locus_tag="LOC_1_60"
     CDS             30250..31257
                     /locus_tag="LOC_1_59"
                     /product="Hypothetical protein"
                     /protein_id="LOC_1_59"
                     /translation="MAVFSINQVRQLYVAKAIKDSTAALATAGDIVPKADTAKTTLYF
                     QSMSPAGIVASDKIDIKNVISAKATASKDLAHKLVRYSVTLDADVSATPVAGQNYILR
                     LAFRQYIGLSEEDQYFKYGEVIARSGMTASDFYKKMAISLAKNLENKTESTPLVNIYL
                     NSAATDGTDVPVTATTKESDLNKDDYDKIIIEEAEQPWVLGMMPQAFIPFTPQFLTIT
                     VDGEDRLWGVATVVTPKKTVPDGHLIADLEYFCMGARGDIYRGMGYPNTIKTTYLVDP
                     SAVYDVLDIHYFYTGSNESVQKSEKTITLVAVDDGSHTAMNALIGAINTASGLTIATL
                     S"
     gene            30250..31257
                     /locus_tag="LOC_1_59"
     CDS             31327..31977
                     /locus_tag="LOC_1_58"
                     /product="Hypothetical protein"
                     /protein_id="LOC_1_58"
                     /translation="MIHFNQLNISPDNRFLIIDVSIDNQDYFDDVLLDSIIIDTQDTF
                     VMNGPSDNPLYVYNVEDAYDLTYSLLEQCSCNPVRVKEDESYCFTYGTQQMKNVRLEL
                     SIQDLKVSPCSTMFFVYVKSKGTPSTDTPCGFDKDQILGTVINLQPIYKQTLKYLKEV
                     ECDCNIPKGFIDMILKLKAIELCVRTGNYPQAIKYWNKFFINNNCKSPTSNCGCYG"
     gene            31327..31977
                     /locus_tag="LOC_1_58"
     CDS             31970..32314
                     /locus_tag="LOC_1_57"
                     /product="Hypothetical protein"
                     /protein_id="LOC_1_57"
                     /translation="MDKMLEISEEAITRYFTTLSQFGYKKYSDVDKIIVLFFMEEMLA
                     GEMSYYVTQDDYRNIVNALYCLAGSTCMIDFPMFESYDTLVHSNNRTFVPRITEDSIL
                     RSTEDDNFRVEA"
     gene            31970..32314
                     /locus_tag="LOC_1_57"
     CDS             32401..33063
                     /locus_tag="LOC_1_56"
                     /product="Group I intron endonuclease OS=Prevotella
                     stercorea DSM 18206 GN=HMPREF0673_00562 PE=4 SV=1"
                     /protein_id="LOC_1_56"
                     /translation="MIIGIIYKYTSPSGKSYIGQTTNEEYRRRMWFGTGRYTGGRSKI
                     DRARKKYGASSFIYEIIFKKTFRDMDEATTELNKLESYYIGYYNTYNKGYNSTLGGDG
                     SRGYVHSNETLKKISEATKGKKKPLGFGDKVSKGLKSKPKTVSHRKKLSEGKLNSGSK
                     IIQYSKLGEYNKTWDNIDIVAKTLQVSRESIAGCCRGKSKTAHGYIWRYEGSNIPVTK
                     NR"
     gene            32401..33063
                     /locus_tag="LOC_1_56"
     CDS             33008..33241
                     /locus_tag="LOC_1_55"
                     /product="GIY-YIG catalytic domain-containing
                     endonuclease OS=Paramecium bursaria Chlorella virus CviKI
                     GN=CviKI_341L PE=4 SV=1"
                     /protein_id="LOC_1_55"
                     /translation="MVISGDMRVAISLLQKTGRRRDSKIVLKLTMSGQIIEEFESVKD
                     AAISVGANETNIAKCCRGECKSIKNFKWKYKEE"
     gene            33008..33241
                     /locus_tag="LOC_1_55"
     CDS             33244..33924
                     /locus_tag="LOC_1_54"
                     /product="Hypothetical protein"
                     /protein_id="LOC_1_54"
                     /translation="MTYSEIIYICMDQLKLSSDDSFYTKDHILFLIVKLRSFLLKQRY
                     SDLRKPIPDSDYQSICLDLIEVPAISGEPCEGNSYLRSRNKVPTTMMMGNPRVYPMDF
                     YQGEITYISRDRMRYVGYNKFLRNIIYCSKAPDGYLYFKSWNPQFLHLERIRFSAIFE
                     DAKEASELACPEESGTICRLEDKEFPLEDSLVPSLIELVVKELRGPEFMKKDEDNNAE
                     DNLPDSNR"
     gene            33244..33924
                     /locus_tag="LOC_1_54"
     CDS             33924..34481
                     /locus_tag="LOC_1_53"
                     /product="Hypothetical protein"
                     /protein_id="LOC_1_53"
                     /translation="METLGEFKRRIKKVNQPREYKVRNSLGVYDGYKYYRKNKPDSKE
                     YVLTESQYFSIIRKINLHLVDELLLGHDVRLPKSMGTIEIRKYDRRIRLGKDGKIHTN
                     LPIDWDKTLKLWYEDEEAFKDKTLVRVEENEIFKVYYNRESATYNNNSYYEFLFNKDL
                     KIRLKQRIKEGLIDAPYLERKLKYG"
     gene            33924..34481
                     /locus_tag="LOC_1_53"
     CDS             34474..35163
                     /locus_tag="LOC_1_52"
                     /product="Putative endonuclease OS=Pseudomonas phage
                     JG004 GN=PJG4_070 PE=4 SV=1"
                     /protein_id="LOC_1_52"
                     /translation="MVKTWIVYKHVSPSNKVYVGITSQSNIKRRWFRGSGYNRCPIFM
                     KAILKYGWDNIKHQVLFTNLTEARAKNLEKDLIRHYKNLGISYNITDGGDGTLGKPCP
                     EELRRRLSEERRGVIPWKAIKEAAKVNKGKKKGPRDRRIIEKVRATRLLNGKKCTKEQ
                     IQANIERNLVRSNPVLQFDLQGNFIKEYRSVKFAAESMGGSRGSLLNCLNPLRTESKT
                     FKGYIWKYKNQ"
     gene            34474..35163
                     /locus_tag="LOC_1_52"
     CDS             35165..35875
                     /locus_tag="LOC_1_51"
                     /product="Hypothetical protein"
                     /protein_id="LOC_1_51"
                     /translation="MVNNINFVNIRIILDRLLRNPLLTDLNLETAIQYTLDFISAMGL
                     PNVYVDKMETIDIKEYRGELPCDLISINQVRLHKNGMALRAMTDNFNAYPTHDHKEGD
                     WCERGEPSFKTQGRVIFTSTKHEKVDISYKAIMLDDEGLPLIPDNSIFLKALELYIKK
                     EWFTILFDMGKISPAVLNNTQQEYAFKAGQCNNEFVIPSVSEMEAITNMWNQLIPRVT
                     EFRRGFKNLGDKEYLRVY"
     gene            35165..35875
                     /locus_tag="LOC_1_51"
     CDS             35877..39881
                     /locus_tag="LOC_1_50"
                     /product="Hypothetical protein"
                     /protein_id="LOC_1_50"
                     /translation="MALKKEQHIFKGMQRDLSVSKFNPEYAFDAQNIRITARDNNTLL
                     TVTNERGNKEIPLQSPSGDPVVIDGILLGQNVLNNYVTLFTKGTKDNIYRLENKGTYF
                     ETLLLFSGNLNFSTDYPIENIGVYENDNIQKIYWVDGLNQPRVINIVSDSTTIERWNN
                     SSFDFIPELKLDETITVTSNLKVASKFPSGVVQYAFTYYNRNGSESNIIYQTPIYYTH
                     ASNRGGSPEEIGSNSFDIVISNPDTNFDYIRIYSIFRTSIDSTPVVRRVADLDVIGSV
                     IRYTDNNTTGSSVDSTLLLYIGGEEIIPHTMTQKDNTLFLGNIHIKTLLFSKEARESV
                     KGSVVFGNKLLDTGERTNLTYDYKTQLNNNSYQITSFKRGETYRFGVQFQNKKGKWSE
                     VLYIGDSKVDTYPNVDSNNLSGTVKLSLVKPYYTIPKSVLDEAKALGYVKARGMIVVP
                     TNSDRTVLCQGVVCPTLWTNLDRESNSPYAVSSWFFRPFVDEANRDDSNDVEANNGTY
                     AQYVDYDSINPVYPDRTTEIGVETLKTLAEGSTEVNDYLVDSSILTFHSPDIEFGDIN
                     TANINLGCQFIGSIALHSGISYRSVLAESTGVQPTLDYGFYNKFPQYERQTVFSTNKG
                     GRLLSSGYHWMGIPLLTNDTQKVYKSNWAWLVSPWQRQGSLINDFRYEGNTYSNLKSN
                     KLGNLRTSYSTYFTLGLTESWVPPAGISNVEIVDSNEVTATSIVRNDESLLYYGNVDK
                     VIPPGSKTEGVSSDIGVVTNSYENIKTINQLYNGESENTTFVDKITIPVLGTVNLKDS
                     ERYTNSPVSIKYKSGKHAVFALNKQNGNRVIIPNSNTNHDHTKDSSAIFSTFSTGYSG
                     LWLVELTQTIDEDNRFGGKTEEALLNNRWIVSGDPIDINDSGRIEFLQGDTYLQRYDC
                     LKTYPFTLEDMNTVVEMVSFYCETHINIDGRYDRNRGNVTNLAITPSIFNLYNPIYSQ
                     SNNYFTYQYLNEISSLNDFPNSITWTEEKILGNEVDNWTKINVATTLDLDGDKGEVTS
                     LNTYNNEIFCFQRRGLSNILFNSRVQIPTSDGLPIEITNGLKVSGKRYISNTIGCTNK
                     WSIAESPSGLYFIDNETNSLYLFNGEIVSLSDKLGFRQWISAHNVHVDWEPVGYNNYR
                     SFYDKNNNDVYFTYKDHCLCYSELINQFTSFMSYERVPAMFNVSSEFYAFKNGKMWEQ
                     FAGDYNMFFGEYKPFSITFVANAEEPNDKIFNTVEFRADSWDGDNLISNKTFDTLDVW
                     NEYQHGTTPLTNILGHPSPLKKKFRVWRANIPRAIVNNRDRIRNTWAYIKLGMNTPNT
                     YRTEFHDAIIHYFA"
     gene            35877..39881
                     /locus_tag="LOC_1_50"
     CDS             39989..42250
                     /locus_tag="LOC_1_49"
                     /product="Hypothetical protein"
                     /protein_id="LOC_1_49"
                     /translation="MAKKKIKRRSNMPSNMFENGGKTWGQQSSGQFSNAFKRENLGSS
                     IGSIGGAIGGMAQTGISNAQIADTSGIESQIEAQKNMTIGASSNEDLLSEWGSWTKVK
                     DDYTWKDVRGGNTGQRLTGTLGAAGQGAAAGASVGGPIGAIVGGVVGLGSAIGGWLGG
                     NRKAKRKARRLNREAREANERALSSFETRTNTIDAQNDFNILANFSAYGGPLEFGSGA
                     IGYEFDNRYLNNQEMSAIAKQRLTSLPNSFQALPEMNTYNAFAEGGGIHIKKKNRGKF
                     TEYCGGKVTEACIRRGKNSSNPTTRKRATFAQNARNWNAFGGWLNTQGGDFTNGVTFI
                     DEGGSHEENPYQGIQIGVDPEGAPNLVEQGEVVYDDYVFSDRMEIPDDIRKEYKLRGK
                     TFAKAAKSAQRESEERPNDPLSTRGLQAAMERIAEAQEEVRNRKRIRNIKSNRFDKGG
                     PINPAPIFTNPYLENSKLPNEIGGFTAYGTTFGNAPMTKEELNNFEKNRRDYMKSLDN
                     EERGRKRQTWTRYAPIIGSGLASLSDLFSKPDYGSADMIGGVGLGAEAAGYAPIGNYL
                     SYRPLDRDYYINKMSQQAAATRRALQNTSGGNRLNAQAGILAADYNYGQSIGDLARQA
                     EEYNQQLRERVEAFNRGTNMFNTETGLKASMFNAESRNAAKRARLGQATTAAQMRQAI
                     KDQDAARRSANITNFLQGLGDMGWENEQKSWLDELAKSGVLKMNTRGEYTGGTKAQGG
                     KVRTKKKKGLTYG"
     gene            39989..42250
                     /locus_tag="LOC_1_49"
     CDS             42243..43889
                     /locus_tag="LOC_1_48"
                     /product="Hypothetical protein"
                     /protein_id="LOC_1_48"
                     /translation="MANYNFVSGAKFRPFSYQEMLQPLQAYTQEYNTIQEGMGELGTK
                     ADVFERMANEQTDPQAYAIYKQYSNDLAKQAESLAKQGLTPASRQGLIDMKRRYSSEI
                     VPIEQAYKRRQELIDEQRKLQAQDSTLLFDRPASTLSLDELIANPALSPQSYSGALLS
                     KQVGTAAQNLAKEVRENPRKWRTILGNQYYETIMQKGFRPDEIMQAVQNNPEASPILQ
                     GIVEDAIGSSGIRNWNDENILNRAYDYARQGLWNAVGETQYQTLSNKAYDYAMQERLA
                     QARKKGTKEDVQSPYFRSSGVTKVKDVNVEKKKDDIAFIQGVRNGTINLDETAQRVVG
                     SDPLELYGTRGHLQRTPGKVETYKPNQERISNLMKEYGIRNLDQIEAKLNSDLNKSAM
                     REVAYITSITDPTLISKTIRENAASISRRTDGKSGIYELDSNKKGDMLSYKDIKDYFN
                     EDSQIEYDPNLGIVFTGTNSKGDTKNFLLDPEVVAGETKVYEDGIRRNVIQNQLMLIN
                     QAIENEDVEAQRHYITELMNDIYSRFNSIAKRESNTDSNI"
     gene            42243..43889
                     /locus_tag="LOC_1_48"
     CDS             43892..50872
                     /locus_tag="LOC_1_47"
                     /product="Hypothetical protein"
                     /protein_id="LOC_1_47"
                     /translation="MSIDRTDPTQAGISGLRGLNTNEGKERQFQETGLSSSPAEFKIR
                     QKQNFESPYQEVYREGVGESVYDTGITSLTQLDNLANTRGELQPWYAQIGAGLAKGAV
                     LAGTTFADGILGTIVGLGNAAATGTFSGFWDNPFSNAMQQVNEWSESALPNYYTDAEQ
                     NDPWYENIFSANFIGDKFLKNLGFAVGAAYSGKISAGATSRLLGLNKARQAFKGAVTA
                     SGEALSPNAALQAYREGDLFLDGVRLTEELARDAKKLKMAEPTLKLTGAFSGALGEAR
                     IEAIQNSKDWFELHKQQLDDAQAKVAAQEQEAILREFPQYSSMQIDPDGNVVETLTPE
                     GQAMLQARVDAKFDYNGGLQKLSEDRAKMGNIDFALNIPLLTVSDAWQFGKFYAGGYN
                     TAKKGSQILRTVAEDGTVSYSAAKPSVLRNALKIASKGVAEGPYEEMGQAVAGKVAGY
                     KYASELNDFYGAKIDPEAESETIDWLQATAKAIQQTYGTVEGWEEGFIGGLTGLVGIP
                     GFRSTRNSEGGFQSPVYLQGGIKEDIQEIRERSEKDDAIVTQLNNRVQSPEFLNYYQS
                     AIRHNAYQKQMDEAADNNDNFEFKNAEHNQLISDVIMFDKAGRINDLYDIIEEAGNVR
                     PEDVEQIRQLTTNQETGTSVYDNMTDEEVIEQIQKQTQETKEAVDNYRKISQDLQVKI
                     GDYFDEDGLEEMTYYFSNIDNLENRFKNVFEEVQESLRTIAADVERDIYLDVPESTKE
                     AGRKDAEAIRMLTNLSPSQLTAILNDEENSQFVDALDKASKSISERFPILSSKGVTQE
                     LDDLQRMIERRNDFIDKYDTYLRNPQALAQKQERQRENIIRENERQEIAKTKDAALAA
                     TNLNEFREALNNEPDSSKRQQILDELENEGNKMAKDYKEVQMYNSEVSRAIDRQPISP
                     EAKANAQELLRTQHENANNLEEMANPNSVFINNPESLYDENLPDDLNMMNFAEAQYGL
                     LSAMSEVNNDQRFKARFPSEYLKPVEKTDGTRGTTSKDTTGDSGTPTVPPVNAGPVDT
                     YEPPVGNITPQMVAEENKKANENAPTPQSLDRDAKGKRQYYRPTIPELHINASKDGDF
                     RPFNVVVAEKENLNFDELYNYLRDNRAFSYVNEGNLKAGDELGFMIDPEFNDHTIFIV
                     DKRNNQIVGSLDESQYVVDRYEGLSGLIERVKEEFNQTGKDKKFIATPTTRVSQIMVG
                     RIPYGTEERNMGEIPNVSASSIFGIVKNGILSTNGRISDDLIIKPMDMSQKEGRMYIL
                     IPNAAGKYSPAAVRVKHFNESEYNPEDVTINSTPLYKNIRKSIDALANAFTEEDVNNA
                     VKDLARSLYIGDVHIDYIQGKNGNGIRFTKVQRDANKNEIYDEIDGKRVRREDARTVF
                     LTERWDPNVLYELGGEGVKTQPDTRDSQEVASEIQNILMAFNLPLQVNLGMLNKGGYN
                     NMLLSSGVMTSNIIDASVKSNWFTTDYFDIQGNLQQALNPASVKAEEGRKIQTPVGGT
                     EGAISGTKVTLPYSELFGSIDIYVDLKTNTIRNDQGQDITRMYNTSMQQFFFDLAYIQ
                     ENYGDAQNGSMMMGGITLLPNGKVLNRNTGQYVTGAASDKFKQKLADRKKTVADSKKV
                     IDQIAENQSKVDKTRTDGEFYYILEDDGEYHEYKRVHSVLGSNWIESPKQTKALQDLR
                     VNLSKNADNITQFNNYLKNLSNHYGVDLTAFEGKIDARSRDTIVNIVRDKMSGTNSQR
                     ALEAGTSVDSVIRNFFTSSEMPVKPSNMSEQAFNDLVTSLTEIKSNIEARGETFLTNN
                     IVLFNKYENGNRVAGEVDILSVDANGNFKIYDVKTSRYSFYDFVDRNGRKVNYFKNKS
                     NTQTMSQEQYYTKQLSAYKNLFESQYHTPITTLAILPFVLEYNKDNVSRVTKEKGILL
                     NYDSSVNVPLVGSVATPEVSNTDSSLPIFNSTFETREPINNVLPDYSMSDSKVGYFLR
                     DGKLHTGYLSPIGKVNGVEVYMTKVPNITKGFGDQPAHVASNDFYAVFPNGNTIALVK
                     NAVLSYSETEAKNNIKKILEGNPQRVVDMSQESTILYTPSSEPVKIEKPIIPATINQG
                     ESNGAASTVAKEQAINQTDEEFDVEFELRQVDDLSRPIWDKDKELAWLNKVLPQLSES
                     ERVVVTNGLIRVAKTGALAWGQFSDGIITLSDIAAEGTTYHEAFHAVFHLLTEPTLRD
                     ELLQEAKKTYGDLSNSQLEEAMAEGFREYVMSQDTQSLGTKILNFFKELFAKVTNWNS
                     LRPSLTEYYRNINEGHYSNITYKVPSLQEMRNQEGVQSSMDFSSIETETREALEKKGW
                     TEEMWNSISQEEREQAIRCS"
     gene            43892..50872
                     /locus_tag="LOC_1_47"
     CDS             complement(50950..51138)
                     /locus_tag="LOC_1_46"
                     /product="Hypothetical protein"
                     /protein_id="LOC_1_46"
                     /translation="MIFKTRLVEEQVQLEDKLSKLKSFIESDKFESIDDAQRALLKVQ
                     ANAMSTYNQCLKERLERL"
     gene            complement(50950..51138)
                     /locus_tag="LOC_1_46"
     CDS             complement(51160..55209)
                     /locus_tag="LOC_1_45"
                     /product="Hypothetical protein"
                     /protein_id="LOC_1_45"
                     /translation="MAKKCAIIPQVRNSKNEVVSSRLFKDLLAYAPNRQEATRIYLIT
                     KSSDFITNWNPRLQMDENGEPTLSSLLKKTNLRSIIDEQKILKNLNEEIGHYHKTGRA
                     KLYLNNDENYRMLVQKAIQFNTQSEFREDYVASVEKVWDNESNRVYISPFVRVRNKMN
                     SLEANNMQYNYTLNNRLREILAANGIGIGALTDLEQRRGVAGVTDFSQARDAATGIIE
                     LIRLADGIKGERALPEEFAHFAIEAMGDNPLINRLVNHLANNSLVGEILGDDYNTYDS
                     LYKGDESKLAREAAGKLLAKHLLQSEPIPSSSYKSLLERFINAVKNFFRGLGASQFQK
                     AMLEAESSFSKLAGDILTGQMDEAISVENIATSEAFYSTTERVDRDKTLLKKIIDNEL
                     KRLKIYEKRNPNSQFSANQRLLIDRLELELADNSEIEGIYMFLDNALEELRKVSNRLE
                     VLRNTPATNLNERAGVLRDIRNYMYSYKRIADSVREALREEEKSTDNRYGQRVRVALD
                     NVTTMLNDLAVDYNTISMPLFVDFIKPFVGDNLVVPFGKYKGKTLNAEELVKVADEDI
                     SFFDRWLDSMADSSDYMLKIMDQAVKKSKEQARLKTIDIQKELQAATIKLEQAGVKDT
                     EWMFERDSKGNLSGNYISEINHALFRERMRTMFQSLNEKYGRNPVGENADKYNEERQN
                     WFNANMETVDGVRQPKKSIYESMEFRRLNKAQRDYYTTVMDIKAKLDALLPDKYTKLN
                     SAVKIRKDLVERVKSSESVKSGAQQVWESIKDNFIRRTDDTDFGNKATVKDFEDREVQ
                     MLPIYFTKLKKGESANDLSTDIVGTMTAYAAMANDFDEMNKVIDVLEVGRDMIRERQI
                     TQTEGGKPMVEKFKAVGRKVESKLTKTGDKSRFMERLNDFFEMQVYGRYMADEGTFGK
                     TNIDKGKVANFINRMTSMNNLALNVLSGVSNVATGKVMMRIESFSGEFFNEKNTLRAD
                     RTYGKELPAFLAQLGDRVKTNKLALWDELFNVMQEYEQDTREVNFDRKTWFSRMFGTS
                     ALFFMNNAGEHWMQNRTSLALADAYKMKAPNGKLVSLWDAFEVVPLDSSNKKLGAKLQ
                     LKQGYTKADGSAFTQEDIIKFSRKSAAINQRMHGIYNKADRSAVQRLAIGRLGMMFRK
                     WIKPSLNRRFKSATYNYDLEAWTEGYYLTTGRFMNALFQDLRKAQFDIASKWNEMTPT
                     EQSNVKRALTEVAHFLAVAAAIGLIEWSDDRDRPWLVKMIEYQLRKLYTELGALTPTP
                     EMVGEGLRILKSPAAGVNTVEKTLNLINLMNPMNYETFNGEDAILKSGPYKDKSKAQQ
                     SLLKSPLAPMYNTVMRGIYIEDQIPFFKQ"
     gene            complement(51160..55209)
                     /locus_tag="LOC_1_45"
     CDS             complement(55212..62450)
                     /locus_tag="LOC_1_44"
                     /product="Conjugal transfer relaxase TraA OS=Chlamydia
                     trachomatis GN=ERS095036_01598 PE=4 SV=1"
                     /protein_id="LOC_1_44"
                     /translation="MSKRCITTNSTIEELAAKLQGETIESVKGLVELWQDKNNKDWDT
                     YPTASELNNFRAELRKGKDEMIEALDKALSPAFEAPRISTVEEQAKVDLDFDPRTRRD
                     RVSLIARFFSNEIDTALQEHNDTLNKRIADAEKEGDVLAVNELKEELGTLDRFKIIKL
                     YTPAGLFSRVRDYFNNYILDSEENRIQSELNIINSMKGSERYSDEQKYEAAKKKALYK
                     TNAYQKVVDNFKPLAEEASTILIATEGIRIDPNYIAPKDANLNNDTPEGDSAVDTQAD
                     DFVKDEAFKDGWMTNYREVSSHESLSQEVRKVIREIPQLDYRGKYDKDDLGNLRFLDA
                     DYVHATLIDKLRDMITSDDMLPLLETLGNTKPWTKQIVKKLQAEPKLFSQFYQDFRKD
                     FMPYWIQKKKLQADGTFKMETIAINKPEGVYYLLDEWRDNYENGNLLDDDSIYDKNGD
                     LNLENAENGLKWTEALNNRFTNLSTEQRLELLQDEKVWKTLNKLLNMIGINANQGVLL
                     DALTNIKQYEGGTATDPIMLLLPQLNIIFSGVKKGEVKSETLEDGTEKRGDLINTFGS
                     AYNSIAMMLAEVTEDAIESSVRENDKSYYSHVTPNYLGKLIKQLKNVMGNEARFKEFV
                     ENEFGQYEWFYKDGRWRNDWIEQLVNNPEMRRGLSHKVLLNSDKVAYQNWDDLDYTLV
                     LLTEYFGDPDNSKSDIQWANYHVPILSDSPSAEFIRFRKYDNHSIIGEDGEYMKYDDI
                     ILDRFVDLVNQEVDRIALVNQRDEEYQKGNPDIAPIANYDIVRDKDGNIKSIGGAEFK
                     FLTALNDVRYNNGETFLDRFQRIQNEGTGAELREFIRESVREALDNEFEETYREWAKA
                     GLLEELPNGKYKYLGVIGVNAGQSSYNRNTATSLNNAKKALEGMWTTEMDILLRDYNN
                     NNPVDDRRATTLFESIKDLLREKMVRGEITAKEMDSINRNLVIRNNAKAKLREYFWNS
                     KFATSQIIELTTTDLAFYKNIEDFQKRYKEVHAPALRLNTNSKYGRKEERTIYLKDDE
                     IVSSALDDIATVLDERVKKGEMSKRDRDLILNKFREVNVADAQAYRSLSSYRTILDMS
                     GQWTDDMQRAFDNFQNGKWDMADFNIIWQTKKPYVYTQVNNMSGVQGHTGIKTPVQHK
                     NSEFLLMAMHQLVSGPLGKSGKLVAINEFMEENGIDVVQFESTTKVGKQGVIDLNSVN
                     TKEDVKSVLKNATTQNGVENPNVVHKVSYEDYGIQTATPEHAIDAVQLVGTQIRKLIT
                     ADISPDVKIDVNGREMSKQEWLDMYNAINTENIIQAFADVNEIFKDPKQVEKILLEEL
                     RGNQRYGIDMIRACTLNEKGQFNIPLFDPVQSQRVQTLLNSIIKSRITKQKIRGGALI
                     QVSDYGLTDELKIVFEGEGENKRIKYLEVYMPAYSRKFYEPLMKAGTHELDVNKLPDS
                     LRKLIGYRVPTEDKYSMAPLYIKGFLPQQNGSAIMLPAEITTLSGSDFDVDKLYIMLP
                     EFKITPKYNRRQFVDDLVAQLTQGKAVSPEMLKEYRQSVNRAIDDGRKAPKDSQEYNL
                     WKTYKANREKYRVSSEDKIEKIEYDFSKSPQENSLEARNNLLIDMMWGVLTNADTASK
                     MLNPGGFDYQKKSARIINILQSSRESELRKELNIPENQSTLSKLQSMDLKKLDKLAEK
                     FKKKLDPLNPRTQVQLHQQNMTGAALIGIYANHNANHALMQHTELGLDTENGSFLLNG
                     KRLTSLHGLMNDNKEYISRNNAGFLAASVDNVKDPVLASLNQNTFTADASMLLSRLGY
                     NPVEIGLIMSQPIVMDITNTYFRESREGKGKDTIIDEVIENYKRRAAMMEDVTYDNYK
                     SNKFMADELADNIILQKEVEELSDRTQTSDYRKVEFYKKQVAAGYLFKRIMSTADALG
                     QLVQATRADTQGGAAGPTIADTQIKIQKVDDFLTNVVLNENSPLTGADVIMPFSMKGM
                     DIDQIRERLLSSPLPYLQAFFSLGIDQTQEMFSRYFPQFTSSFREVIDGKEGLRGLRQ
                     YTKTGKLNAKTLNNIYNDLLAYIMSKTSFFGQEANLRADDKVTTSSDKRRDFINNFPD
                     YFNRTLSEHPEIAELEFVKRLRVIRANQNNPVDTVVFKNVGQLSPTLRERYMRDWQSL
                     LYMGPEAQALALNLFRYSYYRNGFAFGPSTFIHLAPTAIRQSVPEYIDTLRGLLESED
                     DYSQFIDQYIYNHLDNRQLVPEVPTEASTSFTNEQGDALDMVKITIDTESNSSDKKII
                     RKREGIGEETTYDFFNYIARRYKGGTIYYRLTQADNVQPNVAVYERIDPLGFKNSFIE
                     YEYGKDVTEMKSVIEKNDRNYTPNINQDITAYQEENIDYDSMPEYLNYDFSSLTQDIV
                     SEAFSQVYGAPLEVNEGKADDINSISPNTEYEDANNDKICGANTLYEL"
     gene            complement(55212..62450)
                     /locus_tag="LOC_1_44"
     CDS             complement(62591..63217)
                     /locus_tag="LOC_1_43"
                     /product="Hypothetical protein"
                     /protein_id="LOC_1_43"
                     /translation="MKINIKEIAVGDVFSEESHYIVEEIGKDTIKFKHTESGKSVTLG
                     YGYVQDLLNTSDQYDKEVKVTKEDKKDGTPGIRTIFEGIKSSEVFTVVFQKQDKAKTK
                     KQYEAEREAQRQEAVALIDKAKKAKKSMAVAYKEALEHIQNNPIKDFIEGEDRVLRGY
                     KMQFVSRDGKYKCMDMDVVRGPKETGERLVNINTISQLVYNGVKYVVE"
     gene            complement(62591..63217)
                     /locus_tag="LOC_1_43"
     CDS             complement(63229..63996)
                     /locus_tag="LOC_1_42"
                     /product="von Willebrand factor type A domain
                     OS=Chlamydia trachomatis GN=ERS095036_00555 PE=4 SV=1"
                     /protein_id="LOC_1_42"
                     /translation="MRTNLIKTKELPKVVEPSTTDGMLDMVIAFDTTGSMSAYINAVK
                     THVKELVPKLFSSNPDLRIGIVAFGDYCDMKAPTLYGKAYQVLDLTNDENKIIKFINE
                     AQDTSGGDGDEFYELVIKKITEETAWREGSTKAVLLIADAAPHKVGYSYKNIVKNAQI
                     DWREEAKKASELGIKFDTMTIDPLHIEWYKELSAMTNGVSVPFKNSGKTSQVIEAAAL
                     SRGGTRTKAMYMATMDSVKDDVELNAVYTAYSKEVTD"
     gene            complement(63229..63996)
                     /locus_tag="LOC_1_42"
     CDS             complement(63996..64163)
                     /locus_tag="LOC_1_41"
                     /product="Hypothetical protein"
                     /protein_id="LOC_1_41"
                     /translation="MFKKAHEDASKLSAEMQADIDSKKQKVKLLEDEIDFISETQKQA
                     QEFMSNLEKFI"
     gene            complement(63996..64163)
                     /locus_tag="LOC_1_41"
     CDS             complement(64255..65157)
                     /locus_tag="LOC_1_40"
                     /product="Thymidylate synthase, flavin-dependent
                     OS=Lachnospiraceae bacterium 7_1_58FAA
                     GN=HMPREF0995_02945 PE=4 SV=1"
                     /protein_id="LOC_1_40"
                     /translation="MRLIKPSFSIWDQQEGLEGVYKQIERAGRVCYKSEDKITEDSAK
                     GFVGRMVKSGHGAMLEHGTVYLKIPYGTMDDRGEFSNEPIVIKYIDNPYSVVMNNSEN
                     DYWYITSNYRVIIENGWIDDLQYLCEPTEFHAKRITVHFVCDRGVSHEFVRHRVMSFA
                     QESTRYCNYSKDKFGNELTFILPPWVDERQLGEQNSQELLIQMGSLSNPTYTQEDLNE
                     LYFLFSLASSEVQYFNLINNGWKPQQARAVLPNSLKTELVVTGFASDWEHFFELRDAG
                     SAHPQARELAQPLHEEFIKRNYIV"
     gene            complement(64255..65157)
                     /locus_tag="LOC_1_40"
     CDS             complement(65161..65601)
                     /locus_tag="LOC_1_39"
                     /product="Hypothetical protein"
                     /protein_id="LOC_1_39"
                     /translation="MKQFTHREFVRVVVANGFYYDRHNGDHAIYLNEKGRHISIPLKL
                     ESVIARRLIKENNLEIDIKKLKKEKRMNNVPLGANEDPRAPWNTPLDVKYKRFVSVTI
                     SYYDEVELPPDAEEEQINEAFHKKVEDAEFPKEFDIDEVVVIDD"
     gene            complement(65161..65601)
                     /locus_tag="LOC_1_39"
     CDS             complement(65603..65917)
                     /locus_tag="LOC_1_38"
                     /product="Hypothetical protein"
                     /protein_id="LOC_1_38"
                     /translation="MAGQQGIYCAPDTTIPNRDRVDAGCAPDGAMQLWVMEYEVTGIG
                     KGCAMCKAINPQQAEILLKSNGIYNGSSYLYKVTRIEQVIVPPCNALIAEQVVTYEEV
                     LS"
     gene            complement(65603..65917)
                     /locus_tag="LOC_1_38"
     CDS             complement(66182..66667)
                     /locus_tag="LOC_1_37"
                     /product="Hypothetical protein"
                     /protein_id="LOC_1_37"
                     /translation="MTLNEKIGVILKQHKEGEEFFNALDFMIKGDRSILEDFLHFFMN
                     DAGRTLELTNTGLIVSGGFGNAIMTMYGDRLTETFREVIVTNGGIRLGNEALIFKDKL
                     LCKNWIFIDDSYYLGRTRAGISVALRKIRPDASIFETYVIYDGSMGRADKVKSMYRYN
                     R"
     gene            complement(66182..66667)
                     /locus_tag="LOC_1_37"
     CDS             complement(66664..67104)
                     /locus_tag="LOC_1_36"
                     /product="Hypothetical protein"
                     /protein_id="LOC_1_36"
                     /translation="MIIAVDFDGTCVTHEFPYVGKEIGAAEVLKELTDKGHKIILFTM
                     RSHQLDGAKETEEFGYGKTEPEKLPSDGLQDAIDWFKKHDIPLFGVNENPTQKDWTSS
                     PKPYAHIYIDDAALGVPLKQDSLSERPYVDWDIVKYHLHAKNIL"
     gene            complement(66664..67104)
                     /locus_tag="LOC_1_36"
     CDS             complement(67101..67538)
                     /locus_tag="LOC_1_35"
                     /product="Domain of Uncharacterised Function (DUF1599)
                     OS=Chlamydia trachomatis GN=ERS095036_03196 PE=4 SV=1"
                     /protein_id="LOC_1_35"
                     /translation="MEMEVNPEYQKLLDKIKEAELSITTGVFSDASRLLKEVKYGIEQ
                     LGSKPVLPDNATQFKEIVKGMISTYVRKNHDYGNSFDKSLDKFGLVASVVRIGDKMNR
                     IESLVQKKAMVQDESIRDTLLDMANYAIMTVMWMDNQNKTCKV"
     gene            complement(67101..67538)
                     /locus_tag="LOC_1_35"
     CDS             complement(67516..67824)
                     /locus_tag="LOC_1_34"
                     /product="Hypothetical protein"
                     /protein_id="LOC_1_34"
                     /translation="MEIWKVLVVTVVVVIALCWLIYTIHLLSCNQKKRIYVYPKTKNQ
                     YYAKGIVKMKDMDSGEWIDAVLYMSLKNGHYYVREKRQFLDKFITLKEWEENGNGSKS
                     "
     gene            complement(67516..67824)
                     /locus_tag="LOC_1_34"
     CDS             complement(67831..70152)
                     /locus_tag="LOC_1_33"
                     /product="DNA polymerase I putative OS=uncultured phage
                     MedDCM-OCT-S04-C148 PE=4 SV=1"
                     /protein_id="LOC_1_33"
                     /translation="MIYVCTQQILPESDKYEIISPQAALHMLKPLRKVGLDTETRGFD
                     PYTKELIMLQLGCYEFQVVIDITTVSIEFFREFLESDRLFIGWNIKFDLKFLFHQRVV
                     VKQVYDGFLAEKLMYMGFPAGIHSMALKAAGQNYLGVELDKTVRGKVMWAGLSEDVIE
                     YGANDVKYLEKIMDAQEKELQKRGLVTALVYENKSVPWVAYTEYCGVLLDRSKWERKM
                     LLDNFTVKVFEDALSNWVINSAKGENYAYHYLQIEGWDDPDDLEKARKKMKGERCPEA
                     DIKGQKRGYCEAWKVPIDARLSTKYIKEDLQGDLFLGFQSKIQCLINWDSPKQVIPLF
                     KSLGFDLLAKDKDTGEWKDSIEAKVIEPQQDKSTIAYLYLQYKAAKKVTSTYGQNVIN
                     QINEKSGRLHTNFNQLGTDTGRLSSGGKDKSNNIEYLNFQNFPSDSETRACFVAGKGM
                     KWISCDYSGQESRIIADVTNDPAMIDLFNNGCGDIHSLVAKMSYPEIIGNCPIEEVKY
                     KFKHWRSEAKGVEFAINYGGDANTIHGNKGIPLVEANKIYNNYMKGFKGMKVYQDRQR
                     KFVMEHGYIITDFSSGRKAYIYDYDILMGIKARFNQEYWATYKPYKGKENKLLPKQVK
                     NELYQRFARGDNFNSMVGVYHYTTKKAGKDTIREAYVNIADVYVHPVRHFFKRKSASE
                     KQAINYPCQGCGATMFKTASIFLWEYLVEHDLLFKVKLCIPAHDEWNIEVPEEIADEM
                     TEVLKDCMKKAGAFFCRKVELPAEGDKADFWIH"
     gene            complement(67831..70152)
                     /locus_tag="LOC_1_33"
     CDS             complement(70149..70466)
                     /locus_tag="LOC_1_32"
                     /product="Hypothetical protein"
                     /protein_id="LOC_1_32"
                     /translation="MKDLIELKSRGEEHNYLRRLVKPDGSESHTYMLKTSTYTMRSGL
                     TDKKKKFIDPSGGPMIVEGEYLEEAEAVVKSIDHVMGQGYAITFEVTPEEEQELIDAI
                     VNI"
     gene            complement(70149..70466)
                     /locus_tag="LOC_1_32"
     CDS             complement(70463..70975)
                     /locus_tag="LOC_1_31"
                     /product="Aspartyl protease OS=Alistipes timonensis JC136
                     GN=SAMN05444145_10248 PE=4 SV=1"
                     /protein_id="LOC_1_31"
                     /translation="MEFVWKIVAMIVTLACVAIVAGVVNLIMNRRKIDPKVGKISFRE
                     SMDLVELPIVTFMNNGRKLNFLLDTGASYSSINEAALEGLSYEETGESGGHFGIEGTI
                     QESKYVRMNVGYRSQSYEDDFQVVDLSQAFGNIKQEFGINLHGIIGNTFFQKYRYVLN
                     FDELVAYSMV"
     gene            complement(70463..70975)
                     /locus_tag="LOC_1_31"
     CDS             complement(70999..71466)
                     /locus_tag="LOC_1_30"
                     /product="Deoxyuridine 5'-triphosphate
                     nucleotidohydrolase OS=[Clostridium] celerecrescens
                     GN=IO98_09660 PE=4 SV=1"
                     /protein_id="LOC_1_30"
                     /translation="MKIKVKEITKGCFPVRSGEGMSDCYDLFLAEDVVLKKGELGIFK
                     LGVAMELPKGMRATVWSRSSTPPKWSVQIANSAAIMDNTYSGNEDEWRVELLAFKAIT
                     IPKGTRVCQFEVVPSQFATVWQKLKWLLSSKPLLEPVDFLGNEGRGGIGSTGK"
     gene            complement(70999..71466)
                     /locus_tag="LOC_1_30"
     CDS             complement(71456..72244)
                     /locus_tag="LOC_1_29"
                     /product="HNH endonuclease OS=Lactococcus phage 936 group
                     phage PhiM1127 GN=PhiM1127_03 PE=4 SV=1"
                     /protein_id="LOC_1_29"
                     /translation="MIKEETITRYDELEIDKKYQEGMSTTEICKTFKISWNQLHQYFI
                     IKGVQTRPAKRRESLRPKAPVGRKFGLWTVVSDEVKSGSQVSPTSNSRNLYWLVQCEC
                     GELAWRNSAVIQSGKSTRCKKCGNKVYIGENGVAKVNSIILSKYNQTIQGLPTRKHRG
                     RKPELTFNISVEYLNNLYEEQNHICALSGVSLEPDLNLTMQQQNMSIDRIDSNIGYEE
                     GNIQWVDKRINMMKGSLSNEEFIELCTKVAEYNKLIKEQNKNED"
     gene            complement(71456..72244)
                     /locus_tag="LOC_1_29"
     CDS             complement(72333..74846)
                     /locus_tag="LOC_1_28"
                     /product="Vitamin B12-dependent ribonucleotide reductase
                     OS=Jejuia pallidilutea GN=JCM19301_2870 PE=3 SV=1"
                     /protein_id="LOC_1_28"
                     /translation="MTELEYFKGDELAASTWRNKYAAEGEQTPDDTHRRLAKEFARVE
                     SNYNWKSNIDRAFSDLSNYGYVRPQLDEEAIYQLFKDFKYIIPGGSVMSGCGTGALVS
                     LSNCFVIGSPKDSYAEIMKTRSQQAQLMKRRGGVGYDLSQLRPRGAKVNNAAKSSTGA
                     ASFMDVCSDITNEVAQNGRRGALMLSMSINHPDIEEFITKKQDLTKVTGANISVKVTD
                     EFMQAVVEDTDYILRYPVDCSADSTEFRFKNLQYNEIKKCEYSDLKYVKKVRARELWN
                     TLMHCAWNTAEPGIMFEGAMHNYSPDGVYPDFKMVGTNPCGEIPMGPFDSCRLIHINL
                     ASYIIDPFTDKAHIDEELLYMHSYEAMRLADDLVDLEIEAVDRIINTVKDDSDDTEFK
                     LWSKIKETAIQGRRAGLGFTGLADAIAMLGLKYDSDEGISQVEQLMKVMFKGQLNSNI
                     DMAIERGAFPAWDKNKENEGNDWYHWLSANFPEEATKMNLFGRRNISNSTVAPTGTVS
                     ILAGTSSGIEPVFMPFYQRKRKCMSESDRVDYVDKVGEKYTLFTVVHPNLKRWAIETM
                     NYSESEVNEWSLGAWKEVWKESPYYGSTAPEIDWRQRVKLQGVVQKYITHSISSTVNL
                     AKETTEEEIADIYIEAWKQGLKGITIYRDGCREGVLTQVEKPKTIEGRQAPKRPKELE
                     ADAYLIKAKGEQFIILVGMLESKPYEVFAFRPRNPISFKPHKGVITKVSKMHYSFTSD
                     VFHIDNLELANENVEENAATLYSSMLLRHGVDIKYIVKTAKKVNDNISSFSSAMCRVL
                     SKYIPNEEIKGEVCPDCGGTLVRENGCVHCSSCGWSRCS"
     gene            complement(72333..74846)
                     /locus_tag="LOC_1_28"
     CDS             complement(74843..75886)
                     /locus_tag="LOC_1_27"
                     /product="Hypothetical protein"
                     /protein_id="LOC_1_27"
                     /translation="MMKSIKELSWNVTEEEYRKDPAISYSTLSRFEREGWRNLSSLFD
                     KVDSPALLFGSAVDCMLTDGEQAFAERFIVCEFPNLSDNLISITKVLFSKYGDTHRRV
                     DTIDDEVISSVAVANGYYAGDSYKATRIKKVKESCNEYYSLLALAGDKTILSQKDYND
                     VSLCVDELRTNSITKDFFYIDPWNTDIEKVFQLKFKAEWNGIPVRCMFDELIVDHHNK
                     IIYPIDLKTTGYPEENFQDSFAHWRYDIQAKLYTYILQECIKRDPYFSEFKIQHYQFI
                     VINRRTIAPIVWEFYGNFGMVDLKDETGKIYRDWRKILTDLNYYLTNPNLKYSKEVMA
                     NDCIMEIKNLVPA"
     gene            complement(74843..75886)
                     /locus_tag="LOC_1_27"
     CDS             complement(75870..76172)
                     /locus_tag="LOC_1_26"
                     /product="Hypothetical protein"
                     /protein_id="LOC_1_26"
                     /translation="MKAIERMRKLLNSLPKSDITLGEQFIQSRDFESLKDLVDSAIFK
                     TRKNIKSENPKQEYLDVDLTELSNLKAEVDVYLTQLEVPSNEWEEDIEGEYYDEEY"
     gene            complement(75870..76172)
                     /locus_tag="LOC_1_26"
     CDS             complement(76120..76524)
                     /locus_tag="LOC_1_25"
                     /product="Protein of uncharacterised function (DUF1064)
                     OS=Chlamydia trachomatis GN=ERS095036_10853 PE=4 SV=1"
                     /protein_id="LOC_1_25"
                     /translation="MVYRTLLQHGFEPEYETHTYTIWEGFRPTVPFYTRNKAKATILN
                     LKKLINITYTPDFYMEYQGLKIIIEVKGQTNDVFPYKFKLFRWHIENLPDKENYLIFE
                     VFTKKQLLEFIQIIKDESHRKNEEIAQQFTQE"
     gene            complement(76120..76524)
                     /locus_tag="LOC_1_25"
     CDS             complement(76580..77119)
                     /locus_tag="LOC_1_24"
                     /product="Hypothetical protein"
                     /protein_id="LOC_1_24"
                     /translation="MKKLIFVKTGKEVEMGNTFAFGMNSAYGFIPFYTVVVCEESIPF
                     LIKEGIIKEVENEEIPTEPYFYIKHLADRIHWNVENLRKYLSNLYTIYPAAVFSIMLR
                     EVAIVLDEKYDNHIENSKEIYVISSLNGEISKVKDLNKIKNFKNFAAFRTLDDALAAK
                     HILRDPMKQLFKRGGKQEN"
     gene            complement(76580..77119)
                     /locus_tag="LOC_1_24"
     CDS             complement(77141..77806)
                     /locus_tag="LOC_1_23"
                     /product="Uracil-DNA glycosylase OS=Chlamydia trachomatis
                     GN=ung_2 PE=3 SV=1"
                     /protein_id="LOC_1_23"
                     /translation="MTFEEYFGGWVRVIDTKELNKVVGQVSLIKRDLLCPAYPDIFKA
                     FNLCPYNNLKVVMIGQNPYPQKDVATGVLFGNKEGTKLSPSLEIVKEACINFEVPHNS
                     IIFDHTLESWAKQGVLMINSALTCEVNKVGSHTMMWRPFMTKLLKNLLEWQTGIIYVL
                     FGEQAKTLKPYINKNTNIILEEKHPAYYARQEKRMPSTVFQEVSKLTKEKYGEPIVWF
                     SEY"
     gene            complement(77141..77806)
                     /locus_tag="LOC_1_23"
     CDS             complement(77806..78606)
                     /locus_tag="LOC_1_22"
                     /product="Hypothetical protein"
                     /protein_id="LOC_1_22"
                     /translation="MAISVQLNRQLHDVFLNRGAIQFPDHIKPNLAFENHNVFNLFLR
                     VDISGPEIDVPLMCKYKVEEGLLSNYNQPNSLKEMAVALFENSYPQSRRTANAIFKTF
                     QMNDTRDRLMKITTNTGEVYYGGNGYILDKDYNLLILYTLHGVMEDRILHYKTGRIYV
                     NPKVFVSNGLIEKGIIKTVIPAFVQEGIMVNTNNIGVTAQDINTIIRNSNGFVVQVIE
                     PLPEIVVADVTDRFIVKPKKPTPSTFNNEAMNDYLLEHLDKVVQMTYI"
     gene            complement(77806..78606)
                     /locus_tag="LOC_1_22"
     CDS             complement(78606..79496)
                     /locus_tag="LOC_1_21"
                     /product="Thiamine biosynthesis protein ThiF OS=Chlamydia
                     trachomatis GN=ERS095036_03221 PE=4 SV=1"
                     /protein_id="LOC_1_21"
                     /translation="MEDEVLESAINQMVDEHLETVHSGTLQDAPVEIDEQGEALLEAA
                     LAAEEVVIPPNSGSLLVDEATSRFSGAIWYSAIQSKTITLAGVGGIGSYVGFLLARLK
                     PDGLYLYDPDIVEQANMSGQLYGSGDLGQAKVSSLDRMLQVYANYYNSVAYQERFTAE
                     SEATDIMICGFDNMEARKLFFDAWKNRLMAKPEEERGRMLFIDGRLAAEEFQVFAIQG
                     NDERAIVEYKNRWLFSDAVADETICSYKQTTFMANMIASVMVNLFVNFVANECNPIID
                     RDVPFMTQYSADTMYFKVEM"
     gene            complement(78606..79496)
                     /locus_tag="LOC_1_21"
     CDS             complement(79499..80740)
                     /locus_tag="LOC_1_20"
                     /product="Hypothetical protein"
                     /protein_id="LOC_1_20"
                     /translation="MEEKKEVKPVLELVHRQDIFKIVIPAEVEKKIRFLCKNIWDVEW
                     SGVLFYKVEGAFEDKSLTIRCVDLFQMDIGTSAYTEFNVSPDMATYMVDHPELLEEGI
                     YQGLIHSHNNMATFFSGTDTATLSAEGNDMAHFVSLIVNNAGKYTAGVTRKYKCVQTV
                     SEKYTYPTWNGEVREGVETFDIEEEKLEWFNLDIVFEDATDDFETEMMERIKEIKEAK
                     KKVVTLMYGGRNYPQYGNYGKAITPTKEVGSTFPMDEDKYYGEEGRGWYKANEAKQLP
                     VKQGELPFDQPEEENLDIPYGVVTVDEDIVQSIVRQLVTSSIIISNESAVDVKKWANS
                     MESLYRRRFGSVKEFEYFASNYVDYLINYTYDGDVMAVINNDDSTMAALLAHDVREEL
                     EKLPKNPWLSVYIKLMDDYII"
     gene            complement(79499..80740)
                     /locus_tag="LOC_1_20"
     CDS             complement(80679..82013)
                     /locus_tag="LOC_1_19"
                     /product="Hypothetical protein"
                     /protein_id="LOC_1_19"
                     /translation="MTEEIKKQVHELYDSIMERPNQILQFFQDFFGEGRVDMQGFPTE
                     DGLYTYLSVTPLGTFMEWSNIVDSSAYQNMNKEDRDIINLFWTAEGANNETVVSDSAL
                     AKYFLPIIKEKIANTMFNGLFILIYFPTVRITNEYDKYVDIKELWLKVPFNWQGKGKG
                     YFGVNRSNYPLNHFKGGYMHSHVSSIPRNNFENFQTPCTGRGPINSSLSTLAIGYDEA
                     IWQLLCLELDRYVRVESIDGVPHHRLENIPAPEMGDAEDKFSMQSLRGVVPWNSAFGR
                     EQFKLFIKYLLETKKIRFNYSNGSYGIGMSFIDTVVLISNEFISWYNTEYNKHTFDIS
                     YTDLVSNSIIKECIITNGKVYIPRAVRRGSSDDYQRYVGKKICTFKGREITLTIDGVL
                     SSEEESLNRTRILNLQYIEAIVCSMLRILNYGYGREERSETSAGVSPQTGYI"
     gene            complement(80679..82013)
                     /locus_tag="LOC_1_19"
     CDS             complement(82074..82754)
                     /locus_tag="LOC_1_18"
                     /product="Hypothetical protein"
                     /protein_id="LOC_1_18"
                     /translation="MKFRKVTIINNKTQSQKVIQASSATTLGELKREMREAGIEYEGM
                     TFFEGHLRAELKDDASILPTNIPYKGQVVNDLTFLLTAPEKKIKSGAMSRAEAYNAIK
                     ARGLQDECVKRFGKNFTMCKTQDLIDLLGEGAPAKEEKKEVVKEKPAKKEVAKEPVKE
                     EKPEVTATSEGNVAGALEVLLEDLYGSDVIEEGTYDRAMAVLKGTTYKAPEKMSKAEI
                     NKMFDFVH"
     gene            complement(82074..82754)
                     /locus_tag="LOC_1_18"
     CDS             complement(82782..83777)
                     /locus_tag="LOC_1_17"
                     /product="DNA primase (Bacterial type) OS=Chlamydia
                     trachomatis GN=ERS095036_00525 PE=4 SV=1"
                     /protein_id="LOC_1_17"
                     /translation="MAISIGKPNIRLEEILSKVSELDILNHYFGVSNVPCIISSPLRP
                     DNHPSFGFYSIDGQKIHWTDLATKDRGGTFDLLGKYWGESYNDVLAHIWEDLSKITKT
                     NGYSALGKPKIVTTKEYSSNLDLQCKTREWRKYDLEYWASFGITLEWLKYADIYPISY
                     KIIIKGESRMVFPADKYAYAYVEYKEGKVTLKIYQPFNQKGYKWSNRHDRSVISLWTK
                     VPEFGDRICICSSMKDALCLWANTGIPAIAIQGEGYGISDTAVNELKRRYKEVFILLD
                     NDKAGLIDGEKLSASTGFTNIVLPHFEGGKDVSDLYKTIGDKEQFREIILSLFNR"
     gene            complement(82782..83777)
                     /locus_tag="LOC_1_17"
     CDS             complement(83800..84720)
                     /locus_tag="LOC_1_16"
                     /product="Hypothetical protein"
                     /protein_id="LOC_1_16"
                     /translation="MKNLNKSFMAVKVGKESVEGSFKMYKGMAAFNIVAVNPTKAELE
                     ALTGRELENEPEYVGKTDEGKEQVRVVFYGKTAPDAKLNNGIEMLIPISFMLTKDYRV
                     GQTSGKYQIIDKFGRTAWATKEEVQSKSIPQYSSGPANISADYRPAWQGEEFLVDFLI
                     QWLNIPNPANYKDGKWIMKEDPSDSEVSLDMAALFKGDVKELKELVTLAAAYTVKGAV
                     GIRTVDNENGTRQYQAVFTRKFAKNAVTDYSRIDAAITEFQNAGGAPNTEFSTQPLHE
                     NVVEATSFAAPTADNDPLGAATAPTATPWG"
     gene            complement(83800..84720)
                     /locus_tag="LOC_1_16"
     CDS             complement(84751..85149)
                     /locus_tag="LOC_1_15"
                     /product="Hypothetical protein"
                     /protein_id="LOC_1_15"
                     /translation="MNRELSRFELAIVKRTAQNTKSLRTKRDKLVEKIEKAQEELGVI
                     NEAIEGFEAPIKTMTGGFTSEEVLAGIMAVAEATEAAPEGEVSEEVVGEVEVPASEAV
                     ALAEEVAAEEAVETSANPFGEGSDDMPFKD"
     gene            complement(84751..85149)
                     /locus_tag="LOC_1_15"
     CDS             complement(85155..85427)
                     /locus_tag="LOC_1_14"
                     /product="mucin-16 OS=Dipodomys ordii GN=Muc16 PE=4 SV=1"
                     /protein_id="LOC_1_14"
                     /translation="MDRDEVVRISRLVAFGGLTGEDAANLLLDYCTEHGKDPKLSVTF
                     IQTIMGIGMLQPYLMEALEYYEKKYTINKLQSKPNNMGQRQIILIN"
     gene            complement(85155..85427)
                     /locus_tag="LOC_1_14"
     CDS             complement(85420..86127)
                     /locus_tag="LOC_1_13"
                     /product="Phage ATP/GTP-binding protein OS=Fusobacterium
                     nucleatum subsp. animalis D11 GN=PSAG_01393 PE=4 SV=2"
                     /protein_id="LOC_1_13"
                     /translation="MKALILAKSGFGKSTSIGEIPELGLKGLDPKVTYLISCVNKPLP
                     FRGGGSKYQVTTLKEIGKGNRIITNDAKEVAQIIEMLASPQSPFTNIVLDDMNYISQD
                     FYMKNAMKGGWDTPKQIGYGMGLIFDAINLVPENKNMICLAHYEEYKDKNGDSISYKY
                     KSTGNMVDSYITPEGKFEVVLYGKSSFDSKEKKSIREFVTNDDGVYPAKSPVGMFPLY
                     IPNDLGLVVEKAQEYYG"
     gene            complement(85420..86127)
                     /locus_tag="LOC_1_13"
     CDS             complement(86154..87179)
                     /locus_tag="LOC_1_12"
                     /product="DnaB-like helicase C terminal domain-containing
                     protein OS=Chitinophaga sp. YR573 GN=SAMN05428988_3258
                     PE=4 SV=1"
                     /protein_id="LOC_1_12"
                     /translation="MLVYEPFFYAIEHPDQLRLKILYFTLEMGKEEKFYEFLCHLLFR
                     LDRIRISPTDLKSTSADRPVPQEILDLLASERYVTYIQKFKETIIYIDSERNPTGINK
                     YCRNFALSRGKFHFKKVIMKNEAGLEEEREVIDFYEPDDKDEYVEIILDNYSNLMSES
                     GMNKMQTIEKMSKYFITQRDQFDFNITAIQHQAQAQEGIENQKLNKMMPSSDGLADCK
                     TTTRDANLVIGLYSPFKYGLREYEGYDVTKFKNNIRFMQVIEDRDNGAGGQICPLFFD
                     GAVSTFTELPLPNNKPELERCLEYIETVVRRRTNYTFMNVSIRKARIRKWKMNLHRLI
                     KLITFAD"
     gene            complement(86154..87179)
                     /locus_tag="LOC_1_12"
     CDS             complement(87440..88078)
                     /locus_tag="LOC_1_11"
                     /product="GIY-YIG catalytic domain protein
                     OS=Euryarchaeota archaeon ADurb.Bin023 GN=BWX56_00337
                     PE=4 SV=1"
                     /protein_id="LOC_1_11"
                     /translation="MEKITRDLKVSGIYCIENKINNKTYIGSSKNLYQRLLKHFALLR
                     HNKHENAHLQSAWNKYGEESFEWFILELCDKSILTEREQYCLDLLGGEYNITKKVERN
                     ILSKESRIKQGETRRRLHQEGKLDFNFNPVTLYIYDLDGNLLFKNPLGLKDTATKLGI
                     SPSSICRVTNGTYQQCKGYRFSYKLEQLPPLEVKSNKQNTKYNNYRHCPTIE"
     gene            complement(87440..88078)
                     /locus_tag="LOC_1_11"
     CDS             complement(88330..88935)
                     /locus_tag="LOC_1_10"
                     /product="Hypothetical protein"
                     /protein_id="LOC_1_10"
                     /translation="MTISLNDKVIKKSGVSLGEVLLMIAIQNNVDFNAAESELKKKGL
                     ISTSYDRETHLPVGLFVTSMGNNVVNNIILDSDKSVGTDDFNQRIEALVPQLQSIYPE
                     GKNFNNQYWRGNKTDIKRKLQTFFKKYGNDYTDEQIINATQAYVSGFNGEYKFMRLLQ
                     YFIWKEEVKDGTKVPISELANYIENEGQTDSLTDNWTTTLV"
     gene            complement(88330..88935)
                     /locus_tag="LOC_1_10"
     CDS             complement(88940..89341)
                     /locus_tag="LOC_1_9"
                     /product="Hypothetical protein"
                     /protein_id="LOC_1_9"
                     /translation="MRNRVKITKASYIVNPEKKVVVCVLECDMQLQKHPAWIDIYPKM
                     WANLPLVDLCGTFKVRAIARCNEEDAFNKEVGKRIAESRAKGKAFATAAKVYKEIEKY
                     FLNCAALVNESVEACEQAVKVEEAHVELLIG"
     gene            complement(88940..89341)
                     /locus_tag="LOC_1_9"
     CDS             complement(89338..90513)
                     /locus_tag="LOC_1_8"
                     /product="Predicted HKD family nuclease OS=Chlamydia
                     trachomatis GN=ERS095036_00519 PE=4 SV=1"
                     /protein_id="LOC_1_8"
                     /translation="MDREQAQEEIMNIRSNAILAELPTSFGKSKIGIDLALRDNPSSI
                     LIVIPRLILIKNWKKEFIKWGLESWLERVYFSTYVGLNKHVEEEWDCAIFDEVQHMSE
                     RCREFVSTMEIHHSIMLSATVTRDMKWELSQLFPDFQCYTVKMKEAIDNEILPDPRVF
                     LIPLELDNTHAVHTMIEHPKAKIVKECLYKDRWQYLKDKSIQVHIKCTAYQYVQELGN
                     KIEFWKRQYMRTRNEGVKTKWLFLAGQRLKFLSQLKNPIILSLLEKLKSERVLTFCSS
                     IEQTEILGENCINSKNKESSMVLDMFNHKKLDHITACNMLNEGMNLVDCRVGLYANLN
                     SSDIIIKQRLGRILRHKDPIIIIPYFSGTREEELVEKMLEDYNPELVMKTNLSEIKV"
     gene            complement(89338..90513)
                     /locus_tag="LOC_1_8"
     CDS             complement(90506..90979)
                     /locus_tag="LOC_1_7"
                     /product="Peptidase, M23 family / mannosyl-glycoprotein
                     endo-beta-N-acetylglucosaminidase multi-domain protein
                     OS=Prevotella sp. oral taxon 306 str. F0472
                     GN=HMPREF9969_0659 PE=4 SV=1"
                     /protein_id="LOC_1_7"
                     /translation="MKQKVINILMLLLIGGLYGLYYMDYQEEHKEPEKVDVLRLEQPE
                     FLLSEAPDDYLMEALEYYNVKHKNIVYAQAILETGHFRSKVCKEYNNLFGLYNSYKKD
                     YYKFDHWSESVVAYLNYIQYRYKPPDDYYQFLIKIGYAEDPQYVEKLKNIVKRYG"
     gene            complement(90506..90979)
                     /locus_tag="LOC_1_7"
     CDS             complement(91001..91327)
                     /locus_tag="LOC_1_6"
                     /product="Hypothetical protein"
                     /protein_id="LOC_1_6"
                     /translation="MTWFIIGIILTIIIVDIMKDTHFKCYNGMKVVEEYEVKIPLWFF
                     ITIILVEQIPVLNILLFLTFLVAYFIFSNMKPEMYLVKYIPSLKGETYVGKIVIKIKK
                     LLCTEI"
     gene            complement(91001..91327)
                     /locus_tag="LOC_1_6"
     CDS             complement(91330..92142)
                     /locus_tag="LOC_1_5"
                     /product="Regulator of protease activity HflC,
                     stomatin/prohibitin superfamily OS=Chitinophaga
                     jiangningensis GN=SAMN05444266_102303 PE=4 SV=1"
                     /protein_id="LOC_1_5"
                     /translation="MSNNKFKENMKSKFLIGLLIAFMGMVSLSSCERIDAGHEGIKVS
                     LYGDDKGVGEAALVTGRVWYNPFTTEIYEYPTYVRTVDYAPFTVNAQDGSEFTVDPTV
                     SLKIMDGKSPEVFKKYRKQLDDVITGTLLNYVKDAFRIQLNSFTTDYIVSHRDSIEKS
                     IEKHLSEALHKENFQLEQLTSGLKYPQTIVDAVNAKNKAVQEAMRVQNEVAVAKAEAE
                     KLIVAAKAEKEANQLREQALTPAILEKMWIEKWDGKLPVYGQVPTIFKDISK"
     gene            complement(91330..92142)
                     /locus_tag="LOC_1_5"
     CDS             complement(92231..92410)
                     /locus_tag="LOC_1_4"
                     /product="Hypothetical protein"
                     /protein_id="LOC_1_4"
                     /translation="MTEEKVKKGKELLERLNKLKDQKSRWERGVCFFIVEISDSIRYN
                     GAQHTYSVDDSFINF"
     gene            complement(92231..92410)
                     /locus_tag="LOC_1_4"
     CDS             complement(92653..92751)
                     /locus_tag="LOC_1_3"
                     /product="Hypothetical protein"
                     /protein_id="LOC_1_3"
                     /translation="MGKEENQRIPIEVSSFQEQAGSIKSLMEFTCL"
     gene            complement(92653..92751)
                     /locus_tag="LOC_1_3"
     CDS             complement(92983..93363)
                     /locus_tag="LOC_1_2"
                     /product="Hypothetical protein"
                     /protein_id="LOC_1_2"
                     /translation="MNNEIKVSLSVTLQGSVMLSQEQAKALEKEKVGTGYDTFNMRVE
                     GLKDGKKDAETITVKTRKCKPAGQSLNLSMDAYDYMTGKEAPYFVKAKDWERLTKKQR
                     LEAHLKRICEELGGVSFTYAVLDN"
     gene            complement(92983..93363)
                     /locus_tag="LOC_1_2"
     CDS             complement(93698..95116)
                     /locus_tag="LOC_1_1"
                     /product="TROVE domain-containing protein
                     OS=Acidobacteria bacterium 13_2_20CM_57_7 GN=AUH16_03030
                     PE=4 SV=1"
                     /protein_id="LOC_1_1"
                     /translation="MGKLNPLVKPTSKLDTERLAGGSGALAAKQSNVSLLRRAVLANL
                     LWEDVAYMDGLKVAEEIKRLIPLCPAIDVYNIALEARLMQKLRHTPLFIAVEMCKYPE
                     HKLFVADLLPKIITRADMLTDFLALYWKDGKKPICNQAKKGLRAAFHNFNEYKLAKYD
                     RNAAIKLRDVMFLCRPKPNNDYETKLFKKVADRTLTPPETWEVLLSAGEDRKETWTKL
                     IFENKIGGLAMLRNINNMKKADVDRRVIVEGLTRLKSSMLLPLDFLKAERMNPEFSRD
                     IEDAMLESYKNLPKLPGKTLFIVDVSGSMGSLTSGGSQFNRMDQACAMAMLAINQCED
                     YELVTTAGNDAARRQASEHIKYPQKGFGVFNQIMETRHRIGGGGIFTKQCLDWCRNQF
                     KGTKFDRIIIFSDSQDIDFHYNKSILPEPFGQYNYICDVSANIRGVNYRGRWTAEISG
                     WSEHFLTYIAALEGLQNKFEEQ"
     gene            complement(93698..95116)
                     /locus_tag="LOC_1_1"
ORIGIN
        1 GAAAAACACC TCACTCTTCC ACACTTTGAC ACTATCAACA AACATAGAAA GAAAGAAAGA
       61 AAGAGGGCAA GTGCCCTCCT TCATTTAGAA TGTTGCCAAC ACTGGTGCAC CACCTGTGCT
      121 TTCTTCATGC AGCAACCAGA ATGATGTGCC ATCAGGTGCT TCAACATTAG ATACCATAGG
      181 ATGCTGTGGA ATGCCCTTAA CTGCAACAGC TCCTGTCTTA GCACCAAAGG TGAAGAACAG
      241 CTTGTTGGTC TTAGGATTCT GTTTCACCTG GATTTTGTCC ACATGTTGAG CTGCTTTAAA
      301 CTGTTCAACT GTCAATGTCT CATGGAATTT TAACTGATTG TCCATAATGT AAATGATTAA
      361 ATTGTTAATG AATAATTGTT TAAACCACGG GGGTATGACC CCACTGGCTA AGTGATGGGG
      421 GAGGTGGGGT TGGTGTATAT CCCACTCATG ACTATGAATC AAAAAAAAAA AATCAAAAAA
      481 AAAATTAAAA AAAAAAAATT AAATTATTTG GATAGTATCT ATTATATACT TATCTTTGAC
      541 CAAAAATTAA AAGTATGAAA GAGAAGAGTT ATAATTTATT TGGGAGTACT TGGAGAATAC
      601 AGTTTGTAGA TGAAGTAGTT GATGAAAATG ATAGGTGGTT ATTTGGAGAA ACAGAGAGTC
      661 CCTCAAGGGT AATAACTATT AGCACAAAGA AGCCTGATGG TAGTAAACTT TCAAAGGATG
      721 AAATTGAACT TACTGTCCTA CATGAAATAG TACATTCTAT ATTCCAAACT GGACAATATA
      781 TGGGTTGTGA TAATGATGAA CCATTAGTAG AATGGACTGC AAGATGTTTA AAAGCCTTAA
      841 AAGAACAGCA TATTATATAG TCAATAGTTA AATTTTCATA AATAATAGTC TTAGATTTGG
      901 ATATATCATT TATTTTTTGT ATGTTTGCAC CAGAATTAGA ACTATACATC TAATTTCTCC
      961 CCCAAAGAAA TCCCTTACAG AAGTTCAGGC TTTGGGGCTG ACAGGGTAGT AATCCACACT
     1021 TCTCCCATAA ATAGGGAGCT TGATATAAAG GCTGGTATGC CTGTGGATGA GGTGAAAATC
     1081 CTGCTAAGAA ATGCCTTGAT TATAAGTTAC AGTAGCACAC CTATGTATAT GAGAAAAGGT
     1141 TGAGGGTAAA GTGCTCTTGG GGATTAACCG CCTGTAATGA AGTATCATGG TAGGGGTACT
     1201 GGAAACTTTA CTCTGGCAGA GAACCAATCT GCTCAAGGGA TTGTTATACA CTTTAAAAAA
     1261 CAAACAAATA TATGAAAAGA GTTATTGAAG AAGTTATAAA GAATGTAAAC ATTGTCAAGT
     1321 GTGAAGGTGC TATCTGTGTG TCAGTTAATA GTAATGACAG GAGATACTAT GCACAAGGAG
     1381 TTAGCTCAAG AATGTTGGAT GTAAAGAGAT ATAAGGTATG AATAAACTAA AAAGTAGTTT
     1441 GCTTTGGCTG TGGCAGTTAC CACAGAATTT GTGTGGTATA ATCTATAGGT CTATATCTAA
     1501 AGATAATAGA ATATGTGTTA TAGAGAATGA TGACTCAAGA AGTGTAGGTG CTAAAGTATA
     1561 TTTACAAAGA GCTAAGGGTG GTGTAACTCT TGGAAAATAT GTGTTTATTA ATCAAGATTA
     1621 CACTGACAAG AAAGCAGTTA TAAAACATGA ATGTGGTCAT GTAAAACAGA GTAAGATACT
     1681 TGGTCCTTTA TATTTATTAG TTATTGGTAT TCCCTCTATA CTACATGCCT GGCTTAATAA
     1741 TTATATTGGA TGTTGTTGGA AGAATGGAAA ATACAATTAT TATCATTTTT ATACTGAAAA
     1801 ATGGGCTAAT AAGTTGATGG GTATTGAATC TTGAATTAAG ATTCAACCCA TTATCTTAAT
     1861 TCACTTCTGG AGTATTTTCG TACTATCTTG AAAATAATTA GTGAAAGATT TGCATATCTC
     1921 AAATATTTGA CTTATCTTTG CATCATGATT AGAAGATAAG AACATTGTTC CATAGTATAA
     1981 TGGTTATTAC ACCTGATTTT GGCTCAAGTA ATGTAGGTTC AATTCCTGCT GGAACAACAA
     2041 TAAATGCCCT CTTAGTACAA TGGATAGTAC ATGAGTCTTC TAAACTTAGA ATGATAGTTC
     2101 GATTCTATCA GAGGGTACAT TTTGAAGGTG GATTTTTTTT TTGTTTCATG ATTTTTAAAG
     2161 ATTGGACTAT CTGGTCTGTG AAGATAGGAT AGTCAAAATG GTGGGTTGGA CAAATTGGTT
     2221 AAGTCACTGC CCTTTCAAGG CAGTCATTAG GGGTTCAAAT CCCCTACCCA TTACAAACCA
     2281 AGTCTCTTTA AGGGTTTCTC TGTGGTGGCA CTTGCTATAA GAGTAAATCC TTAACAGTCC
     2341 TTAAGTGGAT AACTACTATC AGAAGTACAA TGGTAGTAGG TTTAAATAGT CTATTGGTGT
     2401 AGAGGTTTAA CATGCCACAC TGTCAATGTG GAGATGGAGG GTTCAATTCC CTCATAGACT
     2461 GCCCTGTTTA TATATTAGTG AAGTCCTACT TAAAGAGTTG AGTAGGCAAT GGATAGAGAA
     2521 CTCAGAAGGT CTGGGACTTG TCTTGAAAAC AATGTGAGCA GTAAAATGCT TGGGGGTCGG
     2581 GACCTCCTCT CTCCGCATTA TGGTACAAAT TTTTAGAAAA GAAGGATGGG TGTTAAACCC
     2641 TAATGATAGG GTAGTGAATG CTATCTTAAA AAGATGTGAA GCTAATAATG GAGAATGTCC
     2701 CTGTCATAAT ACAGGTGAGG ATAAGAAATG TCCTTGTTCT GATTACAGAG AAAAGGATAT
     2761 TTGTCATTGT AATTTATATC TTAAAAGAGA GCAACTTATG CCAGATATAG ACTTAAGTAA
     2821 GTTACCTACT GGCATGGATT TGGAAGACTT TATAAGAGCT TGGCAAGTAG CTCAAGAATC
     2881 ACCTAAGATA GTGATTGAGA GTGTTCCTAA GTAATGGAGG ATTAACCCTA ATGGTAAGGG
     2941 AGCAGTTTGC TAAACTGTTA GTAGTCTTAA AGGATGTATA GGTTCAAATC CTATATCCTC
     3001 CGCAATATAG AGTAGTTGGG TAATTGGTTA ACCCCCTGCA TTTGGGATGC AGAAATTGGA
     3061 AGTTCGAGTC TTCTCTACTC TACAAATGGG TCATGTAGTG TAATTGGCTA ACACATCACA
     3121 TTTGCACTGT GAAGTTGGGG TTCAAGTCCC ACATGTATCC ACTGTTTCAT GTTTTCATAA
     3181 TGTTTGTTTT TTTTTTTACA GGTATTGGGC ACACCTTAAG TGTCCTACAC TGCTCCTTAG
     3241 TTCAGTGGTT TAGAATAGTT CCCTTACAAG GAAAAGGTCA TTAGTTCGAT TCTAATAGGA
     3301 GCAACTAAAT GGGTTGTTAG CTCAATGGTG GAGCAAGTGG CTGTTAACCA CGAGGCTATA
     3361 GGTTCGAGTC CTATACTTCC CGCAGATTTT AAAGAGTAAA AGTCATGAAA GAGATTAGAA
     3421 GTAAAATGAT AGTTGAGGAT AGAACTAAGG TGAAAGCAGT TCACTTTAAA TATCCTGAAA
     3481 TGATGAATGA AAGTGCTCAA GAAGAGATTA AGAATGATTA TAATGAATTA TTATCTCTTG
     3541 AAGAGGAACT CTATAATGCA AGAGAAGTTG TGAGGGAATT AGAAAAGAAA CTTACAGAAA
     3601 AGAAAAAGAA GTTTGATGAA AAGACTTTAT TATGTACATT AGAGTTTGAA ACAAGTGAGA
     3661 AAGAAATAGT GAACTATGAA TCTTATGTTT TACTTAAAGG TATGGGTAAT GATACATTAG
     3721 GTCATTATAA CACATAATAA TGTGCCCTTA GTTTAATGGT AGAATGTTGC TCTCCAAAAG
     3781 CAAAGGTAGT AGTTCGATTC TATTAGGGTA TGCTTAAAAT TGGTACATCT TCTAAAGGTT
     3841 AGGAAACATC TCTGATAAGG ATGCAATCAC AGTTCAATTC TGTGTGTACC AACTTATATT
     3901 CTGATATACT TCAATAGGTA GAAGGCTGCT CTCATAAGGC AGTAGTTATA GGTTCAAGTC
     3961 CTATTATCAG AACTGTGTTA GTATTTTAAT TGGTTAGAAG TCTTGACTGT GAATCAAGAG
     4021 GGTGAGAGTT CAAATCTCTC CTAACACCCC AATATGCTGA GGTAGCACAA GTGGTAAATG
     4081 CAGATGGCTT ATATCCATAA GATAGTGGGT TCAAATCCTA CCCTCAGTAC AAGTAAATGC
     4141 CTCTATAGCT GAATGGTTAA AGCTGCTCCC TCTTAAGGAG AAGATTCTAA GTTCGATTCT
     4201 TAGTGGAGGT ACTATATTCC CCTATAGCAG ACAGGTGTGG GCACTAATCT TTTAAATTAG
     4261 GAGGTCTGGT TCAATTCCAG ATGGGGGAAC AAAATAATGG GTACATAACA TCAGCAGACT
     4321 GTAAATCTGC CCTCCTTTAT CAAATTGATG TAATGGACTT TGGAGTAGGG GAGTTCGAGT
     4381 CTCTCTGTGC CCACTCTATA ATGGAAACTT AGCAAAGGTG GTCTATGCGG GGGACTGAAA
     4441 ATCCTTAGAT AATGGTTCAA CTCCATTAGT TTCCACAGCT TAATGCCCTC ATGGTGAAAT
     4501 GGTTAAGACA CGTCTGATTT AGGCTCAGAA GGCTGTAGGT TCGACTCCTA CTGAGGGTAC
     4561 AAAAAAAAAA TATGCAGATT TACTTGCATA TATTATTTAT AATACATATC TTTGTAACAT
     4621 CAAATTAAAA CAATATGATA GAAACATTTG GAGAGAACCT ATTAGAAGGT TTTGAACATG
     4681 AAACTGTTTC ACATGAAGGA AATCAATTTA GAGAGTTTCT TTGTGTACTT GAAGGGTTCA
     4741 AGACTAAGTT TAAGAACCTT CACTGGTCAG CATATAGCAA TTCAATCCAT GTAAGAATTG
     4801 ATGAATTGAT AGATGAAATA TCAGATTATC AGGACATTCT TGCAGAAGAA GTTCAAGGTA
     4861 TTGAAGGTCA ATTTGAACCT AACTTCCTTA AAGGAACTAA CTTTGATTTC ACTTGTCCTC
     4921 ACGAAGCAAT AAATAACTTG ATAAGTAGAA CAGATACATT CTATTCTAAG TTACCTCAAA
     4981 CATCTGATTA TGCAGGAGTT AGGAGTGAAT GTGAAGCCTT TATTACTCAG TTACACAAGT
     5041 TGAAGTACTT ATTCAATCTA TGTAAGAAGG GTTATATGGG AGATTAAAGA TGCCCCTGTG
     5101 GTGAAATTAG GTTAGACACA AAGGACTTAA AATCCTTCGG GCTTGCCCAT ACAGGTTCAA
     5161 CTCCTGTCAG GGGTACAATG CTTCCTTAGT ATAATGGTTA TTATTCTTGC CTTGTAACCA
     5221 AGAGATAAGT GTTCGATTCA CTTAGGAAGC TCAACAAGTT ACTAAAAGCT GTTATTCATA
     5281 CAGTGAGAGA GTAACACCTT ATGCTACTAT GAATACCTTT GTGGTGTAGA TGATAAGGGG
     5341 TTCCAGATAA GCATAGACTG GAAAAGGGAA GTACCAATAG CAAATCTTCT CAAATGCAGG
     5401 TATAGCACAA TGGTTAGTGT GAGAGCCTTC CAAGCTCAGG ATGAGAGTTC GATTCTCTTT
     5461 ACCTGCTCTA ATATTGTGGG GAGGATTGGT ATCCCAGTTG GTCTCATAAG CCAGCCTTTG
     5521 TAAGTTCGAT TCTTACCCCC TCAACTAAAT TAAAATGAAT AATATGGAAA AGGAGAAGAC
     5581 ATTAATCACT TGTATTATAG GCTCTACAGT TAGAGAAGTA ATCAAGCAGG CTCAAGAGCT
     5641 TGAGATTAAG AGAGAAGATA TAGTAAGTAT GTTTCCTTTA GGAGGACAGA TTTACTTGGT
     5701 ATTTTATAAG TAAAAACAAC TGGCATTATG GAAGAGAAGA AGACAAAAGA ACCTCAGTAC
     5761 AATGAACCTA AGATGATGTT ATATCTTGCT GTTTATAGTG CTGTTGGTAA GTACAAGAGT
     5821 ATTAGAAGAG CTATCAGAAA AGGTCATGTA ACATCTTGGG GAGAAGAAGT ACCAAAGAGA
     5881 CCTTTCAATA ATAGAAAGAG GACCTCTGGT AGGGAGTTAC AGATTACTAA AGAGAGAATT
     5941 TATGGAGAAC TTAAGTACAG AAGTCAAGCA GTTTGAGCTT GAGACTCCCA AAGAAGAATA
     6001 TAATAATATA CCTGTTGTAT ATTGTAAACA TTGTCTTTCA TTAGCAATAA GAAACTCAGA
     6061 TGGCATAGAT TACTGTGACA AATGTGGTGG AACTGAAACT GGTGAGGCAC ACATACATGA
     6121 ATGGGAGAAA ATGTATGGAC AAAAGTATGG TGGAAATTAT CTAACAGAAA AATAAAAATG
     6181 GGAGAGAAGA ATAACATGAA AGTTGTAAAG GGTGGCAAGG CTGCTCCAGA AGTGAGAAAA
     6241 CTTAGTTATG AAGAACTGGA GAATACTGCA CATCAGTTGT CTGAACAAAG CAGACAGTTA
     6301 TACATGCAGA ACCAGAAGTT GAATCAGGCT TTGCAGGAAG CTAATCTTGC TAACTTCTAT
     6361 GAAAGATTGA AGTGGTTGTG GACAGTAATT ACTTCTACTA CACCTTATAT CTCAGAAGAG
     6421 TTCAAGCATA AGTGTGGTGC AGAATTTGAA GTACTAATGA CTCAACCTGA ACAAGAACCT
     6481 GAGGAAGAAG TAAAAGAAGG AGAATAAACT ATGGCTAAGC AAGTGGATTC AATAGTTAGG
     6541 ATTCCTTGCA AGGTAGATGG TAAGTTCTTT AGATATTGGT TTGAATTCTT ACAACCTTTT
     6601 CATAACTTGA CTGAGAGAGA AATGGATGTC ATAACTTCCT TTGTGAAGCA AAGATATGAA
     6661 CTCAGCAAGG TCATTAAAGA TAATGAGATA CTTGATAAGG TTACTATGAG TGAAGATACT
     6721 AAGAAGAAAG TAAGGGAAGA GTGTGATATA TCTCTTCCTC ACTTTCAGGT CATCATGGGT
     6781 AAGTTAAGAA AGAATAAAGT CATCATTGAT GGGAAAATAA ACCCAAGATA CATTCCATCA
     6841 GTAGATGAAG AGAATGGTTC ATTCAAGATG ATGTTATTAT TTGATTTCTC ATGATATACT
     6901 CAGAAGCAAT TAAACAGGTA TCTATAGAGC TTGGATTACC ACCTCAAGTG GTAAAGGAAG
     6961 CCTATGAGTC CTACTGGACT TTTATTAGAA ATAACATCAA AGCCTTGCCT CTAAAGGAAG
     7021 ACCTAAGCAA AGAGGAGTTT GATAAGTTGA GAACCAATTT CAATGTCCCA TCAATAGGTA
     7081 AGTTAAGCTG TACTTATGAT AGGATGATAG GAGTAAAGAA GAGATTTGAA CATATAAGGA
     7141 AGTTAAGAGA TGATTACAAC AATCAAGAAA GTTAAACCCA TGTTTAATAA CATGGTAGTC
     7201 ACATTAAATA AGTATCCTAC TGACCTAAAG ACTACAGGAG GTATTATAGA TAGTACCAGA
     7261 GCTGGTTCAG TAAAAGAATA CCAGACAGTA GTAGCTGTTG GACCAATGGT GAGGGGTATT
     7321 GAAGTAGGTG ATATTGTATA TATCAATCCT AAGAGATATG CAGTAATGCA ACATAAACCC
     7381 GGCTCATTGC AAGATGGTGT TATTAAGGAT AATCCTGTAA TAGGATACAA GTTTGACATC
     7441 ATGGATATTG ATGGAGTGGA ACACATGATG ATTCAAGATG GTGATGTTAA ATTTGTTGCA
     7501 GAGATTGAGG AGTTTGAAGA AAACCCAGCA ATAGTAACTG GACCACAACT TATAGTATAA
     7561 ATATAAGCCT GAGCCTATCA AAGGCTTGGG CTTTTTTTTT TAGTTTTAAG CAGTATGAGA
     7621 TTATTTAAAA GAGACGGTTA TAATTTAGTC ATATCTGATG AGGCTTATGC TTTAAAAGCA
     7681 TTTAGACAGA TATGGAATAG AGATAAATCT CTCTCAAAGG AGAGAGCAAT TACAGAGCTT
     7741 GGATATTGTT ACTTTATGGA GGACTCCAGA AGTGATTATA AGTATATAAT TGATGAAGGA
     7801 GAGAGAAAAG AAGCTATTAA GCAGGGTGAA GGTATGAAAC CATCGTGGGA ACCTGATACT
     7861 ACTGTGAAAG AAGCTCAAGC ATTGTATGCA AGTTTTAAGA CTACTTCTGA GCTGTTACTT
     7921 GAGGATACAA GGACTCTTGT GGATAAATAT AGACTTAAAT TAAGGTCTAT GGACTTGGAA
     7981 GAACTTGATA TTAAGGAGAC TAAAGAATTG GGTGCTATTA TCAAACTTAT ACCATCAATG
     8041 GTTAAGGACT TGGATGAAGC TGAAAGAGCT ATTGCTAAGG AACTTGCACA GAATGATAGA
     8101 GTAAGAGGAG CACAAGAAAA AGCAATATAT GAAGACCTAT GACAAATATA ATTGAAGGAT
     8161 TAAACCAGTA TTATGAATCC TTTCCTAACA GAAGAAAGGG ATACTTTGTA TTACATAAGA
     8221 TAATAGATAC TAATCCTGTA GTTAAGTCAC AAAAGACTTA TAGAATGCAG GTTTGGTTTG
     8281 TAAATAAGAA GGATAGAATA CCTGCATTTG GTGCTGAATA TTCTGGTAGA ATTGTTACTG
     8341 ATGCAGAAGA GAGCAAAGTC ATATCTGAAC TAACCACTGC TATTACCAAA TCTCTTCTGG
     8401 AGTATATTAA TACAGAAAAA TTTAAGGAGT TGTGCTATGA TTCCAATGAA TAAATATCAA
     8461 ACTGAGCTTA CTAAGGAACT AATGAATACT CTTCCTCAGG AGGTTCAGGA ACAGTTACTT
     8521 GAGACACTCA CAACAGTTGA GTTTGTCAAA AGGCTTATAT CTCCTAACAG ACCTTATGCA
     8581 AGGGATTTAC CAAGGGATGA AAAGGGAAGG ATTATAGTAG ATATTACTAA TCCACATATC
     8641 ATTGAAGATG CTGATTATTT CAGACAACCA GCTCTACATT TCTTGAAACA TGGGTGTTAT
     8701 ACATTCTTGA AGCCTAATAG TAACCCTAAT TCAGAGTTTA GAAGACATTG GGATGAAGAG
     8761 CAGAGAAGAT GTTATGAAGG CTATGTGAGA GAATCTGATG GAGAATGGGT TACAGGCTTC
     8821 AATTATTGGT TTATGAATTA CTGTCCTATG ATGGTTAATA AGCTGATAGA AGGTAGAAAG
     8881 AAGGCTATTA GAATAGAGGC TTTTCCTTTC TTCTTTGAGG GTATATATTG GAGATTCCAT
     8941 TATCTGTGGC AAGCAAGAGA GAGTGGTAAA CATGCTATTG AATTAGCAAA GAGAGGTTGT
     9001 GCCAAGTCTT ATAGCTTGGC AGCAATTATG AGCCATAATC TTATACTTGG AGAGAGTGAA
     9061 GAATCTAAGA GAAGGGTTAT TACTGTACTT ACAGCTTATC AGAAGGAATA TTTGAAAGAT
     9121 GACAAGGATG GTACTTTATC TAAGTTCAAG CCTTCAATTA ACTTTAGCTT CTCTAATACT
     9181 CCTTTCCCAC ATCTTATGCT AAAGAATTCT CCTAATGAAA TGTCTTGGCA GATGGGTTAT
     9241 AAGGATGAAT ATGGTATAGA GAAAGGCTCT CTAAATCAAG TACTTGCTGT ATCTGCAAAG
     9301 GATGATAGTG AAAAGTTAAG AGGTAAGAGA GGTTGGATTT TATTTGAGGA AATGGGTTCT
     9361 TTTAAGGGAT TGCTTTCTCT TTATGATATT ACCAGAAAGT CAGTAGAGGA TGGTGACTAT
     9421 ACTTTTGCTA CTATGTACCT TGTAGGTACT GCTGCTGAGA GTGAGTCTGA CTTTAGTTCA
     9481 GCCAAGACTC TACTTTATAA TCCTGATGGT TATAATATAC TATCTGTGGA TAATGTATTT
     9541 GATAGACCCA AGCAAGGTAA ACCTAAGTTT GGTTTCTTCT TTCCATCTTA TGTTAATAGA
     9601 GCAGGATGCT ATAATAAGGA TGGTGTATCA GATGTAGTTA AGGCTCTTAT AGAGATTCTT
     9661 ATTGCAAGAT ACAAGGCTAA ATATAGTACT GACCCTAAGT CTGTTCTCAG AGTAATTGCT
     9721 GAGGACCCTA TTACACCAGC AGAAGCTATT ATTAAGGTTA AGGCAGCATA TTTCCCTATT
     9781 ACAGCTTTGA CTGAAAGATT AAGTCAATTG GACCAAGATG TATATGCTTA TGATGATGTG
     9841 TATATTGGTA AGTTAGTACA GAATAGTAAT GGGGTAGAAT TTACACCAAC CAGTGATGTA
     9901 CCTATTAGAA AGTTTGGTGT AGAGAATGAT ACTCCGGGTG CTGTGGAAAT CTTTGAGATG
     9961 CCAGAGAAAG ATAGGAATGG AAAGGTTCCA CATACAAGAT ATATTATTGG TCATGACCCT
    10021 GTAGATAATG ACCAAGCTGA ATCTTCCTCT CTCTCTTCTA CCTTTGTTCT TGACTTATGG
    10081 ACTGATAAGA TTGTAGCTGA GTACACTGGT AGGCAAGCAT TTGCAGATGA TAACTTTGAG
    10141 ATAGTAAGAC TATTATGTCT GTTCTATAAT GCCAAATGTT TGTATGAATC AAATAAGAAG
    10201 GGTATTTTTG CTTACTTTAG TAAGATGAAT TGTACTCACT TACTGGCTGA TACTCCAGAG
    10261 TTCTTAAGAG ATAAACAGTT GATTAAGTAT AATAACTTTG GTTCTAATGC TAAGGGTGTT
    10321 AATGCCTCAG CAGCTATCAA TGCTTATGCC AATAACTTGA TAAGAGACTG GTTAATGAAG
    10381 CCTGTTACTA TTGTACAGAA TATTGATGGA GAAGACCAAG AAGTGACTGT ATATAACCTT
    10441 AACTTCTTAA GAAACAGGGC ATTAATTGAG GAGTTAATTG CATTTAACCC AGAGATAAAT
    10501 GTGGATAGAA TTAGGGCATT AGGTATGGTT ATGCTGTATA GAGAAGATAA GATGGTCCTA
    10561 TATCAAGGAA ACCCTTCAAG AGATTCAGAA GAAGTACCAA AGGATTATTT AGGGAATGAT
    10621 AAGTTCTTTA CTGAGAATTA CAGGAGGGTA GAAGTGCCTT TTCAGAAACC CAGTAAATTT
    10681 AGTACAGAAG ATGCAATTAG ATAAACAAAT CACTTATGTA CTTGACTAAA TGAACTTTTT
    10741 TACTTACTTT TGTCACAAAA TTAAATGATG GAAGACTATG GCAGATTTTT TAAACTTTCC
    10801 CAGACAGATG CTTCCTTTCT CTAAGAAGAC TAAGCAATGG AGAAAGGATT GTCTGTTGTG
    10861 GGCTAATCAG AAGACATTCT TCAATTATAG CTTGGTTAGG AAGTCAGTAA TCCATAAAAA
    10921 GATAAACTAT GACTTACTTA ATGGTAGGCT ACATATGTCA GACTTAGAAC TGGTACTCAA
    10981 CCCAGATGGT ATAAAGGCAG CTTACATTCC TGATAGGTTA CAACATTATC CTATCATGAA
    11041 TAGTAAGTTG AATGTACTTA GAGGTGAGGA AAGTAAGAGA GTATTTGACT TTAAAGTTGT
    11101 AGTAACCAAT CCTAATGCTA TCTCAGAAAT AGAGGATAAT AAGAAGAATG AGCTACTACA
    11161 AAGGCTTCAA GAAATGATAA CTGACACCTC AATATCTGAG GATGAATATA ATATCAAACT
    11221 TGAAAAACTA AATGACTATT ATACCTATGA ATGGCAGGAT ATAAGAGAGG TAAGAGCAAA
    11281 TGAATTGCTT AACCATTATA TCAAGGAATA TGATATTCCT CTTATATTCA ATAATGGTTT
    11341 CATGGATGCA ATGACTGTAG GTGAGGAAAT CTATCAATGT GATATTGTAG GTGGAGAACC
    11401 AGTCATTGAG AGAGTGAATC CATTGAAGAT TAGGATATTC AAGTCTGGGT ACAGTAATAA
    11461 GGTGGAAGAT GCTGATATGA TAATCCTTGA GGATTATTGG TCTCCGGGCA GAGTAATAGA
    11521 TACATATTAT GATGTATTAT CTCCAAAGGA CATAAAGTAT ATTGAAACTA TGCCTGATTA
    11581 TATAGGTCAG GGAGCTGTTG ACCAGATGGA TAATATTGAT GAGAGGTATG GATTTGTCAA
    11641 TCAGAATATG ATTGGTGATG AAATAACTGT CAGAGATGGA ACCTATTTCT TTGACCCAGC
    11701 TAATTTATTC ACAGAAGGTA TAGCAAATTC ACTGCTTCCT TATGACTTGG CAGGTAATCT
    11761 TAGAGTGCTT AGATTATACT GGAAGTCTAA GAGAAAGATA CTTAAGGTTA AATCTTATGA
    11821 CCCTGAAACT GGTGAGGAAG AATGGAACTT TTATCCTGAG AATTATGTAG TAAATAAGGA
    11881 AGCAGGAGAA GAAGTACAAT CATTCTGGGT TAATGAAGCA TGGGAAGGAA CTATGATTGG
    11941 CAATGAAATA TTTGTCAATA TGAGACCAAG ATTGATTCAA TATAACAGGT TAAATAATCC
    12001 TTCAAGATGC CACTTTGGTA TTGTAGGTTC AATTTACAAT CTAAATGACA GCAGACCTTT
    12061 CAGTTTGGTA GATATGATGA AGCCATATAA CTATTTATAT GATGCTATTC ATGATAGATT
    12121 GAATAAGGCT ATTGCTTCAA ACTGGGGTTC TATCTTAGAG CTTGACTTAT CTAAAGTTCC
    12181 TAAAGGATGG GATGTTGGCA AGTGGATGTA TTATGCAAGA GTAAACCATA TTGCAGTTAT
    12241 AGATAGTTTC AAGGAAGGTA CTATAGGAGC CTCTACAGGT AAGCTGGCAG GTGCTCTTAA
    12301 TAATGCTGGA AAGGGAATGA TTGAAACCAA TATAGGTAAC TATATTCAGC AGCAGATTAA
    12361 CCTTCTTGAG TTTATTAAGA TGGAAATGGC TGAGGTTGCA GGTATATCAA AGCAAAGAGA
    12421 AGGTCAGGTA TCTCAAAGAG AAACTGTAGG TGGAGTTGAG AGAGCTACTC TTCAATCAAG
    12481 TCATATTACT GAGTGGTTAT TTACTATCCA TGATGATGTT AAGAAGAGAG CTTTAGAGTG
    12541 CTTCTTAGAG ACTGCAAAGG TAGCTTTGAA AGGTAGAAAC AAGAAGTTCC AGTATATATT
    12601 ATCAGACACA TCTACAAGGG TAATGGAGAT TGATGGTGAT GAATTTGCTG AGGCTGATTA
    12661 TGGTTTGGTT GTAGATAATA GCAATGGTAC ACAAGAGCTT CAACAGAAGT TAGATACTTT
    12721 AGCTCAGGCT GCATTACAGA CTCAGACTTT ATCATTCTCT ACTATCACTA AGCTCTATAC
    12781 ATCAAGCAGC TTGGCTGAAA AGCAAAGACT GATTGAGAAA GATGAAAAAC AGATTAGAGA
    12841 AAGACAGGCA CAGGCTCAGA AGGAACAACT TGAAGCTCAA CAGCAAATAG CTGCTATGCA
    12901 ACAACAACAG AAAGAAGCAG AACTTCTCCA GAAGGAAGAA GCTAATATAA GAGATAATCA
    12961 GACTAAGATA ATAGTAGCTC AAATGCAAGC TGAATCAAAA GCAGATTTTG ATGATGGAAT
    13021 TATGATTGAT GATTATAGTC CAGAAGCTAA AGCTAATCTT GCTGAGAAGA TAAGAGAGTT
    13081 TGATGAAAAA CTTAAACTTG ATAGGGATAA GTTAAATCTT GAGAAAAGAA AAGCTGAAAC
    13141 TGATGCAAGT ATAAAGAGAC AAGCTCTAAG AAAAAGAAGT AGTACAACTA ATAAATAAAA
    13201 GATATGAAGA CAATAAGAAC TTTAAAAATA AGCCCTAATG CTCCTGATAC TAACTCAGTA
    13261 TGGCTGTATA AAGGTACAAT GAAGTACTTT AACAATGGGG AATGGGAGAC TGTAGGAGGT
    13321 GAATCAGAAC CTTATGTTCT TCCTGCTGCA ACTATAAGTA CAATAGGCGG TGTAAAGAAG
    13381 GCTACTAATG TGGATAATTT AGCTACTGGA GCTGAGTTAG CAACAGTAGT TACTAAGGTG
    13441 AATGCAATTC TGTCTGCATT AAAGGTGGCA GATATAATGG TTGGAGATTC AAATTAATAT
    13501 ACTATGTTTT TTACACAAGA AGATTATAGA AAGATAGAGA AGTGGCTATT AGCAAATAGT
    13561 GTTAAAGATA CTGAGTTTGC TGGAGCTTCT CTACCTCTTA AAGGTAATGA GACAGTAGCA
    13621 TTTGTACAAG ATGGTAAGAA TGTTAATGTA TTCTTGAAGG ATTTGATAGA ACAAATCTTT
    13681 CTATTAGGAG TATCAGACTT TCTTAATGTT ACAGATAAGT ATGGTGAATC AAGGATTAGC
    13741 CTTACTCAAG CTATTCAACT AATACCTTAT AAGAGTAGAA AGATTGGTCA AGTTATTACC
    13801 TTTCTTGATG AAGATGGAGA ATGGAAACTA TTTCAGTTTC AAGGAGAAAG AGTGAATCAA
    13861 TGGAATAATG CAACTTTATG GGTTGATTTA ATTGAGAGAA TACAAGGTAT ATCTATTATA
    13921 TATAGTGAAG ATATAACAGC TACTGTAGAT AACTTGAATC AAACTTCCTT AACATTTGCA
    13981 GATAAGAACT ATAATACTAC TGACTATTCA GGTTTAGGTA GAGTGTATCT TAGAAAGAAT
    14041 ATACAAAGGG TTCAGAATCC AAATACAGGT ATATTCTATA ATACTAATTT GCTTACTCAG
    14101 CAAATGATAA GTAAAGAGAA TACTATTTAT ATTATACAGT ATGACTATAA CTTAAACAAA
    14161 CAAACCATTA TTATTCCTAA TAACTCAGTT TTAGTGTTTG AAGGAGGTTC TATATCAAAT
    14221 GGTACTATAA CAGGGACTAA CACTGATATA GTGTCAATAG ATAATAATAA AATAATCTTT
    14281 GGAGAGGATA CTGTTATTAC TGGTATATGG AGTGTATTAG AAATTTATGA TTCGTGGTTC
    14341 TATAGTGGAG AAGATGATAC ATTAGGCATA AAATCTTTAT TTGCTTTATG TAATGATACT
    14401 GTAATAAATA ATGTATTTAT AAATCTTAAT CACAAAGTAT CAGTAACTAC TAATAATGGT
    14461 GATGTAATTA ATGTACCAAG TAATACCACA ATTTTTATTG AGGGTACTAT AGAATTATTA
    14521 CCTAATAATT TCCCAAGATA CAATATTATT AAAATTCAAG ATAAAAATAA TATTGTAATA
    14581 AGTGGAAATG GGAAAATAGT AGGGGATGTA AGAAATCATA TTGGTGTAGA TGGAGAATGG
    14641 GGGATGGGGA TTAACATTTT AAATTCCACT GATATTAGAA TTAGTAAAAT AAAAATAGAT
    14701 GAGTGCTGGG GAGATGGAAT TTATATAGGA CAACATAATA CAGAAAGTGT ATTACCCAAG
    14761 TATATTTATA TAGATGATAT AGTAATGTCT AATAATAGAA GGCAGGGAAT AAGTGTTATC
    14821 TCAGCAGCCT ACTTATTTAT AAGTAATTCC CATTTATATA GAACTGGTCA AATTAGCACT
    14881 ACCTCTCCTT CTGCTGGTAT AGGCATAGAA CCTAATGACA TTTCTTTTCA AAGAGTTAAA
    14941 GAAATTTATA TAGATAGTTG TGTGTTTGAG GAAAATATAG GAGGTGGAAT TCTATTTCAT
    15001 AACCTTCCAG AGAATGCTAC AGTATATGTA AATAACTGCG AGTTTATTAA AAATAATATA
    15061 AGATTTGGTA ATTGTAATGG GGTATCTATA AATTCATGTA ATGTAGACAC TATTAACTTA
    15121 GTTAATAATA CATCCCAGCA GAACATAATA ATGAACTCCT GTGTATTTAA CACATTAAAG
    15181 GAAACTGATT CTAATAAATA TAAACCTTCC TTTATATTTA ATAGGTGCTT ATTTAACTTC
    15241 CCTTTAAGCT ATCATAGTTC AAGAAACATC TCAATTCCAG ATAATTCTTG CATGAAAGTA
    15301 ACTTTACCTG AAAATGCTGC TGCTCTATTA GAAGTGGTTT TTGTGGGTAA TTATAATGCC
    15361 AAGAATATGA ATGTTATAAA TAGGACTCTT TTTAATATAA ATGAAAATTC TTCTTATATT
    15421 GAGGCAAGAA GGGTAAGGAC AAGTTTATTT AGGACAGATT CTACCACTTA CTCTTACCAA
    15481 AGAGTAGACC AGACTATACT ATTTAGTAAC CCAATCATAG ACTCAAGCAA AAGGCAAGTA
    15541 CATTTTTATA TAAAAAATGC CTCAAGTGCT AACTATAGAT TTTCTGGAAC CTTGTCAATA
    15601 AAAGCTATTA TTAAATATAA CAGTAGTTAT GATTTAAACT GGAATAACAT CAAGTTGGAA
    15661 ACTGTGCCAG TAGAACAGGT AACAGATAAT CCTGTATATG ACCTTATTAC AGATGGGACA
    15721 ATTGCAGGAA GTACTGAGGA TTTCAGTAAA TTTGCTTTCT CCAGAGGAGA ACTTATGTTT
    15781 GATACTACTA TAGAGAGAAA CATATATTCT AATGGAGTAA CTCTAATTAA TGAAGATGGC
    15841 ACACTATTAG ATAAGGTAAC AATAATCTAA ACTAACTAAA GTAGTATTTG ACATATAAGT
    15901 CAAGTACTAC TTTTACTTGC ATATATGAGA ACTTTTACTT ATATTTGCAA ATAATAAAAG
    15961 AATAAATATA TGGCAATACA AGATAAATTT AATAAGCCTA ATGTTATCTA TAAGATAACC
    16021 AAGGATATAG ACCTTGAGGG AGGTACTCTT ACTATACCAG CAGGATGTAC TCTGGACTTT
    16081 CAGGGAGGGT CATTTAGTAA TGGCACCATA GATGGGAATT TTTGTAATAT AAAAGGTAAT
    16141 TATAATATAT TTAGAGATAA TCTAAAAATA AAAAATATTA GAAATATCAA TGTCTTGTGG
    16201 GCAAGCATAT CTCCTTTAAA AGAGGATAAT AGTCCTGCAC TTCAAACTTT ATTAAATAGC
    16261 ATACAAGCAC CTGATAATGA TACAGATATT AATGGAATAT CTTTATATTT CAATGCTGGT
    16321 GTATACAAAT TTAAAACAAC AATTACTATC CCATATTCTT ATTCAGGCAT GTATATTGGT
    16381 ACTATAGCCA AAGGTAATAA TGGAGCTACA CAGTTAGTAT TTGAGGGGGA AGAAACAGGT
    16441 ACTTTCTTTT TAATTAAGGC TCAAGGTACT AAAATTGAAA ATATTAGATT CCAAGGTACT
    16501 GGTAATAATA GGAGTACTAA TACTGGGTGT ACTATTTTAG ATTTTAAAAG AAATCCTACC
    16561 CCAAATGAAA ATATAGATAA CTATAATGAT ACAGAGCCTG ATATTAAATT TTGCACATTT
    16621 GTCTCTGCTC ATACTTGCAT AAATTTAACT GGAAGACAGT CTCATATAAA GAATAACCTA
    16681 TTTTCTATGT TTTTAGTTGG TATAAATATA GAAAGTCTTA ATTTAACTGG TATTGGGGGA
    16741 GGGGCTGTCA GGAGCCATCA AATACATGAG AATCAATTTC ATGCCTCTAA TCCAGGTAAT
    16801 GACTTTAAAG AAGTGGACGG TTGTATAGTA AATAAATCCG AAGGATGTTG GTTTGATATT
    16861 AGAAATAATT ATAACGATTC CATGAATTTA TTATATAATG GGTACTTGAA ACAAAGTATT
    16921 ATCTCAGGTA ATTATACCCC TACTTCTGTA AATAATTATT CTTTTTATTT AAAAGATGTA
    16981 TACCACTCAG TCATTGAAAA TAACCACTTT ATATATAATA ATAATTATGT AGAAGGGGGT
    17041 CAAACTTATT TTGCTTCAAC TCTGGGTATG GTTATTGATG GTTACTGTGA ACATTCAAGG
    17101 ATACTGAATA ATACATTTTA TAGATGTGGT AAAAGTGCCA TATCATGTAC TGATAATATA
    17161 TCCTCATTTA ATGATAATGA AATTAGGGGT AATAAATTTT TTAGAATAGG AAATTCTTCC
    17221 GAAGAAACCC CAGTAGTTAT TGATTTAAGG CTATATAAGC CGATATTCAA TAATGTCATT
    17281 ACTGATAATA TGTATACAAA AGATGATATT GATGGGGAAT TTATTTTGAT ATACTCAACC
    17341 TATAGTCAAG AGTCAAATGT AGTTAGAAAT AACTATGGTT CTGACAGGTC TGTATTTGGA
    17401 AGTACTGTAA ATACACCTAC AGGATTAGTT AAAAGTACTG GAGGTGTACC TTCTCCAGAA
    17461 GCTGGAGTAC AGTATTATAA TAGGGATTGG GATGTACCTT TATTTTGGGA TGGTACTATA
    17521 TTTAGAAATG CTTTAGGTTA TATTGCAGGA CCACTTAAAG GTACCACAGC CCAAAGACCT
    17581 GCACTCACAG ATAGTAGTAA ATGTATAGGA TATATATACT ATGATACCAC TATTAATAAG
    17641 CCAATTTGGT GGACTGGTGA TAAATGGATA GATGCAACAG GTACTCCAGT TTAAAAAATA
    17701 AACTAATATG AAAGATATAC AACAATTAAT TAAAAAGAAT AGTCAAGAGG GAAGATATGA
    17761 AGACATCTTC CCTAAGACTT TTATTGATGC AGTCTTAGAT AAGGAAAGTG GGGTAACATT
    17821 GACAGATATA CTTGCAATGT TTAATATGCT ATTCTTATCT TATAATGGCA GTAGAAGTCA
    17881 AACAAGGCTA CAAGTTCCTT CCAGCCTTAG AAGGGAAGGG TTATGGGTTA CTTATGTCTT
    17941 ATATGATAAG ACAGTAGTTA CTGAATGGTA TAGTGCAGAA GCTATTGATG ATACTACCTT
    18001 TGGAGATAGT GCAAACTGGA GAGATGGTAG TAATGCACTT GTAGGTGATA TATCTATATC
    18061 CTCAGATGGG TATTGGGTAA TCAATGGAGA AGTTACTAAC ATTAAAGCAC AGGGAGAAGC
    18121 TGGTATTACT CCTATTCTTA GGGTAGGTTC TAATAATCAC TTACAAGTTT CATATACTAA
    18181 TGGTAGTACC TATGTAGATG TATCACCTAA CCCTGTGTTT ACTCAGTTTA GAGTAAGCAA
    18241 TAATAAGCTT GAGCAATCTG TTGACTTAGG TCTTACTTGG ACTGTAGCCT CTAATTATAT
    18301 TGCAGCATGG TTTAGATTTA CAGGAACTAC TGGTAGCAGC CAAGCTGATA ATGTTGGTAA
    18361 GATACAGATT AGTAGAGATA ATGGTGCTAC ATGGTCTGAT TTAAGTGGAG AATTTACTAA
    18421 CAGTTTACAT ATTAAAGGAT ATGTAGCTAC TGTAGGTGCT CTTCCTTCTA CTGCTGTTCA
    18481 AGGAGATATT TATGGTGTTG GTCCTACTTA TGACCCAAGT GATACTGAAC ATACTAATCC
    18541 TATCTATCAA TTATATGTTA AAAATAGTAC TGGATGGGTT AATAATGGTA GGTTTACATC
    18601 TATCTCTGCT GGTGTAGTAC AAGAAACAGG TAATAGTGAA ACTGCTGTGA TGAGTCAAAA
    18661 AGCAGTATCT TGGAAATTCT TAGCAGACAA ATCATTCTCT GGTAGGTGTA GTATTGACCC
    18721 TAATATGCTG GTTTCTATTT CATCAGAAGG AAACTTTGCT GGATATAACC CAGCAAGTAC
    18781 TTATGATGCA GCTTGGTTCC AAGTAATGGA AGATAGTGGT ACTATTAATG TAACTGGAGC
    18841 TACTGTAAAG TTAATGGCTT GCTTTAACTC ATTAGAACCT GTAGAAGAGT CTTTTATTAG
    18901 TATTTTATAT AATAATCAAG CAATTCCTGC TGGAACTAAA CTTATTATTA TAGACTTAGA
    18961 AAAGGCTGCT AATGAAGGTA AGTATCCTGC TTATATAGAT TTAGTAGTTA CTACTGATAG
    19021 TATTGGGGCT ACAAGAAAAC AAGTCACAGA ACTAACAAGT GAAGTTGAAA GTGTTAAAGT
    19081 TAACAAAGGA AATGATATTC AATCATTATC CTCTGAAATT AACAGGAATA GTTGTGTGAG
    19141 ACAATCTTTC ATAACTAATA TTAACTATAC CAATCAATAT GTTGGATTCT ATAGTATTGT
    19201 TACTAATGGT ATTGTTAATA ATCCTAATTA TACCTCTTAT GAGTATGATA TGTCTAAATA
    19261 TAATAACAAA ATATTACATT TCAAAACATA CTCATCTGGT TCAATGTGGG GTATTATTTT
    19321 CTTAGATGCT AATGGTGACA TTATTAGCAA ACTATACCAA TCATTTTCAT TAGGTATTCC
    19381 CGTAGCAAAT GCAATTGATA ATGATATCTT TATACCTTTT GGTTCTGTAA AAGCTTATGT
    19441 AAACTTAGCA AATAATGCAG GTTATCCTGT ATCTGTATAT TATGATTCTG GGGAAAGAAC
    19501 TTCATGTGAG TATGATATAG TCCCTGTAAA TCTTAAAGTA AGGGATTTGG CTACAAGAAT
    19561 AGGAGAGCCT GTAGTGATGT TAAATCATTT AGTTCAGTTA AGTGGTACAG AGATAAGCCC
    19621 TAATGGTAAT ATTCTTCCTT CTGATGGGCA CCACTGGGAC TTAGCTTTTT TAAAGTTGAA
    19681 TCCTGATAAT ATAGACCCAG TGAGATTAGA ATGTAACTAT CCTGTATTTA GATGGTGCTG
    19741 GTATAATAGT GATGAACTTA ATTCAACAAA CTATTTAGGA AATAACATAA CTGGTATCCC
    19801 TTTAGAAGGT GCTACTTACT GTGTACTTCT GTTTCAAAAA ACAGAGATTG CTAATAAACA
    19861 AGATTATAAT AATTTAAGGG TTTACAACCA AAAAGGCACT CTGATTGACC AAGAATTTGC
    19921 ATTAAGAAAA TTAACATATA CTCCTTTACC AAGAGTAGAG ACTGTAAAAG GTAGTTGGAT
    19981 TAATTCCAGT GGGTCTGTAA GTGTGAATTC AAATTTTGAA TATGTAAAAT TTAATATTCC
    20041 TGATATTAAT CAGGATTATG CTCTTACATC CAGTGTTGGT GGAAGTACTT CCCTAAGTTT
    20101 ACTTAACTTC TATGATGCTG AGGATAACTT TTTAAATAGT ATGTTCTATG TTAGAACTGT
    20161 CCCAGGTGGT AAGGCTCAAG AGGAAAATGC TCCATTTAGA TGTCCTGCTG GTACATCTTA
    20221 TGTGTTGGTT AATAGTGCAT TAACTACTAC AGAAGAATCT ATTATGGTAA GCCAAATAAA
    20281 CTGGGGAGAT TATTATAATC TACAGAATCT TGAAACTAAC AATGATGGAA AATCAAAGTT
    20341 GATGAAAGTT CATGTGTATG GTGTTACTAC AGGAAATGGT ACAGAATTGT TCTATGTAAG
    20401 AACTAAGTAT AATGATGCTA AAGATATTAT TATGGCATAT TATACAAATG GTAATGGACT
    20461 CATCTCTCCA AGGGCAGCTT ATGTAGGTGC TAATACTTTA ACAGATGCTC AGATAATGAC
    20521 ATCTACTTAC TTGGTTTCAA GTCATAGTGA TAGTACTGCT CCTTTATTTA CAATGAAGGA
    20581 ATACTGGCAC TTATTTGCAC AACATGGTTA TATAATCCCA ACTTTAGCTA ACTCAGTTAA
    20641 TATGACATCT GCTGATGTGG GTGCTTTATG GCAAGACCAA TTAGGAAGAC AATATAATAT
    20701 TGGTTCTGTA ACTGCTTCTA CTATTCAATT ACTTCCTGTT GTAACAAGAG GGATTACAGA
    20761 AGGAACAGAT TCAAGAAGTT GGAAAGCCCC AACAGGACCA GCTATTACTT CACTAACTTA
    20821 TATTAGTGGA GGTGTAGTTA CTACTCCTAT CACTACTGTA ACTTCATATA GTTCAACTCA
    20881 ATTAAGACCT ATAATGAAGG TTCACAATAG AAAGATGTTA GCTGATGGAG TTAATCTTAC
    20941 TAAGGCTGGA GATTATTACT GTGATGAGTT CCAAGTATCA GAGAGTCAAA TAGGCTATGA
    21001 CCCAGCTTGG GTAGATACGT GGTATCCTAC TCCAGTTCTT GAAGGAGTTC CTGAAATGGC
    21061 AAGATTTACA TGGAGCTATA ATTTTAAAGG TGCTACTTGT GGTGTAAATA CTACCATAGA
    21121 TATTAGAAGA AAAGTTGAAG CAGCAAGCTA TGAAGCTACG CAGCAACAAA CTTTCTTTGA
    21181 TACTGGAGAC TACAAGGCAA TGTTCATTAT CCCTAAAGCA GCCTCACAAT CTGGGGTAGC
    21241 ATTAGATAAA CCATTTAATT CTTCTTCAAG AGAGTCAATT GGTTATGGAT TTTATAGAAA
    21301 TTCTACCTAT TTGAAGGATG TAAATAAACC TATTGACAGG TTAATTGGTT ATTTACATAA
    21361 TCCAACTACT AATGACTACT TGGTAGGTAT GGCTGCTGGA CTAAGTATAG TAAGTGGTGA
    21421 TACTGTTCCT GAAAAGAGAA ATGCTAATAT TGCCATTGTT CCTAATGATA ATGATTACCA
    21481 CTCAAGATTG GGAAGTTTCT CCCCATCTAA TATTAATAAA TTTTATATAG CTGCTGTGAA
    21541 CTCTTATCCT TTCAAGGATG ATAATTACAA TTTCCCTAAT ACTTACTTTA AGGAGATTAA
    21601 TTATTATGTA TCTTACTTTG ACCCAGCAGA AAATGTAGGT CAAGTATATT GGTACAAAGA
    21661 TGGTAGCAAT TATGTTATTT ATGCACACTG CCAGTCTGAA CAAGATAGGA TAGCATTAAA
    21721 ACTTCCTTCA TTTATGGAAG GATTGAATGT GGATATAGTT GAACAAACTG ATGGGGCTAC
    21781 ATTACTCTCA AGCACTATTC AAAATGGACA ATTGTTTGTA AGTTATAATA ATGATGCTAA
    21841 CTATATTGTA CTTAAGACAA AGTAGTTCAC TATATAAATA AATCACTTAT ACTCTTGTAT
    21901 AGGTGATTTA TTTTTATTAT GTTTGCACAA TAATATAAGG GAAGAAGATA TGAAGAAGTA
    21961 TATATTATTT ATAATACTAA TATTGATTGG AGCTATAGCT TATCTATCAT ATCAGAACAG
    22021 ACAATTAACT ACTAAGTATG AAACTTCCAT TGAGAATATT AAGGCTTATG ATGCTGAATT
    22081 GAGTGGTTTA ACTAATGATA CTAAGGTATA TAAACTAACA ATAGAACAGC TTAATTACTT
    22141 CAATGATTCC ATCACTAAGA AGATGAAAGT GGTCCAGAAG GAATTAGGAA TAAAGGATAA
    22201 GAGATTACAA CAGCTTCAAT ATGAAGCAAG TCATGCACAA AGAGCTGATA CTATTATCCT
    22261 AAAGGACACT CTGTTTAGAG ACCCTCAGTT AAGGCTTGAT ACTATAGTGG GAGATAAGTG
    22321 GTTTAAAACT AATCTTCATT TGGAATTCCC AAGTACTATA GCATTGAAAC CTGAGATAGA
    22381 GTTAGAGAGA TACACATTCA TAAATGGTAA AAGGGAGACT GTGAATCCAC CAAAGAAGTT
    22441 CTGGTTATTC AGATTATTTC AGAGGAAACA CATAGTAGTA GAAGTGAATG TAAGGGAGAT
    22501 GAATCCTTAT GTTAAAAACA AAACTCAAAG ATTTATACAA ATAATTGAAT AACAATAACT
    22561 ATGATTGATA TTGGAATAAT AGTAACAGCA GTAGTAGGTA TCATAACTAC ATTTGCTTCT
    22621 GGATGGACTG CATGGTTCTT TACAAGAAAG AAATATAATG CAGAGGTAGA TAACTCCTTA
    22681 TTGGAGAACT TACAGAAATC ATTGAATTTT TACAGGAACT TGTCTGATGA TAATAGACAA
    22741 AGACTTGAAA CAATACTTGA GAGGAACAGT AAATTAGAAG AAGAAGTACT TGATTTAAGA
    22801 AAGCAAGTTA ATGATTTAAC CATGAGTATA TGCTTGGATT TAACTTGTAA AGTAAGACAA
    22861 TTAGTAAAAG AATAATAATA TGAAAAGGAC ACTTAATCTT GGAAGCCTTT CAAGAATAGT
    22921 TGAAGGAGAC CCTAATGAAA TAACAGATGA TGAAATCCTT GTAATCAAGG ACAAGATTAT
    22981 AGAGGGTAAG ATAATTGATA TTCAAAAGAG AGTTGATGGT AAATTAGTAT CTCTTATTAC
    23041 TGAGAAATAC ACTTACACTA TCAATCCTAC TCCTGCTGAT GCTATAGTAG TTATCAATGG
    23101 TTCAACTACT AAGAGTGTTA GGGCAGCTAA AGGACATACA GTTACTTGGT CTGTATCAAA
    23161 GACAGGTTTT GTAACTCAGT CTGGTAGTGA TATAATCTCT GGTGATGTAT TAAAGAATGT
    23221 AACATTAGTA GCTACAGAAG GCTAATATGA GGGGTATAGT ATATAAATAT ACTAATATTC
    23281 ATAATGAAAA AGTCTATATA GGTCAAACCA TAAATGAACC AAAGAGAAGG TAAAAGTGGT
    23341 TTAACTTAAA TGCTCCTTAT GCAGGTAATT ACATAAATAG AGCAAGAATT AAATATGGTT
    23401 TAGAATCTTT CAAATACGAA GTTCTATTTG AGATAGAGAC TGATGATGAA ACTATACTTA
    23461 GAGAAACTTT AGATAATACT GAATCTAAAT ATATCTCGTT ATATAAAGCT AAGGATAGTA
    23521 GATATGGTTA TAATCTATCA GATGGTGGAA AGTCTGGAGT AGGTCAAGTA GTAACTGAGG
    23581 AAACCAGAGC TAAAATAAGT AAAGCACATA GAGGACTTAA GAAACCTATG TCAGATGTAG
    23641 GTAAGCTCAA TATAAGTAAA GCTCATAAAG AACCAAGACC TTATATGAGA AAGAAAATAG
    23701 TTCAATTAAC CAAGGATGGA GAGATACTAA AAGTATGGAA TGGAATAAAG GAGGCTGCAA
    23761 ATGCCTTAAA CTTAAATCAT TCTAACATAA GTGCAGCTCT TACTAAGAAT GGGAGACATA
    23821 GAACTTGTGG TGGTTTTAAA TGGGAATATT ATGAAATTAC TTTTAAAGAG AATAGCTAAG
    23881 AAGGAAAATT ATACGATTGG GAATCTATAT GTTAATAATG TATTTTTCTG CAATACATTA
    23941 GAGGACAAAG ACAGAGGTCT CTATCAAACA CAATCTCTTC TGGAGATACA GAGTAAGAAG
    24001 GTCTATGGAC AGACAGCAAT TCCTTATGGA ACTTACAAGA TTGATATGAA TACTGTAAGT
    24061 CCTAAATTCA AGGATAGGTC ATGGGCTAAA TTCTGTGGAG GAAAGTTACC CAGACTTATA
    24121 GATGTTAAAG GATATGAGGG GGTACTAATC CATGTGGGTA ATAAAGCTGA GGATACTTTA
    24181 GGTTGTATCC TTGTTGGTGA AAACAAGATA AAGGGACAAG TAATCAATAG CACAGCTACC
    24241 TTTCAGGAGT TATATTCAGT TATGCTGAAA GCAAAGCTCC TTGGAGAGGA ACTAAGTCTT
    24301 ACAATTGAGT AGAATTGTAG AGGGTATAGT TTAGTTACTA TGCCCTTACT TTTTGGCAGT
    24361 AAATAAGTAA TTTATTTATA GAGTTGCAAT GGTATTATTT ACTATGTTGT AGAAGTCATA
    24421 AACTCCTCTT ATCTTTGCAT CAGTTTAATA ACTAAAGGAG TAGAAATATG ATAGGAGAAT
    24481 TAAGTGAAGA CCTCATTATG ACAGGGGATG AAATAGATGT AGAGAATCTA TTTTCTGATG
    24541 ATGGGGGTGA AGAAGAAACA CAGGTAACTC CACCTGCCCC AAAGGAGAAA GAAGACAAAG
    24601 AAAATGAAAA AACTACTGAG GAAGAAGAGA TAAATCCTGA TGATTTATTT GATAATCCAG
    24661 AGAGCGTAGG TAGTGGAAAA GATAATCAAG AAGAAGAGGA AGATACCCAA TCTGAAAAGG
    24721 ACAAAGGTAC TTCTCCCAAA ACTAACTTCT ACTCTTCCAT TGCCAGTGCC TTGAAAGAAG
    24781 AAGGTATCTT CCCTGACCTT GATGATGATA CATTAAATGG TATCAAGACT CCAGAAGATT
    24841 TTGCAGAAGC AGTTGAAAAG ACTGTTCAGG CAAGATTAGA TGAAAGACAA AAGAGAATTG
    24901 ATGCTGCATT ACAAGCTGAT GTAGAACCAG ATGAAGTAAG AAGGTATGAA CAAACCCTTG
    24961 CTAATTTGGA TGCAATCAAG GAGGAATATA TAACTGATGA AACTGAAAAG GGTGAAAGAT
    25021 TGAGAAAGAA CTTAATCTAT CAAGACTTTA GGAACAGAGG TTATAGTGAA GCCAGAGCTA
    25081 AGAGAGAGGT TGAGAAATCT TTCAATGCTG GCACAGATAT TGAAGATGCA AAAGAGGCAT
    25141 TGGAAAGTAA CAGAGAATAC TTTAGCACTC AATATCAGGA CTTAATCAAG GAAGCTCAAG
    25201 AAGAGGCAAA AGAAGAACAA AGGAAAATTA AAGAAGAGGC TGCACAATTA AAGAAATCAA
    25261 TGCTTGAGGA CAAGGAAGTA TTTACAGGTA TTACACTTGA TAAGACTACA AGACAAAAAG
    25321 CATTTGAGAA TATTACTAAG CCTGTCTTTA AAACAGAAGA TGGAGAATAT TTGACTGCCA
    25381 TTCAGAAATA TGAAATGGAT AATCCAGTTG AGTTCAGAAA GTATCTGTCT GTATTGTTCA
    25441 CTATGACTGA TGGCTTCAAA AATATTGATG GTCTTATAAA AGGTAAAGTA AAGAAAGAAG
    25501 TCAAGCAAAG TCTTAGAGAA TTAGAACATA AACTCAGTAG TACTGCAAGA AATTCATCAG
    25561 GTAATCCAAG ATATGTTGGA GGAGTTGAGG AAGATGCTGA GTCTTATATT GGAAAGGGCT
    25621 GGGACCTTGA TGTCTAAATA AAGAAAATAT GTACAAATCT GGTATTTATT TGTGGGTAAA
    25681 TAAAATTACT GGAAAGGTTT ATATTGGGCA GGCAAATGAT TTGGACAGAA GAAGGAAAGA
    25741 CTTTTATAAT TTCAATAGAC ATTATGGAGG TATTTATATA GATAGAGCAA GAATAAAATA
    25801 TAATATTCCT GAGATTTGGG AATATAAAGT ATTGGCTTAT TGCCATTTAG ACAGTCTCAA
    25861 TTTGCTTGAA AGAACCTTCA TTACCCATTT TAAAGACAAT AATTACTCTT TATATAATAT
    25921 GACTACTGGT GGTAGTAGAG AATATCAACT TTTACCAGAA GTTGTAACTG AGATGAAAAA
    25981 GAAATGTAGA GTCAACTCAG ATAGTAATAA GGAAGTAATA CAGATGGACT TAAATGGAAA
    26041 TACTATTGCT GAATATAGAA GTACCAGAGA AGCTGAGGAG CATACTAAGA TAAATCATGT
    26101 TAGTATATCA TTAGCCTGTA GAGGAAAGAA TGGAACTTCT GGACATAGGA GTCATAGATT
    26161 TCTTTGGTAT TATAAAAAAT AATTAATAAT TTAACACTTT TTAAAAATGG CTGGTAAATT
    26221 AGGTAAATTT CAAATGTTAG GCTTCCAACA CTGGAAGGGT CTGACAAGTG ACAACCACCT
    26281 TGGAGCTATC TTCCAACAAG CACCTCAGAA GGCTACAAAC CTTATGGTGC AACTGTTGGC
    26341 TTTCTATAGA GGAAAGAGCT TGGATACATT CCTTAATTCA TTCCCTGTAA GAGAGTTTGA
    26401 AGATGATAAT GAATACTACT GGGATGTTAT TGGTTCTTCA AGGAGAAACA TTCCTCTTGT
    26461 TGAGGCAAGA GATGAAAATG GTACTGTAGT TGCTGCTGGT GCAGCTAATG TGGGAGTTGG
    26521 TACATCTCCT TTCTATCTGG TATTCCCAGA AGACTGGTTT GCAGATGGTG AAGTTATTGT
    26581 AGGTAACTTG AACCAAGTAT ATCCATTTAG AATCCTTGGT GATGCAAGAA TGGAAGGTAC
    26641 TAATGCAGTG TACAAAGTAG AACTTATGGG TGGTAATACT CAAGGTGTTC CTGCTGAAAG
    26701 ACTGCAACAA GGAGAAAGAT TCTCTATTGA GTTTGCTCCT GTAGAAAAAG AACTTTCAAG
    26761 AAAGGTTGGT GATGTTAGAT TCACTTCTCC TGTAAGCATG AGAAATGAAT GGACTACAAT
    26821 CAGAATCCAA CACAAGGTAG CTGGTAATAA GCTAAACAAG AAACTTGCTA TGGGTATTCC
    26881 TATGGTTAGA AATCTTGAAA GTGGAAAGCA AGTGAAGGAC ACTGCAAACA TGTGGATGCA
    26941 CTATGTAGAT TGGGAAGTAG AACTTCAATT TGATGAGTAC AAGAACAATG CTATGGCATG
    27001 GGGTACTTCA AACAGAAATC TGAATGGTGA ATACATGAAC TTTGGTAAAT CAGGTAATGC
    27061 TATTAAGACT GGTGCTGGTA TCTTTGAACA AACAGAGGTT GCTAATACCA TGTACTACAA
    27121 TACATTTAGC TTGAAGCTAC TTGAAGATGC ACTGTATGAA CTATCAGCTT CTAAACTTGC
    27181 AATGGATGAT AGACTCTTTG TAATCAAGAC TGGTGAAAGA GGTGCTATTC AGTTCCATAA
    27241 GGAAGTATTG AAGACTGTAT CTGGTTGGAC TACATTTGTA CTTGATAATA ACTCTACAAG
    27301 AGTTGTTGAG AAAGTTCAAT CAAAACTTCA CAGCAATGCA CTTAGTGCTG GTTTCCAATT
    27361 TGTTGAATAT AAGGCTCCTA ATGGTGTTAG AGTGAGATTG GATGTTGACC CATTCTATGA
    27421 TGACCCAGTA AGAAATAAGA TTTTACATCC AAATGGTGGT GTAGCTTTCT CTTACAGATA
    27481 TGACATCTGG TATATTGGTA CTATGGACCA ACCTAATATC TTCAAGTGTA AGATTAAGGG
    27541 TGACAATGAG TACAGAGGTT ATCAATGGGG TATTAGAAAT CCTTTCACTG GACAAAAGGG
    27601 TAATCCTTAT ATGTCATTTG ATGAGGACTC TGCTGTAATT CACAGGATGG CTACTTTGGG
    27661 TGTTTGTGTG CTTGACCCAA CAAGAACTAT GTCATTAATT CCTGCGATTC TGCAAGGATA
    27721 AGCATAAATA AAAGGGAGGC AGGTAATTCC TCCTCCCTTT TTCTTTTTTA AAATGTTAAA
    27781 TGGAGAAGTA ATATGGCAAA AGAAGTTAGT AAGATGGTTT TGGATGATGA AGAGATTATG
    27841 AAGGAAACAC CAGTTGTATC TGATGTGAAT GACCTCTTTG AGGAACCAAA GACAAGAAAA
    27901 ACAAAGAAAC AAGCAGTAAT AGAGGACAAT GATGAACCTA TTAACTGCCT AAGAAATGAA
    27961 AGAGTTATAG TAAGGTTTGT TCCCAAGCAA ACTGGTTTAG TTTCAAACCC TAAGCATATC
    28021 CTATATGGGG GTATGGCAGA AGCAGCAGTA AGATGGTTTA CTCTACCAAG ATTAAGTTCT
    28081 GGTATGTATG TAAATGCCCT CACTGATAAA GAGAAAGCCT ACCTTGAAGA GATAATGGGT
    28141 CTTGAATATA ATGCTCTATC TATCTATAAG AAGGTAGATA ACTTCTGGGA TAATTATACA
    28201 GTGAGATTAA CCAAGCAAGA TAATTTCTTG AACTTGGCTG ACCCTGATGA TTATATCAAA
    28261 TATAAAATCC TTTTGGCAAA CAAGGACTAT ATTGCATCTT CTCTTCAAGA GCTGCAAGAC
    28321 AGACCTAAAA TGACTTACCA GTTTGTAATT GTACAGGAAG GTGAGGAAGC TAAGACTGCT
    28381 AAGAAGGAAA TGAATGCTAC AATGCAGTCA TACATGAAGT TTGGTGAAAT TCAAGATGAT
    28441 GCTGATAAGC TAAGAGTAAT CATTGAAACT ATTGATGGTA GACCTCTTGC CAAGGCAACT
    28501 AAGATTGAAT TCTTACATGA GAAGATTAAC AAGCTAATTC AAGCTGACCC AAAACTTTTC
    28561 TTAAGAGTTG CAGAAGACCA GTATCTTGAT ACTAAAGTTC TGATTAAGAA GGCTATTGAA
    28621 GAAGGTCTAA TTAGTAACAG AGGTGGTATG TTATACCTGA AATCTGATGG TTCTCCTCTA
    28681 TGTGGAGATA ATGAAGAACC TACTTTGAGT GTAGCTGCTA AGTTCTTAAG TGCTCCTAAG
    28741 AGACAAGAAT TGAAGTTCAG TCTGGAAGCA AAGCTAAAAG AATAAAGATA TGAATGTTAA
    28801 TGAATTTTCT AATGAATTTG ATGTACTCTA TAACAACATA ATGAGCAATG CTGCTCCAGG
    28861 GTTAAATGAG TATGAAAAGT CTGTACTGCT TACTAAGGCT CAAGAAGAGA TAGTTAAGAA
    28921 CTATTTTGAA CCAGCAGGTA ATAAGTATGG AAAAGGATTA GATGATTCAC CAAAAAGACA
    28981 AATAGATTTT TCAGAATTAA TAAAGGTAGG GCAAGGAGTA CTTAATACAA GTGCTCCTAC
    29041 TATCACCTTT GATAAAAGAG CTAAGGTATA TGATTTACCT GCTGACTTAT TCTTGGTTAT
    29101 AAATGAGGCT GTTGATACTA ATGCAGGAAC TAAACAGATA GTTCCAATCA GTTATTCTGA
    29161 TTATACAAGG CTTATGTCAA GACCTTATAA GGAACCAGTT AAATATCAGG CATGGAGAAT
    29221 AATTACTACT TCTATAAACA ATATCTCTGT AGAACTAATA GTAAACAGTA ATGAAACTAT
    29281 TACAAATTAC AAGGTAAGAT ATATAAGAAG ACCTGCTCCA ATTATCACTA CTAATCTATC
    29341 TTCTGAATAT GGTGATGTCA CAATAAATGG TGTAAGCACT GTTTCAGAAT GTGAGCTTAA
    29401 CCCAATTATT CATAGTGAGA TATTACAGAG GGCAGTTGAA TTGGCTAAGG CAGCTTACCA
    29461 AGGAGATTTG CAAGCAAGTG TTGAATTAGG ACAAAGGTCA GAGTAAAAAT ATAAAGTATG
    29521 ACTAATAAAG AATTTTCTGA TGGATTCAGT ACTTTACTTA ACTCATTTGG TATCACTCCT
    29581 AATATAACCC TTGATGAATA TGAGAAATCA ACATTTCTCA CTAATGCTCA GGAACAACTG
    29641 ATTATTGACA TCTACTCTGG AAGGAATATT ATTTATGGTA AGTCCTTTGA ACAGACAGAA
    29701 GAAATAAGAA GATATTTGAG CAATTTGGTG GAGACCTATG AAACAAGTAC TAAGGTTACA
    29761 GGAAAGCTGG GATTATCACA AGACTCAGTA TTCTTTGAGA TACCACAAGA TACTTGGTTC
    29821 ATTACTTATG AAGTGGCATT CCTCAAGGAT AGTAGATTAG GTTGCTTGGA TGGTATAGAG
    29881 GCAAGTGTGG TTCCATTACC ACAGGATGAT TTATATAGAG CAAAGGATAA TCCATTTAGA
    29941 GGACCAAGTA AAGACAGAGT ACTAAGACTT GATATAAAAA GTGATTTAGC TGAATTAATC
    30001 AGCAAGTATA ATGTGGACAA ATATTTAATG AGATATATCT CTCAACCTAC TCCTATTATA
    30061 CTGGTAGATT TACCTGATGG ACTAAGTATC AATGGTATAA GTACTGAAAG TGAATGTGAA
    30121 CTAAATCCTG TAGTACACAG AGCAATACTT GAAAGGGCTG TACAGCTTGC CATAATAAGT
    30181 AAAACTCAAC TGACAGGAAA TAAAGAATAA AAACAAAATT TATAAACTAA TTAAAAACAA
    30241 TTATTAATTA TGGCAGTTTT TAGTATAAAT CAAGTAAGAC AGCTATATGT TGCAAAGGCT
    30301 ATCAAAGATA GTACAGCAGC TCTTGCAACT GCTGGTGATA TTGTGCCAAA GGCAGATACA
    30361 GCTAAGACTA CTCTGTATTT TCAGTCTATG TCTCCTGCTG GAATTGTAGC AAGTGATAAG
    30421 ATTGATATTA AGAATGTAAT ATCAGCAAAG GCTACAGCTT CAAAAGATTT GGCTCATAAG
    30481 TTGGTGAGAT ACTCAGTTAC TCTTGATGCA GATGTATCTG CAACTCCTGT AGCAGGTCAG
    30541 AATTATATCT TGAGATTGGC TTTTAGACAA TACATTGGTT TGTCAGAGGA AGACCAGTAC
    30601 TTCAAGTATG GTGAAGTAAT TGCAAGAAGT GGAATGACTG CATCAGATTT CTACAAGAAG
    30661 ATGGCTATTT CTTTGGCTAA GAACCTTGAG AATAAGACAG AATCTACTCC TCTTGTGAAT
    30721 ATTTACCTTA ATAGTGCAGC AACAGATGGA ACTGATGTTC CAGTAACAGC TACCACTAAG
    30781 GAATCTGACC TTAATAAGGA TGATTATGAT AAGATAATCA TTGAAGAAGC TGAACAACCT
    30841 TGGGTTCTTG GTATGATGCC TCAGGCATTT ATTCCTTTTA CTCCTCAGTT CTTGACTATC
    30901 ACAGTTGATG GTGAAGATAG ACTTTGGGGT GTTGCAACTG TAGTTACTCC TAAGAAGACT
    30961 GTTCCTGATG GACATCTTAT TGCAGACCTT GAATACTTCT GTATGGGTGC AAGAGGTGAC
    31021 ATTTACAGAG GAATGGGTTA TCCTAATACT ATTAAGACTA CTTACTTGGT AGACCCAAGT
    31081 GCAGTTTATG ATGTACTGGA TATTCACTAT TTCTATACAG GAAGCAATGA ATCAGTTCAG
    31141 AAGTCTGAAA AGACTATTAC ACTGGTTGCT GTAGATGATG GTAGTCACAC TGCAATGAAT
    31201 GCTCTAATTG GTGCTATCAA TACTGCATCA GGGCTTACAA TTGCTACTTT ATCCTAAGTG
    31261 ATATAGCATT AGAAGGGGCA TAGAATAACT ATGCTCCTTT TTTTTTATCA ATTAAAAATA
    31321 TGAACTATGA TACATTTTAA TCAGCTTAAT ATTAGCCCGG ATAATAGATT TCTTATAATT
    31381 GATGTATCCA TAGATAATCA GGACTACTTT GATGATGTCC TATTAGATAG TATAATCATT
    31441 GATACCCAAG ATACCTTTGT GATGAATGGA CCAAGTGACA ATCCTCTTTA TGTGTATAAT
    31501 GTAGAGGATG CTTATGATTT AACCTATTCT CTTCTTGAGC AATGTAGTTG CAACCCAGTA
    31561 AGAGTCAAGG AAGATGAATC ATACTGTTTC ACTTATGGTA CACAACAAAT GAAGAATGTA
    31621 AGACTTGAAT TAAGTATTCA AGACTTAAAG GTTTCTCCTT GCAGTACTAT GTTCTTTGTG
    31681 TATGTAAAGT CTAAAGGTAC TCCATCAACT GATACTCCAT GTGGATTTGA TAAGGACCAA
    31741 ATATTAGGTA CTGTAATTAA CTTGCAGCCT ATATATAAGC AGACTCTTAA GTATCTAAAG
    31801 GAAGTAGAAT GTGATTGTAA TATACCAAAG GGTTTCATTG ATATGATACT TAAGTTAAAG
    31861 GCAATTGAAC TTTGTGTTAG AACAGGAAAC TATCCACAGG CTATCAAGTA CTGGAATAAG
    31921 TTCTTCATAA ATAATAATTG CAAGTCTCCA ACCTCTAATT GTGGATGCTA TGGATAAAAT
    31981 GCTTGAAATA TCTGAGGAAG CCATCACAAG ATACTTTACT ACTCTATCTC AATTTGGATA
    32041 TAAGAAGTAC AGTGATGTAG ATAAGATAAT AGTTCTCTTC TTCATGGAAG AAATGTTAGC
    32101 AGGAGAAATG TCTTATTATG TGACACAAGA TGATTACAGA AATATAGTCA ATGCACTATA
    32161 CTGTCTGGCA GGAAGTACTT GTATGATAGA CTTTCCAATG TTTGAGAGCT ATGATACTTT
    32221 GGTTCATTCT AACAATAGAA CATTTGTACC AAGAATAACA GAGGATAGTA TATTAAGAAG
    32281 TACTGAGGAT GATAACTTTA GAGTAGAAGC ATAATCTTTA TACCCTGAAT ATAAAAATAG
    32341 TAAAACTCTT GTAGATGTAA TTGTTTTAGA TTATATTTGC AGGAGTTTTA TTGTATAGAC
    32401 ATGATTATAG GAATAATATA TAAATATACT TCTCCATCTG GAAAATCTTA CATTGGACAA
    32461 ACTACTAATG AGGAATATAG AAGAAGAATG TGGTTTGGTA CTGGTAGATA TACAGGAGGA
    32521 AGAAGTAAGA TTGATAGGGC AAGAAAGAAA TATGGAGCTT CATCTTTTAT TTATGAAATA
    32581 ATATTTAAAA AGACCTTTAG AGACATGGAT GAAGCTACTA CAGAGCTTAA CAAGTTGGAA
    32641 AGTTATTATA TTGGGTATTA TAATACCTAT AATAAAGGCT ACAATAGTAC CCTTGGGGGA
    32701 GATGGTAGTA GAGGGTATGT ACACTCTAAT GAAACCTTAA AGAAAATCTC AGAAGCTACT
    32761 AAAGGTAAAA AGAAACCTCT TGGTTTTGGG GATAAAGTAT CTAAAGGGTT AAAATCCAAA
    32821 CCAAAGACTG TTAGTCATAG AAAGAAATTA TCAGAGGGTA AATTAAATTC TGGAAGTAAG
    32881 ATTATACAAT ATTCAAAGTT GGGAGAATAT AATAAGACTT GGGATAATAT AGATATAGTA
    32941 GCAAAAACTC TTCAAGTAAG TAGAGAATCT ATAGCAGGAT GTTGCAGAGG TAAATCTAAA
    33001 ACAGCGCATG GTTATATCTG GAGATATGAG GGTAGCAATA TCCCTGTTAC AAAAAACAGG
    33061 TAGAAGAAGA GATTCAAAGA TAGTATTAAA ACTAACAATG AGTGGACAAA TAATTGAGGA
    33121 ATTTGAAAGT GTAAAAGATG CAGCAATAAG TGTAGGAGCT AATGAAACTA ATATAGCTAA
    33181 ATGTTGCAGA GGTGAATGCA AAAGTATTAA AAATTTTAAA TGGAAATATA AGGAGGAATA
    33241 AATATGACTT ATAGTGAGAT TATATATATA TGTATGGACC AGTTAAAATT GTCCAGTGAT
    33301 GACTCATTTT ACACTAAAGA CCACATACTA TTTTTAATAG TAAAGCTAAG GAGCTTTCTC
    33361 TTAAAACAAA GGTACTCAGA CCTTAGAAAA CCTATACCAG ATAGTGACTA TCAGAGTATA
    33421 TGTTTAGACC TTATTGAGGT TCCAGCCATT AGTGGAGAAC CTTGTGAAGG TAACTCCTAT
    33481 TTAAGAAGTA GGAATAAGGT TCCTACTACT ATGATGATGG GTAATCCAAG AGTATATCCT
    33541 ATGGACTTCT ATCAAGGTGA GATTACTTAT ATAAGTAGGG ATAGAATGAG ATATGTAGGT
    33601 TATAATAAGT TCCTGAGAAA CATAATCTAT TGTTCAAAAG CCCCTGATGG TTATTTGTAT
    33661 TTTAAATCAT GGAATCCTCA ATTCCTGCAT CTTGAAAGAA TAAGGTTTAG TGCAATCTTT
    33721 GAAGATGCTA AGGAAGCATC AGAATTGGCT TGTCCAGAAG AGAGTGGTAC AATATGTAGG
    33781 TTAGAGGATA AGGAGTTCCC ATTGGAAGAC TCACTTGTGC CTTCCTTGAT AGAACTTGTA
    33841 GTTAAAGAAT TAAGAGGTCC TGAATTTATG AAGAAAGATG AAGATAATAA TGCAGAGGAT
    33901 AATCTGCCTG ATTCAAATAG ATAATGGAGA CACTGGGAGA ATTTAAAAGG AGGATAAAGA
    33961 AGGTCAACCA ACCAAGAGAG TATAAAGTAA GGAATTCATT GGGTGTATAT GATGGATATA
    34021 AGTATTATAG AAAGAATAAG CCTGATAGTA AGGAATATGT TCTTACTGAG TCACAATACT
    34081 TTTCTATCAT AAGAAAGATA AACTTACATT TGGTTGATGA ATTATTACTG GGTCATGATG
    34141 TTAGACTTCC TAAATCAATG GGCACTATTG AGATAAGAAA GTATGATAGG AGAATAAGGT
    34201 TAGGAAAGGA TGGAAAGATT CATACTAACC TTCCCATAGA CTGGGATAAG ACACTCAAAC
    34261 TCTGGTATGA AGATGAAGAG GCTTTCAAAG ATAAGACATT AGTTAGAGTA GAGGAGAATG
    34321 AAATCTTTAA GGTATATTAC AATAGAGAGT CAGCTACCTA CAACAATAAT TCTTACTATG
    34381 AATTCTTATT CAACAAAGAT TTAAAGATAA GACTTAAACA AAGAATAAAG GAGGGTCTAA
    34441 TAGATGCTCC TTACTTAGAA AGGAAATTAA AATATGGTTA AAACTTGGAT AGTATATAAA
    34501 CATGTTTCTC CTTCTAATAA AGTTTATGTA GGTATTACCT CACAATCCAA TATTAAAAGA
    34561 AGGTGGTTCA GAGGAAGTGG TTATAATAGA TGCCCTATCT TTATGAAAGC TATACTTAAA
    34621 TATGGGTGGG ATAATATAAA ACATCAAGTC CTGTTTACAA ATCTTACAGA AGCAAGAGCT
    34681 AAAAACTTGG AGAAAGATTT AATAAGACAT TATAAAAACT TAGGAATCTC TTATAATATT
    34741 ACTGATGGAG GTGATGGGAC CTTAGGTAAA CCTTGTCCAG AAGAATTAAG AAGAAGGTTG
    34801 AGTGAAGAAA GAAGAGGTGT TATTCCTTGG AAGGCTATAA AAGAAGCTGC TAAAGTTAAT
    34861 AAAGGTAAGA AAAAGGGACC AAGAGATAGA AGGATAATTG AGAAGGTTAG GGCTACAAGA
    34921 TTGCTAAATG GGAAGAAGTG CACCAAAGAG CAAATTCAAG CTAATATAGA GAGAAACTTG
    34981 GTAAGAAGTA ACCCTGTATT ACAATTTGAT TTGCAAGGTA ACTTTATCAA AGAATATAGG
    35041 TCTGTTAAAT TTGCAGCAGA GTCAATGGGA GGTAGTAGAG GCTCTTTACT TAATTGCTTA
    35101 AATCCTTTAA GAACTGAGAG TAAAACTTTT AAAGGATATA TTTGGAAATA TAAAAATCAA
    35161 TAGTATGGTA AACAATATAA ATTTTGTAAA TATTAGGATT ATATTAGATA GATTGCTTAG
    35221 GAATCCATTA TTAACTGATT TGAATTTAGA AACAGCTATT CAATATACAT TGGACTTTAT
    35281 TAGTGCAATG GGACTTCCTA ATGTCTATGT TGATAAGATG GAAACAATAG ATATTAAGGA
    35341 GTATAGAGGT GAGTTGCCCT GTGATTTAAT CTCTATTAAT CAGGTCAGAT TACACAAGAA
    35401 TGGAATGGCA CTTAGAGCAA TGACTGATAA TTTCAATGCC TATCCTACCC ATGACCATAA
    35461 GGAAGGAGAT TGGTGTGAGA GAGGAGAGCC TTCTTTCAAG ACACAAGGTA GAGTGATATT
    35521 TACTTCAACC AAACATGAAA AGGTGGATAT TAGTTATAAG GCTATTATGT TGGATGATGA
    35581 AGGTCTTCCT TTAATTCCAG ATAACTCTAT CTTCCTTAAA GCACTGGAAC TATATATCAA
    35641 GAAGGAGTGG TTCACTATTC TTTTTGATAT GGGTAAAATA AGCCCTGCTG TACTAAATAA
    35701 CACCCAGCAA GAATACGCAT TTAAGGCTGG ACAGTGTAAT AATGAATTTG TGATTCCTTC
    35761 TGTATCAGAA ATGGAAGCTA TCACTAATAT GTGGAACCAG CTTATTCCAA GAGTAACTGA
    35821 GTTCAGAAGA GGATTCAAGA ACTTAGGGGA CAAGGAATAT CTAAGAGTAT ATTAATATGG
    35881 CACTAAAGAA AGAACAACAT ATATTTAAGG GGATGCAGAG AGACTTATCA GTCTCTAAAT
    35941 TCAATCCAGA ATATGCCTTT GATGCTCAGA ATATCAGAAT AACTGCAAGA GATAATAATA
    36001 CTCTTCTTAC TGTAACTAAT GAGAGAGGTA ATAAGGAGAT ACCATTACAA TCTCCTTCTG
    36061 GAGACCCTGT AGTTATTGAT GGGATATTAC TTGGACAGAA TGTGCTAAAT AATTATGTAA
    36121 CCTTATTTAC AAAAGGTACA AAAGATAATA TCTATAGACT TGAAAATAAA GGTACCTATT
    36181 TTGAGACTCT ACTTCTATTC TCAGGTAATC TTAATTTTAG TACAGACTAT CCTATTGAGA
    36241 ATATTGGTGT ATATGAAAAT GATAATATTC AGAAGATATA TTGGGTAGAT GGATTAAATC
    36301 AACCAAGAGT TATTAATATT GTATCTGACT CTACAACAAT AGAAAGATGG AATAATAGTT
    36361 CATTTGATTT TATTCCAGAA TTGAAGTTGG ATGAAACAAT CACTGTTACC TCCAATCTTA
    36421 AGGTAGCCAG CAAGTTTCCT TCTGGAGTAG TGCAATATGC CTTCACTTAC TATAATAGGA
    36481 ATGGCTCTGA AAGTAATATT ATATATCAAA CACCTATATA CTACACTCAT GCAAGTAATA
    36541 GAGGAGGGAG TCCAGAAGAG ATAGGTTCCA ATAGTTTTGA TATAGTTATA AGTAATCCTG
    36601 ATACTAATTT TGATTATATA AGGATATATT CTATATTTAG AACAAGTATA GATTCTACCC
    36661 CAGTTGTAAG AAGAGTGGCT GATTTGGATG TTATTGGTTC AGTAATCAGA TATACAGATA
    36721 ATAATACAAC AGGAAGTAGT GTAGATAGTA CCTTACTACT TTACATAGGT GGTGAAGAAA
    36781 TAATTCCTCA CACCATGACT CAAAAGGACA ATACTTTATT TCTTGGAAAT ATTCACATAA
    36841 AAACTTTATT GTTCTCAAAG GAAGCAAGAG AGAGTGTGAA GGGTTCTGTC GTATTTGGTA
    36901 ATAAGCTTCT TGATACTGGT GAAAGAACTA ATTTAACTTA TGATTATAAA ACCCAATTAA
    36961 ATAATAATAG TTACCAGATT ACATCATTTA AAAGAGGTGA AACTTATAGG TTCGGGGTTC
    37021 AATTCCAAAA TAAGAAAGGT AAATGGTCAG AAGTATTATA TATAGGAGAT AGCAAGGTAG
    37081 ATACTTACCC TAATGTAGAT TCTAATAACT TATCTGGTAC TGTTAAATTA AGTTTGGTAA
    37141 AACCTTACTA TACTATACCA AAGAGTGTAC TTGATGAAGC TAAAGCTCTT GGTTATGTAA
    37201 AGGCAAGAGG AATGATAGTA GTTCCTACAA ATAGTGATAG AACTGTATTG TGTCAAGGTG
    37261 TAGTATGTCC TACTCTATGG ACAAATTTAG ATAGAGAATC TAATAGTCCT TATGCAGTAT
    37321 CATCTTGGTT TTTTAGACCT TTTGTTGATG AAGCTAATAG AGATGATTCT AATGATGTGG
    37381 AGGCAAATAA TGGAACTTAT GCTCAATATG TTGATTATGA TAGTATCAAT CCTGTATATC
    37441 CTGATAGGAC TACTGAGATA GGGGTAGAAA CTTTAAAGAC ATTAGCAGAA GGTAGTACAG
    37501 AAGTAAATGA CTATTTAGTA GATAGTAGTA TTCTTACATT TCATTCTCCT GATATAGAAT
    37561 TTGGAGATAT AAATACAGCA AATATTAACT TAGGCTGCCA ATTTATAGGC TCTATTGCAT
    37621 TACATTCTGG TATATCTTAT AGGTCTGTTC TTGCAGAGAG TACAGGAGTT CAACCTACTT
    37681 TAGATTATGG ATTTTATAAT AAGTTCCCAC AGTATGAAAG ACAAACTGTT TTTTCAACAA
    37741 ATAAAGGAGG TAGACTTCTT TCTTCTGGGT ATCATTGGAT GGGAATCCCC TTATTAACTA
    37801 ATGATACTCA AAAAGTTTAC AAGAGTAACT GGGCATGGTT AGTATCACCT TGGCAAAGAC
    37861 AAGGCTCATT AATTAATGAT TTTAGATATG AAGGTAATAC CTATTCTAAT TTGAAATCAA
    37921 ATAAATTGGG TAATTTGAGA ACAAGTTATT CTACTTATTT CACTCTGGGA TTAACAGAAT
    37981 CTTGGGTTCC CCCTGCTGGT ATATCAAATG TAGAGATAGT AGATTCTAAC GAAGTTACAG
    38041 CTACTTCAAT AGTTAGGAAT GATGAGTCTC TGTTATACTA TGGTAATGTT GATAAAGTAA
    38101 TACCTCCTGG TTCTAAAACA GAAGGTGTAA GTTCAGATAT TGGTGTTGTT ACTAATAGTT
    38161 ATGAAAATAT AAAAACTATA AATCAATTAT ATAATGGTGA GTCTGAAAAT ACCACTTTTG
    38221 TTGATAAAAT TACTATACCA GTATTAGGAA CTGTCAATCT TAAAGATTCT GAAAGATATA
    38281 CCAATAGTCC TGTAAGCATC AAATATAAGT CTGGAAAACA TGCTGTATTT GCTTTAAACA
    38341 AGCAAAATGG TAATAGGGTT ATAATCCCTA ATAGTAATAC AAATCATGAC CATACAAAAG
    38401 ATAGCAGTGC TATATTCAGT ACCTTTAGTA CTGGATATTC AGGGTTATGG CTTGTAGAGT
    38461 TGACTCAGAC TATAGATGAG GATAATAGAT TTGGGGGTAA AACAGAAGAA GCTCTGTTAA
    38521 ATAACAGGTG GATAGTATCT GGAGACCCAA TTGATATTAA TGACAGTGGT AGAATAGAGT
    38581 TTCTTCAAGG TGATACCTAT CTTCAAAGAT ATGATTGTCT AAAGACATAT CCATTCACCT
    38641 TAGAGGATAT GAATACTGTA GTTGAAATGG TATCATTTTA TTGTGAAACT CATATCAATA
    38701 TAGATGGTAG GTATGATAGA AATAGAGGAA ATGTTACCAA CTTAGCTATT ACTCCTTCTA
    38761 TATTCAATCT TTATAATCCA ATTTATTCCC AGAGTAATAA CTATTTTACT TATCAATATT
    38821 TGAATGAAAT AAGTAGTCTT AATGATTTTC CTAATAGTAT TACATGGACT GAGGAAAAAA
    38881 TACTTGGTAA TGAAGTGGAT AATTGGACTA AAATTAATGT TGCAACAACA TTAGACCTTG
    38941 ATGGTGATAA AGGGGAAGTA ACCTCCTTGA ACACTTATAA TAATGAGATA TTCTGTTTTC
    39001 AGAGAAGGGG GTTAAGTAAT ATTTTATTCA ACAGTAGAGT TCAGATACCA ACCTCTGATG
    39061 GGTTGCCAAT TGAGATTACT AATGGATTGA AGGTAAGTGG TAAAAGATAT ATAAGTAATA
    39121 CTATAGGCTG CACCAATAAA TGGTCTATTG CAGAATCTCC TTCTGGGTTA TATTTCATAG
    39181 ATAACGAAAC TAATTCATTA TATCTGTTTA ATGGTGAAAT AGTTAGTCTA TCTGATAAGT
    39241 TAGGGTTTAG ACAGTGGATT AGTGCCCATA ATGTTCATGT AGATTGGGAA CCTGTTGGTT
    39301 ATAATAACTA CAGGTCATTC TATGACAAGA ATAATAATGA TGTATATTTT ACTTATAAGG
    39361 ACCACTGTCT ATGTTATTCA GAGTTGATTA ACCAGTTTAC TTCTTTCATG AGTTATGAAA
    39421 GGGTTCCTGC TATGTTCAAT GTAAGTAGTG AGTTCTATGC CTTCAAGAAT GGTAAGATGT
    39481 GGGAACAGTT TGCTGGAGAC TATAATATGT TCTTTGGTGA ATATAAACCA TTCAGTATTA
    39541 CCTTTGTAGC TAATGCTGAG GAACCAAATG ATAAGATATT CAATACAGTA GAGTTCAGAG
    39601 CTGATAGTTG GGATGGTGAT AACTTGATAA GTAACAAAAC CTTTGATACT CTTGATGTAT
    39661 GGAATGAATA CCAGCATGGT ACTACCCCTC TTACTAATAT ACTTGGACAT CCCTCCCCAT
    39721 TAAAGAAGAA GTTCAGGGTG TGGAGGGCTA ATATACCAAG AGCAATAGTA AATAACAGGG
    39781 ATAGGATAAG GAACACTTGG GCTTATATTA AGTTAGGAAT GAATACTCCT AATACATATA
    39841 GAACAGAGTT TCATGATGCT ATTATTCACT ATTTTGCATA ATTAATAGGA GTCCATAAAC
    39901 ATTTTAGTTT GTGGACTCTT TCTTTTTTAA TTAAAGGCTT TGTTTATTCA ATACCTTTTT
    39961 ATACATTTGC AATAAAATTA ATTATACTAT GGCTAAGAAA AAAATTAAAA GAAGAAGCAA
    40021 TATGCCTTCT AATATGTTTG AGAATGGAGG TAAAACATGG GGGCAGCAGT CCTCAGGACA
    40081 ATTCTCAAAT GCCTTTAAAA GGGAGAATCT TGGCAGTTCT ATAGGAAGTA TTGGAGGTGC
    40141 TATTGGTGGT ATGGCACAAA CTGGAATATC TAATGCGCAA ATAGCAGATA CCAGTGGAAT
    40201 TGAATCCCAA ATTGAAGCTC AAAAGAACAT GACAATAGGA GCTTCATCCA ATGAAGATTT
    40261 GCTAAGTGAA TGGGGTTCAT GGACTAAAGT TAAAGATGAC TATACATGGA AAGATGTTAG
    40321 AGGAGGAAAT ACTGGGCAGA GACTGACTGG TACTTTAGGA GCTGCTGGTC AGGGAGCTGC
    40381 TGCTGGAGCA TCTGTAGGAG GTCCTATTGG AGCTATTGTA GGTGGTGTAG TAGGTCTTGG
    40441 TAGTGCTATT GGAGGATGGC TTGGTGGTAA CAGAAAAGCT AAAAGAAAAG CCAGAAGATT
    40501 GAATAGAGAA GCCAGAGAAG CCAATGAAAG AGCACTTTCT TCTTTTGAAA CAAGAACTAA
    40561 TACTATAGAT GCCCAAAATG ACTTTAACAT ATTGGCAAAC TTCTCTGCTT ATGGTGGTCC
    40621 ACTTGAATTT GGTAGTGGTG CAATAGGCTA TGAGTTTGAT AATAGATACT TAAATAATCA
    40681 AGAGATGAGT GCAATTGCTA AACAAAGATT GACTTCTCTT CCTAACTCAT TCCAAGCATT
    40741 ACCTGAGATG AATACATATA ATGCTTTTGC AGAAGGTGGA GGTATTCATA TCAAGAAGAA
    40801 AAACAGAGGC AAGTTTACTG AGTACTGTGG AGGTAAAGTA ACAGAAGCAT GTATTAGAAG
    40861 AGGAAAGAAC AGCTCTAATC CTACTACAAG AAAGAGAGCT ACTTTTGCAC AGAATGCAAG
    40921 AAATTGGAAT GCTTTTGGAG GATGGTTGAA TACACAAGGT GGAGACTTTA CTAATGGAGT
    40981 TACATTTATT GATGAAGGAG GTTCTCATGA AGAAAATCCT TATCAAGGAA TTCAAATAGG
    41041 GGTTGACCCA GAAGGTGCTC CTAACTTAGT TGAGCAAGGT GAAGTAGTTT ATGATGATTA
    41101 TGTATTCTCT GACAGAATGG AGATACCTGA TGATATAAGA AAGGAGTACA AGTTAAGAGG
    41161 TAAAACCTTT GCTAAGGCTG CTAAATCTGC ACAAAGAGAA AGTGAGGAAA GACCTAATGA
    41221 CCCTCTAAGT ACAAGAGGTT TACAAGCTGC TATGGAAAGA ATAGCTGAGG CTCAAGAAGA
    41281 AGTGAGAAAT AGAAAGAGGA TAAGAAATAT CAAATCTAAC AGATTTGATA AAGGAGGTCC
    41341 TATAAATCCT GCCCCAATAT TTACTAATCC TTATTTGGAA AATTCTAAAT TGCCTAATGA
    41401 GATTGGGGGA TTTACTGCTT ATGGGACAAC TTTTGGTAAT GCTCCTATGA CTAAGGAAGA
    41461 ACTGAATAAT TTTGAAAAGA ATAGAAGAGA CTATATGAAA TCTTTAGATA ATGAAGAAAG
    41521 AGGTAGAAAG AGGCAGACTT GGACAAGATA TGCACCAATT ATAGGCTCTG GTTTAGCAAG
    41581 TCTATCAGAT TTATTCAGTA AACCAGACTA TGGTAGTGCT GATATGATAG GTGGAGTAGG
    41641 CTTAGGTGCT GAGGCAGCAG GGTATGCTCC TATTGGAAAC TATCTATCTT ATAGACCTTT
    41701 AGATAGGGAT TATTATATTA ATAAGATGAG TCAACAGGCT GCTGCCACAA GAAGGGCTTT
    41761 ACAGAATACA TCAGGTGGTA ATAGGCTTAA TGCTCAAGCT GGAATACTTG CTGCTGATTA
    41821 TAACTATGGT CAAAGCATCG GTGATTTGGC AAGACAAGCA GAGGAATATA ACCAACAGTT
    41881 GAGAGAAAGA GTTGAGGCAT TCAATAGAGG TACTAACATG TTTAATACTG AGACTGGACT
    41941 TAAGGCTTCA ATGTTTAATG CAGAATCAAG AAATGCAGCT AAGAGAGCAA GATTAGGACA
    42001 GGCTACAACT GCTGCTCAAA TGAGACAGGC TATTAAAGAC CAAGATGCTG CAAGAAGAAG
    42061 TGCTAATATA ACTAATTTCT TACAAGGATT AGGTGATATG GGATGGGAAA ATGAACAAAA
    42121 ATCATGGTTA GATGAATTAG CTAAATCAGG TGTTCTAAAA ATGAATACAA GAGGTGAATA
    42181 TACTGGTGGT ACTAAAGCTC AAGGTGGTAA AGTAAGAACT AAAAAGAAGA AAGGATTAAC
    42241 TTATGGCTAA TTATAATTTT GTGAGCGGAG CTAAGTTCAG ACCATTCTCT TATCAGGAAA
    42301 TGCTTCAACC ACTTCAAGCA TACACTCAAG AATATAATAC TATTCAAGAG GGTATGGGTG
    42361 AATTAGGAAC TAAAGCAGAT GTCTTTGAGA GAATGGCTAA TGAACAGACA GACCCACAGG
    42421 CTTATGCAAT ATACAAACAA TATTCTAATG ACTTGGCTAA ACAAGCTGAG TCATTAGCTA
    42481 AACAAGGACT TACTCCTGCA AGCAGGCAAG GATTGATTGA TATGAAAAGA AGATACTCTT
    42541 CTGAGATTGT TCCTATAGAA CAGGCTTATA AGAGAAGACA GGAGTTGATA GATGAACAAA
    42601 GGAAATTACA GGCTCAGGAT AGTACACTAT TATTTGATAG ACCTGCTTCT ACACTTTCCT
    42661 TAGATGAACT TATAGCTAAT CCAGCCTTAT CACCACAATC CTATTCTGGA GCACTATTAT
    42721 CCAAACAAGT AGGTACTGCT GCACAGAATT TAGCTAAGGA AGTAAGAGAG AACCCAAGAA
    42781 AGTGGAGAAC AATCTTAGGT AATCAATATT ATGAAACCAT CATGCAGAAG GGATTCAGAC
    42841 CTGATGAAAT TATGCAGGCT GTACAGAATA ATCCTGAGGC TTCTCCTATA CTTCAAGGTA
    42901 TTGTGGAAGA TGCAATAGGA AGTTCTGGTA TTAGGAATTG GAATGATGAG AATATCCTTA
    42961 ATAGAGCTTA TGATTATGCA AGACAAGGTT TGTGGAATGC AGTAGGTGAA ACTCAATATC
    43021 AAACTCTTTC TAATAAGGCT TATGATTATG CAATGCAGGA AAGATTAGCC CAAGCAAGAA
    43081 AGAAAGGTAC TAAGGAAGAT GTGCAAAGTC CTTATTTCAG AAGTTCTGGT GTTACCAAGG
    43141 TAAAAGATGT AAATGTTGAG AAGAAAAAAG ATGATATAGC ATTTATACAA GGTGTAAGGA
    43201 ATGGTACTAT AAACTTGGAT GAAACAGCAC AAAGAGTTGT TGGTTCAGAC CCTCTTGAGT
    43261 TATATGGAAC AAGGGGGCAC CTACAAAGGA CACCTGGAAA GGTAGAAACA TATAAACCTA
    43321 ATCAAGAAAG AATTTCTAAC TTGATGAAAG AGTATGGAAT AAGAAACTTG GACCAAATTG
    43381 AGGCTAAACT GAATAGTGAT TTGAATAAAT CTGCAATGAG GGAAGTAGCC TATATAACCT
    43441 CTATAACAGA CCCAACTCTA ATTTCTAAAA CTATCAGAGA GAATGCAGCT TCAATATCAA
    43501 GAAGAACTGA TGGAAAATCT GGAATATATG AACTTGATTC TAACAAGAAA GGAGATATGC
    43561 TCTCCTATAA AGATATAAAG GATTATTTCA ATGAAGATTC TCAGATTGAA TATGACCCTA
    43621 ATTTAGGAAT TGTATTTACA GGTACTAATA GCAAGGGTGA TACTAAGAAT TTCCTTCTTG
    43681 ACCCAGAAGT TGTAGCTGGA GAAACAAAGG TATATGAAGA TGGTATAAGA AGAAATGTCA
    43741 TTCAAAACCA ATTGATGTTG ATTAATCAAG CTATAGAAAA TGAAGATGTT GAGGCTCAGA
    43801 GACATTATAT AACTGAGTTA ATGAATGATA TTTATAGTAG ATTTAATTCC ATTGCTAAAA
    43861 GAGAAAGTAA TACAGATTCA AATATTTAAT TATGAGTATA GATAGAACAG ACCCTACTCA
    43921 AGCTGGAATC TCTGGCTTGA GAGGGTTAAA TACCAATGAA GGAAAAGAAA GACAGTTTCA
    43981 AGAAACTGGT CTTAGTAGTT CTCCTGCTGA GTTCAAAATT AGGCAGAAAC AGAACTTTGA
    44041 ATCCCCATAT CAAGAAGTTT ATAGAGAGGG AGTAGGGGAG AGTGTGTATG ACACTGGTAT
    44101 TACCTCACTA ACCCAACTTG ATAATTTAGC CAATACAAGA GGTGAATTGC AACCTTGGTA
    44161 TGCTCAAATA GGAGCTGGTT TAGCTAAGGG TGCTGTTCTT GCAGGCACTA CATTTGCTGA
    44221 TGGTATTCTT GGCACTATAG TAGGTTTAGG TAATGCAGCA GCTACAGGAA CATTCTCAGG
    44281 CTTTTGGGAT AATCCTTTCT CAAATGCAAT GCAGCAAGTA AATGAATGGT CAGAATCAGC
    44341 TCTACCTAAT TACTATACTG ATGCAGAGCA GAATGACCCT TGGTATGAGA ATATATTCTC
    44401 AGCTAACTTT ATTGGAGATA AGTTCCTCAA GAACTTAGGT TTTGCTGTTG GTGCTGCCTA
    44461 CTCTGGTAAG ATTAGTGCTG GGGCAACCTC AAGATTACTT GGTCTTAATA AAGCAAGACA
    44521 AGCATTCAAA GGTGCAGTTA CAGCCTCAGG TGAGGCTCTT AGCCCTAATG CAGCTTTACA
    44581 AGCTTATAGG GAAGGAGATT TATTCCTTGA TGGTGTAAGG CTTACTGAGG AATTAGCAAG
    44641 AGATGCTAAG AAACTTAAGA TGGCTGAGCC TACTCTTAAA CTTACTGGTG CTTTCTCAGG
    44701 GGCATTAGGT GAAGCAAGAA TTGAGGCTAT TCAAAATAGT AAAGACTGGT TTGAGCTTCA
    44761 CAAACAACAA CTTGATGATG CACAAGCTAA AGTAGCAGCA CAAGAGCAAG AAGCTATACT
    44821 TAGAGAGTTT CCTCAATATA GTAGTATGCA AATTGACCCT GATGGAAATG TAGTGGAAAC
    44881 CCTTACTCCA GAAGGACAAG CTATGTTACA GGCAAGAGTA GATGCTAAGT TTGATTACAA
    44941 TGGTGGGCTA CAGAAACTAT CAGAAGATAG GGCTAAGATG GGTAATATAG ACTTTGCTCT
    45001 GAATATTCCA TTACTTACTG TATCAGATGC TTGGCAGTTT GGTAAGTTCT ATGCAGGAGG
    45061 GTATAATACA GCTAAGAAAG GTAGTCAGAT ACTAAGAACA GTTGCAGAGG ATGGTACTGT
    45121 AAGTTATAGT GCAGCCAAGC CTTCTGTACT TAGAAATGCT TTAAAGATTG CAAGTAAGGG
    45181 TGTTGCAGAA GGTCCTTATG AAGAAATGGG ACAGGCTGTA GCTGGTAAAG TTGCAGGCTA
    45241 TAAGTATGCT TCTGAACTTA ATGATTTCTA TGGAGCCAAG ATAGACCCAG AGGCAGAAAG
    45301 TGAAACTATT GACTGGTTAC AAGCTACTGC AAAAGCTATA CAACAAACCT ATGGTACTGT
    45361 TGAAGGATGG GAAGAAGGTT TTATTGGTGG TTTAACTGGT TTAGTAGGTA TTCCGGGCTT
    45421 TAGAAGTACA AGAAATAGTG AGGGTGGTTT CCAATCTCCA GTATATCTAC AAGGAGGTAT
    45481 TAAGGAAGAT ATACAAGAGA TAAGAGAAAG AAGTGAGAAA GATGATGCTA TTGTAACCCA
    45541 ACTTAATAAT AGAGTACAGT CACCTGAATT CCTTAACTAC TATCAATCAG CTATCAGGCA
    45601 TAATGCTTAT CAAAAGCAAA TGGATGAAGC TGCTGATAAT AATGATAACT TTGAGTTTAA
    45661 GAATGCTGAA CATAACCAGC TTATTAGTGA TGTTATCATG TTTGATAAGG CAGGAAGAAT
    45721 CAATGACCTA TATGATATAA TTGAGGAGGC TGGAAATGTA AGACCTGAGG ATGTAGAACA
    45781 GATTAGACAA CTTACTACTA ATCAGGAAAC TGGTACATCA GTATATGACA ATATGACTGA
    45841 TGAAGAAGTA ATTGAGCAGA TTCAAAAGCA AACTCAAGAA ACTAAAGAAG CTGTAGACAA
    45901 CTATAGAAAG ATTAGTCAGG ACTTACAAGT TAAGATTGGG GATTACTTTG ATGAAGATGG
    45961 TCTTGAAGAG ATGACTTATT ACTTCTCAAA TATTGATAAT CTTGAGAATA GATTTAAGAA
    46021 TGTATTTGAA GAGGTACAGG AATCTTTAAG AACTATAGCT GCTGATGTTG AAAGGGATAT
    46081 ATATTTAGAT GTTCCAGAAT CAACAAAAGA AGCAGGAAGA AAGGATGCAG AAGCAATAAG
    46141 GATGCTTACT AATTTAAGTC CATCCCAATT AACAGCAATT CTTAATGATG AAGAAAATTC
    46201 TCAATTTGTA GATGCCTTAG ATAAAGCTTC AAAGAGTATT TCTGAAAGAT TTCCCATATT
    46261 GAGTTCTAAG GGTGTAACTC AAGAACTTGA TGATTTACAA AGAATGATTG AGAGAAGGAA
    46321 TGACTTCATT GATAAGTATG ATACTTACCT TAGAAATCCT CAAGCTCTTG CACAAAAACA
    46381 AGAGAGACAA AGAGAGAATA TTATAAGAGA AAATGAAAGA CAGGAAATAG CTAAGACTAA
    46441 GGATGCAGCA TTAGCTGCTA CTAACCTTAA TGAATTCAGA GAAGCATTGA ATAATGAGCC
    46501 TGATTCATCT AAAAGACAAC AGATTCTTGA TGAACTTGAG AATGAAGGTA ATAAGATGGC
    46561 TAAGGACTAT AAGGAAGTTC AAATGTATAA TAGTGAAGTA AGCAGGGCAA TAGATAGGCA
    46621 ACCTATCTCT CCTGAGGCTA AAGCTAATGC ACAAGAACTA CTTAGAACTC AACATGAAAA
    46681 TGCTAATAAT CTTGAGGAAA TGGCTAATCC TAACTCAGTA TTCATTAATA ATCCAGAAAG
    46741 TCTGTATGAT GAAAATCTGC CAGATGATTT GAATATGATG AATTTTGCTG AGGCTCAGTA
    46801 TGGACTTCTA TCTGCAATGA GTGAGGTTAA TAATGACCAA AGATTCAAAG CAAGGTTCCC
    46861 TTCTGAATAT CTAAAGCCAG TTGAGAAAAC AGATGGTACA AGAGGTACTA CATCAAAAGA
    46921 CACAACTGGA GATAGTGGTA CACCTACAGT TCCACCAGTT AATGCTGGAC CAGTTGATAC
    46981 TTATGAACCT CCTGTAGGTA ACATTACTCC TCAAATGGTA GCTGAGGAAA ATAAGAAAGC
    47041 CAATGAAAAT GCTCCTACTC CTCAATCATT AGATAGGGAT GCAAAGGGTA AGAGGCAGTA
    47101 TTATAGACCT ACTATTCCTG AATTGCATAT TAATGCAAGT AAGGATGGAG ATTTCAGACC
    47161 TTTCAATGTA GTAGTTGCTG AGAAAGAGAA CTTGAACTTT GATGAACTTT ATAACTATCT
    47221 TAGAGATAAT AGAGCTTTCA GTTATGTAAA TGAAGGTAAT CTAAAGGCAG GTGATGAACT
    47281 TGGTTTTATG ATTGACCCTG AGTTTAATGA CCATACAATC TTTATTGTAG ATAAGAGAAA
    47341 TAACCAAATA GTTGGTTCAT TAGATGAAAG TCAGTATGTA GTAGATAGAT ATGAAGGTTT
    47401 ATCAGGTCTT ATTGAAAGAG TAAAAGAAGA GTTTAATCAG ACTGGAAAGG ATAAGAAGTT
    47461 TATAGCTACT CCTACTACAA GAGTATCTCA GATAATGGTT GGTAGAATAC CTTATGGTAC
    47521 AGAAGAAAGA AACATGGGAG AAATACCTAA TGTAAGTGCA AGTTCTATCT TTGGTATTGT
    47581 AAAGAATGGT ATCCTATCCA CTAATGGTAG AATTAGTGAT GATTTAATCA TCAAGCCAAT
    47641 GGATATGAGC CAAAAGGAAG GTAGAATGTA CATACTAATT CCTAATGCTG CTGGTAAATA
    47701 TAGTCCTGCT GCTGTAAGGG TTAAGCACTT CAATGAAAGT GAGTATAATC CAGAAGATGT
    47761 TACTATTAAC TCTACTCCTT TGTATAAGAA TATAAGGAAG TCTATTGATG CTTTAGCTAA
    47821 TGCTTTTACA GAGGAAGATG TTAATAATGC AGTAAAAGAT TTGGCAAGAA GTCTATATAT
    47881 TGGTGATGTT CATATTGACT ATATACAAGG TAAGAATGGT AATGGTATCA GGTTTACCAA
    47941 GGTTCAGAGA GATGCAAATA AGAATGAAAT CTATGATGAA ATAGATGGTA AGAGAGTCAG
    48001 AAGAGAAGAT GCAAGAACTG TATTCTTAAC TGAAAGATGG GACCCTAATG TTCTCTATGA
    48061 ATTAGGTGGA GAGGGTGTTA AAACCCAGCC TGATACAAGA GATTCACAAG AAGTAGCCAG
    48121 TGAAATACAA AACATTTTAA TGGCATTCAA TCTTCCACTA CAGGTGAATT TAGGTATGCT
    48181 TAATAAGGGA GGCTACAATA ACATGTTACT CTCTTCTGGA GTAATGACAT CTAATATAAT
    48241 AGATGCCAGT GTAAAAAGTA ACTGGTTTAC AACAGATTAC TTTGATATAC AAGGCAACTT
    48301 ACAGCAAGCT CTAAACCCTG CATCAGTTAA GGCTGAGGAA GGCAGAAAGA TACAAACTCC
    48361 TGTAGGAGGT ACAGAAGGTG CTATCTCTGG AACAAAAGTA ACATTACCAT ATAGTGAACT
    48421 TTTTGGAAGT ATAGATATAT ATGTGGATTT GAAAACCAAT ACTATCAGAA ATGACCAAGG
    48481 TCAAGATATA ACAAGAATGT ATAATACTTC CATGCAGCAA TTTTTCTTTG ACTTGGCTTA
    48541 TATACAAGAA AACTATGGGG ATGCTCAGAA TGGTTCTATG ATGATGGGGG GTATCACCCT
    48601 TCTTCCTAAT GGTAAGGTTC TGAACAGAAA TACAGGTCAG TATGTGACTG GTGCTGCATC
    48661 AGATAAATTC AAACAGAAAT TAGCTGATAG AAAGAAGACT GTAGCTGACT CTAAGAAAGT
    48721 TATAGACCAG ATTGCAGAGA ACCAGTCTAA GGTTGATAAG ACAAGAACTG ATGGTGAGTT
    48781 CTATTATATA CTTGAGGATG ATGGTGAATA CCATGAATAT AAGAGGGTAC ATTCAGTATT
    48841 AGGAAGTAAT TGGATTGAGT CTCCTAAACA GACTAAAGCT CTACAGGATT TAAGAGTTAA
    48901 TCTCTCAAAG AATGCAGATA ATATAACACA GTTCAATAAC TATCTTAAGA ACTTAAGTAA
    48961 CCATTATGGT GTAGACCTTA CAGCATTTGA GGGTAAGATA GATGCAAGAA GTAGAGATAC
    49021 TATCGTGAAT ATAGTAAGAG ATAAGATGTC TGGAACTAAT TCACAAAGAG CATTAGAAGC
    49081 AGGTACTTCT GTAGATAGTG TAATCAGAAA CTTCTTCACA TCAAGTGAAA TGCCAGTTAA
    49141 ACCAAGCAAT ATGTCTGAAC AGGCATTCAA TGATTTGGTT ACTTCTCTTA CTGAAATTAA
    49201 GAGTAATATT GAAGCAAGGG GTGAAACATT CCTTACTAAT AATATAGTAC TTTTCAATAA
    49261 GTATGAGAAT GGAAACAGGG TAGCTGGTGA GGTTGATATT CTCTCTGTAG ATGCTAATGG
    49321 AAACTTCAAG ATATATGATG TTAAGACAAG TAGATATAGC TTCTATGACT TTGTTGATAG
    49381 GAATGGTAGA AAGGTTAATT ACTTCAAGAA TAAATCTAAT ACCCAAACAA TGAGTCAGGA
    49441 GCAGTATTAT ACTAAACAAT TAAGTGCTTA TAAGAACTTA TTTGAGTCTC AATATCATAC
    49501 TCCTATCACT ACTTTAGCTA TATTACCTTT TGTACTTGAG TACAATAAGG ATAATGTTAG
    49561 TAGAGTAACT AAGGAGAAGG GAATTCTTCT TAACTATGAT TCATCTGTGA ATGTTCCTTT
    49621 AGTTGGTAGT GTAGCTACTC CAGAAGTGAG TAATACTGAT AGTAGCTTAC CTATATTCAA
    49681 CAGTACATTT GAAACAAGAG AACCTATAAA CAATGTTCTA CCAGACTATA GTATGTCAGA
    49741 CAGTAAAGTA GGTTACTTCT TGAGAGATGG AAAGTTACAT ACAGGTTATT TAAGTCCTAT
    49801 TGGAAAGGTG AATGGAGTTG AGGTATATAT GACTAAGGTT CCTAATATTA CTAAAGGCTT
    49861 TGGAGACCAA CCTGCACATG TTGCATCTAA TGATTTCTAT GCAGTATTTC CTAATGGTAA
    49921 TACTATTGCT TTAGTAAAGA ATGCTGTACT GTCATATAGT GAGACTGAGG CTAAGAACAA
    49981 TATAAAGAAG ATACTGGAAG GTAATCCTCA AAGAGTTGTA GATATGTCTC AGGAAAGTAC
    50041 TATACTTTAC ACTCCTTCTT CTGAACCAGT TAAGATTGAG AAGCCTATTA TTCCTGCTAC
    50101 TATTAATCAG GGAGAATCTA ATGGTGCAGC TTCAACTGTT GCTAAAGAAC AGGCTATTAA
    50161 TCAGACTGAT GAAGAGTTTG ATGTAGAGTT TGAATTAAGA CAAGTTGATG ATTTATCAAG
    50221 ACCTATATGG GATAAAGATA AGGAGTTAGC TTGGTTAAAT AAGGTTCTAC CTCAACTAAG
    50281 TGAGAGTGAA AGAGTGGTAG TTACTAATGG TCTTATCAGA GTAGCTAAGA CTGGTGCATT
    50341 AGCATGGGGT CAGTTTAGTG ATGGTATCAT CACTTTAAGT GATATAGCTG CTGAGGGAAC
    50401 TACATATCAT GAGGCATTTC ATGCAGTATT CCACTTACTC ACAGAACCTA CACTTAGAGA
    50461 TGAATTACTT CAAGAAGCTA AGAAAACTTA TGGAGACTTG AGTAACTCAC AACTTGAAGA
    50521 AGCAATGGCA GAAGGTTTCA GGGAATATGT GATGTCTCAG GACACTCAAT CCTTAGGTAC
    50581 TAAGATACTC AATTTCTTCA AGGAATTGTT TGCTAAAGTC ACTAACTGGA ACAGTCTAAG
    50641 ACCTTCTCTT ACTGAATATT ACAGAAATAT TAATGAGGGA CATTACTCTA ACATAACCTA
    50701 TAAAGTACCA TCTCTTCAAG AGATGAGAAA TCAGGAGGGA GTACAATCTT CAATGGATTT
    50761 CAGTAGTATT GAGACTGAGA CAAGGGAAGC ACTTGAAAAG AAGGGATGGA CAGAAGAAAT
    50821 GTGGAACTCT ATCTCACAGG AGGAAAGAGA ACAAGCTATC AGATGTTCAT AACTTCAAAC
    50881 ATGAGGTTTA AATTTTTTAT TAAGGTGTAA ATAAAAAGGG GAAGTATTAA TTTACTTCCC
    50941 CTTTATTGTT TACAACCTTT CCAGTCTTTC CTTCAGACAT TGATTATAAG TACTCATTGC
    51001 ATTAGCTTGC ACTTTTAATA AAGCTCTTTG AGCATCATCA ATACTCTCAA ACTTGTCACT
    51061 CTCAATAAAA CTTTTCAACT TACTTAATTT ATCTTCAAGT TGAACTTGTT CTTCTACTAA
    51121 TCTTGTTTTA AAAATCACCC ATAACTTTTT TTTTAATTAT TATTGTTTAA AAAATGGTAT
    51181 TTGGTCTTCA ATATAAATAC CTCTCATAAC TGTGTTATAC ATAGGAGCAA GAGGAGACTT
    51241 AAGTAAGCTC TGTTGAGCTT TAGACTTGTC TTTATAAGGT CCAGACTTAA GTATAGCATC
    51301 TTCTCCATTG AATGTTTCAT AGTTCATTGG GTTCATAAGA TTAATTAGAT TAAGAGTCTT
    51361 TTCTACTGTA TTTACACCAG CAGCAGGAGA CTTTAATATC CTCAAACCTT CACCAACCAT
    51421 TTCTGGAGTA GGAGTAAGAG CACCTAATTC AGTGTATAAT TTTCTCAACT GATACTCAAT
    51481 CATTTTGACT AACCAAGGTC TATCCCTATC ATCACTCCAC TCTATTAATC CAATAGCTGC
    51541 TGCTACTGCA AGGAAGTGTG CTACCTCAGT TAATGCTCTC TTGACATTTG ACTGTTCTGT
    51601 GGGAGTCATT TCATTCCACT TACTTGCAAT ATCAAACTGA GCTTTCCTAA GGTCTTGGAA
    51661 TAGAGCATTC ATAAACCTAC CAGTAGTAAG ATAATAACCT TCTGTCCATG CTTCAAGGTC
    51721 ATAGTTATAT GTAGCTGATT TAAACCTCCT ATTGAGCGAA GGTTTTATCC ATTTCCTGAA
    51781 CATCATACCC AATCTACCAA TAGCCAATCT TTGTACTGCA CTTCTATCAG CTTTATTATA
    51841 AATACCGTGC ATTCTTTGAT TAATAGCTGC ACTCTTTCTA CTGAATTTGA TTATATCTTC
    51901 TTGAGTAAAA GCTGAGCCAT CAGCCTTAGT ATAACCTTGT TTTAGCTGCA ATTTAGCACC
    51961 TAACTTCTTA TTACTACTAT CTAATGGTAC AACCTCAAAA GCATCCCATA GACTTACTAA
    52021 CTTACCATTA GGAGCCTTCA TTTTATAAGC ATCTGCCAGA GCTAAGCTGG TTCTATTCTG
    52081 CATCCAGTGC TCACCAGCAT TATTCATAAA GAATAAAGCA GATGTACCAA ACATTCTACT
    52141 GAACCAAGTC TTCCTATCAA AGTTGACTTC TCTTGTATCC TGTTCATATT CCTGCATTAC
    52201 ATTGAATAGT TCATCCCATA AAGCTAACTT ATTAGTCTTT ACCCTATCAC CTAACTGAGC
    52261 TAAGAATGCT GGTAATTCCT TACCATAAGT TCTATCAGCT CTTAGGGTAT TCTTTTCATT
    52321 GAAGAACTCT CCTGAGAAAG ACTCAATTCT CATCATCACC TTACCAGTAG CCACATTGGA
    52381 AACACCTGAA AGGACATTCA ATGCCAAGTT ATTCATAGAA GTCATTCTAT TAATAAAGTT
    52441 AGCTACCTTT CCCTTGTCAA TATTAGTCTT ACCAAATGTT CCTTCATCTG CCATATATCT
    52501 TCCATATACC TGCATTTCAA AGAAGTCATT CAGTCTTTCC ATAAATCTTG ACTTGTCTCC
    52561 TGTCTTAGTT AATTTACTCT CAACCTTTCT ACCTACTGCC TTAAACTTCT CAACCATAGG
    52621 TTTACCACCT TCTGTTTGAG TGATTTGTCT TTCTCTAATC ATATCTCTAC CTACTTCAAG
    52681 AACATCAATG ACCTTATTCA TTTCATCAAA GTCATTAGCC ATTGCTGCAT AGGCAGTCAT
    52741 AGTGCCTACT ATATCAGTAG ATAAGTCATT AGCACTTTCT CCCTTCTTGA GCTTTGTAAA
    52801 GTAGATAGGT AACATTTGTA CCTCTCTATC CTCAAAGTCT TTTACAGTTG CCTTGTTTCC
    52861 AAAGTCTGTA TCATCAGTTC TCCTAATGAA ATTATCCTTG ATACTTTCCC AAACCTGTTG
    52921 AGCACCAGAC TTCACACTCT CAGAGCTTTT AACCCTCTCA ACCAAGTCTT TCCTAATCTT
    52981 TACAGCACTA TTCAGCTTGG TATATTTATC AGGAAGAAGA GCATCAAGTT TAGCCTTAAT
    53041 ATCCATTACA GTAGTATAAT AATCCCTCTG GGCTTTGTTT AGCCTTCTGA ACTCCATACT
    53101 TTCATAAATG GATTTCTTAG GTTGTCTAAC TCCATCTACA GTCTCCATAT TGGCATTGAA
    53161 CCAGTTCTGT CTCTCTTCAT TGTATTTATC AGCATTCTCT CCTACAGGGT TTCTGCCATA
    53221 CTTTTCATTA AGACTTTGGA ACATAGTCCT CATTCTCTCT CTGAATAGAG CATGGTTTAT
    53281 CTCACTGATA TAATTACCAC TCAGATTACC TTTACTATCT CTCTCAAACA TCCACTCAGT
    53341 GTCTTTCACA CCAGCCTGTT CAAGTTTAAT AGTGGCAGCT TGTAGTTCCT TCTGAATATC
    53401 AATAGTCTTC AATCTGGCTT GTTCCTTGCT CTTTTTAACA GCTTGGTCCA TAATCTTCAA
    53461 CATATAATCA GATGAATCAG CCATACTATC CAGCCATCTA TCAAAGAAAG AAATATCCTC
    53521 ATCAGCTACT TTAACCAACT CCTCTGCATT TAGAGTCTTT CCTTTGTACT TCCCAAATGG
    53581 AACCACAAGA TTATCCCCTA CAAAAGGTTT GATGAAATCA ACAAATAAAG GCATAGAGAT
    53641 TGTATTATAG TCCACTGCAA GGTCATTAAG CATTGTAGTG ACATTATCTA ATGCAACCCT
    53701 TACCCTTTGA CCATATCTAT TGTCTGTGGA CTTCTCTTCC TCTCTTAGAG CCTCTCTTAC
    53761 TGAATCAGCT ATCCTCTTAT AACTGTACAT ATAGTTCCTG ATGTCCCTGA GTACTCCAGC
    53821 CCTTTCATTA AGATTGGTTG CAGGAGTATT TCTCAATACC TCAAGCCTGT TACTCACTTT
    53881 CCTTAGTTCT TCAAGTGCAT TATCAAGGAA CATATAGATA CCTTCAATCT CACTATTATC
    53941 AGCTAATTCA AGCTCTAACC TGTCTATTAA TAACCTCTGA TTGGCACTAA ATTGACTGTT
    54001 AGGATTTCTC TTTTCATAAA TCTTGAGTCT CTTTAACTCA TTATCTATAA TCTTCTTCAA
    54061 GAGAGTTTTA TCTCTATCCA CTCTTTCAGT AGTAGAATAG AATGCCTCAG AAGTAGCTAT
    54121 GTTCTCAACA CTGATAGCTT CATCCATCTG TCCAGTAAGA ATATCACCAG CCAGTTTACT
    54181 AAAGCTACTC TCTGCTTCAA GCATTGCCTT TTGGAACTGT GAAGCCCCTA ATCCTCTAAA
    54241 GAAATTTTTT ACAGCATTGA TAAACCTCTC CAGAAGGGAT TTATAAGATG AAGAAGGGAT
    54301 GGGTTCAGAC TGTAATAAGT GTTTAGCAAG TAATTTACCA GCAGCTTCTC TGGCTAACTT
    54361 TGATTCATCG CCTTTATACA GACTGTCATA AGTGTTATAA TCATCACCTA ATATCTCACC
    54421 TACCAAACTA TTGTTAGCCA AGTGATTAAC CAGTCTATTG ATAAGAGGAT TATCACCCAT
    54481 TGCCTCAATA GCAAAGTGAG CAAACTCTTC TGGTAATGCT CTCTCACCTT TAATACCATC
    54541 AGCAAGTCTA ATCAATTCAA TTATACCTGT TGCAGCATCT CTGGCTTGAC TAAAGTCTGT
    54601 TACTCCTGCC ACTCCTCTTC TCTGTTCCAA GTCTGTAAGA GCACCTATCC CAATGCCATT
    54661 AGCAGCTAAT ATCTCTCTCA ATCTATTATT AAGAGTGTAA TTATACTGCA TATTGTTAGC
    54721 TTCAAGACTA TTCATCTTGT TTCTTACTCT GACAAAAGGA CTGATATAAA CCCTATTACT
    54781 TTCATTGTCC CATACCTTCT CAACAGATGC AACATAGTCT TCTCTAAACT CTGACTGAGT
    54841 GTTGAATTGA ATAGCCTTTT GGACTAACAT TCTATAGTTT TCATCATTGT TCAGATATAA
    54901 CTTAGCTCTA CCTGTCTTAT GGTAATGACC AATCTCTTCA TTAAGGTTCT TTAGAATCTT
    54961 CTGCTCATCA ATAATACTTC TCAGATTAGT TTTCTTCAAG AGACTGCTTA GAGTAGGTTC
    55021 ACCATTTTCA TCCATCTGCA ACCTTGGATT CCAATTAGTA ATAAAGTCAC TACTCTTTGT
    55081 AATGAGGTAT ATTCTTGTTG CCTCCTGTCT ATTAGGGGCA TAAGCCAGCA GGTCTTTAAA
    55141 TAACCTGCTG CTTACTACCT CATTTTTACT GTTCCTCACT TGAGGAATTA TTGCACATTT
    55201 CTTAGCCATA TCTATAATTC ATATAATGTA TTTGCACCAC AGATTTTATC ATTGTTTGCA
    55261 TCCTCATACT CAGTATTAGG ACTAATAGAA TTGATATCAT CTGCTTTCCC TTCATTCACT
    55321 TCAAGTGGAG CACCATAAAC CTGACTGAAA GCCTCACTTA CAATATCTTG AGTCAGACTT
    55381 GAGAAATCAT AGTTAAGATA CTCTGGCATG GAGTCATAAT CAATATTCTC TTCCTGATAG
    55441 GCTGTTATAT CCTGATTTAT ATTAGGAGTA TAATTCCTGT CATTCTTCTC AATTACTGAC
    55501 TTCATTTCAG TAACATCCTT ACCATATTCA TACTCAATGA AACTGTTCTT GAATCCAAGT
    55561 GGGTCTATCC TTTCATACAC AGCTACATTA GGTTGTACAT TATCAGCTTG TGTAAGCCTG
    55621 TAATATATTG TACCTCCCTT ATATCTTCTT GCTATGTAAT TAAAGAAGTC ATAGGTTGTT
    55681 TCCTCTCCTA TCCCCTCTCT CTTCCTTATT ATCTTCTTAT CACTACTGTT AGATTCAGTA
    55741 TCAATGGTTA TTTTAACCAT ATCCAAAGCA TCACCTTGTT CATTAGTAAA AGAAGTGGAA
    55801 GCCTCTGTGG GAACCTCAGG AACCAACTGT CTGTTATCCA AGTGATTGTA GATGTACTGG
    55861 TCAATAAACT GACTGTAATC ATCCTCACTT TCCAACAATC CCCTCAGTGT ATCAATATAC
    55921 TCTGGAACAG ACTGTCTAAT GGCAGTTGGT GCTAAATGAA TGAAAGTAGA AGGTCCAAAT
    55981 GCAAATCCAT TTCTGTAATA ACTGTATCTG AATAAATTAA GAGCTAAAGC CTGAGCTTCT
    56041 GGACCCATAT ATAACAATGA TTGCCAGTCT CTCATATATC TTTCCCTAAG AGTAGGACTT
    56101 AACTGACCAA CATTCTTAAA TACTACTGTA TCTACAGGAT TGTTTTGGTT AGCCCTTATT
    56161 ACTCTTAATC TCTTAACAAA CTCAAGTTCA GCTATTTCAG GATGTTCACT CAATGTTCTG
    56221 TTGAAATAAT CAGGGAAATT ATTGATGAAA TCCCTTCTCT TATCACTGGA TGTTGTAACC
    56281 TTATCATCTG CTCTGAGGTT AGCTTCTTGC CCAAAGAATG ATGTCTTGGA CATAATATAA
    56341 GCTAACAAAT CATTGTAGAT ATTATTGAGT GTCTTTGCAT TTAACTTGCC TGTCTTAGTG
    56401 TACTGTCTTA AGCCTCTCAA TCCCTCTTTA CCATCAATTA CTTCCCTGAA TGAAGAAGTG
    56461 AATTGAGGGA AATATCTACT GAACATTTCT TGTGTCTGGT CAATACCAAG ACTAAAGAAT
    56521 GCCTGTAAAT AAGGTAATGG GGAACTTAAT AACCTCTCTC TTATCTGGTC AATATCCATA
    56581 CCTTTCATAC TGAAAGGCAT AATAACATCT GCACCAGTTA AAGGGGAGTT TTCATTTAAC
    56641 ACTACATTAG TCAGGAAGTC ATCAACCTTC TGTATCTTAA TCTGTGTGTC TGCAATAGTA
    56701 GGACCTGCTG CACCACCTTG AGTATCTGCT CTTGTAGCCT GAACCAACTG TCCTAAAGCA
    56761 TCTGCTGTGC TCATTATTCT CTTAAATAAA TAACCAGCAG CCACCTGCTT CTTATAGAAC
    56821 TCAACCTTTC TGTAGTCAGA TGTCTGTGTC CTATCACTCA ATTCCTCTAC TTCCTTCTGG
    56881 AGAATGATAT TGTCTGCCAA TTCATCTGCC ATGAACTTAT TAGATTTATA ATTGTCATAG
    56941 GTTACATCTT CCATCATTGC AGCCCTTCTC TTGTAGTTCT CAATGACTTC ATCAATGATT
    57001 GTGTCCTTTC CTTTGCCTTC TCTACTCTCT CTAAAATAGG TATTGGTAAT ATCCATTACA
    57061 ATTGGTTGTG ACATAATCAA ACCAATCTCA ACAGGATTAT AGCCAAGCCT ACTTAAAAGC
    57121 ATTGAGGCAT CAGCAGTGAA TGTATTCTGA TTCAATGAAG CAAGCACAGG GTCTTTTACA
    57181 TTATCCACAG ATGCAGCAAG GAAACCTGCA TTATTCCTTG AGATATACTC CTTATTGTCA
    57241 TTCATCAGAC CATGAAGAGA AGTCAGTCTC TTACCATTAA GTAAGAAAGA GCCATTCTCA
    57301 GTATCAAGAC CTAATTCAGT ATGTTGCATC AAAGCATGGT TTGCATTATG GTTGGCATAA
    57361 ATACCAATCA ATGCTGCACC AGTCATATTC TGCTGATGAA GTTGAACTTG AGTTCTTGGG
    57421 TTAAGAGGGT CAAGTTTTTT CTTGAACTTC TCTGCCAATT TGTCAAGTTT CTTTAAATCC
    57481 ATACTCTGTA ACTTGGAAAG AGTACTTTGA TTTTCAGGAA TATTCAGTTC CTTTCTTAGT
    57541 TCAGACTCTC TACTGGATTG TAGAATGTTA ATTATTCTTG CAGACTTCTT CTGATAATCA
    57601 AAACCACCGG GGTTAAGCAT CTTTGAAGCA GTGTCAGCAT TAGTCAGAAC ACCCCACATC
    57661 ATATCAATCA GTAGATTGTT TCTGGCTTCA AGACTATTCT CTTGTGGAGA CTTGCTAAAG
    57721 TCATATTCAA TCTTCTCAAT CTTGTCCTCA GAAGATACTC TATACTTCTC TCTATTAGCT
    57781 TTATATGTCT TCCAGAGATT GTATTCCTGA CTATCCTTAG GAGCTTTCCT ACCATCATCT
    57841 ATGGCTCTGT TTACACTCTG TCTATACTCC TTCAACATTT CAGGAGATAC AGCTTTTCCT
    57901 TGTGTCAATT GAGCAACCAA ATCATCAACA AACTGTCTTC TATTATATTT AGGAGTTATC
    57961 TTGAACTCAG GCAGCATAAT ATACAATTTA TCCACATCAA AGTCAGAACC ACTTAGGGTA
    58021 GTAATCTCTG CTGGAAGCAT AATTGCAGAA CCATTTTGCT GGGGTAAGAA ACCTTTAATA
    58081 TAAAGAGGAG CCATTGAATA TTTGTCCTCT GTTGGAACTC TATAACCAAT CAACTTTCTC
    58141 AAGCTGTCTG GTAATTTATT TACATCCAGT TCATGAGTAC CTGCCTTCAT AAGAGGTTCA
    58201 TAGAACTTCC TACTATATGC TGGCATATAA ACTTCGAGAT ATTTGATTCT CTTGTTCTCT
    58261 CCTTCACCTT CAAAAACAAT CTTTAATTCA TCAGTAAGAC CATAGTCAGA CACCTGAATA
    58321 AGTGCTCCTC CTCTAATCTT CTGCTTAGTA ATCCTACTCT TGATAATACT ATTCAGCAAT
    58381 GTCTGTACTC TTTGGGATTG TACAGGGTCA AATAATGGAA TATTGAATTG TCCTTTCTCA
    58441 TTGAGAGTAC AAGCTCTAAT CATATCAATT CCATATCTTT GATTACCTCT TAATTCCTCA
    58501 AGAAGTATCT TCTCAACCTG TTTGGGGTCT TTAAAGATTT CATTTACATC AGCAAAAGCC
    58561 TGAATGATAT TCTCAGTGTT AATAGCATTA TACATATCTA ACCATTCCTG CTTAGACATT
    58621 TCCCTACCAT TTACATCAAT CTTAACATCT GGACTAATAT CTGCTGTAAT CAGCTTTCTA
    58681 ATCTGAGTAC CAACTAACTG AACTGCATCA ATAGCATGTT CTGGAGTTGC AGTCTGAATA
    58741 CCATAATCCT CATAGCTTAC TTTATGAACT ACATTAGGAT TCTCAACACC ATTCTGAGTA
    58801 GTGGCATTCT TAAGTACAGA CTTGACATCT TCCTTAGTAT TGACACTGTT CAAATCAATT
    58861 ACACCTTGTT TCCCAACCTT AGTAGTTGAT TCAAATTGAA CTACATCAAT TCCATTCTCT
    58921 TCCATGAACT CATTGATAGC CACAAGTTTA CCTGATTTAC CAAGTGGACC TGAAACTAAC
    58981 TGGTGCATAG CCATAAGAAG GAACTCTGAG TTCTTATGTT GAACTGGTGT CTTAATGCCT
    59041 GTATGACCTT GAACTCCACT CATATTATTC ACCTGAGTGT ACACATAAGG TTTCTTGGTC
    59101 TGCCAGATAA TATTGAAATC AGCCATATCC CACTTACCAT TTTGGAAGTT ATCAAAGGCT
    59161 CTCTGCATAT CATCTGTCCA CTGACCAGAC ATATCAAGAA TAGTTCTGTA AGAACTTAAT
    59221 GACCTGTAAG CCTGAGCATC TGCCACATTT ACCTCTCTGA ACTTATTCAA GATTAAATCT
    59281 CTGTCTCTCT TTGACATCTC ACCTTTCTTG ACTCTTTCAT CAAGTACAGT TGCAATATCA
    59341 TCAAGTGCAG AGGATACAAT CTCATCATCC TTTAGATAAA TAGTCCTCTC TTCCTTTCTA
    59401 CCATACTTAG AGTTGGTATT AAGTCTGAGA GCAGGAGCAT GAACCTCCTT ATATCTCTTT
    59461 TGGAAGTCCT CTATATTCTT ATAGAAAGCA AGGTCAGTTG TAGTGAGTTC AATGATTTGT
    59521 GATGTAGCAA ACTTACTATT CCAGAAATAC TCTCTCAACT TAGCTTTGGC ATTATTTCTA
    59581 ATAACCAAGT TTCTATTGAT ACTATCCATT TCCTTAGCAG TAATCTCACC TCTCACCATC
    59641 TTCTCTCTCA ACAAGTCCTT AATACTTTCA AAAAGAGTGG TTGCCCTTCT ATCATCCACT
    59701 GGATTATTAT TATTGTAATC CCTTAAAAGA ATATCCATTT CTGTAGTCCA CATTCCTTCA
    59761 AGAGCCTTCT TTGCATTGTT TAAAGAAGTT GCTGTATTCC TATTATAGGA ACTTTGACCA
    59821 GCATTTACAC CAATCACTCC AAGATACTTG TACTTACCAT TAGGCAGTTC TTCAAGTAAT
    59881 CCAGCCTTAG CCCATTCTCT ATAAGTCTCT TCAAATTCAT TGTCAAGAGC TTCTCTTACT
    59941 GACTCTCTGA TGAACTCTCT TAATTCAGCA CCAGTTCCTT CATTTTGAAT CCTCTGGAAC
    60001 CTGTCAAGGA AAGTCTCACC ATTGTTATAT CTTACATCAT TCAGAGCTGT AAGGAACTTA
    60061 AATTCAGCAC CACCAATACT CTTGATATTG CCATCTTTAT CCCTTACTAT ATCATAGTTT
    60121 GCAATAGGAG CAATGTCAGG ATTACCCTTC TGATATTCTT CATCCCTTTG ATTTACAAGA
    60181 GCTATTCTAT CTACCTCTTG ATTAACCAAA TCAACAAATC TATCAAGGAT AATATCATCA
    60241 TACTTCATAT ACTCACCATC TTCTCCAATG ATGCTATGAT TGTCATACTT TCTGAATCTA
    60301 ATGAACTCAG CAGAGGGACT ATCTGAAAGA ATTGGCACAT GATAATTAGC CCATTGAATA
    60361 TCAGATTTAC TGTTATCAGG GTCTCCAAAG TATTCTGTCA GTAATACTAA GGTATAATCC
    60421 AAATCATCCC AGTTCTGGTA TGCAACCTTA TCTGAGTTAA GTAGAACCTT ATGGCTCAAT
    60481 CCTCTTCTCA TTTCAGGATT ATTTACCAGT TGCTCAATCC AGTCATTTCT CCATCTACCA
    60541 TCCTTATAGA ACCATTCATA TTGTCCGAAT TCATTTTCAA CAAACTCTTT GAACCTTGCT
    60601 TCATTACCCA TAACATTCTT GAGCTGTTTA ATCAACTTAC CAAGATAGTT AGGAGTAACA
    60661 TGGCTATAGT ATGACTTATC ATTTTCCCTC ACACTACTTT CAATGGCATC TTCTGTTACT
    60721 TCTGCAAGCA TCATAGCTAT GCTATTGTAA GCAGAACCAA ATGTATTTAT CAAATCCCCT
    60781 CTCTTTTCAG TTCCATCTTC AAGAGTCTCA GATTTAACCT CACCTTTCTT TACACCACTG
    60841 AATATGATAT TTAATTGAGG AAGAAGCAAC ATAATTGGGT CTGTTGCAGT ACCACCTTCA
    60901 TATTGCTTTA TATTGGTCAG AGCATCCAAT AATACACCTT GATTAGCATT GATACCAATC
    60961 ATATTAAGGA GCTTATTCAA TGTCTTCCAA ACCTTTTCAT CCTGTAGGAG TTCCAACCTT
    61021 TGTTCTGTAC TAAGATTGGT AAATCTGTTA TTAAGAGCTT CAGTCCATTT AAGACCATTC
    61081 TCTGCATTCT CAAGATTCAA GTCTCCATTC TTGTCATAGA TACTATCATC ATCAAGCAGA
    61141 TTACCATTCT CATAGTTATC CCTCCATTCA TCAAGTAGAT AATAGACACC CTCAGGCTTA
    61201 TTGATAGCAA TAGTTTCCAT CTTGAAAGTA CCATCAGCCT GTAGCTTCTT CTTCTGAATC
    61261 CAGTAAGGCA TAAAGTCCTT TCTGAAATCC TGATAGAACT GACTGAATAG TTTGGGTTCA
    61321 GCCTGTAGCT TCTTGACTAT TTGCTTAGTC CAAGGCTTGG TATTACCCAG AGTCTCCAGA
    61381 AGTGGTAACA TATCATCAGA TGTAATCATA TCTCTGAGCT TATCTATAAG GGTTGCATGA
    61441 ACATAGTCTG CATCAAGAAA TCTTAGATTT CCTAAATCAT CCTTATCATA CTTTCCTCTA
    61501 TAGTCAAGTT GGGGAATTTC TCTAATTACC TTTCTAACCT CCTGACTTAG AGATTCATGA
    61561 GAACTTACTT CCCTATAATT AGTCATCCAT CCATCCTTGA AAGCCTCATC CTTTACAAAA
    61621 TCATCAGCTT GTGTATCTAC TGCACTATCT CCCTCTGGAG TATCATTATT AAGGTTGGCA
    61681 TCTTTAGGGG CAATATAATT AGGGTCAATC CTAATCCCCT CTGTAGCTAT TAGTATAGTA
    61741 CTTGCTTCCT CAGCCAAAGG TTTGAAGTTA TCTACTACTT TCTGATAAGC ATTAGTCTTA
    61801 TATAATGCTT TCTTCTTTGC AGCTTCATAC TTCTGTTCAT CACTATATCT TTCAGAACCT
    61861 TTCATACTAT TGATTATATT CAGTTCTGAT TGTATCCTAT TCTCCTCAGA GTCAAGTATA
    61921 TAGTTATTGA AATAATCCCT TACTCTACTA AATAAGCCAG CAGGTGTATA TAACTTGATT
    61981 ATCTTGAACC TATCAAGGGT TCCTAACTCT TCTTTCAGTT CATTGACAGC AAGTACATCA
    62041 CCTTCTTTTT CAGCATCAGC AATTCTCTTA TTAAGAGTAT CATTGTGTTC TTGCAGTGCT
    62101 GTATCTATTT CATTGCTAAA GAATCTTGCA ATCAGACTAA CCCTGTCTCT TCTTGTTCTT
    62161 GGGTCAAAGT CCAAATCTAC TTTAGCTTGT TCTTCCACAG TGGAAATCCT TGGAGCTTCA
    62221 AATGCAGGTG AAAGTGCTTT ATCTAAAGCC TCTATCATTT CATCCTTACC TTTCCTTAGT
    62281 TCTGCCCTAA AGTTATTTAG TTCAGAAGCA GTAGGATAAG TGTCCCAGTC CTTATTATTC
    62341 TTGTCTTGCC ATAGCTCAAC AAGTCCCTTG ACTGATTCTA TAGTTTCACC CTGTAATTTA
    62401 GCAGCCAATT CTTCTATTGT AGAATTAGTT GTGATACATC TTTTACTCAT CTTGTTATAG
    62461 ATTTATAATT AAATTTATGT GCAAATATAA AGGTTGTTTT CTTAATATGC AAGTTATTAA
    62521 GGGTTTTCTT TTTGAGAGGT AAACCAAACT CTTTAAAAAT AGGAAAGGGG AGACTTAGCT
    62581 CCCCTAACTG TTATTCAACT ACATACTTAA CACCATTGTA CACCAATTGA GATATTGTAT
    62641 TGATATTAAC CAGTCTTTCA CCAGTTTCTT TTGGACCTCT TACAACATCC ATATCCATAC
    62701 ATTTGTACTT ACCATCCCTT GATACAAACT GCATCTTGTA GCCTCTTAGT ACCCTATCTT
    62761 CTCCTTCAAT GAAGTCTTTA ATAGGGTTAT TCTGAATATG TTCCAGAGCT TCTTTATAAG
    62821 CTACAGCCAT TGACTTCTTA GCTTTCTTAG CCTTGTCAAT CAAAGCTACA GCCTCTTGTC
    62881 TTTGTGCTTC CCTTTCAGCT TCATATTGCT TCTTGGTCTT AGCTTTATCC TGCTTTTGGA
    62941 ACACAACAGT GAATACCTCA GAAGATTTGA TACCTTCAAA GATTGTCCTT ATACCCGGAG
    63001 TACCATCTTT CTTATCTTCC TTAGTCACTT TTACTTCTTT GTCATACTGG TCAGAAGTAT
    63061 TAAGTAGGTC TTGAACATAA CCATAACCTA ATGTCACTGA CTTTCCACTC TCTGTATGCT
    63121 TGAATTTGAT TGTATCTTTA CCAATCTCTT CAACAATGTA ATGTGATTCT TCTGAGAATA
    63181 CATCACCTAC TGCTATTTCT TTAATATTGA TTTTCATTGT TCTTGATTTT AATCTGTTAC
    63241 TTCTTTTGAA TAAGCAGTAT ATACTGCATT CAACTCTACA TCATCTTTTA CAGAATCCAT
    63301 AGTAGCCATA TACATAGCTT TTGTCCTTGT TCCACCTCTA CTTAATGCAG CAGCTTCAAT
    63361 CACTTGAGAA GTTTTACCAC TATTCTTGAA TGGAACACTC ACACCATTTG TCATAGCAGA
    63421 AAGCTCTTTA TACCATTCAA TATGTAAAGG GTCAATAGTC ATAGTATCAA ATTTGATACC
    63481 TAATTCACTT GCCTTCTTAG CTTCTTCTCT CCAATCAATC TGGGCATTCT TCACAATATT
    63541 CTTGTAGCTG TAACCTACCT TGTGAGGTGC TGCATCAGCA ATCAATAATA CTGCCTTAGT
    63601 AGAACCTTCT CTCCATGCAG TTTCCTCAGT GATTTTCTTA ATGACCAATT CATAGAATTC
    63661 ATCACCATCC CCACCACTTG TATCCTGAGC TTCATTGATA AACTTGATGA TTTTGTTTTC
    63721 ATCATTAGTT AAATCCAGTA CTTGATAAGC CTTACCATAT AAAGTAGGGG CTTTCATATC
    63781 ACAATAGTCA CCAAATGCTA CTATACCAAT CCTTAAATCA GGATTAGAAC TGAATAATTT
    63841 GGGAACCAAC TCCTTCACAT GGGTCTTTAC TGCATTAATA TAAGCTGACA TAGAGCCAGT
    63901 TGTATCAAAT GCAATCACCA TGTCAAGCAT ACCATCAGTA GTAGATGGCT CTACTACTTT
    63961 AGGTAGCTCT TTTGTCTTAA TTAAATTTGT TCTCATTAAA TGAACTTTTC AAGATTTGAC
    64021 ATAAACTCCT GAGCCTGTTT CTGAGTTTCA GAGATGAAAT CTATTTCATC CTCAAGAAGT
    64081 TTTACCTTTT GTTTCTTACT ATCAATGTCA GCCTGCATTT CTGCACTCAA CTTTGAGGCA
    64141 TCTTCATGTG CTTTCTTAAA CATTGATTTC ACTCCAGTCA GCCTTTCTTT AAAATGAAGG
    64201 CTTCGCAATA ACTGCTTGTT TCTTACTTCC AAATGCCATT GTTTTTTTTT TTAGTTATAC
    64261 AATATAGTTC CTTTTAATAA ACTCTTCATG TAGAGGCTGT GCCAATTCTC TTGCTTGTGG
    64321 ATGAGCACTA CCTGCATCCC TTAACTCAAA GAAGTGTTCC CAATCACTTG CAAAACCAGT
    64381 TACTACCAGT TCTGTTTTCA AGCTATTAGG TAATACAGCT CTTGCTTGTT GTGGTTTCCA
    64441 GCCATTATTG ATAAGATTGA AGTATTGTAC CTCAGAAGAA GCAAGACTAA ATAAGAAGTA
    64501 CAACTCATTC AAGTCCTCTT GTGTATAAGT AGGGTTACTT AAACTACCCA TTTGAATAAG
    64561 AAGTTCTTGA GAGTTTTGTT CTCCTAACTG TCTTTCATCT ACCCAAGGAG GTAGGATAAA
    64621 AGTAAGTTCA TTACCAAACT TATCCTTACT ATAGTTACAA TATCTTGTAC TTTCCTGAGC
    64681 AAAAGACATT ACTCTGTGCC TTACAAACTC ATGTGATACA CCCCTATCAC ATACAAAGTG
    64741 AACAGTAATT CTCTTTGCAT GGAACTCTGT AGGTTCACAC AGGTATTGTA GGTCATCAAT
    64801 CCACCCATTT TCTATAATAA CTCTATAATT ACTGGTTATA TACCAATAGT CATTCTCACT
    64861 ATTATTCATT ACTACAGAGT AAGGATTGTC TATATACTTT ATAACTATAG GTTCATTAGA
    64921 GAACTCTCCT CTATCATCCA TAGTTCCATA AGGAATTTTA AGATACACTG TACCATGCTC
    64981 CAGCATAGCC CCATGACCAG ATTTAACCAT TCTACCTACA AATCCTTTAG CAGAATCTTC
    65041 TGTTATCTTA TCCTCAGACT TGTAGCATAC TCTTCCTGCT CTCTCAATCT GTTTATAAAC
    65101 TCCTTCAAGA CCTTCTTGTT GGTCCCAAAT AGAAAAACTT GGTTTAATTA ATCTCATATT
    65161 TTAATCATCT ATTACTACAA CTTCATCAAT ATCAAACTCT TTAGGAAACT CAGCATCTTC
    65221 TACCTTTTTA TGAAAGGCTT CATTAATCTG TTCCTCCTCT GCATCTGGAG GTAATTCAAC
    65281 CTCATCATAA TATGATATGG TTACACTCAC AAACCTCTTA TATTTTACAT CAAGAGGTGT
    65341 ATTCCAAGGT GCTCTGGGGT CTTCATTAGC CCCTAATGGT ACATTATTCA TCCTCTTTTC
    65401 CTTTTTAAGT TTCTTAATAT CTATCTCTAA ATTATTCTCT TTGATTAATC TTCTTGCAAT
    65461 AACACTTTCA AGTTTTAATG GGATGCTAAT ATGTCTGCCT TTTTCATTAA GGTAGATAGC
    65521 ATGGTCTCCA TTATGTCTGT CATAATAGAA ACCATTGGCT ACTACCACCC TAACAAACTC
    65581 TCTATGTGTA AATTGTTTCA TTTCATGATA GTACTTCTTC ATAAGTTACC ACTTGTTCAG
    65641 CTATAAGAGC ATTACAAGGA GGTACAATTA CTTGTTCAAT CCTTGTTACT TTATATAGAT
    65701 ATGAACTCCC ATTATATATA CCATTACTCT TCAAGAGTAT TTCTGCCTGT TGAGGATTAA
    65761 TAGCCTTACA CATTGCACAT CCCTTACCTA TACCAGTAAC TTCATATTCC ATAACCCAAA
    65821 GTTGCATTGC TCCATCAGGA GCACAACCTG CATCTACCCT ATCTCTGTTA GGGATTGTAG
    65881 TGTCTGGGGC ACAATAAATT CCTTGTTGTC CTGCCATAAT TCATTACACT TCTTGCATAA
    65941 GCCATTCTTA TAAACAGGCT TACCACAAAT TCTACATCTC TCTACAGCAT TAAAGCCTAA
    66001 TTCTCTACTG GATTGAGTTG AATTACCTAC TACATCTCTA ATTAGAGTCA TAGCCTGTGA
    66061 AATCTTTTCT GTTTCAGTAG CAGTTAATAT ATTATTAGAG CTTGCTGTAA CAATATACAT
    66121 ACCCTTCAAT CTCCAGAGTA TTCTACTCCT TTCCTGCCAT CTTCTTTGTT TTTCTGTCAT
    66181 ACTATCTATT ATACCTATAC ATACTTTTCA CTTTATCTGC CCTACCCATA CTTCCATCAT
    66241 AGATAACATA AGTTTCAAAG ATTGAAGCAT CAGGTCTAAT CTTCCTTAAA GCAACTGAAA
    66301 TACCAGCTCT TGTTCTTCCT AAATAATAGG AATCATCAAT GAATATCCAG TTCTTACAAA
    66361 GCAACTTATC TTTGAATATA AGTGCCTCAT TACCCAATCT GATACCACCA TTAGTGACAA
    66421 TTACTTCTCT AAAAGTTTCA GTCAATCTGT CACCATACAT TGTCATAATG GCATTACCAA
    66481 ATCCTCCACT CACAATTAAT CCAGTATTGG TTAATTCTAA GGTTCTTCCA GCATCATTCA
    66541 TAAAGAAGTG AAGGAAATCC TCAAGTATGC TTCTATCCCC TTTAATCATA AAGTCAAGAG
    66601 CATTGAAGAA CTCCTCTCCT TCCTTGTGTT GTTTTAGAAT GACACCTATC TTTTCATTCA
    66661 ATGTCATAAT ATATTCTTTG CATGAAGATG ATACTTGACT ATATCCCAAT CTACATAAGG
    66721 TCTCTCAGAA AGAGAATCTT GCTTCAATGG AACTCCTAAA GCTGCATCAT CAATATAGAT
    66781 ATGAGCATAA GGTTTAGGTG ATGAAGTCCA ATCTTTTTGA GTTGGGTTTT CATTTACACC
    66841 AAATAAAGGA ATATCATGTT TCTTGAACCA ATCTATTGCA TCTTGCAATC CATCACTTGG
    66901 TAATTTTTCT GGTTCAGTCT TACCATAACC AAACTCCTCA GTTTCTTTTG CTCCATCTAA
    66961 TTGATGACTC CTCATAGTAA ACAGTATAAT CTTATGACCT TTATCAGTCA ATTCTTTTAA
    67021 GACTTCTGCT GCTCCTATCT CCTTTCCTAC ATATGGGAAC TCATGTGTAA CACAAGTTCC
    67081 ATCAAAATCT ACTGCTATAA TCATACTTTA CAAGTTTTAT TCTGATTATC CATCCACATT
    67141 ACTGTCATAA TGGCATAATT AGCCATATCA AGCAATGTGT CTCTAATAGA TTCATCTTGT
    67201 ACCATAGCCT TCTTTTGAAC CAGAGACTCA ATTCTATTCA TCTTATCTCC AATCCTTACT
    67261 ACTGATGCCA CCAGACCAAA CTTATCCAAA GACTTGTCAA AGGAATTACC ATAATCATGA
    67321 TTCTTCCTAA CATAAGTAGA AATCATTCCT TTCACTATTT CTTTGAATTG AGTTGCATTG
    67381 TCTGGTAGTA CAGGTTTTGA ACCCAATTGT TCTATACCAT ACTTTACTTC TTTTAGTAGT
    67441 CTTGAAGCAT CTGAGAATAC TCCAGTTGTA ATGCTTAGTT CAGCCTCCTT AATCTTGTCA
    67501 AGAAGTTTTT GATATTCAGG ATTTACTTCC ATTTCCATTT TCTTCCCATT CTTTTAATGT
    67561 TATAAACTTG TCAAGGAACT GTCTCTTTTC CCTGACATAA TAATGACCAT TCTTGAGACT
    67621 CATATAGAGA ACTGCATCTA TCCATTCTCC ACTATCCATG TCTTTCATCT TTACTATACC
    67681 TTTAGCATAA TATTGATTCT TGGTCTTAGG ATAGACATAG ATTCTCTTCT TTTGATTACA
    67741 ACTTAACAGG TGGATAGTGT AAATAAGCCA ACATAGGGCT ATTACAACTA CCACTGTTAC
    67801 TACCAATACT TTCCAAATCT CCATAATTTC CTAATGTATC CAGAAATCTG CTTTATCACC
    67861 CTCAGCAGGA AGTTCTACTT TCCTACAGAA GAATGCTCCA GCCTTTTTCA TACAATCTTT
    67921 CAAAACCTCT GTCATTTCAT CAGCTATCTC TTCTGGAACC TCTATATTCC ATTCATCATG
    67981 TGCTGGAATA CATAACTTTA CCTTGAATAA CAAATCATGC TCTACAAGAT ATTCCCATAA
    68041 AAAGATAGAT GCAGTCTTGA ACATAGTGGC ACCACATCCT TGACAAGGAT AATTGATTGC
    68101 TTGTTTTTCA GATGCAGACT TCCTCTTGAA GAAGTGTCTT ACAGGATGTA CATACACATC
    68161 AGCTATATTT ACATAAGCCT CTCTGATAGT ATCTTTTCCT GCTTTCTTGG TTGTATAATG
    68221 ATATACTCCC ACCATAGAAT TAAAGTTGTC TCCTCTGGCA AATCTTTGAT ATAACTCATT
    68281 CTTCACTTGT TTAGGAAGCA ACTTATTCTC TTTACCTTTA TAAGGTTTAT AGGTAGCCCA
    68341 ATACTCTTGA TTGAACCTTG CTTTTATACC CATTAATATG TCATAATCAT AGATATAAGC
    68401 CTTTCTTCCA CTTGAAAAGT CAGTAATGAT ATATCCATGC TCCATGACAA ACTTTCTCTG
    68461 TCTGTCTTGA TACACTTTCA TACCTTTAAA ACCTTTCATG TAGTTATTAT AAATCTTGTT
    68521 GGCTTCTACA AGAGGAATAC CCTTATTACC ATGAATAGTG TTAGCATCAC CACCATAATT
    68581 AATGGCAAAT TCAACACCCT TAGCTTCACT TCTCCAATGT TTGAACTTAT ACTTTACTTC
    68641 TTCTATAGGA CAATTTCCTA TTATCTCAGG ATAAGACATC TTGGCTACCA GAGAATGAAT
    68701 ATCACCACAA CCATTATTGA ACAAATCAAT CATAGCTGGG TCATTGGTTA CATCTGCAAT
    68761 GATTCTTGAT TCTTGCCCAC TATAGTCACA AGAAATCCAT TTCATTCCTT TTCCTGCAAC
    68821 AAAGCAAGCT CTTGTCTCAC TGTCAGATGG AAAGTTCTGA AAGTTAAGAT ACTCAATATT
    68881 GTTTGATTTA TCCTTACCTC CTGAACTTAA TCTTCCTGTA TCTGTTCCCA ACTGATTAAA
    68941 GTTAGTATGT AACCTTCCAC TCTTTTCATT TATCTGGTTA ATTACATTCT GACCATAAGT
    69001 AGAAGTAACC TTCTTTGCTG CCTTATATTG TAGATACAAA TATGCAATGG TAGATTTATC
    69061 TTGTTGAGGT TCAATTACTT TTGCCTCAAT ACTATCCTTC CATTCACCAG TATCCTTATC
    69121 TTTAGCTAAC AAATCAAAAC CTAATGATTT GAATAATGGA ATTACCTGTT TAGGACTATC
    69181 CCAATTAATC AAACATTGAA TCTTGCTTTG AAAGCCAAGA AATAGGTCTC CTTGAAGGTC
    69241 TTCCTTTATG TACTTGGTAC TTAACCTTGC ATCAATAGGA ACTTTCCATG CTTCACAATA
    69301 ACCCCTCTTT TGCCCTTTAA TGTCTGCTTC TGGGCATCTC TCACCCTTCA TCTTTTTCCT
    69361 TGCTTTCTCA AGGTCATCAG GGTCATCCCA TCCTTCTATC TGCAAGTAAT GATAAGCATA
    69421 ATTCTCTCCT TTAGCTGAGT TAATAACCCA ATTACTAAGT GCATCCTCAA ATACTTTGAC
    69481 AGTGAAATTA TCAAGAAGCA TTTTTCTTTC CCACTTACTT CTGTCTAATA ACACACCACA
    69541 ATATTCAGTA TATGCAACCC AAGGAACAGA CTTATTCTCA TACACAAGAG CTGTAACTAA
    69601 TCCTCTCTTC TGGAGTTCTT TCTCCTGTGC ATCCATTATC TTCTCCAGAT ATTTCACATC
    69661 ATTTGCACCA TACTCAATAA CATCTTCTGA AAGACCAGCC CACATCACTT TACCCCGAAC
    69721 AGTTTTATCC AGCTCAACAC CAAGATAATT TTGACCTGCT GCTTTTAAAG CCATAGAATG
    69781 AATACCAGCA GGAAAGCCCA TATACATAAG TTTCTCTGCC AAGAAACCAT CATAAACCTG
    69841 TTTTACAACC ACTCTTTGAT GGAATAAAAA CTTCAAGTCA AACTTGATAT TCCAACCAAT
    69901 AAATAGTCTA TCAGATTCTA AGAACTCTCT AAAGAATTCT ATACTTACAG TGGTTATGTC
    69961 AATTACTACT TGAAACTCAT AACACCCCAA CTGGAGCATT ATGAGTTCTT TTGTATAAGG
    70021 GTCAAACCCT CTGGTTTCAG TATCTAAGCC AACCTTTCTT AAAGGCTTGA GCATGTGCAA
    70081 TGCAGCTTGT GGAGATATTA TCTCATACTT GTCAGATTCA GGTAGTATTT GTTGTGTACA
    70141 TACATAAATC ATATATTCAC TATTGCATCA ATCAACTCTT GTTCTTCTTC TGGTGTGACT
    70201 TCAAAGGTAA TAGCATAACC CTGTCCCATT ACATGGTCTA TAGATTTAAC TACTGCCTCA
    70261 GCTTCTTCAA GATATTCTCC CTCAACTATC ATTGGACCAC CTGATGGGTC TATGAACTTT
    70321 TTCTTCTTAT CTGTCAAACC ACTCCTCATA GTATATGTGG AAGTCTTTAA CATATAAGTG
    70381 TGTGACTCAC TGCCATCTGG TTTAACTAAT CTCCTAAGAT AGTTGTGTTC CTCTCCTCTT
    70441 GATTTTAACT CTATTAAGTC TTTCATACCA TTGAATATGC TACTAATTCA TCAAAATTCA
    70501 GTACATACCT ATACTTCTGA AAGAAAGTAT TTCCAATAAT ACCATGTAAG TTAATACCAA
    70561 ACTCTTGCTT GATATTACCA AATGCTTGAC TCAAGTCTAC TACTTGGAAA TCATCCTCAT
    70621 AGCTCTGACT TCTATATCCT ACATTCATTC TTACATACTT AGATTCTTGG ATAGTACCCT
    70681 CTATTCCAAA ATGACCTCCA CTCTCTCCAG TCTCTTCATA AGATAATCCT TCCAGAGCTG
    70741 CTTCATTAAT TGAAGAATAA GATGCACCAG TATCAAGAAG GAAATTCAGT TTCCTGCCAT
    70801 TATTCATAAA TGTGACAATT GGCAGTTCAA CCAAATCCAT AGACTCTCTA AATGAAATCT
    70861 TTCCTACTTT AGGGTCTATT TTCCTTCTAT TCATTATTAG ATTAACAACT CCAGCAACAA
    70921 TGGCTACACA AGCCAATGTT ACTATCATTG CTACAATTTT CCATACAAAC TCCATGTTTC
    70981 ATGTTTTTTT TTTAGTGATT ACTTTCCTGT ACTACCAATA CCACCCCTAC CTTCATTTCC
    71041 AAGGAAATCC ACAGGCTCCA GAAGTGGTTT AGATGATAAT AGCCATTTTA ATTTCTGCCA
    71101 TACAGTAGCA AATTGAGAAG GCACAACTTC AAATTGACAT ACCCTTGTTC CTTTAGGAAT
    71161 GGTAATAGCT TTAAATGCAA GTAATTCTAC TCTCCATTCA TCTTCATTAC CACTATAGGT
    71221 ATTATCCATA ATAGCTGCAC TGTTTGCAAT TTGCACACTC CATTTAGGTG GAGTGCTACT
    71281 TCTACTCCAA ACAGTAGCTC TCATTCCTTT AGGGAGTTCC ATTGCTACTC CCAACTTGAA
    71341 TATACCTAAC TCTCCTTTCT TTAAGACTAC ATCTTCTGCC AAGAATAAAT CATAGCAGTC
    71401 TGACATACCC TCTCCACTCC TTACAGGAAA ACAACCTTTT GTTATTTCTT TTACTTTAAT
    71461 CTTCATTTTT ATTTTGTTCT TTAATTAATT TATTATATTC AGCAACTTTA GTACATAATT
    71521 CTATAAACTC TTCATTACTT AGAGAACCCT TCATCATATT AATCCTTTTG TCTACCCATT
    71581 GAATATTACC TTCCTCATAC CCTATGTTAG AGTCAATTCT GTCTATAGAC ATATTTTGCT
    71641 GCTGCATAGT AAGATTTAAG TCAGGCTCCA AAGATACCCC AGACAAAGCA CAAATATGGT
    71701 TTTGCTCTTC ATACAAGTTA TTAAGGTATT CTACAGATAT ATTAAAGGTT AATTCAGGCT
    71761 TCCTACCCCT ATGTTTTCTT GTAGGAAGCC CTTGTATAGT TTGATTATAC TTTGATAATA
    71821 TAATAGAATT AACCTTAGCT ACTCCATTTT CACCTATATA AACCTTATTA CCACACTTTT
    71881 TACACCTTGT AGATTTTCCA GATTGTATAA CTGCTGAATT TCTCCAAGCA AGTTCACCAC
    71941 ACTCACATTG AACCAACCAG TATAAATTTC TTGAATTAGA AGTAGGAGAT ACTTGACTTC
    72001 CAGATTTAAC CTCATCAGAA ACAACAGTCC ACAAACCAAA TTTTCTACCT ACAGGTGCTT
    72061 TTGGTCTTAA ACTCTCCCTT CTTTTAGCAG GTCTTGTCTG TACACCTTTT ATAATAAAAT
    72121 ATTGATGGAG TTGATTCCAA CTGATTTTAA AGGTCTTGCA AATCTCTGTA GTTGACATGC
    72181 CTTCTTGATA TTTCTTATCA ATTTCTAATT CATCATACCT TGTAATTGTT TCCTCTTTTA
    72241 TCATTTCTTT GTAATTTAAG TTTATACAAA GATAAATATA AAAGTTGAAT GTAACAAGAG
    72301 TTTAAATAAA TTATTTATAC TAATAATACA ACCTAACTGC ACCTGCTCCA GCCGCAGGAA
    72361 GAGCAGTGGA CACACCCATT TTCTCTTACC AAAGTACCAC CACAGTCAGG ACATACCTCA
    72421 CCCTTGATTT CTTCATTAGG GATATACTTG CTGAGTACCC TACACATAGC TGAACTAAAA
    72481 GAGCTTATAT TATCATTGAC CTTCTTTGCA GTCTTGACAA TATACTTAAT ATCCACTCCA
    72541 TGTCTTAATA ACATAGATGA ATACAAAGTA GCTGCATTCT CCTCAACATT TTCATTAGCT
    72601 AACTCAAGAT TGTCTATATG AAAGACATCT GATGTAAAGC TATAGTGCAT CTTACTTACT
    72661 TTAGTTATAA CACCCTTATG AGGTTTAAAG CTAATAGGAT TCCTTGGTCT GAATGCAAAG
    72721 ACTTCATAAG GTTTAGATTC TAACATACCC ACCAAGATAA TGAATTGTTC ACCTTTTGCT
    72781 TTAATCAAAT AAGCATCAGC CTCAAGTTCT TTAGGTCTCT TGGGAGCTTG TCTTCCTTCA
    72841 ATAGTCTTAG GTTTCTCAAC CTGAGTCAAT ACACCTTCCC TACACCCATC TCTATAAATA
    72901 GTGATACCTT TCAATCCTTG TTTCCATGCC TCAATATAGA TGTCAGCAAT CTCCTCTTCT
    72961 GTAGTTTCTT TAGCCAGATT AACTGTACTA CTGATACTGT GAGTAATATA CTTTTGAACT
    73021 ACTCCTTGTA ATTTAACTCT CTGTCTCCAA TCAATCTCTG GTGCAGTAGA ACCATAATAA
    73081 GGACTTTCCT TCCAGACTTC CTTCCATGCT CCTAAACTCC ATTCATTGAC TTCTGACTCA
    73141 CTATAGTTCA TAGTTTCTAT TGCCCATCTC TTCAAGTTAG GATGAACTAC TGTAAACAGA
    73201 GTGTATTTCT CACCTACTTT ATCTACATAA TCTACCCTGT CACTTTCAGA CATACACTTT
    73261 CTCTTTCTTT GATAGAAAGG CATGAATACA GGCTCAATAC CACTACTTGT ACCTGCTAAA
    73321 ATACTTACAG TACCTGTGGG TGCAACTGTA CTATTTGAAA TATTTCTTCT TCCAAACAGA
    73381 TTCATTTTAG TTGCTTCCTC AGGGAAGTTA GCAGATAGCC AATGATACCA ATCATTACCT
    73441 TCATTTTCCT TATTCTTATC CCAAGCAGGA AATGCCCCTC TTTCTATAGC CATGTCAATA
    73501 TTACTATTAA GCTGACCTTT GAACATAACT TTCATTAACT GTTCAACCTG ACTAATACCT
    73561 TCATCAGAGT CATACTTCAA ACCTAACATA GCTATTGCAT CAGCAAGTCC AGTGAAACCT
    73621 AAACCAGCTC TTCTTCCTTG AATTGCAGTC TCCTTAATTT TACTCCATAG TTTAAATTCA
    73681 GTATCATCAG AATCATCTTT AACTGTATTA ATAATCCTAT CAACAGCTTC AATCTCCAAA
    73741 TCAACTAAAT CATCAGCCAA TCTCATAGCT TCATAAGAGT GCATATAGAG TAACTCTTCA
    73801 TCAATATGAG CCTTGTCTGT AAATGGGTCT ATAATATAAC TTGCTAAGTT AATATGAATC
    73861 AACCTGCAAC TATCAAAGGG ACCCATAGGG ATTTCACCAC ATGGATTAGT TCCAACCATT
    73921 TTGAAGTCAG GATATACACC ATCAGGAGAA TAGTTGTGCA TTGCTCCTTC AAACATAATC
    73981 CCTGGTTCAG CAGTATTCCA AGCACAGTGC ATGAGAGTAT TCCATAACTC TCTTGCTCTT
    74041 ACTTTCTTTA CATACTTAAG GTCAGAATAT TCACACTTCT TTATTTCATT ATATTGAAGA
    74101 TTCTTAAATC TGAATTCTGT TGAATCTGCT GAACAGTCTA CAGGATACCT AAGAATATAA
    74161 TCCGTATCTT CTACTACTGC CTGCATAAAC TCATCAGTAA CCTTGACTGA TATATTAGCT
    74221 CCAGTTACTT TGGTTAAGTC TTGCTTCTTG GTTATAAACT CCTCAATATC AGGATGATTG
    74281 ATACTCATAC TTAACATAAG AGCACCCCTT CTTCCATTCT GAGCTACTTC ATTGGTTATA
    74341 TCTGAACATA CATCCATGAA AGATGCTGCA CCTGTTGAAG ACTTAGCTGC ATTATTAACT
    74401 TTAGCTCCTC TTGGTCTAAG CTGAGATAAA TCATAACCAA CTCCACCTCT TCTCTTCATA
    74461 AGTTGAGCCT GTTGGCTTCT TGTCTTCATT ATCTCTGCAT AACTATCTTT AGGACTACCT
    74521 ATTACAAAGC AATTGCTAAG ACTTACTAAT GCTCCAGTTC CACAACCAGA CATAACTGAA
    74581 CCTCCGGGTA TAATATACTT GAAGTCCTTG AATAACTGGT AGATAGCTTC TTCATCAAGT
    74641 TGTGGTCTAA CATAGCCATA GTTTGATAAA TCACTAAAAG CCCTATCTAT ATTACTCTTC
    74701 CAGTTATAAT TACTCTCTAC TCTTGCAAAT TCCTTAGCTA ACCTTCTGTG TGTATCATCA
    74761 GGAGTTTGTT CTCCTTCTGC TGCATACTTA TTCCTCCAAG TTGAAGCTGC CAGTTCATCT
    74821 CCTTTAAAAT ATTCTAACTC TGTCATGCTG GTACTAAATT CTTTATTTCC ATAATACAAT
    74881 CATTTGCCAT CACTTCCTTA CTATATTTCA AGTTAGGATT AGTAAGATAA TAATTTAGGT
    74941 CTGTAAGAAT CTTCCTCCAA TCCCTATATA TCTTACCTGT TTCATCCTTT AAATCTACCA
    75001 TACCAAAATT CCCATAGAAT TCCCACACAA TAGGAGCAAT TGTCCTTCTG TTGATAACAA
    75061 TGAATTGATA ATGCTGAATC TTGAACTCAC TGAAATAGGG GTCTCTCTTG ATACACTCTT
    75121 GAAGAATGTA TGTATATAGC TTAGCTTGAA TATCATATCT CCAGTGAGCA AAGGAGTCTT
    75181 GAAAGTTCTC CTCAGGATAC CCAGTAGTCT TTAAGTCTAT TGGATAGATA ATCTTATTAT
    75241 GGTGGTCCAC AATAAGTTCA TCAAACATAC ATCTCACTGG TATTCCATTC CATTCAGCTT
    75301 TGAATTTCAA TTGAAACACC TTCTCAATAT CAGTATTCCA AGGGTCTATA TAAAAGAAAT
    75361 CCTTGGTTAT TGAGTTGGTT CTTAATTCAT CAACACACAG AGACACATCA TTATAATCTT
    75421 TTTGGGATAA TATAGTCTTG TCTCCTGCCA GTGCAAGTAG TGAATAATAC TCATTGCAAC
    75481 TCTCTTTTAC CTTCTTTATT CTGGTAGCTT TATAAGAGTC TCCTGCATAA TATCCATTGG
    75541 CTACAGCCAC ACTACTAATC ACTTCATCAT CAATAGTATC TACCCTTCTG TGTGTATCTC
    75601 CATACTTGGA GAATAATACT TTGGTAATAC TTATCAGGTT ATCTGATAGA TTAGGGAATT
    75661 CACATACAAT GAATCTCTCA GCAAAGGCTT GTTCCCCATC AGTAAGCATA CAATCCACTG
    75721 CACTACCAAA TAATAATGCT GGACTATCTA CCTTATCAAA GAGAGAACTG AGATTTCTCC
    75781 ATCCTTCCCT TTCAAATCTT GATAATGTAG AGTAACTGAT TGCAGGGTCT TTCCTGTACT
    75841 CTTCCTCTGT TACATTCCAA GATAGTTCTT TAATACTCTT CATCATAGTA TTCCCCCTCT
    75901 ATGTCTTCTT CCCATTCATT ACTGGGAACT TCAAGCTGGG TTAAATATAC ATCTACCTCA
    75961 GCCTTTAAAT TACTTAACTC TGTCAAGTCT ACATCAAGAT ACTCCTGTTT AGGATTTTCA
    76021 CTCTTGATAT TCTTCCTTGT CTTGAATATT GCTGAATCCA CTAAGTCCTT GAGTGACTCA
    76081 AAATCTCTGC TCTGAATAAA CTGTTCACCT AAAGTTATAT CACTCTTGGG TAAACTGTTG
    76141 AGCAATTTCC TCATTCTTTC TATGGCTTTC ATCTTTAATA ATTTGAATAA ATTCTAAGAG
    76201 TTGTTTCTTA GTAAAGACCT CAAAGATAAG ATAATTTTCT TTATCTGGCA AATTCTCTAT
    76261 ATGCCATCTA AATAACTTGA ACTTATAAGG AAAAACATCA TTTGTTTGCC CCTTTACTTC
    76321 AATAATTATC TTTAAGCCTT GATACTCCAT GTAGAAATCT GGGGTATAAG TAATATTAAT
    76381 TAGCTTCTTA AGGTTTAGTA TTGTAGCCTT AGCTTTATTA CGGGTGTAAA AAGGTACAGT
    76441 AGGTCTAAAT CCTTCCCAGA TTGTATAAGT ATGGGTTTCA TATTCAGGTT CAAACCCATG
    76501 TTGAAGCAAG GTCCTATAGA CCATTGCCTC AATTCTGGAT TTAAACTTTA TATTACCATA
    76561 CACTTCTGGA GTGGCATTCC TAATTCTCCT GTTTTCCACC TCTCTTAAAT AATTGTTTCA
    76621 TAGGGTCTCT CAAAATATGT TTAGCTGCAA GAGCATCATC CAATGTCCTG AATGCAGCAA
    76681 AATTCTTGAA GTTCTTGATT TTATTCAAGT CCTTGACCTT TGATATTTCT CCGTTTAAAG
    76741 AACTAATAAC ATAAATCTCC TTACTGTTCT CAATGTGATT ATCATATTTT TCATCGAGTA
    76801 CAATAGCTAC CTCTCTTAAC ATAATTGAAA ATACAGCAGC AGGATAGATT GTATATAGAT
    76861 TACTAAGGTA TTTTCTTAGA TTCTCTACAT TCCAATGAAT TCTGTCAGCA AGATGTTTTA
    76921 TGTAGAAGTA GGGTTCTGTG GGAATTTCTT CATTTTCCAC TTCCTTAATT ATGCCTTCTT
    76981 TGATAAGAAA TGGAATACTT TCCTCACAGA CAACTACAGT GTAAAATGGA ATGAAACCAT
    77041 AAGCACTGTT CATTCCAAAG GCAAATGTAT TACCCATTTC CACTTCCTTA CCAGTCTTCA
    77101 CAAAAATAAG TTTCTTCATA CTTTTTTTTT TTTTTGTAAA TTAATACTCT GAGAACCACA
    77161 CAATTGGCTC TCCATATTTT TCTTTAGTTA ATTTGCTTAC TTCTTGAAAT ACAGTAGATG
    77221 GCATCCTTTT CTCTTGCCTT GCATAGTATG CAGGATGCTT CTCTTCCAGT ATTATATTGG
    77281 TATTCTTATT GATATAAGGC TTAAGTGTCT TAGCCTGTTC ACCAAATAGG ACATATATAA
    77341 TACCTGTCTG CCACTCTAAT AGATTCTTTA GTAACTTGGT CATGAAAGGT CTCCACATCA
    77401 TTGTGTGACT ACCTACTTTA TTCACTTCAC AAGTCAGTGC AGAATTAATC ATCAGTACTC
    77461 CTTGTTTAGC CCAACTCTCT AAAGTGTGGT CAAAGATAAT ACTATTATGT GGAACTTCAA
    77521 AATTAATGCA AGCCTCTTTA ACTATTTCAA GAGAAGGAGA CAACTTAGTC CCCTCCTTGT
    77581 TCCCAAATAG TACACCAGTA GCCACATCCT TTTGTGGATA AGGATTCTGT CCTATCATTA
    77641 CAACTTTGAG ATTATTGTAA GGGCATAGAT TAAAAGCCTT AAATATGTCA GGATATGCAG
    77701 GGCAAAGTAA GTCTCTTTTA ATTAAACTTA CCTGTCCTAC TACCTTATTT AATTCTTTTG
    77761 TATCTATAAC CCTTACCCAT CCACCAAAAT ATTCCTCAAA TGTCATTATA TATAGGTCAT
    77821 TTGTACAACC TTATCAAGAT GCTCCAGAAG GTAATCATTC ATAGCCTCAT TATTGAATGT
    77881 AGAAGGAGTT GGCTTTTTAG GTTTTACTAT GAACCTATCA GTCACATCAG CTACTACTAT
    77941 CTCAGGTAAT GGCTCAATTA CTTGAACAAC AAAGCCATTT GAATTCCTTA TAATAGTATT
    78001 AATATCCTGA GCAGTAACTC CAATATTATT TGTATTTACC ATGATACCCT CCTGTACAAA
    78061 TGCAGGAATG ACTGTCTTAA TGATGCCTTT CTCAATCAGA CCATTACTTA CAAAGACCTT
    78121 TGGATTCACA TAGATTCTAC CAGTTTTGTA GTGTAGAATT CTATCCTCCA TAACTCCATG
    78181 AAGTGTGTAC AGTATTAATA AGTTATAATC TTTGTCAAGG ATATAACCAT TACCACCATA
    78241 ATACACCTCA CCAGTGTTAG TTGTAATCTT CATAAGCCTG TCTCTTGTAT CATTCATCTG
    78301 GAATGTCTTG AAGATTGCAT TTGCAGTTCT TCTTGATTGG GGATAACTAT TCTCAAATAA
    78361 AGCAACAGCC ATTTCCTTTA AACTATTAGG CTGATTGTAG TTACTCAATA ACCCTTCCTC
    78421 AACCTTGTAC TTACACATTA ATGGAACATC AATCTCTGGT CCACTAATAT CTACTCTTAA
    78481 GAATAGATTG AATACATTAT GGTTTTCAAA TGCAAGATTA GGTTTAATAT GGTCTGGGAA
    78541 TTGAATAGCA CCCCTATTCA AGAATACATC ATGAAGTTGC CTATTTAATT GTACACTTAT
    78601 TGCCATTACA TTTCTACTTT AAAGTACATT GTATCAGCAG AATATTGAGT CATAAAAGGC
    78661 ACATCCCTAT CTATAATAGG GTTACATTCA TTAGCCACGA AGTTTACAAA TAGATTAACC
    78721 ATTACTGATG CAATCATATT TGCCATGAAT GTTGTCTGTT TGTAGCTACA GATAGTTTCA
    78781 TCTGCTACTG CATCACTGAA CAACCATCTA TTCTTATATT CAACTATAGC TCTTTCATCA
    78841 TTGCCTTGAA TGGCAAAGAC TTGAAATTCT TCTGCTGCCA ACCTACCATC AATAAATAAC
    78901 ATTCTACCTC TCTCTTCCTC AGGTTTAGCC ATTAGTCTAT TTTTCCAAGC ATCAAAGAAT
    78961 AGTTTCCTTG CTTCCATGTT ATCAAAGCCA CAAATCATAA TATCTGTAGC TTCACTCTCA
    79021 GCAGTAAATC TTTCTTGATA TGCTACACTG TTATAGTAGT TTGCATATAC TTGTAACATC
    79081 CTATCAAGGG AGCTAACCTT TGCTTGTCCT AAGTCACCAC TACCATACAA TTGACCAGAC
    79141 ATATTAGCCT GTTCAACTAT ATCTGGGTCA TATAAATATA ATCCATCAGG TTTTAGTCTT
    79201 GCAAGTAGGA AACCAACATA ACTTCCAATA CCTCCTACAC CAGCTAAGGT AATGGTTTTA
    79261 GATTGAATGG CACTATACCA TATAGCTCCA CTGAATCTAC TTGTAGCTTC ATCTACAAGC
    79321 AAACTACCTG AATTGGGTGG AATCACTACT TCCTCAGCAG CTAATGCAGC TTCAAGTAAT
    79381 GCCTCTCCTT GTTCATCAAT CTCTACTGGA GCATCCTGTA GAGTCCCTGA ATGAACAGTC
    79441 TCCAAATGTT CATCAACCAT TTGGTTTATA GCACTTTCTA ATACTTCATC TTCCATAATC
    79501 AAATAATATA ATCATCCATT AATTTGATAT AAACACTTAA CCAAGGATTC TTTGGTAATT
    79561 TCTCAAGCTC TTCTCTTACA TCATGTGCCA ATAATGCAGC CATAGTAGAA TCATCATTAT
    79621 TAATAACTGC CATGACATCT CCATCATAGG TATAATTAAT AAGATAATCT ACATAGTTTG
    79681 ATGCAAAGTA TTCAAACTCT TTGACACTTC CAAATCTCCT TCTATAAAGA CTCTCCATAG
    79741 AATTAGCCCA CTTCTTGACA TCAACTGCAC TTTCATTTGA AATGATAATA CTTGATGTAA
    79801 CAAGTTGCCT TACAATAGAT TGCACTATGT CTTCATCTAC TGTTACAACA CCATAAGGAA
    79861 TGTCAAGATT CTCTTCCTCA GGCTGGTCAA AAGGCAATTC ACCTTGTTTA ACAGGTAATT
    79921 GCTTAGCTTC ATTAGCTTTA TACCAGCCTC TTCCTTCTTC CCCATAGTAT TTATCTTCAT
    79981 CCATAGGAAA TGTACTCCCC ACCTCCTTAG TTGGGGTAAT AGCTTTTCCA TAGTTACCAT
    80041 ATTGGGGATA GTTTCTACCA CCATACATAA GAGTTACAAC CTTCTTCTTA GCCTCTTTGA
    80101 TTTCCTTGAT TCTTTCCATC ATTTCAGTCT CAAAGTCATC AGTTGCATCC TCAAATACTA
    80161 TATCCAAATT GAACCATTCA AGTTTCTCTT CTTCAATATC AAAGGTCTCT ACTCCCTCTC
    80221 TTACCTCACC ATTCCAAGTG GGATAAGTAT ATTTCTCAGA TACAGTCTGG ACACATTTGT
    80281 ACTTCCTTGT AACACCAGCA GTATATTTAC CTGCATTGTT TACAATCAAT GATACAAAGT
    80341 GAGCCATATC ATTACCCTCT GCACTCAAAG TGGCAGTATC AGTACCACTA AAGAAAGTAG
    80401 CCATATTGTT ATGGCTGTGG ATTAATCCTT GATATATACC TTCTTCCAAT AACTCAGGAT
    80461 GGTCCACCAT GTATGTAGCC ATATCAGGAG ACACATTGAA TTCAGTATAT GCACTTGTAC
    80521 CAATGTCCAT TTGGAACAAA TCTACACATC TGATAGTTAG GGATTTATCT TCAAAAGCTC
    80581 CCTCAACTTT ATAGAACAAG ACACCTGACC ATTCTACATC CCAGATGTTC TTGCATAAAA
    80641 ATCTTATCTT TTTCTCAACC TCTGCTGGGA TGACAATCTT AAATATATCC TGTCTGTGGA
    80701 CTAACTCCAG CACTGGTTTC ACTTCTTTCT TCTCTTCCAT ATCCATAATT TAATATTCTC
    80761 AACATGCTAC ATACAATAGC TTCAATATAT TGTAAATTCA GTATCCTCGT TCTATTAAGA
    80821 GACTCCTCCT CTGAGGATAG TACTCCATCA ATAGTCAAGG TAATTTCCCT ACCTTTGAAT
    80881 GTACAGATTT TCTTTCCTAC ATATCTCTGA TAGTCATCAC TACTACCCCT TCTTACTGCT
    80941 CTTGGTATAT AGACTTTACC ATTGGTTATA ATACACTCCT TGATAATACT ATTACTAACA
    81001 AGGTCAGTAT AACTAATATC AAAAGTATGC TTGTTATATT CAGTATTATA CCAGCTAATA
    81061 AATTCATTAC TGATAAGAAC CACTGTATCA ATGAAGGACA TTCCTATCCC ATAACTTCCA
    81121 TTACTATAGT TGAACCTAAT CTTCTTAGTC TCCAGAAGGT ATTTAATGAA TAGCTTGAAT
    81181 TGCTCTCTTC CAAAGGCACT ATTCCAAGGA ACCACACCTC TAAGAGATTG CATAGAGAAT
    81241 TTATCTTCAG CATCTCCCAT CTCTGGTGCA GGAATATTCT CAAGTCTGTG GTGTGGAACT
    81301 CCATCAATAG ATTCTACTCT TACATACCTA TCAAGCTCCA GACATAATAA CTGCCAAATG
    81361 GCTTCATCAT ATCCTATAGC TAATGTAGAA AGAGAAGAAT TGATAGGTCC TCTACCAGTA
    81421 CAAGGTGTTT GGAAATTCTC AAAGTTGTTT CTTGGAATAG AAGATACATG ACTGTGCATA
    81481 TACCCTCCCT TAAAGTGGTT TAGTGGATAA TTAGACCTGT TCACTCCAAA ATATCCCTTA
    81541 CCTTTTCCCT GCCAATTAAA TGGAACTTTA AGCCATAACT CCTTAATATC AACATACTTA
    81601 TCATACTCAT TTGTAATCCT TACTGTAGGA AAATAAATAA GAATAAATAA GCCATTGAAC
    81661 ATAGTATTAG CAATCTTCTC CTTTATTATT GGCAAGAAAT ATTTAGCCAA TGCAGAGTCA
    81721 CTTACAACAG TTTCATTATT AGCACCTTCT GCTGTCCAAA AGAGATTTAT TATATCTCGG
    81781 TCCTCTTTAT TCATATTTTG GTAAGCAGAA GAATCTACTA TATTACTCCA TTCCATGAAT
    81841 GTTCCCAAGG GAGTTACACT AAGGTATGTA TATAATCCAT CCTCAGTAGG AAAACCCTGC
    81901 ATATCTACTC TCCCTTCACC AAAGAAGTCT TGAAAGAACT GTAGGATTTG ATTTGGTCTT
    81961 TCCATGATAC TATCATATAG TTCATGGACT TGTTTCTTTA TTTCTTCGGT CATTGCATGA
    82021 TAAAAAAAAT GAGGGGGAAG GCTTATTCAG CCTCCTCCCT CACTGGTTTC TACTTAATGA
    82081 ACAAAGTCAA ACATCTTGTT GATTTCTGCC TTTGACATCT TCTCAGGTGC TTTGTAGGTT
    82141 GTACCTTTCA ATACAGCCAT AGCCCTGTCA TAAGTACCTT CTTCAATGAC ATCACTGCCA
    82201 TAGAGGTCTT CCAACAGAAC TTCCAATGCA CCTGCAACAT TACCCTCAGA AGTTGCAGTC
    82261 ACCTCAGGTT TCTCTTCCTT TACAGGTTCT TTTGCCACTT CTTTCTTTGC GGGTTTTTCT
    82321 TTCACAACTT CTTTCTTCTC CTCTTTTGCA GGAGCACCTT CACCCAACAG GTCAATCAAG
    82381 TCCTGAGTTT TACACATGGT GAAGTTCTTT CCAAACCTTT TCACACATTC ATCCTGCAAG
    82441 CCTCTTGCCT TGATTGCATT GTAGGCTTCT GCCCTTGACA TTGCACCAGA CTTGATTTTC
    82501 TTCTCAGGTG CAGTCAGCAG GAATGTCAAA TCATTTACTA CCTGTCCTTT ATAAGGAATG
    82561 TTGGTAGGAA GGATAGAAGC ATCATCTTTC AATTCTGCTC TCAAATGACC TTCAAAGAAT
    82621 GTCATTCCTT CATATTCAAT ACCTGCTTCT CTCATTTCTC TTTTCAACTC ACCCAGTGTA
    82681 GTTGCAGAAG ATGCCTGAAT AACTTTTTGA GACTGAGTTT TGTTGTTGAT GATGGTTACT
    82741 TTTCTAAATT TCATGATTTT TTTTTTTTTA GTGATAAAAC ATTACCTATT AAATAGGCTT
    82801 AAAATTATTT CTCTGAATTG TTCTTTGTCT CCTATTGTTT TATAGAGGTC TGAGACATCT
    82861 TTTCCTCCTT CAAAATGTGG CAATACTATG TTAGTGAACC CAGTGGATGC TGATAGTTTC
    82921 TCTCCATCTA TGAGACCAGC TTTATCATTA TCCAATAAGA TAAATACTTC CTTGTATCTT
    82981 CTTTTGAGTT CATTAACAGC AGTATCACTG ATACCATAAC CCTCTCCTTG AATGGCTATA
    83041 GCTGGTATTC CAGTGTTTGC CCATAGACAT AAAGCATCCT TCATTGAGGA ACAGATACAT
    83101 ATCCTATCCC CAAATTCAGG TACTTTAGTC CATAAGCTAA TTACTGACCT ATCATGTCTG
    83161 TTGGACCACT TATATCCCTT TTGATTGAAT GGTTGATATA TCTTTAAAGT GACTTTCCCT
    83221 TCCTTATATT CTACATAAGC ATAAGCATAT TTATCTGCTG GAAAGACCAT TCTGGATTCT
    83281 CCTTTTATGA TTATTTTATA GGATATAGGA TAAATGTCAG CATACTTCAA CCACTCTAAA
    83341 GTAATACCAA ATGAAGCCCA ATACTCAAGG TCATACTTTC TCCATTCCCT TGTCTTACAT
    83401 TGTAAATCAA GGTTGGAACT GTATTCCTTA GTAGTGACAA TCTTAGGTTT ACCTAAGGCA
    83461 CTATAGCCAT TAGTCTTAGT AATCTTGGAT AAGTCCTCCC AAATATGTGC AAGCACATCA
    83521 TTGTAACTCT CCCCCCAATA CTTACCTAAT AAATCAAATG TTCCTCCTCT ATCTTTTGTA
    83581 GCCAAGTCTG TCCAATGTAT CTTCTGACCA TCTATGCTAT AAAAACCAAA GGATGGATGG
    83641 TTATCAGGTC TTAATGGACT TGATATAATA CAGGGAACAT TACTTACCCC AAAATAATGG
    83701 TTCAGAATGT CTAATTCTGA TACCTTTGAT AAAATCTCTT CTAATCTGAT ATTAGGTTTA
    83761 CCAATACTAA TAGCCATAGT TCTAAAATCT TTATGTTATT TAACCCCAAG GAGTTGCTGT
    83821 AGGAGCTGTT GCAGCTCCTA ATGGGTCATT GTCAGCAGTG GGTGCAGCAA ATGAAGTAGC
    83881 TTCTACTACA TTTTCATGCA AAGGTTGTGT AGAGAACTCT GTATTAGGAG CACCACCTGC
    83941 ATTCTGAAAC TCAGTGATTG CAGCATCAAT CCTACTGTAA TCTGTTACAG CATTCTTAGC
    84001 AAACTTCCTT GTAAATACAG CCTGATACTG TCTTGTACCA TTCTCATTAT CTACAGTTCT
    84061 GATACCTACT GCACCTTTAA CTGTATAAGC AGCAGCAAGA GTAACAAGCT CTTTAAGCTC
    84121 TTTTACATCA CCCTTGAATA GAGCTGCCAT ATCAAGAGAA ACCTCACTGT CAGAGGGGTC
    84181 TTCCTTCATA ATCCACTTAC CATCTTTATA GTTGGCAGGA TTAGGAATAT TCAACCACTG
    84241 AATAAGGAAG TCAACCAAGA ATTCCTCACC TTGCCATGCA GGTCTGTAGT CAGCACTGAT
    84301 ATTGGCTGGT CCAGAAGAGT ATTGTGGAAT AGACTTGGAC TGTACTTCCT CCTTTGTAGC
    84361 CCAAGCAGTT CTACCAAACT TATCAATAAT CTGATATTTA CCACTGGTCT GACCTACCCT
    84421 GTAATCCTTA GTCAGCATAA AGCTGATAGG AATAAGCATT TCAATACCAT TGTTCAGTTT
    84481 GGCATCAGGA GCAGTCTTAC CATAGAATAC TACTCTCACT TGTTCCTTAC CTTCATCAGT
    84541 TTTACCAACA TATTCAGGCT CATTCTCAAG CTCTCTACCT GTAAGAGCTT CTAACTCTGC
    84601 TTTAGTAGGA TTTACAGCTA CAATATTGAA TGCAGCCATA CCTTTGTACA TCTTGAAAGA
    84661 ACCTTCAACT GATTCTTTAC CTACCTTCAC AGCCATGAAA CTTTTGTTTA AATTCTTCAT
    84721 CTTAAATTAC TGATTTTTTT TTTTGTGTGA TTAATCTTTG AAAGGCATAT CATCACTGCC
    84781 CTCTCCAAAA GGATTTGCAG ATGTTTCTAC AGCTTCTTCT GCTGCAACTT CCTCTGCCAA
    84841 TGCAACTGCC TCAGATGCAG GTACTTCTAC CTCTCCTACA ACCTCTTCTG AAACTTCTCC
    84901 TTCTGGAGCT GCTTCTGTTG CTTCTGCTAC TGCCATGATA CCAGCAAGAA CTTCCTCAGA
    84961 AGTGAAACCA CCAGTCATAG TCTTGATAGG AGCTTCAAAG CCTTCAATGG CTTCATTGAT
    85021 TACACCCAGT TCTTCCTGTG CTTTCTCAAT CTTCTCTACA AGTTTGTCTC TTTTGGTTCT
    85081 CAAACTCTTA GTGTTCTGAG CTGTTCTCTT TACAATTGCA AGCTCAAATC TTGATAATTC
    85141 TCTATTCATA ATGTTTAATT TATTAAAATT ATTTGTCTTT GTCCCATATT ATTGGGTTTA
    85201 CTTTGTAATT TATTTATGGT GTACTTCTTC TCATAATACT CTAATGCTTC CATTAAATAT
    85261 GGCTGGAGCA TACCTATTCC CATAATAGTC TGTATAAAAG TTACAGACAA TTTAGGGTCT
    85321 TTACCATGCT CAGTGCAATA ATCTAATAGA AGATTGGCAG CATCTTCTCC AGTCAGTCCA
    85381 CCAAAGGCTA CAAGCCTACT AATCCTGACT ACTTCATCCC TATCCATAAT ATTCCTGTGC
    85441 TTTCTCAACT ACAAGACCCA AGTCATTGGG AATATATAGA GGAAACATGC CAACAGGACT
    85501 CTTTGCAGGA TATACTCCAT CATCATTGGT AACAAATTCT CTGATGGATT TCTTCTCCTT
    85561 TGAATCAAAA GAAGATTTAC CATAAAGAAC CACTTCAAAC TTACCCTCAG GAGTAATATA
    85621 TGAATCAACC ATGTTACCAG TACTCTTATA TTTATAAGAG ATACTATCAC CATTCTTGTC
    85681 TTTATATTCC TCATAATGAG CAAGACAAAT CATGTTCTTA TTTTCTGGCA CAAGATTGAT
    85741 TGCATCAAAG ATTAACCCCA TTCCATAACC AATCTGTTTA GGAGTGTCCC AACCACCTTT
    85801 CATTGCATTC TTCATATAGA AATCCTGACT GATATAATTC ATATCATCCA GTACTATATT
    85861 GGTGAATGGG GATTGAGGAC TGGCTAACAT CTCAATGATT TGAGCAACTT CTTTCGCATC
    85921 ATTGGTTATA ATCCTGTTAC CTTTACCAAT CTCCTTAAGA GTAGTAACTT GATACTTACT
    85981 TCCACCCCCT CTAAAAGGCA AGGGCTTATT CACACAACTT ATCAAATAAG TCACTTTAGG
    86041 GTCTAACCCT TTCAATCCAA GCTCTGGTAT CTCTCCAATA GAGGTTGATT TACCAAAGCC
    86101 TGACTTAGCT AAAATCAATG CTTTCATTCT TCTTATTTAA AAAAAAAAAA AATTTAGTCT
    86161 GCAAAGGTAA TCAATTTAAT CAACCTATGC AAATTCATCT TCCACTTCCT TATTCTGGCT
    86221 TTTCTTATAG AGACATTCAT GAAAGTATAG TTAGTCCTCC TTCTTACAAC TGTCTCAATA
    86281 TATTCAAGAC ACCTTTCCAG TTCAGGCTTA TTATTGGGTA GTGGAAGCTC AGTAAATGTA
    86341 CTCACTGCTC CATCAAAGAA CAATGGACAT ATTTGACCTC CTGCTCCATT ATCTCTATCC
    86401 TCAATAACCT GCATAAACCT TATATTGTTT TTGAATTTGG TCACATCATA ACCTTCATAT
    86461 TCCCTTAGAC CATACTTAAA TGGACTATAT AAACCAATTA CCAGATTTGC ATCTCTGGTG
    86521 GTAGTCTTAC AATCTGCAAG ACCATCTGAT GAAGGCATCA TCTTATTCAA CTTCTGATTC
    86581 TCAATTCCTT CCTGAGCCTG AGCTTGATGC TGGATTGCAG TGATATTGAA ATCAAATTGG
    86641 TCTCTCTGAG TGATGAAATA CTTACTCATC TTCTCAATAG TCTGCATTTT GTTCATACCA
    86701 CTTTCTGACA TCAGATTTGA ATAGTTGTCT AAGATAATTT CAACATATTC ATCCTTGTCA
    86761 TCTGGTTCAT AAAAGTCTAT AACCTCTCTT TCCTCCTCAA GTCCAGCTTC ATTCTTCATG
    86821 ATAACCTTCT TGAAGTGGAA CTTTCCTCTA CTCAAAGCAA AATTCCTACA ATACTTGTTG
    86881 ATTCCTGTAG GATTTCTCTC AGAGTCAATA TAGATTATAG TCTCCTTGAA CTTCTGAATA
    86941 TATGTTACAT ACCTTTCAGA TGCAAGTAAG TCTAATATCT CTTGAGGAAC TGGTCTATCA
    87001 GCAGAAGTAC TCTTCAAGTC AGTTGGACTT ATTCTTATTC TATCAAGCCT GAATAACAGG
    87061 TGACATAAGA ATTCATAGAA CTTTTCTTCC TTACCCATTT CAAGGGTAAA ATAGAGTATC
    87121 TTCAACCTTA GTTGGTCAGG GTGCTCAATT GCATAGAAGA AGGGTTCATA AACAAGCATA
    87181 TAGTCAGCAA GTTTTGATTT TCCTCATACC ACTATAGTTT TCACTACACA TGACTTTAAC
    87241 CACAGTTAAA AGCCACAGCA AAGCATCATG TTTTGTGGTC TGGACTATGT CTTCATCCTA
    87301 CTATTAAATA GGAGCACCTG CATTTAGTCT CTGGGGCTGA ATCTATACTC AAGGTATAGC
    87361 CTATGCCTCC TCAAGTTAGC ATATCAATTT TTTTTTTTTG ACTTAGCTTC CGAGGATATT
    87421 CAGGTGTTAC ATCTATAGAT TACTCTATAG TAGGGCAGTG CCTATAATTA TTATATTTGG
    87481 TATTTTGTTT GTTAGATTTA ACTTCGAGTG GTGGTAACTG TTCAAGTTTA TAAGAGAACC
    87541 TATATCCCTT ACATTGTTGA TAAGTTCCAT TAGTTACCCT ACATATACTT GAAGGAGAGA
    87601 TACCTAATTT AGTAGCTGTA TCTTTCAATC CCAGAGGGTT CTTAAATAAC AGATTCCCAT
    87661 CTAAGTCATA AATATACAAA GTAACAGGAT TGAAATTAAA ATCAAGCTTG CCTTCTTGAT
    87721 GTAACCTTCT TCTTGTTTCA CCTTGTTTAA TTCTTGACTC CTTAGATAGA ATATTCCTTT
    87781 CTACTTTCTT AGTAATATTA TATTCTCCTC CTAATAAATC TAAACAATAT TGTTCTCTTT
    87841 CAGTCAATAT AGATTTATCA CACAACTCTA ATATGAACCA TTCAAAACTC TCCTCACCAT
    87901 ACTTATTCCA TGCACTCTGC AAATGAGCAT TTTCATGCTT ATTATGCCTT AATAAGGCAA
    87961 AGTGTTTCAA TAATCTTTGG TAAAGATTCT TTGAACTTCC TATGTAAGTT TTATTATTAA
    88021 TCTTATTTTC TATACAATAA ATACCCGATA CTTTCAAATC TCTTGTTATC TTTTCCATAC
    88081 TATAATATAT TTGTTAGTGC AAATATAAAA CAATACTTCC AACTATACAA TAGATTAAAT
    88141 AAATTATTTA GCTTTTACCT TTTGATTTGC AGTAATAATG TTATACCTTC TTTTCTCTAT
    88201 TCCGGGGAGC CATACTCTTA ATCTTGGGAA AGACAATGGA ATACAATTTA TCTTGCCATC
    88261 CAGTATCCTC TGCCTTCGGA GTATTAACTT CTCCAGTGCC CTATCAAATG AATCCTTCTC
    88321 TTCCATAGCT TAAACCAATG TAGTTGTCCA ATTATCAGTA AGGGAGTCTG TTTGACCTTC
    88381 ATTCTCAATA TAGTTAGCCA GTTCTGAGAT AGGCACTTTA GTACCATCCT TTACCTCTTC
    88441 TTTCCAAATG AAATATTGAA GTAATCTCAT GAACTTATAT TCCCCATTGA AGCCAGAAAC
    88501 ATAGGCTTGA GTTGCATTAA TGATTTGTTC ATCAGTGTAA TCATTCCCAT ACTTCTTAAA
    88561 GAAAGTCTGT AACTTCCTCT TAATATCAGT TTTATTTCCT CTCCAATACT GATTGTTAAA
    88621 GTTCTTTCCT TCTGGATAAA TGGATTGAAG TTGAGGTACT AATGCCTCAA TTCTTTGATT
    88681 GAAGTCATCA GTCCCCACAG ACTTATCAGA GTCAAGAATG ATATTATTGA CCACATTATT
    88741 CCCCATAGAA GTTACAAATA ACCCTACAGG GAGATGTGTT TCCCTATCAT AACTTGTACT
    88801 AATAAGTCCT TTTTTCTTCA ACTCACTTTC AGCAGCATTG AAATCTACAT TGTTTTGAAT
    88861 AGCTATCATA AGTAAGACCT CTCCAAGAGA AACCCCACTC TTCTTAATAA CCTTGTCATT
    88921 CAATGAAATT GTCATACTAC TATCCAATCA GCAATTCAAC ATGAGCTTCC TCAACTTTCA
    88981 CAGCCTGTTC ACAAGCTTCC ACAGATTCAT TCACAAGTGC AGCACAGTTC AAGAAATATT
    89041 TCTCAATTTC TTTGTAAACT TTTGCAGCAG TAGCAAATGC TTTACCTTTT GCTCTGGATT
    89101 CTGCAATCCT CTTACCTACC TCTTTATTGA AGGCATCTTC CTCATTGCAT CTTGCAATAG
    89161 CTCTTACCTT GAATGTGCCA CAGAGGTCTA CAAGTGGAAG ATTAGCCCAC ATTTTGGGAT
    89221 AAATATCAAT CCATGCAGGA TGTTTCTGCA ACTGCATATC ACACTCCAGA ACACAAACTA
    89281 CCACCTTCTT CTCAGGATTT ACAATGTAGC TTGCTTTAGT AATTTTAACT CTGTTTCTCA
    89341 TACTTTTATT TCACTTAAAT TTGTTTTCAT AACCAACTCT GGATTATAGT CCTCAAGCAT
    89401 CTTCTCAACC AACTCCTCTT CCCTTGTACC ACTAAAGTAA GGGATGATAA TAATAGGGTC
    89461 TTTGTGCCTG AGTATTCTAC CCAATCTTTG TTTGATGATA ATATCACTGC TGTTCAGATT
    89521 AGCATATAAA CCAACTCTGC AATCTACAAG GTTCATACCT TCATTCAGCA TATTACATGC
    89581 TGTAATGTGG TCCAACTTCT TGTGATTAAA CATATCAAGT ACCATAGAGG ATTCTTTGTT
    89641 CTTACTGTTA ATACAGTTTT CCCCTAATAT TTCTGTCTGC TCAATAGAGC TACAGAATGT
    89701 GAGTACCCTC TCTGATTTCA GCTTCTCCAG AAGAGATAAG ATAATAGGGT TCTTTAATTG
    89761 TGAAAGGAAT TTGAGCCTTT GACCTGCAAG GAATAACCAC TTTGTCTTTA CTCCTTCATT
    89821 TCTTGTTCTC ATATACTGCC TTTTCCAGAA CTCTATTTTA TTCCCCAACT CTTGGACATA
    89881 CTGATATGCA GTGCATTTAA TATGCACCTG AATAGATTTA TCCTTAAGAT ACTGCCATCT
    89941 GTCTTTATAC AGACATTCTT TGACAATCTT AGCCTTAGGA TGCTCAATCA TAGTATGTAC
    90001 AGCATGTGTA TTATCAAGTT CAAGAGGGAT AAGGAACACT CTTGGGTCAG GAAGGATTTC
    90061 ATTGTCTATA GCCTCCTTCA TCTTCACTGT GTAACATTGA AAATCAGGAA ACAACTGACT
    90121 TAGTTCCCAC TTCATATCTC TGGTTACTGT AGCTGAAAGC ATGATAGAAT GATGTATCTC
    90181 CATTGTAGAT ACAAATTCCC TACATCTTTC TGACATGTGT TGCACTTCAT CAAATATAGC
    90241 ACAATCCCAC TCTTCTTCTA CATGTTTATT CAATCCTACA TAAGTACTGA AATACACTCT
    90301 TTCAAGCCAA GATTCAAGTC CCCATTTGAT AAACTCCTTT TTCCAGTTTT TTATCAAGAT
    90361 TAATCTTGGT ATTACTATAA GTATGCTACT GGGGTTATCC CTTAAAGCCA AGTCAATACC
    90421 TATCTTAGAT TTACCAAAGG AAGTTGGAAG CTCTGCAAGA ATAGCATTAC TCCTTATATT
    90481 CATTATCTCT TCCTGAGCCT GTTCTCTATC CATATCTCTT TACTATATTC TTTAGTTTTT
    90541 CTACATATTG AGGGTCTTCC GCATAACCTA TTTTAATCAA AAATTGATAG TAATCATCCG
    90601 GGGGTTTGTA TCTATATTGT ATGTAATTGA GATAGGCAAC CACACTCTCA CTCCAATGGT
    90661 CAAACTTATA ATAGTCTTTC TTATAACTAT TGTAGAGTCC AAATAAGTTA TTGTACTCTT
    90721 TGCAGACCTT AGACCTGAAA TGACCTGTCT CAAGAATAGC CTGAGCATAT ACAATGTTCT
    90781 TATGTTTAAC ATTATAATAC TCTAAAGCCT CCATAAGATA ATCATCAGGA GCCTCTGATA
    90841 GTAAGAACTC TGGTTGTTCC AATCTCAACA CATCCACCTT TTCAGGTTCC TTGTGCTCCT
    90901 CTTGGTAGTC CATATAGTAT AAACCATATA GACCACCAAT AAGTAAGAGC ATAAGAATAT
    90961 TAATTACTTT TTGTTTCATA CTATAACTTG AAAGAAAGCT CTATATTTCA GTGCATAAGA
    91021 GCTTTTTAAT TTTAATCACA ATCTTTCCTA CATAAGTCTC CCCCTTTAAA CTTGGGATAT
    91081 ACTTAACAAG ATACATTTCT GGCTTCATAT TGGAAAATAT GAAATATGCT ACAAGAAAAG
    91141 TCAAAAACAG TAAAATGTTA AGAACAGGAA TTTGTTCAAC AAGAATAATC GTGATAAAAA
    91201 ACCACAAGGG TATTTTTACC TCATACTCCT CCACAACCTT CATCCCATTA TAGCATTTAA
    91261 AATGGGTATC TTTCATAATA TCCACTATTA TTATAGTAAG AATTATACCA ATAATAAACC
    91321 AAGTCATGAC TATTTACTTA TGTCTTTAAA TATTGTAGGA ACTTGACCAT ATACTGGTAA
    91381 CTTTCCATCC CATTTCTCAA TCCACATCTT CTCAAGAATT GCTGGAGTAA GAGCTTGTTC
    91441 TCTAAGTTGA TTAGCTTCCT TCTCAGCCTT AGCAGCTACA ATTAACTTCT CTGCCTCAGC
    91501 CTTAGCTACA GCTACTTCAT TCTGCACTCT CATTGCTTCC TGCACAGCCT TATTCTTGGC
    91561 ATTTACAGCA TCTACAATGG TCTGAGGATA TTTGAGACCA GATGTCAACT GTTCCAACTG
    91621 AAAGTTTTCC TTATGCAATG CTTCACTAAG ATGTTTTTCA ATGGATTTCT CTATACTATC
    91681 TCTATGACTT ACTATATAAT CAGTAGTAAA ACTATTGAGC TGTATTCTAA AGGCATCCTT
    91741 TACATAGTTA AGCAGAGTTC CTGTAATAAC ATCATCAAGC TGCTTTCTGT ACTTCTTGAA
    91801 TACTTCTGGA GACTTACCAT CCATAATCTT CAAGGATACA GTAGGGTCAA CTGTAAACTC
    91861 AGACCCATCT TGGGCATTAA CTGTAAATGG AGCATAATCT ACTGTTCTCA CATAAGTAGG
    91921 ATACTCATAT ATCTCAGTAG TAAAAGGATT GTACCACACT CTACCAGTGA CAAGAGCAGC
    91981 TTCTCCAACT CCCTTATCAT CCCCATAAAG GCTTACTTTA ATACCTTCAT GTCCAGCATC
    92041 AATTCTCTCA CAAGATGATA GACTTACCAT CCCCATAAAG GCTATTAACA GCCCAATTAA
    92101 AAACTTACTT TTCATGTTTT CTTTAAATTT ATTATTAGAC ATTTAGTTTA TTTCTTATAA
    92161 CTCATCAAAC TCTTCTTGGA CTTCTGAAAT TCTCCTGTTA AGTTTGGCTA TAGCAAGAAG
    92221 CTTGACCTCA TCAAAAGTTG ATAAAGGAAT CATCTACACT ATAGGTATGT TGTGCTCCAT
    92281 TATATCTTAT AGAATCAGAA ATTTCAACTA TAAAGAAGCA CACTCCTCTT TCCCATCTAC
    92341 TTTTCTGGTC TTTAAGTTTG TTGAGCCTTT CAAGAAGCTC TTTACCCTTC TTTACCTTTT
    92401 CCTCAGTCAT TTTTTCTTTT TTTTTTCATT TTAATAGAAG TAAAACACTT GGTCTTGTAG
    92461 GAAACCAAGA ATATTAATGC TAATAAGAAG AACCCTACAA TGTTCTCCAT TGTGTTGGCT
    92521 TGTGAAATCA TCTCAAAAGA TAAGTTAATT CCTAATATGA ATGCCACTAT CCATATTGAA
    92581 CCTTTAATTA TATTCATCAT AAATTCTAAT ACTTTGTCCA TTCTAAATCA ATAGGTATCT
    92641 TCCAAGAATC TCTCATAGAC AAGTGAACTC CATCAAACTC TTTATGGAAC CTGCTTGTTC
    92701 TTGGAAACTT GAAACTTCTA TAGGTATTCT TTGGTTTTCT TCTTTGCCCA TTTCTCCACT
    92761 TCTTTTTAGT TAAAACTCTC CCTTTACTCA TAGTTCCAAT AGTTTTATGT AAGTTCTTCC
    92821 ACCATCCTTA TTATACCATA GCAATAGTAT ATACTTGTTA TAGCTTGTGA CTAAATCAAA
    92881 ATAAGGGTGA TACCTAATAA AAAAAACACT TATTAGTAGG ATTGCAACAT ACAATCCTAC
    92941 TAAGATTGAC ACAAATAACA TACTACCTAC ACTATAAATG ATTTAATTAT CCAATACAGC
    93001 ATAGGTGAAA CTTACTCCAC CAAGCTCTTC ACATATCCTT TTGAGATGTG CTTCAAGTCT
    93061 CTGTTTCTTG GTAAGTCTCT CCCAATCTTT TGCTTTCACA AAGTAAGGAG CTTCTTTTCC
    93121 TGTCATGTAG TCATAAGCAT CCATACTGAG ATTGAGTGAT TGACCAGCAG GCTTACACTT
    93181 TCTGGTCTTT ACAGTAATGG TTTCAGCATC TTTCTTGCCA TCCTTAAGAC CTTCTACTCT
    93241 CATATTGAAA GTGTCATAAC CTGTGCCTAC TTTTTCTTTC TCAAGAGCTT TAGCCTGCTC
    93301 TTGGCTCAGC ATCACACTAC CTTGTAATGT GACACTGAGA CTCACTTTGA TTTCATTATT
    93361 CATCTGGTGG AGGGAATTGG ACTTGAACCA ATGACCCGTA GCTTTCAACA TGCTTTTTGA
    93421 AGTAACTCTA TTCTACACCA ACACTGCTGT GGAACATTGA ACAAAGTGTA ATTTTCATTT
    93481 ATACTGCTCT ACCAACTGAG CTATCCCTCC ATAAGAAAAA GACATCATAG AATAGTGCAA
    93541 AGAGTAATTT GCCATATATA CCGATTTTAT GAAGTAACTC TGTGCTTCAC TAATGATGTC
    93601 TTATAAGAAA ATGCCATAGA ACATTTAACA GATTTTTGTA ATCTACACGA ATTAAAAGTT
    93661 CATTGATGTA AATCTGTAAT ACACTAATGG CATTATATTA TTGTTCCTCA AACTTATTCT
    93721 GCAAGCCTTC TAAAGCTGCA ATGTAAGTGA GAAAATGCTC TGACCAACCT GAAATCTCAG
    93781 CAGTCCATCT ACCTCTATAA TTCACACCTC TTATATTGGC TGATACATCA CAAATGTAAT
    93841 TGTACTGACC AAAAGGCTCA GGAAGGATAG ACTTATTATA GTGGAAGTCT ATATCCTGTG
    93901 AATCTGAGAA TATGATGATT CTATCAAACT TGGTTCCTTT AAATTGGTTT CTACACCAAT
    93961 CAAGACATTG TTTAGTGAAG ATACCCCCAC CACCAATTCT GTGTCTGGTT TCCATAATCT
    94021 GATTGAATAC ACCAAATCCT TTTTGAGGAT ACTTGATGTG CTCTGATGCT TGCCTTCTTG
    94081 CTGCATCATT ACCTGCTGTG GTAACAAGTT CATAGTCCTC ACACTGATTA ATAGCTAACA
    94141 TAGCCATTGC ACATGCTTGG TCCATTCTGT TGAACTGTGA CCCACCAGAA GTAAGACTAC
    94201 CCATAGAACC ACTGACATCT ACTATAAACA GGGTTTTACC TGGAAGTTTA GGTAGATTCT
    94261 TATATGATTC CAGCATAGCA TCTTCAATAT CCCTACTAAA CTCAGGATTC ATTCTTTCAG
    94321 CTTTCAAGAA GTCAAGAGGC AATAACATTG ATGATTTAAG TCTTGTCAAT CCCTCAACAA
    94381 TAACTCTCCT ATCAACATCA GCCTTCTTCA TGTTATTTAT GTTTCTCAAC ATAGCCAGAC
    94441 CACCAATCTT ATTCTCAAAG ATTAATTTAG TCCAAGTCTC TTTCCTATCT TCACCAGCAG
    94501 ACAATAACAC TTCCCATGTT TCAGGTGGTG TGAGAGTTCT GTCAGCTACT TTCTTGAATA
    94561 ACTTGGTTTC ATAATCATTG TTTGGCTTAG GTCTGCATAA GAACATAACA TCTCTCAGCT
    94621 TAATGGCTGC ATTCCTGTCA TATTTAGCCA ACTTATATTC ATTGAAATTA TGAAAGGCAG
    94681 CCCTTAACCC TTTCTTAGCT TGGTTACAGA TAGGCTTTTT ACCATCTTTC CAATATAATG
    94741 CCAAGAAATC TGTCAGCATA TCAGCCCTTG TAATAATCTT AGGCAATAAG TCAGCTACAA
    94801 ATAGCTTATG TTCAGGGTAT TTGCACATTT CCACTGCTAT AAACAGTGGT GTGTGTCTCA
    94861 GCTTCTGCAT TAATCTTGCT TCAAGAGCAA TATTATACAC ATCAATGGCA GGACACAAAG
    94921 GTATTAGCCT CTTGATTTCT TCTGCCACTT TAAGACCATC CATATATGCA ACATCTTCCC
    94981 AAAGAAGATT AGCTAACACT GCTCTTCTCA ATAATGATAC ATTACTCTGT TTAGCTGCCA
    95041 ATGCACCTGA ACCTCCAGCC AGTCTTTCTG TATCCAACTT TGAAGTTGGT TTCACTAATG
    95101 GATTTAACTT TCCCATAGAA TTGT
//
