# Supplementary material for: ΦCrAss001 represents the most abundant bacteriophage family in the human gut and infects Bacteroides intestinalis
Source: Nat Commun. 2018 Nov 14;9:4781. doi: 10.1038/s41467-018-07225-7 (PMC6235969; doi:10.1038/s41467-018-07225-7)
Supplement: Supplementary file 8 — Source Data [file 41467_2018_7225_MOESM8_ESM.zip › figure_3c_ERR844058_ms_2.gbk]

LOCUS       ERR844058_ms_2-RC     99067 bp    DNA     circular CON 02-APR-2018
DEFINITION  ..
ACCESSION   LOC_3
VERSION     LOC_3
KEYWORDS    .
SOURCE      . (unknown)
  ORGANISM  .
            .
FEATURES             Location/Qualifiers
     CDS             complement(1..93)
                     /locus_tag="LOC_3_104"
                     /product="Hypothetical protein"
                     /protein_id="LOC_3_104"
                     /translation="MDNQLKFRETLTVEQFKAAQHVDKIQVKQNP"
     gene            complement(1..93)
                     /locus_tag="LOC_3_104"
     repeat_region   complement(100..128)
                     /rpt_type=direct
     repeat_region   complement(210..238)
                     /rpt_type=direct
     CDS             291..596
                     /locus_tag="LOC_3_103"
                     /product="Hypothetical protein"
                     /protein_id="LOC_3_103"
                     /translation="MKEKSYNLFGSTWIIQFVDEVVDENDKWLFGETESPSRVITIST
                     KKPDGSKLSKDEIELTVLHEIVHSIFQTGQYMSCDNDEPLVEWTARCLKALKEQHII"
     gene            291..596
                     /locus_tag="LOC_3_103"
     CDS             1006..1155
                     /locus_tag="LOC_3_102"
                     /product="Hypothetical protein"
                     /protein_id="LOC_3_102"
                     /translation="MKRVIEEVIKNVNIVKCEGAICVSVNSNDRRYYAQGVSSRMLDV
                     KRYKV"
     gene            1006..1155
                     /locus_tag="LOC_3_102"
     CDS             1152..1568
                     /locus_tag="LOC_3_101"
                     /product="RHS repeat-associated core domain-containing
                     protein OS=Dyadobacter soli GN=SAMN04487996_110276 PE=4
                     SV=1"
                     /protein_id="LOC_3_101"
                     /translation="MNKLKSSLLWLRQLPQNLCGIIYRSISKDNRICVIENDDSRSVG
                     AKVYLQRAKGGVTLGKYVFINQDYTDKEAVIKYECGHVKQSKILGPLYLLVIGIPSIL
                     HAWLNNYIGCYWKNGKYNYYHFYTEKWANKLMGIES"
     gene            1152..1568
                     /locus_tag="LOC_3_101"
     gene            1700..1771
     tRNA            1700..1771
                     /product="tRNA-Gln"
     gene            1780..1850
     tRNA            1780..1850
                     /product="tRNA-Arg"
     gene            1933..2006
     tRNA            1933..2006
                     /product="tRNA-Glu"
     gene            2012..2087
     tRNA            2012..2087
                     /product="tRNA-Asp"
     gene            2404..2490
     tRNA            2404..2490
                     /product="tRNA-Ser"
     gene            2497..2570
     tRNA            2497..2570
                     /product="tRNA-Pro"
     gene            2577..2647
     tRNA            2577..2647
                     /product="tRNA-Ala"
     gene            2719..2792
     tRNA            2719..2792
                     /product="tRNA-Val"
     gene            2799..2870
     tRNA            2799..2870
                     /product="tRNA-Asn"
     gene            2877..2947
     tRNA            2877..2947
                     /product="tRNA-Trp"
     gene            2955..3026
     tRNA            2955..3026
                     /product="tRNA-Ile"
     gene            3034..3106
     tRNA            3034..3106
                     /product="tRNA-Met"
     gene            3108..3179
     tRNA            3108..3179
                     /product="tRNA-His"
     gene            3195..3268
     tRNA            3195..3268
                     /product="tRNA-Ile"
     gene            3278..3350
     tRNA            3278..3350
                     /product="tRNA-Lys"
     gene            3356..3427
     tRNA            3356..3427
                     /product="tRNA-Lys"
     CDS             3436..3834
                     /locus_tag="LOC_3_100"
                     /product="Endonuclease OS=Candidatus Uhrbacteria
                     bacterium RIFCSPHIGHO2_02_FULL_54_11 GN=A3D69_03285 PE=4
                     SV=1"
                     /protein_id="LOC_3_100"
                     /translation="MGMFENAINSKKQGDIGMCYAIAYFSKMGYTVNIPITDSQDYDL
                     IIDREGKLLKVQVKTTKFKIRDGVYQVSLKTCGGNRSGQTIKNFNENGSDLLFVLTDE
                     GTTYLIPKEDIHSNTCINLNTTLEEYRVYL"
     gene            3436..3834
                     /locus_tag="LOC_3_100"
     gene            3836..3921
     tRNA            3836..3921
                     /product="tRNA-Tyr"
     gene            4019..4091
     tRNA            4019..4091
                     /product="tRNA-Phe"
     gene            4103..4191
     tRNA            4103..4191
                     /product="tRNA-Leu"
     CDS             4269..4718
                     /locus_tag="LOC_3_99"
                     /product="Hypothetical protein"
                     /protein_id="LOC_3_99"
                     /translation="MIDTFGDNLLEGFEYESPSHEGNQFKDFLCVLEGFKTKFKNLHW
                     SAYSNSIHVRIDELIDEISDYQDILAEEVQGIQGQLEPNFLKGTNFDFTCPHEAIDNL
                     ISRTDTFYTKLPQSSNFAGVRSECEAFITNLHKYRYLFELCRKGTMD"
     gene            4269..4718
                     /locus_tag="LOC_3_99"
     gene            4722..4796
     tRNA            4722..4796
                     /product="tRNA-Leu"
     gene            4801..4872
     tRNA            4801..4872
                     /product="tRNA-Thr"
     gene            5018..5089
     tRNA            5018..5089
                     /product="tRNA-Gly"
     gene            5091..5163
     tRNA            5091..5163
                     /product="tRNA-Met"
     CDS             5181..5330
                     /locus_tag="LOC_3_98"
                     /product="Hypothetical protein"
                     /protein_id="LOC_3_98"
                     /translation="MKEEKTLITCIIGSTVREVIKQAQELEIRREDIVSMFPLGGQIY
                     LVFYE"
     gene            5181..5330
                     /locus_tag="LOC_3_98"
     CDS             5345..5593
                     /locus_tag="LOC_3_97"
                     /product="Hypothetical protein"
                     /protein_id="LOC_3_97"
                     /translation="MEEKKTKEPQYNEPKMMLQLAVYSAVGKYKSIRRAIRKGHVTSW
                     GEEVPKRPFNNRKRTLGRELQITKEKIYGELKYRNQAS"
     gene            5345..5593
                     /locus_tag="LOC_3_97"
     CDS             5559..5789
                     /locus_tag="LOC_3_96"
                     /product="Hypothetical protein"
                     /protein_id="LOC_3_96"
                     /translation="MENLSIETKPVELETPKEEYNNIPVVYCKHCLSLAIRNSDGIDY
                     CDKCGGTETGEAHIHEWEKMYAQKYGGNYVNR"
     gene            5559..5789
                     /locus_tag="LOC_3_96"
     CDS             5738..6124
                     /locus_tag="LOC_3_95"
                     /product="Hypothetical protein"
                     /protein_id="LOC_3_95"
                     /translation="MGENVCTEVWRKLCKQIIKMEEKNNMKVVKGGKDTPEVRKLSYE
                     ELENTAHQLSEQSRQLYMQNQKLNQALQESNLANFYERLKWLWTVITSTTPYISEEFK
                     QKCGAEFEVLMTQPEQEPEEEVKEGE"
     gene            5738..6124
                     /locus_tag="LOC_3_95"
     CDS             6128..6511
                     /locus_tag="LOC_3_94"
                     /product="Hypothetical protein"
                     /protein_id="LOC_3_94"
                     /translation="MAKQVDSIVRIPCKVDGKFFRYWFEFLTPFHNLTEREMDVITSF
                     VKQRYELSKVIKDNEILDKVTMSEDTKKKVREECDISLPHFQVIMGKLRKNKVIIDGK
                     INPRYIPSVDEENGSFKMMLLFDFS"
     gene            6128..6511
                     /locus_tag="LOC_3_94"
     CDS             6508..6807
                     /locus_tag="LOC_3_93"
                     /product="Hypothetical protein"
                     /protein_id="LOC_3_93"
                     /translation="MIYSEAIKQVSIELGLPPQVVKEAYESYWTFIRNNIKALPLKED
                     LSKEEFDKLRTNFNVPSLGKLSVTYDRFIGIKKRLKYLNKLKDDYNNKEGEAHVQ"
     gene            6508..6807
                     /locus_tag="LOC_3_93"
     CDS             6797..7183
                     /locus_tag="LOC_3_92"
                     /product="Hypothetical protein"
                     /protein_id="LOC_3_92"
                     /translation="MFNNMVVTLNKYPADLKTTGGIIDSTRAGSVKEYQTVVAVGPMV
                     RGIEVGDIVYINPKRYAVMQHKPGSLQDGVIKDNPVVGYKFDIIEIDGVEHMMIQDGD
                     VKFVAEIEEFEENPTIVTDIPKIELN"
     gene            6797..7183
                     /locus_tag="LOC_3_92"
     CDS             7244..7798
                     /locus_tag="LOC_3_91"
                     /product="Hypothetical protein"
                     /protein_id="LOC_3_91"
                     /translation="MKLVKLDNYQIEFEPELLLLKPFKRVWTMDRTKDKNKFMEFLTI
                     LYFVYDSRSEFNYITDEDERIKEVCSLNGFDIPKFNKDELDCITIYKKSIITTSSLLL
                     EDTRVAIDNIRQFLRNVDLTATDDKGKPLYTVNNITTAIKQIPQLAKDIMETEKLVAK
                     EIEEAGRARGNQGTKTLMDDGILV"
     gene            7244..7798
                     /locus_tag="LOC_3_91"
     CDS             7795..8070
                     /locus_tag="LOC_3_90"
                     /product="Ankyrin repeat protein, putative OS=Trichomonas
                     vaginalis GN=TVAG_258920 PE=4 SV=1"
                     /protein_id="LOC_3_90"
                     /translation="MKDIIEGLNVWWESQHKKGYYILRTYTESGVVKAIKTHNVEVYY
                     TCDKQTKLAFSFKYSCREVTESGHNKTLNKLKALLTSSLLEYIYSLK"
     gene            7795..8070
                     /locus_tag="LOC_3_90"
     CDS             8078..10351
                     /locus_tag="LOC_3_89"
                     /product="Hypothetical protein"
                     /protein_id="LOC_3_89"
                     /translation="MEFNIYQSSIEDLHIDKENQEIQDQFYEFINNIPYIRNLISPNR
                     KYAKDLPRDNDNKIIIDLTNPHILVDMDYFRPTAIHYSKTGKVSSLRPNPNPNSEYGK
                     WIREEVRRCNEGYIRESDGEWITGDYYFFLNYCPILLSKIQEGSKKALRVWDFPEVWE
                     GHYLKFHYIKIARDNGHHGAELASRSKGKSFSLAAMIAKRFLLGESKEVNREVKSLVT
                     AYQKEYLTKDGILNKFQSYIDFCAQNTQFPARRLRSSLQDMNWKMGYIDLDTNTQKGT
                     LNEVIGVSSKDDESKLRGKRGVLIAVEEFGSFPNLLGLYGTLRPSVEEGDAVYGIIYL
                     QGTAGDDESDFAAAQELMYNPLGYNIQAIPNVYDKEGQGRKYFSYFFPGYLNRKGCYN
                     NNGVSDVTKALLEILKNRYLVKYNSTDIKAITKAISEIPITPQEAILRTKGNLFPITA
                     LNERLNQLDNNINEYDDVYVGNLVFNSKNEVEFLPTTELPIREFPLKDNKAKGAIEIF
                     QMPEKDRNGKVFNNRYIMGNDPVDDDSSNTLSLTSTFVLDLWTDKIVAEYTGRQDFAD
                     DNFEIVRKLCIFYNARCLYENNKKGLFAYFSKMNCLYMLADIPEYLRDKEMVKGQLYG
                     NKSKGYNATQSINNYANILIRNWLLKPVTKIVIEDNEEKEITVSNLYNIRNRALLKEL
                     ILFNPDINVDRVRALGALMLYREEKIILYQGNPSRDSEEVPKDYLGNDKFFTENYRVV
                     QAPFQKPSKFSTEDAIR"
     gene            8078..10351
                     /locus_tag="LOC_3_89"
     CDS             10527..12941
                     /locus_tag="LOC_3_88"
                     /product="Structural protein OS=candidate division TM6
                     bacterium GW2011_GWF2_33_332 GN=UR43_C0022G0007 PE=4 SV=1"
                     /protein_id="LOC_3_88"
                     /translation="MELNFPRQMLPFSKKTKQWRKECVIWASQKTFFNYSLVRKSVIH
                     KKINYDLLNGRLHMSDMELILNPDNIKAAYIPDRISHFPIMNSKLNVLRGEESKRVFD
                     FKVVVTNPNAISEIEDNKKNELLQRLQEMITDTSISEDEYNIKLEKLNDYYTYEWQDI
                     REVRANELLNHYIKEYDIPLIFNNGFMDAMTCGEEIYQCDIVGGEPVIERVNPLKIRI
                     FKSGYSNKVEDADMIILEDYWSPGRVIDTYYDVLSPKDIKYIETMPDYIGQGAVDQMD
                     NIDERYGFVNQNMIGDEITVRDGTYFFDPANLFTEGIANSLLPYDLAGNLRVLRLYWK
                     SKRKILKVKSYDPETGEEEWNFYPENYVVNKEAGEEVQSFWVNEAWEGTMIGNEIFVN
                     MRPRLIQYNRLNNPSRCHFGIVGSIYNLNDSRPFSLVDMMKPYNYLYDAIHDRLNKAI
                     ASNWGSILELDLSKVPKGWDVGKWMYYARVNHIAVIDSFKEGTIGASTGKLAGALNNA
                     GKGMIETNIGNYIQQQINLLEFIKMEMADVAGISKQREGQVSSRETVGGVERATLQSS
                     HITEWLFTIHDDVKKRALECFLETAKVALKGRNKKFQYILSDTSTRVMEIDGDEFAEA
                     DYGLVVDNSNGTQELQQKLDTLAQAALQTQTLSFSTITKLYTSSSLAEKQRLIEKDEK
                     QIRERQAQAQKEQLEAQQQIAAMQQQQKEAELLQKEEANIRDNQTKIIVAQIQSEGGP
                     DEEDGIMIDDYSPEAKANLAEKIREFDEKLKLDKDKLKLDKKKAETDASIKRQALRKK
                     SSTTNK"
     gene            10527..12941
                     /locus_tag="LOC_3_88"
     CDS             12947..13339
                     /locus_tag="LOC_3_87"
                     /product="GK12566 gene product from transcript GK12566-RA
                     OS=Fibrisoma limi BUZ 3 GN=BN8_03672 PE=4 SV=1"
                     /protein_id="LOC_3_87"
                     /translation="MKTLRTLKISPNAPDINSVWLYKGTMKYFNNGEWETIGGGATSV
                     DWDDITNKPDFATVATSGSYNDLSDKPTIPPAYTLPAATTSAIGGVKKATNVGNLATG
                     AELATVVTQVNAILSALKVADIMVEDAN"
     gene            12947..13339
                     /locus_tag="LOC_3_87"
     CDS             13346..16027
                     /locus_tag="LOC_3_86"
                     /product="Hypothetical protein"
                     /protein_id="LOC_3_86"
                     /translation="MFFTQEDYRKIEKWLLANSVKDTEFAGASLPLKGNETVAFVQDG
                     KNVNVLLKDLIEQIFLLGVSDFLNVTDKYGESRISLTQAIQLIPYKSRKIGQVITFLD
                     EDGEWKLFQFQGERVNQWNNATLWVDLIKRIQGISIIDSEDITATVDNLNQTSLTFAD
                     KNYNTTDYSGLGRVYLRKNIQRVQNPNTGIFYNTNLLTQQMLVKENTIYIVQYSYSLN
                     RQTISIPEGSVLLFEGGSINDGTVNCNGTTIVGKFGGNATIAGTYSFQDAQADEEDIT
                     QNQSSVLKFKDKEYDEAKFSGLGRTYLRKNIVNGVNILTQNMINNPNTIYHIQYDYNL
                     SGQTITVPNGCVLLFEGGSISNGTLKGSSTIILGETNHIFINLNVLGTWGNSFKLSYF
                     NKPELNYNSFIDIQKGINAIANTPNKFIIDIDCWGSSFVFVPSNTHILINSTITKTAP
                     EGGFSIFPKNVDTGGFDSIKNVIIEGDGILDQNTRNTNDVSASFIRCYHASNITIKNL
                     TFKDSANYHYIELGAVDKVLIDGCSFLGHRYVTDPSLPAKQHRGECIQLEYTESDSLE
                     IKKDYLECRNVSITNCLFDGMYHFENNQKVYDTYNKTAIGCHSDTVDRVERNPHFNIT
                     IANNTFENIQDLCIGARYMNNSKFVNNKAFNLKGMFVGGAFANPDLLKTYYNFDNSVI
                     SGNEVYYDTTLTEIVEIPAISDITRKVRGAIELYGCNNTIIEDNSIYNSPIHVLYIAN
                     SPNTTIKGNTFEGWNTIDKNNGALSYSGRCFFIADENITEGTVRDYTSNLSISGNFVR
                     DSYTGLEVRIFYRNRESLDTTLSIIGNVVEVPKGVWDLYGFSMLENTIIFDDYSRPYY
                     PPEDKGIYFLEDNKFIVWDGELWRNSDGTWINRVTII"
     gene            13346..16027
                     /locus_tag="LOC_3_86"
     CDS             16126..17943
                     /locus_tag="LOC_3_85"
                     /product="Hypothetical protein"
                     /protein_id="LOC_3_85"
                     /translation="MAIQDKFNKPNVIYKITKDIDLEGGTLTIPAGCTLDFQGGSFTN
                     GNIVFNNTKLMGSINFSSSITPSGEIDMPEVNVKWFGAKGNGVTDDTKVLNWAFNIKN
                     PILIPNGIYNITNLVFESNVYSKIIRGTDFYLNNYYRGVVLNHKGSGKMLEFKDDSSV
                     ITIENIIFNGNADTTYAIYINDDKSTTFFSLNNFAIRGTTNREMSGIRFGQGYAISLS
                     NFELENLNVALVTERNNVNWLTPISIGGNSKSYIIRCNKVFSFQTGSGIHFNQVLMEA
                     CDLLGDITTPESSTTGSMKIYFSQCYIENIGTDDNGYKCTITGTNNMNPTVVFSECDF
                     YAAKQQMFTITKGYLTFNKCTGLDLRDGKVDGSTIIGDNNQNYYTAYSIAYNDYKANY
                     TELYNRHITNNNHATVEKRVLGLPDLYDSYVGGGAITELVTVSNIAASELTQDAVIKI
                     PILQVPTQSATMFKATVFLQGLSSSAQNSVINGRIDEVYQGIGLNLGESLIQSTNKYK
                     SNDRFTVVYKQSVTNSLYTLYIEVTVAEKMTTDIRITSHFEFSSVRYVLNTPKYWGLT
                     TVRPTLDASMVGFRYRDVNLTKWIKWNGTAWVNLDGTTL"
     gene            16126..17943
                     /locus_tag="LOC_3_85"
     CDS             17952..19079
                     /locus_tag="LOC_3_84"
                     /product="Hypothetical protein"
                     /protein_id="LOC_3_84"
                     /translation="MKDIQQLIKKNSQEGRYEDIFPKTFIDAVLDKESGVTLTDILAM
                     FNMLFLSYNGSRSQTRLQVPSSLRREGLWVTYVLYDKTVVTEWYSAEAIDDTTFGDSA
                     NWRDGSNALVGDISISSDGYWVINGEVTNIKAQGEAGITPILRVGSNNHLQVSYTNGS
                     SYVDVSSNPVFTQFRVSNNKLEQSVDLGLTWTVASDYIAAWFRFTGTTGSSQADNVGK
                     IQISRDNGATWSDLSGEFTNSLHIKGYVATVGTLPSTAVQGDIYGVGPTYDPSDTEHT
                     NPIYQLYVKNSTGWVDNGKFTSIAAGVVQDTGNSETAVMSQKAVTNSLSSNYKNFRGT
                     TDSRPTLTEDDSGFPFYDTTLKKYICWDGNVWTNFDGSALT"
     gene            17952..19079
                     /locus_tag="LOC_3_84"
     CDS             19124..19774
                     /locus_tag="LOC_3_83"
                     /product="Hypothetical protein"
                     /protein_id="LOC_3_83"
                     /translation="MSDLFLICLHNNIREEDMKKYIIILILILIGAVAYLSYQNKQLT
                     TKYETSIENVKAYDAQLSGLEGDNRVLKLTVEQLNYFNDSIIKKMKVVQKELGIKDKR
                     LQQLQYEASHAQRNDTITLTDTIFRNDFSLDTIVGDKWFKTNLHLKFPSTIALSPEIE
                     LERYTFINGKRETVNPPKKFFLFRWFQKKHTVVEVNVREMNPYVKNKTQRFIQIIE"
     gene            19124..19774
                     /locus_tag="LOC_3_83"
     CDS             19777..20115
                     /locus_tag="LOC_3_82"
                     /product="Cell wall anchor protein OS=Capnocytophaga sp.
                     H2931 GN=CGC52_07230 PE=4 SV=1"
                     /protein_id="LOC_3_82"
                     /translation="MIESGILITALIGIVTTFTSGFTAWFFARKKYNSEVDNNLINNM
                     KESLDFYKKLSDDNRERLDEVLKRNDNLEEEVKELRQQVMSLMTSICTDLSCQIRKGN
                     YEELLNKKSI"
     gene            19777..20115
                     /locus_tag="LOC_3_82"
     CDS             20117..20479
                     /locus_tag="LOC_3_81"
                     /product="PEGA domain-containing protein (Fragment)
                     OS=Mesotoga prima GN=XD94_1042 PE=4 SV=1"
                     /protein_id="LOC_3_81"
                     /translation="MKRVLNLGKLSRIVEGDPNEVTNDEILVIRDNNNEDRISDIQVR
                     LNGKLTSVLTEKFSFAVFPTPSDATVLINGSTTNPTVVDKNSKVTWSVAKTGYVTQSG
                     TDVAENNIRKNIVLVANP"
     gene            20117..20479
                     /locus_tag="LOC_3_81"
     CDS             20476..20937
                     /locus_tag="LOC_3_80"
                     /product="Uncultured bacterium extrachromosomal DNA
                     RGI00163 OS=uncultured bacterium PE=4 SV=1"
                     /protein_id="LOC_3_80"
                     /translation="MILTLKRTFKGPKYTIGKLYINGVYECDTLEDTDRGLHETQSLL
                     EIQSKKVYGQTAIPYGTYKIDMNTVSPKFKDRSWAKFCGGKLPRLIDVKGYEGVLIHV
                     GNKAEDTLGCILVGENKIKGQVINSTATFQELYSVMLKAKLLGEELSLTIE"
     gene            20476..20937
                     /locus_tag="LOC_3_80"
     CDS             21173..22342
                     /locus_tag="LOC_3_79"
                     /product="Hypothetical protein"
                     /protein_id="LOC_3_79"
                     /translation="MIGELSEDLIMTGDEIDVENLFSDDGGEEETQVTPPAPKEKEDK
                     ENEKTTEEEEINPDDLFDNPESVGSGKDNQEEEEDTQSEKDKGTSPKTNFYSSIASAL
                     KEEGIFPDLDDDTLNGIKTPEDFAEAVEKTVQARLDERQKRIDAALQADVEPDEVRRY
                     EQTLANLDAIKEEYITDETEKGERLRKNLIYQDFRNRGYSEARAKREVEKSFNAGTDI
                     EDAKEALESNREYFSNQYQDLIKEAQEEAKEEQRKIKEEAAQLKKSMLEDKEVFTGIT
                     LDKTTRQKAFENITKPVFKTEDGEYLTAIQKYEMDNPVEFRKYLSVLFTMTDGFKNID
                     GLVKGKVKKEVKQSLRELEHKLSSTARNSSGNPRYVGGVEEDAESYIGKGWDLDV"
     gene            21173..22342
                     /locus_tag="LOC_3_79"
     CDS             22377..23891
                     /locus_tag="LOC_3_78"
                     /product="Putative structural protein OS=Azobacteroides
                     phage ProJPt-Bp1 PE=4 SV=1"
                     /protein_id="LOC_3_78"
                     /translation="MAGKLGKFQMLGFQHWKGLTSDNHLGAIFQQAPQKATNLMVQLL
                     AFYRGKSLDTFLNSFPVREFEDDNEYYWDVIGSSRRNIPLVEARDENGTVVAAGAANV
                     GVGTSPFYLVFPEDWFADGEVIVGNLNQVYPFRILGDARMEGTNAVYKVELMGGNTQG
                     VPAERLQQGERFSIEFAPVEKELSRKVGDVRFTSPVSMRNEWTTIRIQHKVAGNKLNK
                     KLAMGIPMVRNLESGKQVKDTANMWMHYVDWEVELQFDEYKNNAMAWGTSNRNLNGEY
                     MNFGKSGNAIKTGAGIFEQTEVANTMYYNTFSLKLLEDALYELSASKLAMDDRLFVIK
                     TGERGAIQFHKEVLKTVSGWTTFVLDNNSTRVVEKVQSKLHSNALSAGFQFVEYKAPN
                     GVRVRLDVDPFYDDPVRNKILHPNGGVAFSYRYDIWYIGTMDQPNIFKCKIKGDNEYR
                     GYQWGIRNPFTGQKGNPYMSFDEDSAVIHRMATLGVCVLDPTRTMSLIPAILQG"
     gene            22377..23891
                     /locus_tag="LOC_3_78"
     CDS             23963..24955
                     /locus_tag="LOC_3_77"
                     /product="Hypothetical protein"
                     /protein_id="LOC_3_77"
                     /translation="MAKEVSKMVLDDEEIMKETPVIPDVDNLFEEPKTRKTKKQAVTE
                     DNDEPISCLRNERVIVRFVPKQTGLVSNPKHILYGGMAEAAVRWFTLPRLSSGMYVNA
                     LTDKEKAYLEEIMGLEYNALSIYKKVDNFWDNYTVRLTKQDNFLNLADPDDYIKYKIL
                     LANKDYIASSLQELQDRPKMTYQFVIVQEGEEAKTAKKEMNATMQSYMKFGEIQDDAD
                     KLRVIIETIDGRPLAKTTKIEFLHEKINKLIQADPKLFLRVTEDQYLDTKVLIKKAIE
                     EGLISNRGGMLYLKSDGSPLCGDNEEPTLSVAAKFLSAPKRQELKFSLEAKLKE"
     gene            23963..24955
                     /locus_tag="LOC_3_77"
     CDS             24960..25676
                     /locus_tag="LOC_3_76"
                     /product="Hypothetical protein"
                     /protein_id="LOC_3_76"
                     /translation="MNVNEFSNEFDVLYNNIMSNAAPGLNEYEKSVLLTKAQEEIVKN
                     YFEPAGNKYGKGLDDSPKRQIDFSELIKVGQGVLNTSAPTITFDKRAKVYDLPADLFL
                     VINEAVDTNAGTKQIVPISYSDYTRLMSRPYKEPVKYQAWRIITPSINNISVELIVNS
                     NETITDYKVRYIRRPAPIITTNLSSEYGDVTINGVSTISECELNPIIHSEILQRAVEL
                     AKAAYQGDLQASVELGQRSE"
     gene            24960..25676
                     /locus_tag="LOC_3_76"
     CDS             25688..26380
                     /locus_tag="LOC_3_75"
                     /product="Hypothetical protein"
                     /protein_id="LOC_3_75"
                     /translation="MTNKEFSDGFSTLLNSFGITPNITLDEYEKSTFLTNAQEQLIID
                     IYSGRNVIYGKSFEQTEELRRYLSNLVETYETSTKVTGKLGLSKDSVFFEIPQDTWFI
                     TYEVALLKDSRLGCLDGIEASVVPLPQDDLYRAKDNPFRGPSKDRVLRLDIKSDLAEL
                     ISKYNVDKYLMRYISQPTPIILVDLPDGLSINGISTESECELNPVVHRAILERAVQLA
                     IISKTQLTGNKE"
     gene            25688..26380
                     /locus_tag="LOC_3_75"
     CDS             26420..27427
                     /locus_tag="LOC_3_74"
                     /product="Hypothetical protein"
                     /protein_id="LOC_3_74"
                     /translation="MAVFSINQVRQLYVAKALKDSTAALTTAGDIVPKADIAKTTLYF
                     QSMSPAGIVASDKIDIKNVISAKATASKDLAHKLVRYSVTLDADVSATPVAGQNYILR
                     LAFRQYIGLSEEDQYFKYGEVIARSGMTASDFYKKMAISLAKNLENKTESTPLVNIYL
                     NSAATDGTDVPVTATTKESDLNKDDYDKIIIEEAEQPWVLGMMPQAFIPFTPQFLTIT
                     VDGEDRLWGVATVVTPKKTVPDGHLIADLEYFCMGARGDIYRGMGYPNIIKTTYLVDP
                     SAVYDVLDIHYFYTGSNESVQKSEKTITLVAVDDGSHAAMNALIGAINTASGLAIATL
                     S"
     gene            26420..27427
                     /locus_tag="LOC_3_74"
     CDS             27497..28147
                     /locus_tag="LOC_3_73"
                     /product="Hypothetical protein"
                     /protein_id="LOC_3_73"
                     /translation="MIHFNQLNISPDNRFLIIDVSIDNQDYFDDVLLDSIIIDTQDTF
                     VMNGPSDNPLYVYNVEDAYDLTYSLPEQCSCNPVRVKEDESYCFTYGTQQMKNVRLEL
                     SIQDLKVSPCSTMFFVYVKSKGTPSTDTPCGFGKDQILGTVINLQPIYKQTLKYLKEV
                     ECDCNIPKGFIDMILKLKAIELCVRTGNYPQAIKYWNKFFINNNCKSPTSNCGCYG"
     gene            27497..28147
                     /locus_tag="LOC_3_73"
     CDS             28140..28484
                     /locus_tag="LOC_3_72"
                     /product="Hypothetical protein"
                     /protein_id="LOC_3_72"
                     /translation="MDKMLEISEEAITRYFTTLSQFGYKKYSDVDKIIVLFFMEEMLA
                     GEMSYYVTQDDYRNIVNALYCLAGSTCMIDFPMFESYDTLVHSNKRTFVPRITEDSIL
                     RSTEDDNFRVEA"
     gene            28140..28484
                     /locus_tag="LOC_3_72"
     CDS             28586..29266
                     /locus_tag="LOC_3_71"
                     /product="Hypothetical protein"
                     /protein_id="LOC_3_71"
                     /translation="MTYNEVIYMVLDELKLSSDDSFYTKDHIIFLLVKYRSFLLKQRY
                     SDIKKQIPDSDYQSICLDLIEVPAISGEPCEGSSYLRSKNKVPTTMMIGNPRVYPMDF
                     YQGEITYISRDRMRYVGYNKFLRNIIYCSKAPDGYLYFKSWNPQFLHLERIRFSAIFE
                     DAKEASELACPEESGTICRLEDKEFPLEDSLVPPLIELVVKELRGPEFMKKDEDNNAE
                     DNLPDSNR"
     gene            28586..29266
                     /locus_tag="LOC_3_71"
     CDS             29266..29823
                     /locus_tag="LOC_3_70"
                     /product="Hypothetical protein"
                     /protein_id="LOC_3_70"
                     /translation="METLGEFKRRIKKVNQPREYKVRNSLGVYDGYKYYRKNKPDSKE
                     YVLTESQYFSIIRKINLHLVDELLLGHDVRLPKSMGTIEIRKYDRRIRLGKDGKIHTN
                     LPIDWDKTLKLWYEDEEAFKDKTLVRVEENEIFKVYYNRESATYNNNSYYEFLFNKDL
                     KIRLKQRIKEGLIDAPYLERKLRYG"
     gene            29266..29823
                     /locus_tag="LOC_3_70"
     CDS             29816..30526
                     /locus_tag="LOC_3_69"
                     /product="Hypothetical protein"
                     /protein_id="LOC_3_69"
                     /translation="MVNNVSYVNIRVVLDRLLRHPLLTDLNLETAIQYTLDFISAMGL
                     PNVYVDKMETIDIKEYRGELPCDLISINQVRLHKNGMALRAMTDNFNAYPTHDHKEGD
                     WCERGEPSFKTQGRVIFTSIKHEKVDISYKAIMLDDEGLPLIPDNSIFLKALELYIKK
                     EWFTILFDMGKISPAVLNNTQQEYAFKAGQCNNEFVIPSVSEMESITNMLNQMIPRVT
                     EFRRGFKNLGDKEYLRVH"
     gene            29816..30526
                     /locus_tag="LOC_3_69"
     CDS             30537..31172
                     /locus_tag="LOC_3_68"
                     /product="GIY-YIG catalytic domain-containing
                     endonuclease OS=Acanthocystis turfacea Chlorella virus
                     MO0605SPH GN=MO0605SPH_734L PE=4 SV=1"
                     /protein_id="LOC_3_68"
                     /translation="MRNWIVYKHTSPSGKVYIGITNQPANKRWKNGMGYISSPYFFGA
                     IVKYGWINIQHEILFSDLEEEEAKETEKRLIRIYKEQNVSYNITDGGDGVVGIKYSKE
                     HKELLSRTMRVYYNSHRHPLEGFKHSEESKRRMSETQRERWSNPERRKALAQRKSKPI
                     RIISVENNNITHDFPSILVASKLLNVPTTSIGRHLRSGKPYKGYLYKYKDE"
     gene            30537..31172
                     /locus_tag="LOC_3_68"
     CDS             31175..35182
                     /locus_tag="LOC_3_67"
                     /product="Hypothetical protein"
                     /protein_id="LOC_3_67"
                     /translation="MALKKEQHFFKGLQRDLSVSKFNPEYAFDAQNIRITARDNNTLL
                     TVTNERGNKEIPLQSPSGDPVVIDGILLGQNVLNNYVTLFTKGTKDNIYRLENKGTYF
                     ETLLLFSGNLNFSTDYPIENIGVYENDNIQKIYWVDGLNQPRVINIVSDSTTIEEWNN
                     SSFDFIPELKLDETITVTSNLKVASKFPSGVVQYAFTYYNRNGSESNIIYQTPIYYTH
                     ASNRGGSPEEIGSNSFDIVISNPDTNFDYIRIYSIFRTSIDSTPVVRRVADLDVIGSV
                     IRYTDNNTTGSSVDSTLLLYIGGEEIIPHTMTQKDNTLFLGNIHIKTLLFSKEARESV
                     KGSVVFGNNKLLDTGERTNLTYDYKTQLNNNSYQITSFKRGETYRFGVQFQNKKGKWS
                     EVLYIGDSKVDTYPNVDSNNLSGTVKLSLVKPYYTIPKSVLDEAKALGYIKARGMIVV
                     PTNSDRTILCQGVVCPTLWTNLDRESNSPYAVSSWFFRPFVDEANRDDSNDVEANNGT
                     YAQYVDYDSINPVYPDRTTEIGVETLKTLAEGSTEVNDYLVDSSILTFHSPDIEFGDI
                     NTANINLGCQFIGSIALHSGISYRSVLAESTGVQPTLDYGFYNKFPQYERQTVFSTNK
                     GGRLLSSGYHWMGIPLLTNDTQKVYKSNWAWLVSPWQRQGSLINDFRYEGNTYSNLKS
                     NKLGNLRTSYSTYFTLGLTESWVPPAGISNVEIVDSNEVTATSIVRNDESLLYYGNVD
                     KVIPPGSKTEGVGSDIGVVTNSYENIKTINQLYNGESENTTFVDKITIPVLGTVNLKD
                     SERYTNSPVSIKYKSGKHAVFALNKQNGNRVIIPNSNTNHDHTKDSSAIFSTFSTGYS
                     GLWLVELTQTIDEDNRFGGKTEEALLNNRWIVSGDPIDINDSGRIEFLQGDTYLQRYD
                     CLKTYPFTLEDMNTVVEMVSFYCETHINIDGRYDRNRGNVTNLAITPSIFNLYNPIYS
                     QSNNYFTYQYLNEISSLNDFPNSITWTEEKILGNEVDNWTKINVATTLDLDGDKGEVT
                     SLNTYNNEIFCFQRRGLSNILFNSRVQIPTSDGLPIEITNGLKVSGKRYISNTIGCTN
                     KWSIAESPSGLYFIDNETNSLYLFNGEIVSLSDKLGFRQWISAHNVHVDWEPVGYNNY
                     RSFYDKNNNDVYFTYKDHCLCYSELINQFTSFMSYERVPAMFNVSSEFYAFKDGKMWE
                     QFTGDYNMFFGEYKPFSITFVANAEEPNDKIFNTVEFRADSWDGDNLISNKTFDTLDV
                     WNEYQHGTTPLTNILGHPSPLKKKFRVWRANIPRAIVNNRDRIRNTWAYIKLGMNTPN
                     TYRTEFHDAIVHYFA"
     gene            31175..35182
                     /locus_tag="LOC_3_67"
     CDS             35290..37485
                     /locus_tag="LOC_3_66"
                     /product="Hypothetical protein"
                     /protein_id="LOC_3_66"
                     /translation="MAKKKIKRRSNMPSNMFENGGKTWGQQSSGQFSNAFKRENLGSS
                     IGSIGGAIGGMAQTGISNAQIADTSGIESQIEAQKNMTIGASSNEDLLSEWGSWTKVK
                     DDYTWKDVRGGNTGQRLTGTLGAAGQGAATGASVGGPIGAIVGGVVGLGSAIGGWLGG
                     NRKAKRKARRLNREAREANERALSSFETRTNTIDAQNDFNILANFSAYGGPLEFGSGA
                     IGYEFDNRYLNNQEMSAIAKQRLTSLPNSFQALPEMNTYNAFAEGGGIHIKKKNRGKF
                     TEYCGGKVTEACIRRGKNSSNPTTRKRATFAQNARNWNAFGGWLNTQGGDFTNGVTFI
                     DKGGSHEENPYQGIQIGVDPEGAPNLVEQGEVVYDDYVFSDRMEIPDDIRKEYKLRGK
                     TFAKAAKSAQRESEERPNDPLSTKGLQAAMERIATAQEEARQRKEAHREGNEYPSMFA
                     YGGDTNPYGLALEDPMSVGELEALMAQSRETGKTAPEGNNSKRQTWTRYAPIIGSGLA
                     SLSDLFSKPDYGSADMIGGVDLGAETAGYAPIGNYLSYRPLDRDFYINKMNQQAAATR
                     RGLMNTSGGNRLNAQAGILAADYNYGQNMGNLARQAEEYNQQLRERVEAFNRGTNMFN
                     TETGLKASMFNAESRNAAKRARLGQATTAVQMRQAIKDQDAARRSANITNFLQGLGDM
                     GWENEQANWLDTLAKSGVLKMNTRGEYTGGTKAQGGKVRTKKKKGLTYG"
     gene            35290..37485
                     /locus_tag="LOC_3_66"
     CDS             37478..38212
                     /locus_tag="LOC_3_65"
                     /product="GIY-YIG catalytic domain-containing
                     endonuclease OS=Only Syngen Nebraska virus 5 GN=OS5_061L
                     PE=4 SV=1"
                     /protein_id="LOC_3_65"
                     /translation="MANFKGYIYKFTSLIDPSKCYIGKTFHIGSRLNNHLIGRGNTSS
                     FQKALDLYGITSFTFKILYVREAPTIEELNKTLNELEKFSIDKFDSFNNGYNDTKGGL
                     GSLGYSPSDEVKELVSAKLKGHKVSEETRKKLSESHKGFKHSKESIDKMKEAFKNRSK
                     ESELYRKNKLKEHLSSLTREDIMTRASKCKKPIIQYNLDGEFIREWESATDAASFYNI
                     NKVNITKCCLGKNKTSNGYIWKYKEE"
     gene            37478..38212
                     /locus_tag="LOC_3_65"
     CDS             38215..39861
                     /locus_tag="LOC_3_64"
                     /product="Hypothetical protein"
                     /protein_id="LOC_3_64"
                     /translation="MANYSFVSNAKFRPFSYQEMLQPLQAYTQEYNTIQEGIGELGTK
                     ADVFERMANEQTDPQAYAIYKQYSNDLAKQAESLAKQGLTPASRQGLIDMKRRYSSEI
                     VPIEQAYKRRQELIDEQRKLQAQDSTLLFDRPASTLSLDELIANPALSPQSYSGALLS
                     KQVGTAAQNLAKEVRENPRKWRTILGNQYYETIMQKGFRPDEIMQAVQNNPEASPILQ
                     GIVEDAIGSSGIRNWGDENILNRAYEYARQGLWNAVGETQYQTLSNKAYDYAMQERLA
                     QARKKGTKEDVQSPYFRSSGVTKVKDVNVEKKKDDIAFIQGVRNGTINLDETAQRVVG
                     SDPLELYGTRGHLQRTPGKVETYKPNQERISNLMKEYGIRNLDQIEAKLNSDLNKSAM
                     REVTYITSITDPTLISKTIRENAASISRRTDGKSGIYELDSNKKGDMLSYKDIKDYFN
                     EDSQIEYDPNLGIVFTGTNSKGDTKNFLLDPEVVAGETKVYEDGIRRNVIQNQLMLIN
                     QAIENEDVEAQRHYITELMNDIYSRFNSIAKRESNTDSNI"
     gene            38215..39861
                     /locus_tag="LOC_3_64"
     CDS             39864..46817
                     /locus_tag="LOC_3_63"
                     /product="Hypothetical protein"
                     /protein_id="LOC_3_63"
                     /translation="MSIDRTDPTQAGISGLRGLNTNEGKERQFQETGLSSSPAEFKIR
                     QKQNFESPYQEVYREGVGESVYDTGITSLTQLDNLANTRGELQPWYAQIGAGLAKGAV
                     LAGTTFADGILGTIVGLGNAAATGTFSGFWDNPFSNAMQQVNEWSESALPNYYTDAEQ
                     NDPWYENIFSANFIGDKFLKNLGFAVGAAYSGKISAGATSRLLGLNKARQAFKGAVTA
                     SGEALSPNAALQAYREGDLFLDGVRLTEELARDAKKLKMAEPTLKLTGAFSGALGEAR
                     IEAIQNSKDWFELHKQQLDDAQAKVAAQEQEAMLREFPQYSSMQIDPDGNVVETLTPE
                     GQAMLQARVDAKFDYKGGLQKLSEDRAKMGNIDFALNIPLLTVSDAWQFGKFYAGGYN
                     TAKKGSQILRAVAEDGTVSYSAAKPSVLRNALKIASKGVAEGPYEEMGQAVAGKVAGY
                     KYASELNDFYGAKIDPDAESETIDWLQATAKAIQQTYGTVEGWEEGFIGGLTGLVGIP
                     GFRSTRNSEGGFQSPVYLQGGIKEDIQEIRERSEKDDAIVTQLNNRVQSPEFLNYYQS
                     AIRHNTYQKQMDEAADNNDNFEFKNAEHNQLISDVIMFDKAGRINDLYDIIEEAGSIK
                     PEDVEQIRQLTTNQETGTSVYDNMTDAEVIEQIQKQTQETKEAVDNYRKISQDLQVKI
                     GDYFDEDGLEEMTYYFSNIDNLENRFKSVHEDIKDRLQGVLDASMDREFISDSDENKI
                     NRLSDLLNYSPVRLINELADSKEAQSYISLLDKALQADPNKQDIIDEVNDLHKIAERR
                     LDFIDKYDTYLRNPKALAQKQERQRENIIRENERQEIAKTKDAALAATNLNEFREALN
                     NEPDSSKRLQILDELENEGNKMAKDYKEVQMYNSEVSRAIDRQPISPEAKANAQELLR
                     TQHENANNLEEMANPNSVFINNPESLYDENLPDDLNMMNFAEAQYGLLSAMSEVNNDQ
                     RFKARFPSEYLKPVEKTEGTRGTVSKDTTGDSGTPTVPTVNGQDLPVDTYEPPVGNIT
                     PQMVAEENKKANENAPTPQSLDRDAKGKRQYYRPTIPELHINASKDGDFRPFNVVVAE
                     KENLNFDELYNYLRDNRAFSYVNEGNLKAGDELGFMIDPEFNDHTIFIVDKRNNQIVG
                     SLDESQYVVDRYEGLSGLIERVKEEFNQTGKDKKFIATPTTRVSQIMVGRIPYGTEER
                     NMGEIPNVSASSIFGIVKNGVLSTNGRISDDLIIKPMDMSQKEGRMYILIPNAAGKYS
                     PAAVRVKHFNESEYNPEDVTINSTPLYKNIKKSIDALANAFTEEDVNNAVKDLARSLY
                     IGDVHIDYIQGKNGNGIRFTKVQRDANKNEIYDEIDGKRVRREDARTVFLTERWDPNV
                     LYELGGEGVKTQPDTRDSQEVANEIQNILMAFNLPLQVNLGMLNKGGYNNMLLSSGVM
                     TSNIIDASVKSNWFTTDYFDIQGNLQQALNPASVKAEEGRKIQTPVGGTEGAISGTKV
                     TLPYSELFGSIDIYVDLKTNTIRNDQGQDITRMYNTSMQQFFFDLAYIQENYGDAQNG
                     SMMMGGITLLPNGKVLNRNTGQYVTGAASDKFKQKLADRKKTVADSKKVIDQIAENQS
                     KVDKTRTDGEFYYILEDDGEYHEYKRVHSVLGSNWTQSPAQTKALQDLRVNLSKNADN
                     ITQFNNYLKNLSNHYGVDLTAFEGKIDARSRDTIVNIVRDKMSGTNSQRALEAGTSVD
                     SVIRNFFTSSEMPVKPSNMSEQAFNDLVTSLTEIKSNIEARGETFLTNNIVLFNKYEN
                     GNRVAGEVDILSVDANGNFKIYDVKTSRYSFYDFVDRNGRKVNYFKNKSNTQTMSQEQ
                     YYTKQLSAYKNLFESQYHTPITTLAILPFVLEYNKDNVSRVTKEKGILLNYDSSVNVP
                     LVGSVATPEVNNTNSSLPIFNSTFETREPINNVLPDYSMSDSKVGYFLRDGKLHTGYL
                     SPIGKVNGVEVYMTKVPNITKGFGNQPAHVASNDFYAVFPNGNTIALVKNAVLSYSEA
                     EAKNNIKKILEGNPQRVVDMSQESTILYTPSSEPVKIEKPIIPATINQSNASGAQATV
                     AKEQAINQTDEEFDVEFELRQVDDLSRPIWDKDKELAWLNKVLPQLSESERVVVTNGL
                     IRVAKTGALAWGQFSDGIITLSDIAAEGTTYHEAFHAVFHLLTEPTLRDELLQEAKKT
                     YGDLSNSQLEEAMAEGFREYVMSQDTQSLGTKIINFFKELFAKVTNWNSLRPSLTEYY
                     RNINEGHYSNITYKVPSLQEMRNQEGVQSSMDFSSIETETREALEKKGWTEEMWNSIS
                     QEEREQAIRCS"
     gene            39864..46817
                     /locus_tag="LOC_3_63"
     CDS             complement(46898..47089)
                     /locus_tag="LOC_3_62"
                     /product="Hypothetical protein"
                     /protein_id="LOC_3_62"
                     /translation="MSDFKTRLVEEQVQLEEKLNKLDSFILNDNFNKIDNVQKALLKV
                     QATAMNTYNQCLKERLERL"
     gene            complement(46898..47089)
                     /locus_tag="LOC_3_62"
     CDS             complement(47105..51154)
                     /locus_tag="LOC_3_61"
                     /product="Hypothetical protein"
                     /protein_id="LOC_3_61"
                     /translation="MAKKCAIIPQVRNSKNEVVSSRLFKDLLAYAPNRQEATRIYLIT
                     KSSDFITNWNPRLQMDENGEPTLSSLLKKTNLRSIIDEQKILKNLNEEIGHYHKTGRA
                     KLYLNNDENYRMLVQKAIQFNTQSEFREDYVASVEKVWDNESNRVYISPFVRVRNKMN
                     SLEANNMQYNYTLNNRLREILAANGIGIGALTDLEQRRGVAGVTDFSQARDAATGIIE
                     LIRLADGIKGERALPEEFAHFAIEAMGDNPLINRLVNHLANNSLVGEILGDDYNTYDS
                     LYKGDESKLAREAAGKLLAKHLLQSEPIPSSSYKSLLERFINAVKNFFRGLGASQFQK
                     AMLEAESSFSKLAGDILTGQMDEAISVENIATSEAFYSTTERVDRDKTLLKKIIDNEL
                     KRLKIYEKRNPNSQFSANQRLLIDRLELELADNSEIEGIYMFLDNALEELRKVSNRLE
                     VLRNTPATNLNERAGVLRDIRNYMYSYKRIADSVREALREEEKSTDNRYGQRVRVALD
                     NVTTMLNDLAVDYNTISMPLFVDFIKPFVGDNLVVPFGKYKGKTLNAEELVKVADEDI
                     SFFDRWLDSMADSSDYMLKIMDQAVKKSKEQARLKTIDIQKELQAATIKLEQAGVKDT
                     EWMFERDSKGNLSGNYISEINHALFRERMRTMFQSLNEKYGRNPVGENADKYNEERQN
                     WFNANMETVDGVRQPKKSIYESMEFRRLNKAQRDYYTTVMDIKAKLDALLPDKYTKLN
                     SAVKIRKDLVERVKSSESVKSGAQQVWESIKDNFIRRTDDTDFGEKATVKDFEDREVQ
                     MLPIYFTKLKKGESANDLSTDIVGTMTAYAAMANDFDEMNKVIDVLEVGRDMLRERQV
                     TQTEGGKPMVEKFKAVGRKVESKLTKTGDKSRFMERLNDFFEMQVYGRYMADEGTFGK
                     TNIDKGKVANFINRMTSMNNLALNILSGISNVATGKVMMRIESFSGEFFNEKNTLKAD
                     RTYGKELPAFLAQLGDRVKTNKLALWDELFNVMQEYEQDTREVNFDRKTWFSRMFGTS
                     ALFFMNNAGEHWMQNRTSLALADAYKMKAPNGKLVSLWDAFEVVPLDSSNKKLGAKLQ
                     LKQGYTKADGSAFTQEDIIKFSRKSAAINQRMHGIYNKADRSAVQRLAIGRLGMMFRK
                     WIKPSLNRRFKSATYNYDLEAWTEGYYLTTGRFMNALFQDLRKAQFDIASKWNEMTPT
                     EQSNVKRALTEVAHFLAVAAAIGLIEWSDDRDRPWLVKMIEYQLRRLYTELGALTPTP
                     EMVGEGLRILKSPAAGVNTVEKTLNLINLMNPMNYETFNGEDAILKSGPYKDKSKAQQ
                     SLLKSPLAPMYNTVMRGIFIEDQIPFFKQ"
     gene            complement(47105..51154)
                     /locus_tag="LOC_3_61"
     CDS             complement(51157..58842)
                     /locus_tag="LOC_3_60"
                     /product="Hypothetical protein"
                     /protein_id="LOC_3_60"
                     /translation="MSKRCITTNSTIEELAAKLQGETIESVKGLVELWQDKNNKDWDT
                     YPTASELNNFRAELRKNPPQPSVQSYSGDITPSKDVIFVFGSNPEGRHGAGAAKVARD
                     KFGAIYGQGEGLQGSAYALPTKDLRVQENRGLKSISPSQITENIRKMYQVALNNPNKK
                     FMVAYRNIGDKISLNGYSGNEMIDMFLNAGEIPSNVYFSSEWVSTGKFNKGFNPIEML
                     DKALSSSFEAPIISTVEEQAKVDLDFDPRTRRDRVSLIARFFSNEIDTALQEHNDTLN
                     KRIADAEKEGDVLAVNELKEELATLDRFKIIKLYTPAGLFSRVRDYFNNYILDSEENR
                     IQSELNIINSMKGSERYSDEQKYEAAKKKALYKTNAYQKVVDNFKPLAEEASTILIAT
                     EGIRIDPNYIAPKDANLNNDTPEGDSAVDTQADDFVKDEAFKDGWMTNYRKVSSHESL
                     SQEVRKVIREIPQLDYRGKYDKDDLGNLRFLDADYVHATLIDKLRDMITSDDMLPLLE
                     TLGNTKPWTKQIVKKLQAEPKLFSQFYQDFRKDFMPYWIQKKKLQADGTFKMETIAIN
                     KPEGVYYLLDEWRDNYENGNLLDDDSIYDKNGDLNLENAENGLKWTEALNNRFTNLST
                     EQRLELLQDEKVWKTLNKLLNMIGINANQGVLLDALTNIKQYEGGTATDPIMLLLPQL
                     NIIFSGVKKGEVKSETLEDGTEKRGDLINTFGSAYNSIAMMLAEVTEDAIESSVREND
                     KSYYSHVTPNYLGKLIKQLKNVMGNEARFKEFVENEFGQYEWFYKDGRWRNDWIEQLV
                     NNPEMRRGLSHKVLLNSDKVAYQNWDDLDYTLVLLTEYFGDPDNSKSDIQWANYHVPI
                     LSDSPSAEFIRFRKYDNHSIIGEDGEYMKYDDIILDRMVDLVNQEVDRIALVNQRDVE
                     YQKGNPNIAPIANYDIIRDEEGKVKSKGGSEFKFLTALNDVRYDNGETFLDRFQRIQN
                     EGTGAELREFIRESVREALDNEFEQTYREWAKAGLLEELPNGKYKYLGVIGVNAGQSS
                     YNRNTATSLNNAKKALEGMWTTEMDILLRDYNNNNPVDDRRATTLFESIKDLLREKMV
                     RGEITAKEMDSINRNLVIRNNAKAKLREYFWNSKFATSQIIELTTTDLAFYKNIEDFQ
                     KRYKEVHAPALRLNTNSKYGRKEERTIYLKDDEIVSSALDDIATVLDERVKKGEMSKR
                     DRDLILNKFREVNVADAQAYRSLSSYRAILDMSGQWTDNMQRAFDNFQNGKWDMADFN
                     IIWQTKKPYVYTQVNNMSGVQGHTGIKTPVQHKNSEFLLMAMHQLVSGPLGKSGKLVA
                     INEFMEENGIDVVQFESTTKVGKQGVIDLNSVNTKEDVKAVLKNATTQNGVENPNVVH
                     KVSYEDYGIQTATPEHAIDAVQLVGTQIRKLITADISPDVKIDVNGREMSKQEWLDMY
                     NAVNTENIIQAFADVNEIFKDARQVEKILLEELRGNQRYGIDMIRACTLNEKGQFNIP
                     LFDPVQSQRVQTLLNSIIKSRITKQKIRGGALIQVSDYGLTDELKIVFEGEGENKRIK
                     YLEVYMPAYSRKFYEPLMKAGTHELDVNKLPDSLRKLIGYRVPTEDKYSMAPLYIKGF
                     LPQQNGSAIMLPAEITTLSGSDFDVDKLYIMLPEFKITPKYNRRQFVDDLVAQLTQGK
                     AVSPEMLKEYRQSVNRAIDDGRKAPKDSQEYNLWKTYKANREKYRVSSEDKIEKIEYD
                     FSKSPQENSLEARNNLLIDMMWGVLTNADTASKMLNPGGFDYQKKSARIINILQSSRE
                     SELRKELNIPENQSTLSKLQSMDLKKLDKLAEKFKKKLDPLNPRTQVQLHQQNMTGAA
                     LIGIYANHNANHALMQHTELGLDTENGSFLLNGKRLTSLHGLMNDNKEYISRNNAGFL
                     AASVDNVKDPVLASLNQNTFTADASMLLSRLGYNPVEIGLIMSQPIVMDITNTYFRES
                     REGKGKDTIIDEVIENYKKRAAMMEDVTYDNYKSNKFMADELADNIILQKEVEELSDR
                     TQTSDYRKVEFYKKQVAAGYLFKRIMGTADALGQLVQATRADTQGGAAGPTIADTQIK
                     IQKVDDFLTNVVLNENSPLTGADVIMPFSMKGMDIDQIRERLLSSPLPYLQAFFSLGI
                     DQTQEMFSRYFPQFTSSFREVIDGKEGLRGLRQYTKTGKLNAKTLNNIYNDLLAYIMS
                     KTSFFGQEANLRADDKVTTSSDKRRDFINNFPDYFNRTLSEHPEIAELEFVKRLRVIR
                     ANQNNPVDTVVFKNVGQLSPTLRERYMRDWQSLLYMGPEAQALALNLFRYSYYRNGFA
                     FGPSTFIHLAPTAIRQSVPEYIDTLRGLLESEDDYSQFIDQYIYNHLDNRQLVPEVPT
                     EASTSFTDEQGDALDMVKITIDTESNSGDKKIIRKREGTGEETTYDFFNYIARRYKGG
                     TIYYRLTQADNVQPNVAVYERIDPLGFKNSFIEYEYGKDVTEMKSVIDKNDRDYTPNV
                     NQDITAYQEADIDYDSMPEYLNYDFSSLTQDIASEAFSQVYGAPLEVNEGKADDINSI
                     SPNTEYEDANNDKICGANTLYEL"
     gene            complement(51157..58842)
                     /locus_tag="LOC_3_60"
     CDS             complement(58983..59609)
                     /locus_tag="LOC_3_59"
                     /product="Hypothetical protein"
                     /protein_id="LOC_3_59"
                     /translation="MKINIKEIAVGDVFSEESHYIVEEIGKDTIKFKHTESGKSVTLG
                     YGYVQDLLNTSDQYDKEVKVTKEDKKDGTPGIRTIFEGIKSSEVFTVVFQKQDKAKTK
                     KQYEAEREAQRQEAVALIDKAKKAKKSMAVAYKEALEHIQNNPIKDFIEGEDRVLRGY
                     KMQFVSRDGKYKCLDMDIERNSKEDGVRLVNINTIKQLIFNGVKYVVE"
     gene            complement(58983..59609)
                     /locus_tag="LOC_3_59"
     CDS             complement(59622..60389)
                     /locus_tag="LOC_3_58"
                     /product="von Willebrand factor type A domain
                     OS=Chlamydia trachomatis GN=ERS095036_00555 PE=4 SV=1"
                     /protein_id="LOC_3_58"
                     /translation="MRTNLIKTKELPKVVEPSTTDGMLDMVIAFDTTGSMSAYINAVK
                     THVKELVPKLFSSNPDLRIGIVAFGDYCDMRSKDNFGKAYQVLDLTNDENKIIKFINE
                     AQDTSGGDGDEFYELVIKKITEETAWREGSTKAVLLIADAAPHKVGYSYKGIISNAQI
                     DWREEAKKASELGIKFDTMTIDPMYVEWYKELSAMTNGVSVPFKNSGKTSQVIEAAAL
                     SRGGTRTKAMYMATMDSVKDDVELNAVYTAYSKEVTD"
     gene            complement(59622..60389)
                     /locus_tag="LOC_3_58"
     CDS             complement(60389..60631)
                     /locus_tag="LOC_3_57"
                     /product="CLUMA_CG020898, isoform A OS=Clunio marinus
                     GN=similar to Zonadhesin PE=4 SV=1"
                     /protein_id="LOC_3_57"
                     /translation="MAFGSKKQAVIAKPSFKERLTGVKSMFKKAHEDASKLNAEMQAD
                     IDSKKQKVKLLEDEIGFISETQKEAQEFMSNLEKFI"
     gene            complement(60389..60631)
                     /locus_tag="LOC_3_57"
     CDS             complement(60651..61136)
                     /locus_tag="LOC_3_56"
                     /product="Thymidylate synthase complementing protein ThyX
                     OS=Bacteroides sp. CAG:633 GN=BN744_02189 PE=4 SV=1"
                     /protein_id="LOC_3_56"
                     /translation="MEFVRHRVFSFAQESTRYCNYSKDKFGNELTFILPPWVDERQLG
                     EQNSQELLIQMGSLSNPTYTQEDLNELYFLFSLASSEVQYFNLINNGWKPQQARAVLP
                     NSLKTELVMTGFASDWEHFFELRDAGSAHPQARELAHPLHMEFLRRNYLVDLYDEANP
                     D"
     gene            complement(60651..61136)
                     /locus_tag="LOC_3_56"
     CDS             complement(61261..62025)
                     /locus_tag="LOC_3_55"
                     /product="TWA4_scaffold00001, whole genome shotgun
                     sequence OS=Lachnospiraceae bacterium TWA4 GN=P261_01401
                     PE=4 SV=1"
                     /protein_id="LOC_3_55"
                     /translation="MRTEIEVGQRFGKWTVIDSTPVYTTGGQRNVKVQCECGKIEYKH
                     WSSLRLGKTTQCLQCSRKERRTPIIIGNTYKYWTVIGEAENFNGQLRYKCKCKCGHEQ
                     YLTASALTNTSRWFQCKHCSNLTNIDNLTIINGKVGDLTLSKFNGIKAKAIVRKIEFN
                     VTIGYLWNLYLTQNRKCAITGDELPNILRASLDRIDSSKGYIEGNVQWVTAQANKCKH
                     ILSMSELYEFAQKVLNHANQQPSQSLTTLKGSETNP"
     gene            complement(61261..62025)
                     /locus_tag="LOC_3_55"
     CDS             complement(62140..62601)
                     /locus_tag="LOC_3_54"
                     /product="Thymidylate synthase OS=Prevotella sp.
                     HMSC077E09 GN=HMPREF2983_12495 PE=4 SV=1"
                     /protein_id="LOC_3_54"
                     /translation="MRLIKPSFSIWDQQEGLEGIYKQIERAGRVCYKSEDKITEDSAK
                     EFVERMIKSGHGAMLEHGTVYLDIPNSAGDYNLVPFFASNPYSRVVIRPLDDKVHNYI
                     TTNFRVMIENFAEEYIPDILQYLCEPTEFHAKRITVHFVCDRGVSHKEFVA"
     gene            complement(62140..62601)
                     /locus_tag="LOC_3_54"
     CDS             complement(62605..63045)
                     /locus_tag="LOC_3_53"
                     /product="Hypothetical protein"
                     /protein_id="LOC_3_53"
                     /translation="MKQFTHREFVRVVVANGFYYDRHNGDHAIYLNEKGRHISIPLKL
                     ESVIARRLIKENNLEIDIKKLKKKRKMDNLPLGASNDPMAPFNEPLDVKHKRFVSVTI
                     SYYDEVELPPDAEEEQINKAFHKKVEDAEFPKEFDIDEVVVIDD"
     gene            complement(62605..63045)
                     /locus_tag="LOC_3_53"
     CDS             complement(63045..63587)
                     /locus_tag="LOC_3_52"
                     /product="His-Xaa-Ser system radical SAM maturase HxsC
                     OS=uncultured Bacteroides sp. GN=SAMEA3545363_05308 PE=4
                     SV=1"
                     /protein_id="LOC_3_52"
                     /translation="MNKKLRLLVTTKCPNKCPMCCNNSWDFSSLPVVDRWNYEEIMIT
                     GGEPLIHTNKVAELIRSIRVISEVYTDIPKVYVYTSIAAWDRVRTILAYADGIVLTPH
                     SQSDIDKFVELNNMMQEVKETKSDFIKGKSLRLNLFADMKLLLPEHIDLSLWNVKEME
                     WVKDCPVPQGEDFRRIKELW"
     gene            complement(63045..63587)
                     /locus_tag="LOC_3_52"
     CDS             complement(63584..63898)
                     /locus_tag="LOC_3_51"
                     /product="Hypothetical protein"
                     /protein_id="LOC_3_51"
                     /translation="MAGQQGIYCAPDITIPNRDRVDVGCAPDGAMQLWVMEYEVTGIG
                     KGCAMCKAINPQEAEMLLKSNGIYNGTPHLYKVTRIEQVIVPPCNGLMAEQVVTYKDV
                     VS"
     gene            complement(63584..63898)
                     /locus_tag="LOC_3_51"
     CDS             complement(63900..64385)
                     /locus_tag="LOC_3_50"
                     /product="Hypothetical protein"
                     /protein_id="LOC_3_50"
                     /translation="MTLNEKIGVILKQHKEGEEFFNALDFMIKGDRSILEDFLSFFMN
                     DAGKKLNLSDIGLIVSGGFGNAIMTMYGDRLTENFREVIVTNGGIRLGNEALIFKDKL
                     LCKNWIFVDDSYYLGRTKAGISVALRKVRPDASIFETYVIYDGSMGRADKVKSMYRYS
                     K"
     gene            complement(63900..64385)
                     /locus_tag="LOC_3_50"
     CDS             complement(64382..64822)
                     /locus_tag="LOC_3_49"
                     /product="Hypothetical protein"
                     /protein_id="LOC_3_49"
                     /translation="MIIAVDFDGTCVTHEFPRVGAEIGAAEVLKELTDKGHKIILFTM
                     RSHQLDGAEETEEFGYGKTKPAKLPSDGLQDAIDWFKKHDIPLFGVNENPTQKDWTSS
                     PKPYAHIYIDDAALGVPLKHSYISDRPYVDWDIVRYYLHAKGIL"
     gene            complement(64382..64822)
                     /locus_tag="LOC_3_49"
     CDS             complement(64819..65262)
                     /locus_tag="LOC_3_48"
                     /product="Predicted kinase OS=Flavobacterium sp. ov086
                     GN=SAMN04487979_13040 PE=4 SV=1"
                     /protein_id="LOC_3_48"
                     /translation="MQVMSKIILCRGIQGSGKTTWAKQWVLEDPEHRVRFNNDDIRNM
                     LGKYWVPSRENLVSDIKKDFMVSAMEFGYDIVIDNMNLNPKEVEYYENLVDSTSGYMN
                     CYSLEYKDFFMPLEVCIERDSKRESPIGEEVIRKTYERYKTIIEG"
     gene            complement(64819..65262)
                     /locus_tag="LOC_3_48"
     CDS             complement(65246..65671)
                     /locus_tag="LOC_3_47"
                     /product="Hypothetical protein"
                     /protein_id="LOC_3_47"
                     /translation="MGMLKVGDKVIYEGEESLYFDVGKCYTVAEIKNTSIYLVDDTKE
                     EHEWSYTKFFKSFSLPNTLQVSQTQEDVRSYNVGQSDYAKHKIQPWDIWLEYNLNPWD
                     ADIVKRILRTKETDSRKLDYEKIIHIAKERIRQIDAGYE"
     gene            complement(65246..65671)
                     /locus_tag="LOC_3_47"
     CDS             complement(65649..65963)
                     /locus_tag="LOC_3_46"
                     /product="Hypothetical protein"
                     /protein_id="LOC_3_46"
                     /translation="MEIWKVLVVTVVVVIALCGLIYTIHLLSCEQKKRIYVYPKTKNQ
                     YYAKGIVKMKDMDSGEWIDAVLYMSLKNGHYYVREKRQFLDKFVTLEDWEESNNGNVK
                     SR"
     gene            complement(65649..65963)
                     /locus_tag="LOC_3_46"
     CDS             complement(65970..68291)
                     /locus_tag="LOC_3_45"
                     /product="DNA polymerase I putative OS=uncultured phage
                     MedDCM-OCT-S04-C148 PE=4 SV=1"
                     /protein_id="LOC_3_45"
                     /translation="MIYVVTQQILPESDKYEIISPQAALHMLKPLRKVGLDTETRGFD
                     PYTKELIMLQLGCYEFQVVIDITTVSLSFFKDYLESDRLFIGWNIKFDLKFLFHQRVV
                     VKQVYDGFLAEKLMYMGFPAGIHSMALKAAGQNYLGVELDKTVRGKVMWAGLSEDVIE
                     YGANDVKYLEKIMDAQEKELQKRGLVTALVYENKSVPWVAYTEYCGVLLDRSKWERKM
                     LLDNFTVKVFEDALSNWVINSAKGENYAYHYLQIEGWDDPDDLEKARKKMKGERCPEA
                     DIKGQKRGYCEAWKVPIDARLSTKYIKEDLQGDLFLGFQSKIQCLINWDSPKQVIPLF
                     KSLGFDLLAKDKDTGEWKDSIEAKVIEPQQDKSTIAYLYLQYKAAKKVTSTYGQNVIN
                     QINEKSGRLHTNFNQLGTDTGRLSSGGKDKSNNIEYLNFQNFPSDSETRACFVAGKGM
                     KWISCDYSGQESRIIADVTNDPAMIDLFNNGCGDIHSLVAKMSYPEIIGNCPIEEVKY
                     KFKHWRSEAKGVEFAINYGGDANTIHGNKGIPLVEANKIYNNYMKGFKGMKVYQDRQR
                     KFVMEHGYIITDFSSGRKAYIYDYDILMGIKARFNQEYWATYKPYKGKENKLLPKQVK
                     NELYQRFARGDNFNSMVGVYHYTTKKAGKDTIREAYVNIADVYVHPVRHFFKRKSASE
                     KQAINYPCQGCGATMFKTASIFLWEYLVEHDLLFKVKLCIPAHDEWNIEVPEEIADEM
                     TEVLKDCMKKAGAFFCRKVELPAEGDKADFWIH"
     gene            complement(65970..68291)
                     /locus_tag="LOC_3_45"
     CDS             complement(68288..68605)
                     /locus_tag="LOC_3_44"
                     /product="Hypothetical protein"
                     /protein_id="LOC_3_44"
                     /translation="MKDLIELKSRGEEHNYLRRLVKPDGSESHTYMLKTSTYTMRSGL
                     TDKKKKFIDPSGGPMIVEGEYLEEAEAVVKSIDYVMGVGYAITFEVTPEEEKELIDAI
                     VNI"
     gene            complement(68288..68605)
                     /locus_tag="LOC_3_44"
     CDS             complement(68602..69114)
                     /locus_tag="LOC_3_43"
                     /product="Aspartyl protease OS=Alistipes timonensis JC136
                     GN=SAMN05444145_10248 PE=4 SV=1"
                     /protein_id="LOC_3_43"
                     /translation="MEFVWKIVAMIVTLACVAIIAGVVNVIMSRRKIDPKVGRISFRE
                     SMDLVELPIVTFMNNGRKLNFLLDTGASYSSINEAALEGLSYEETGESGGHFGIEGTI
                     QESKYVRMNVGYRSQSYEDDFQVVDLSQAFGNIKQEFGINLHGIIGNTFFQKYRYVLN
                     FDELVAYSMV"
     gene            complement(68602..69114)
                     /locus_tag="LOC_3_43"
     CDS             complement(69137..69610)
                     /locus_tag="LOC_3_42"
                     /product="dUTP diphosphatase OS=Clostridium sp. CAG:632
                     GN=BN743_01516 PE=4 SV=1"
                     /protein_id="LOC_3_42"
                     /translation="MKIKVKVKEITSGCFPVRTGGDKSDCFDLCLAEDVTLKKGEVYV
                     AKLGIATELPKGMVAKIYSRSSAPSKLGVTIANGLGFIDTIYNGDTDEWRAPLYAFKA
                     VTIPKGTRVCQFEVKLSQFATVWQKLKWLLLSKPLLEPVDFLGNEGRGGIGSTGK"
     gene            complement(69137..69610)
                     /locus_tag="LOC_3_42"
     CDS             complement(69607..70059)
                     /locus_tag="LOC_3_41"
                     /product="Anaerobic ribonucleoside-triphosphate reductase
                     activating protein OS=Bacteroides sp. CAG:633
                     GN=BN744_02191 PE=4 SV=1"
                     /protein_id="LOC_3_41"
                     /translation="MKYVDTKVVMTEIPDEIALAINISGCPCHCVGCHSSYLAEDIGE
                     DLSIEKLTQLATEADGITCVAFMGGDADPKRVNRLAKWVQDELDLKVAWYSGRDKISD
                     EINLENFDYIKIGHYDEFLGPLNERTTNQRLYKVKHNQLFDITNRFWK"
     gene            complement(69607..70059)
                     /locus_tag="LOC_3_41"
     CDS             complement(70056..72200)
                     /locus_tag="LOC_3_40"
                     /product="Anaerobic ribonucleoside-triphosphate reductase
                     OS=Prevotella sp. P4-51 GN=nrdD PE=4 SV=1"
                     /protein_id="LOC_3_40"
                     /translation="MTVIKRDGSREEFDIQKIINAVDKAFKSVGQLTPLAIIEALHSI
                     VGSSTIIGVEDIQDRVEQVLIQYNCARAAKAYIIYREKHKEARDVRDRLDYMEKYSKS
                     TENAAASSETDANANISMKNVVTLESEVPKVKNRIIQRARMKDKLNELFPEVAKDYEK
                     DLEHHIIYTHDESSSAVPKNYCEAVSLYPLITNGIKDMDGVTPKVANHLSSFCGQFNN
                     LVFLLSAQCKGAVAFGEFFNYFDYFCVKDYGENYHEKEDLYADSEHVQGRKTIGQKIE
                     AAFQTIVYYINQPAQNRGWQSPFTNISYYDKYYWEALFKDFYFPDGTQPSWERVSYLQ
                     KKFMKWFNEERTKAMLTFPVETMALLTDKDGNYVDEEYKDFTAEMHSEGHSFFVYISD
                     NPNGLASCCRLRNEIEENVFSFTNGLTGVRTGSCNVITLNLNRIIQDYCKDHYNGPDR
                     ERWIAEFKEYFIPILERVYKYHIAYKTILYEWEDRGMFNASTAGYITMRDLFCTIGIN
                     GINEAARFLGMEVSYNRDYMEFCRMITGTIGEQNKLHYSKKFKFNTELVPAEGLSSKN
                     YNWDKEDGYWVPSDTKIYNSYFYNAWNPNTSILERFKLHGREFTGLLDGGVGLHCNLE
                     EHLSKEQYLKLMDYASKVGTSYFTYNVPNSECTNESCHFITKHPMNECPKCGSPMRTW
                     TRVVGFLRPIDGYDKGRYWDATQRVYSKGENV"
     gene            complement(70056..72200)
                     /locus_tag="LOC_3_40"
     CDS             complement(72197..72511)
                     /locus_tag="LOC_3_39"
                     /product="Hypothetical protein"
                     /protein_id="LOC_3_39"
                     /translation="MDIQAKLYTYILQECIKRDPYFSEFKIQHYQFIVINRRTIAPIV
                     WEFYGNFGMVDLKDETGKIYRDWRKILTDLNYYLTNPNLKYSKEVMANDCIMEIKNLV
                     PA"
     gene            complement(72197..72511)
                     /locus_tag="LOC_3_39"
     CDS             complement(72744..73394)
                     /locus_tag="LOC_3_38"
                     /product="Intein-containing protein OS=Bacillus sp.
                     B-jedd GN=BN1002_02270 PE=4 SV=1"
                     /protein_id="LOC_3_38"
                     /translation="MRKYNFNEHYFDSINCQEKAYWLGFFAADGYNHTNKGCIEFRLH
                     KQDKEIMEKFKSCIGANNPIGLYKQTYCNLTLYSQHLCDKLSEYGLTQAKTYTLQIPE
                     LDNELMRHFIRGYYDGDGCFSVIKRSDRKSPNSKIYQFNVTGMENPLRKIQEHLIKNV
                     GVVDNGLKHRKSTIAVTIHYNGRNVCKRILDYLYQDAAIYLQRKYNKYVEYCISAE"
     gene            complement(72744..73394)
                     /locus_tag="LOC_3_38"
     CDS             complement(73438..74205)
                     /locus_tag="LOC_3_37"
                     /product="Hypothetical protein"
                     /protein_id="LOC_3_37"
                     /translation="MMKSIKELSWNVTEEEYRKDPAISYSTLSRFEREGWRNLSSLFD
                     KVDSPALLFGSAVDCMLTDGEQAFAERFIVCEFPNLSDNLISITKVLFSKYGDTHRRV
                     DTIDDEVISSVAVANGYYAGDSYKATRIKKVKESCNEYYSLLALAGDKTILSQKDYND
                     VSLCVDELRTNSITKDFFYIDPWRDDIEKVFQLKFKAEWNGIPVRCMFDELIVDHHNK
                     IIYPIDLKTTGYPEEEFQHSFMKWRYEISNLFVNLEI"
     gene            complement(73438..74205)
                     /locus_tag="LOC_3_37"
     CDS             complement(74189..74491)
                     /locus_tag="LOC_3_36"
                     /product="Hypothetical protein"
                     /protein_id="LOC_3_36"
                     /translation="MKAIERMRKLLNSLPKSDITLGEQFIQSRDFESLKDLVDSAIFK
                     TRKNIKSENPKQEYLDVDLTELSNLKAEVDVYLTQLEVPSNEWEEDIEEEYYDEEY"
     gene            complement(74189..74491)
                     /locus_tag="LOC_3_36"
     CDS             complement(74439..75428)
                     /locus_tag="LOC_3_35"
                     /product="HNH homing nuclease OS=Bacillus phage CampHawk
                     GN=CampHawk_145 PE=4 SV=1"
                     /protein_id="LOC_3_35"
                     /translation="MENKKIINATKVRVGEIEYRSQLERSVAKYLEDNNIPFEYEKHK
                     LELIPTQRYNGQTLRSVHYTPDFICGNFIIEAKGFPNDSWSLKKKVIIQNIIEGKLPY
                     EFREVHSIRELKDVINEMNGNKEEWRPVVGFEKLYEVSNMGNVRSIQFHGKKRIRLLS
                     IIKDNRVGYLSVKLRDWENATEGNYLIHRLVAQAFIPNPDNKPQVDHIDTNPSNNKVS
                     NLQWVTPLENQNNPITLDRLRDNLISYNKSQKHKRDIQLSQGHPVIQYSRDMKFIAEF
                     ISINDAANSLNTTACCIKRVCDGDRKFHRNFIFRYKDESHRKNEEIAQQFTQE"
     gene            complement(74439..75428)
                     /locus_tag="LOC_3_35"
     CDS             complement(75418..75948)
                     /locus_tag="LOC_3_34"
                     /product="Hypothetical protein"
                     /protein_id="LOC_3_34"
                     /translation="MKKLIFVKTGKEVEMGNTFAFGMNSAYGFMPFYTVVVCEESIPF
                     LIKEGIIKEVENEEIPTEPYFYIKHLADRIHWNVENLRKYLSNLYTIYPAAVFSIMLR
                     EVAIVLDEKYDNHIENSKEIYVISSLNGEITKVKDLNKIKNFKNFAAFRTLDDALTAK
                     HILKDPMKQLFKRDGK"
     gene            complement(75418..75948)
                     /locus_tag="LOC_3_34"
     CDS             complement(75967..76632)
                     /locus_tag="LOC_3_33"
                     /product="Uracil-DNA glycosylase OS=Chlamydia trachomatis
                     GN=ung_2 PE=3 SV=1"
                     /protein_id="LOC_3_33"
                     /translation="MTFEEYFGGWVRVIDIKELNKVVGQVSLIKRDLLCPAYPDIFKA
                     FNLCPYNNLKVVMIGQDPYPQKDVATGVLFGNKEGTKLSPSLEIVKEACINFEIPHNG
                     IIFDHTLESWAKQGVLMINSALTCEVNKVGSHTMMWRPFMTKLLKNLSEWQTGIIYVL
                     FGEQAKTLKPYINKNTNIILEEKHPAYYARQEERMPSTVFQEVSKLTKEKYGEPIIWF
                     QEY"
     gene            complement(75967..76632)
                     /locus_tag="LOC_3_33"
     CDS             complement(76629..77429)
                     /locus_tag="LOC_3_32"
                     /product="Hypothetical protein"
                     /protein_id="LOC_3_32"
                     /translation="MAISVQLNRQLHDIFLNRGAIQSPDHIKPILAFENHNVFNLFLR
                     VDISGPEIDVPLMCKYKVEEGLLNNYNYPNSLKEMAVALFENSYPQSRRTANSIFKTF
                     QMNNTRDRLMKITTNTGEVYYGGNGYILDKDYNLLILYTLHGVMEDRILHYKTGRIYV
                     NPQVFVSNGIVEKGIIKTVIPAFVQEGIMVDTNNIGVTTQDINTIIRNQNGFVQVIEP
                     LPEIVVADVTDRFIVKPKKPTPSTFSNEAMNDYLLEHLDEVVQMTYIV"
     gene            complement(76629..77429)
                     /locus_tag="LOC_3_32"
     CDS             complement(77429..78319)
                     /locus_tag="LOC_3_31"
                     /product="Thiamine biosynthesis protein ThiF OS=Chlamydia
                     trachomatis GN=ERS095036_03221 PE=4 SV=1"
                     /protein_id="LOC_3_31"
                     /translation="MEDEVLESAINQMVDEHLETVHSGTLQDAPVEIDEQGEALLEAA
                     LAAEEVVIPPNSGSLLVDEATSRFSGAIWYSAIQSKTITLAGVGGIGSYVGFLLARLK
                     PAGLYLYDPDIVEQANMSGQLYGSGDLGQAKVSSLHRMLQVYANYYNSVAYQERFTAE
                     SEATDIMICGFDNMEARKLFFDAWKNRLMAKPEEERGRMLFIDGRLAAEEFQVFAIQG
                     NDERAIVEYKNRWLFSDAAADETICSYKQTTFMANMIASVMVNLFVNFVANECNPIID
                     RDVPFMTQYSADTMYFKVEM"
     gene            complement(77429..78319)
                     /locus_tag="LOC_3_31"
     CDS             complement(78322..79560)
                     /locus_tag="LOC_3_30"
                     /product="Hypothetical protein"
                     /protein_id="LOC_3_30"
                     /translation="MEEKKEVKPVLELVHRQDIFKIVIPAEVEKKIRFLCKNIWDVEW
                     SGVLFYKVEGAFEDKSLTIRCVDLFQMDIGTSTYTEFNVSPDIATYMVDHPELLEEEI
                     YQGLIHSHNNMATFFSGTDTATLSAEGNDMAHFVSLIVNNAGKYTAGVTRKYKCVQTV
                     SEKYTYPTWNGEVREGVETFDIEEEKLEWFNLDIVFEDATDDFETEMMERLKEIKESK
                     KKAITPVYKGGYPQYGNYGKNIAPTKEVGSTFPMDKDKYYGEEGRGWYKANEAKQLPV
                     KQGELPFDQPEEENLDIPYGVVTVDEDIVQSIVRQLVTSSIIISNESAVDVKKWANSM
                     ESLYRRRFGSVKEFEYFASNYVDYLINYTYDGDVMAVINNDDSTMAALLAHDVREELE
                     KLPKNPWLSVYIKLMDDYII"
     gene            complement(78322..79560)
                     /locus_tag="LOC_3_30"
     CDS             complement(79499..80833)
                     /locus_tag="LOC_3_29"
                     /product="Hypothetical protein"
                     /protein_id="LOC_3_29"
                     /translation="MTEEIKKQVHELYDSIMERPNQILQFFQDFFGEGRVDMQGFPTE
                     DGLYTYLSVTPLGTFMEWSNIVDSSAYQNMNKEDRDIINLFWTAEGANNGTVVSDSAL
                     AKYFLPIIKEKIANTMFNGLFILIYFPTVRITNEYDKYVDIKELWLRVPFNWQGKGKG
                     YFGVNRSNYPLNHFKGGYMHSHVSSIPRNNFENFQTPCTGRGPINSSLSTLAIGYDEA
                     IWQLLCLELDRYVRVESIDGVPYHRLENITAPEMGDAKDKFSMQSLRGVVPWNSAFGR
                     EQFKLFIKYLLETKKIRFNYSNGSYGIGMSFIDTVVLISNEFISWYNTEYNKHTFDIS
                     YTDLVSNDIIKECIITNGKVYIPRAVRRGSSDDYQRYVGKKICTFKGREITLTIDGVL
                     SSEEESLNRTRILNLQYIEAIVCSMLRILNYGYGREERSETSAGVSPQTGYI"
     gene            complement(79499..80833)
                     /locus_tag="LOC_3_29"
     CDS             complement(80895..81521)
                     /locus_tag="LOC_3_28"
                     /product="Hypothetical protein"
                     /protein_id="LOC_3_28"
                     /translation="MEFRKVTIINNKTQSQKVIQASTATTLGELKREMREAGIEYEGM
                     TFFEGHLRAELKDDASILPTNIPYKGQVVNDLTFLLTAPEKKIKSGAMSRAEAYNAIK
                     ARGLQDECVKRFGKNFTMCKTQDLIDLLGEGAPVKEKKEVEISKESSIPEGNVAGALE
                     VLLEGLYGSDTIEEATYNRAMAELKGTDYKEPEKMSRSEINKMFDFVH"
     gene            complement(80895..81521)
                     /locus_tag="LOC_3_28"
     CDS             complement(81547..82542)
                     /locus_tag="LOC_3_27"
                     /product="DNA primase (Bacterial type) OS=Chlamydia
                     trachomatis GN=ERS095036_00525 PE=4 SV=1"
                     /protein_id="LOC_3_27"
                     /translation="MAISIGKPNIRLEEILSKVSELDILNYYFGVDKIPTIISSPLRP
                     DKHPSFGFYSIDGQKIHWTDLATKDRGGTFDLLGKYWGESYNDVLAHVWEDLPKITKT
                     NGYSALGKPKIVTTKEYSSNLDLQCKTREWREYDLEYWASFGITLEWLKYADIYPISY
                     KIIIKGENRMVFPADKYAYAYVEYKEGKVTLKIYQPFNQKGYKWSNRHDRSVISLWTK
                     VPEFGDKICICSSMKDALCLWANTGIPALAIQGEGYGISDTAVNELKRRYKEVFILLD
                     NDKAGLIDGEKLSASTGFTNIVLPHFEGGKDVSDLYKTIGDKEQFREIILSLFNR"
     gene            complement(81547..82542)
                     /locus_tag="LOC_3_27"
     CDS             complement(82563..83477)
                     /locus_tag="LOC_3_26"
                     /product="Hypothetical protein"
                     /protein_id="LOC_3_26"
                     /translation="MKNLNKSFMAVKVGKESVEGSFKMYKGMAAFNIVAVNPTKAELE
                     ALTGREIENDPEYVGKTDEGKEQVRVVFYAKTAPDAKLNNGIELLIPISFILTKDYKV
                     GQTSGKCQIIDKFGRTAWATKEEVQSKSIPQYSSGPANISADYRPAWQGEEFLVDFLI
                     QWLNIPNPANYKDGKWIMKEDPSDSEVSLDMAALFKGDVKELKELVTLAAAYTVKGAV
                     GIRTVDNENGTRQYQAVFTRKFAKNAVTDYSRIDAAITEFQNAGGAPNTEFSTQPLHE
                     NVVEATSFTAPDNDPLGAATAPTATPWG"
     gene            complement(82563..83477)
                     /locus_tag="LOC_3_26"
     CDS             complement(83501..83875)
                     /locus_tag="LOC_3_25"
                     /product="Hypothetical protein"
                     /protein_id="LOC_3_25"
                     /translation="MKELSRFELAIVKRTAQNTKSLRTKRDKLVEKIEKAQEELGVIN
                     EAIEGFEAPIKTMTGGFTSEEVLAGIMAVAEATEAAPEGEVSEEVVGEVEVPASEAVA
                     LAEEAAPANPFGEVADEMPFKD"
     gene            complement(83501..83875)
                     /locus_tag="LOC_3_25"
     CDS             complement(83881..84153)
                     /locus_tag="LOC_3_24"
                     /product="Hypothetical protein"
                     /protein_id="LOC_3_24"
                     /translation="MGRDEVVRISRLVAFGGLTEMDVNILLMNYCLEHDKPYYETTVF
                     ITFLLKNGMFESFFMEALGYYEKKYTINKLQSKPNEIGQRQIIFIN"
     gene            complement(83881..84153)
                     /locus_tag="LOC_3_24"
     CDS             complement(84146..84853)
                     /locus_tag="LOC_3_23"
                     /product="Phage ATP/GTP-binding protein OS=Fusobacterium
                     nucleatum subsp. animalis D11 GN=PSAG_01393 PE=4 SV=2"
                     /protein_id="LOC_3_23"
                     /translation="MKALILAKSGFGKSTSIGEIPELGLKGLDPKVTYLISCVNKPLP
                     FRGGGSKYQVTTLKEIGKGNRIITNDAKEVAQIIEMLASPHSPFTNIVLDDMNYISQD
                     FYMKNAMKGGWDTPKQIGYGMGLIFDAINLVPENKNMICLAHYEEYKDKNGDSISYKY
                     KSTGNMVDSYITPEGKFEVVLYGKSSFDSKEKKSIREFVTNDDGVYPAKSPVGMFPLY
                     IPNDLGLVVEKAQEYYG"
     gene            complement(84146..84853)
                     /locus_tag="LOC_3_23"
     CDS             complement(84871..85896)
                     /locus_tag="LOC_3_22"
                     /product="DnaB-like helicase C terminal domain-containing
                     protein OS=Chitinophaga sp. YR573 GN=SAMN05428988_3258
                     PE=4 SV=1"
                     /protein_id="LOC_3_22"
                     /translation="MLVYEPFFYAIEHPDQLRLKILYFTLEMGKEEKFYEFLCHLLFR
                     LDRIRISPTDLKSTSADRPVPQEILDLLASERYVTYIQKFKETIIYIDSERNPTGINK
                     YCRNFALSRGKFHFKKVIMKNEAGLEEEREVIDFYEPDDKDEYVEIILDNYSNLMSES
                     GMNKMQTIEKMSKYFITQRDQFDFNITAIQHQAQAQEGIENQKLNKMMPSSDGLADCK
                     TTTRDANLVLGLYSPFKYGLREYEGYDVTKFKNNIRFMQVIEDRDNGAGGQICPLFFD
                     GAVSTFTELPLPNNKPELERCLEYIETVVRRRTNYTFMNVSIRKARIRKWKMNLHRLI
                     KLITFAD"
     gene            complement(84871..85896)
                     /locus_tag="LOC_3_22"
     CDS             complement(86151..86789)
                     /locus_tag="LOC_3_21"
                     /product="GIY-YIG catalytic domain protein
                     OS=Euryarchaeota archaeon ADurb.Bin023 GN=BWX56_00337
                     PE=4 SV=1"
                     /protein_id="LOC_3_21"
                     /translation="MEKITRDLKVSGIYCIENKLNHKTYIGSSKNLYQRLLKHFALLR
                     HNKHENAHLQSAWNKYGEESFEWFILEFCDKSILTEREQYCLDLLGGEYNITKKVERN
                     ILSKESRIKQGETRRRLHQEGKLDFNFNPVTLYVYDLDGNLLFENPLGLKDTATKLGI
                     SPSSICRVTNGTYQQCKGYRFSYKLEQLSPLEVKSNKQNTKYNNYRHCPTIE"
     gene            complement(86151..86789)
                     /locus_tag="LOC_3_21"
     CDS             complement(87041..87646)
                     /locus_tag="LOC_3_20"
                     /product="Hypothetical protein"
                     /protein_id="LOC_3_20"
                     /translation="MTISLNDKVIKKSGVSLGEVLLMIAIQNNVDFNAAESELKKKGL
                     ISTSYDRETHLPVGLFVTSTGNNVVNNIILDSDKSVGTDDFNQRIEALVPQLQSIYPE
                     GKNFNNQYWRGNKTDIKRKLQTFFKKYGNDYTDEQIINATQAYVSGFNGEYKFMRLLQ
                     YFIWKEEVKDGTKVPISELANYIENEGQTDSLTDNWTTTLV"
     gene            complement(87041..87646)
                     /locus_tag="LOC_3_20"
     CDS             complement(87648..88052)
                     /locus_tag="LOC_3_19"
                     /product="Hypothetical protein"
                     /protein_id="LOC_3_19"
                     /translation="MRNRVKITKASYIVNPEKKVVVCVLECDMQLQKHPAWIDIYPKM
                     WANLPLVDLCGTFKVRAIARCNEEDAFNEEVGKRIAESRAKGKAFATAAKVYREIEKY
                     FLNCAALVNESVEACEQTVKVEEAHVELLIGE"
     gene            complement(87648..88052)
                     /locus_tag="LOC_3_19"
     CDS             complement(88049..89224)
                     /locus_tag="LOC_3_18"
                     /product="Predicted HKD family nuclease OS=Chlamydia
                     trachomatis GN=ERS095036_00519 PE=4 SV=1"
                     /protein_id="LOC_3_18"
                     /translation="MDREQAQEEIMNIRSNSILCELPTSFGKSKIGIDLALRDNPSSI
                     LVVIPRLVLINNWKEEFIKWGLESWLERVYFSTYVGLNKHVEEEWDVVIFDEVQHMSE
                     RCREFVSTMEIHHSIMLSATVTRDMKWELGQLFPDFQCYTVKMKEAIDNEILPDPRVF
                     LIPLELDNTHAVHTVIEHPKAKIVRECLYKDRWQYLKDKSIQVHIKCTELQYVIELGN
                     KIEFWKRQYMRTRNEGVKTKWLFLAGQRLKFLSQLKNPIILSLLEKLKSERVLTFCSS
                     IEQTEILGENCINSKNKESSMVLDMFNHKKLDHITACNMLNEGMNLVDCRVGLYANLN
                     SSDIIIKQRLGRILRHKDPIIIIPYFSGTREEELVEKMLEDYNPELVMKTNLSEIKV"
     gene            complement(88049..89224)
                     /locus_tag="LOC_3_18"
     CDS             complement(89217..89690)
                     /locus_tag="LOC_3_17"
                     /product="Mannosyl-glycoprotein
                     endo-beta-N-acetylglucosaminidase OS=Prevotella sp. BV3P1
                     GN=HMPREF1254_0671 PE=4 SV=1"
                     /protein_id="LOC_3_17"
                     /translation="MKQKVINILMLLLIGGLYGLYYIDYQEEHKEPDKVDVLRLEQPE
                     FLLSEAPDDYLMEALEYYNVKHKNIVYAQAILETGHFRSKVCKEYNNLFGLYNSYKGD
                     YYKFDHWSESVVAYLNYIQYRYKPPDDYYQFLIKIGYAEDPQYVEKLKNIVKRYG"
     gene            complement(89217..89690)
                     /locus_tag="LOC_3_17"
     CDS             complement(89712..90038)
                     /locus_tag="LOC_3_16"
                     /product="Hypothetical protein"
                     /protein_id="LOC_3_16"
                     /translation="MTWFIIGIILTIIIVDIMKDTHFKCYHGMKVVEESEVRIPLWFF
                     IMIILVEQIPVLNILLFLTFLVAYFIFSNMKPEMYLVKYIPSLKGETYVGKIVIKIKK
                     LLCTEI"
     gene            complement(89712..90038)
                     /locus_tag="LOC_3_16"
     CDS             complement(90041..90826)
                     /locus_tag="LOC_3_15"
                     /product="Regulator of protease activity HflC,
                     stomatin/prohibitin superfamily OS=Siphonobacter
                     aquaeclarae GN=SAMN04488090_4210 PE=4 SV=1"
                     /protein_id="LOC_3_15"
                     /translation="MKSKFLIGLLIAFIGMISLSSCERIDAGHEGIKVSLYGDDKGVG
                     EAALVTGRVWYNPFTTEIYEYPTYVRTVDYAPFTVNAQDGSEFTVDPTVSLKIMDGKS
                     PEVFKKYRKQLDDVITGTLLNYVKDAFRIQLNSFTTDYIVSHRDSIEKSIEKHLSEAL
                     HKENFQLEQLTSGLKYPQTIVDAVNAKNKAVQEAMRVQNEVAVAKAEAEKLIVAAKAE
                     KEANQLREQALTPAILEKMWIEKWDGKLPVYGQVPTIFKDISK"
     gene            complement(90041..90826)
                     /locus_tag="LOC_3_15"
     CDS             complement(91063..91161)
                     /locus_tag="LOC_3_14"
                     /product="Hypothetical protein"
                     /protein_id="LOC_3_14"
                     /translation="MGKEENQRIPIEVSSFQEQAGSIKSLMEFTCL"
     gene            complement(91063..91161)
                     /locus_tag="LOC_3_14"
     CDS             complement(91390..91773)
                     /locus_tag="LOC_3_13"
                     /product="Hypothetical protein"
                     /protein_id="LOC_3_13"
                     /translation="MNNEIKVSLSVTLRGSVMYSQEQAKALEEEKVGTGYDTFSVRVE
                     GKKSDGKKDIQTITVKTRKCKPAGQSLNLSMDAYDYMTGKEAPHFVKPRDWEKLTKKQ
                     RLEAHLKRICEELGGVSFTYAVLDN"
     gene            complement(91390..91773)
                     /locus_tag="LOC_3_13"
     CDS             complement(91778..92158)
                     /locus_tag="LOC_3_12"
                     /product="Hypothetical protein"
                     /protein_id="LOC_3_12"
                     /translation="MKNGKSGAESFAESMREKLGLNNPLPKEVMDNLREGVIDLGKKT
                     GDTDAEDVLDNCLIELKRLKDDQSKAIVIAYLLGTLPMDLQKFIAEQQQRIVVGIAAT
                     NLAGEGPEAMLGMLLMGAMLDNKD"
     gene            complement(91778..92158)
                     /locus_tag="LOC_3_12"
     CDS             complement(92727..94148)
                     /locus_tag="LOC_3_11"
                     /product="TROVE domain-containing protein
                     OS=Asticcacaulis sp. AC460 GN=ABAC460_05970 PE=4 SV=1"
                     /protein_id="LOC_3_11"
                     /translation="MCSKLNPNIKPTSKLDTERLAGGSGALAAKQSDVALLRRAVLAN
                     LLWEDVAYMDGIKVAEEIKRLIPLCPAIDVYNIALEARLMQKLRHTPLFIAVEMCKYP
                     EHKLFVADLLPKIITRADMLTDFLALYWKDGKKPICNQAKKGLSAAFHNFNEYKLAKY
                     DRNAAIKLRDVMFLCRPKPNNDYETKLFKKVADRTLTPPETWEVLLSAGEDRKETWTK
                     LIFENKIGGLAMLRNINNMKKADVDRRVIVEGLTKLKSSMLLPLDFLKAERMNPEFSR
                     DIEDAMLESYKNLPKLPGKTLFIVDVSGSMGSLTSGGSQFNRMDQACAMAMLAINQCE
                     DYELVATAGSDALRKQASEHIKYPQKGFGVFKQIMDTRNNIGGGGIFTKQCLDWCKAK
                     FKDVHFDRIIIFSDSQDIDHMYNTSILPEPFGTYNYICDVSANTKGVNYRGRYTAEIS
                     GWSEHFLTYIAALEGLQNKFEEQ"
     gene            complement(92727..94148)
                     /locus_tag="LOC_3_11"
     CDS             complement(94284..94703)
                     /locus_tag="LOC_3_10"
                     /product="Hypothetical protein"
                     /protein_id="LOC_3_10"
                     /translation="MTQFVFEFILVGLVGGLLGIFYRNCLKVEDMIFYWWYVILKKWV
                     KKSEMYCDIDGCHTPNIWHRFLGFIAYPLGFCIYCSTTWITFFLCALWLFNWESLPDW
                     NLIVIGVLAAIGVQHLIVACACRFLIFKHPDLDENNI"
     gene            complement(94284..94703)
                     /locus_tag="LOC_3_10"
     CDS             complement(94728..95225)
                     /locus_tag="LOC_3_9"
                     /product="Hypothetical protein"
                     /protein_id="LOC_3_9"
                     /translation="MGCQTFLPCKYQEMLKKEILINYYMKNFEYYGLFFTEESKTKLK
                     AWLWENDYDFNNDLIKGTLPENWYLDHCTLLHRSQLTWDNSNLHDFLIDKLHEDFKIK
                     VIGIGTSDKAMAFKVNIFPLVSVNKTPHITICTFNGGKPVDSNNITEWKDIKPIIVET
                     KLEKR"
     gene            complement(94728..95225)
                     /locus_tag="LOC_3_9"
     tmRNA           complement(95314..95629)
                     /product="tmRNA"
     gene            complement(95314..95629)
     gene            complement(95845..95916)
     tRNA            complement(95845..95916)
                     /product="tRNA-Arg"
     CDS             complement(96014..96559)
                     /locus_tag="LOC_3_8"
                     /product="HNH endonuclease domain protein
                     OS=Lactobacillus coleohominis 101-4-CHN
                     GN=HMPREF0501_00478 PE=4 SV=1"
                     /protein_id="LOC_3_8"
                     /translation="MDARISPKDEVRVRLSTEVLKYKIMEELKLIRDNYWATKDGRIY
                     STKRNRYLKQRVGPRGYMMVNLSIDGKCKTFTVHRLIASTFIPNPNGFDTVNHKDGNK
                     TNNNVNNLEWTTSSGNTIHAFETGLRVPTYKHGQFSKEDINEIRRLYNVEHLSQYKIA
                     GRYNVSRGNIQQILNGSIYKD"
     gene            complement(96014..96559)
                     /locus_tag="LOC_3_8"
     gene            complement(96502..96572)
     tRNA            complement(96502..96572)
                     /product="tRNA-Arg"
     CDS             complement(96650..96847)
                     /locus_tag="LOC_3_7"
                     /product="Hypothetical protein"
                     /protein_id="LOC_3_7"
                     /translation="MVRTIYVVFTNIRLSDPQVRNMKQYKFLCPYDMVQVGDMIVVYF
                     KNQEDAIKAVKILGESIKDLF"
     gene            complement(96650..96847)
                     /locus_tag="LOC_3_7"
     CDS             complement(96859..97089)
                     /locus_tag="LOC_3_6"
                     /product="Hypothetical protein"
                     /protein_id="LOC_3_6"
                     /translation="MKTFKLTIKGVLLYVTILVTLLYMMGIDSIYDNGYFFHGLILVL
                     ILIGVCYKTISKEELEILTLNKYFNHLDEEFK"
     gene            complement(96859..97089)
                     /locus_tag="LOC_3_6"
     CDS             complement(97086..97187)
                     /locus_tag="LOC_3_5"
                     /product="Hypothetical protein"
                     /protein_id="LOC_3_5"
                     /translation="MEDMINTENVMAVIMVIAFFAWLFMKDQKGAGE"
     gene            complement(97086..97187)
                     /locus_tag="LOC_3_5"
     CDS             complement(97187..97393)
                     /locus_tag="LOC_3_4"
                     /product="Hypothetical protein"
                     /protein_id="LOC_3_4"
                     /translation="MAKNYHKENCSSELRATVTDQLGRTVSLFGTHAFEWSIVIASDN
                     SITMQTFKKGDIARKEFNKYKRKR"
     gene            complement(97187..97393)
                     /locus_tag="LOC_3_4"
     CDS             complement(97396..97737)
                     /locus_tag="LOC_3_3"
                     /product="Hypothetical protein"
                     /protein_id="LOC_3_3"
                     /translation="MEQSNYRRRRTYTPEEDTIIINCVKESPDNISRALRQASQSIGR
                     TYKAVSQHYYKYLTEPNHNNRTNACFMTVGKEQVNVNRKIIREGQFATKQNPTPKPLS
                     KRRRILNILFE"
     gene            complement(97396..97737)
                     /locus_tag="LOC_3_3"
     gene            complement(97768..97857)
     tRNA            complement(97768..97857)
                     /product="tRNA-Leu"
     CDS             complement(98349..98840)
                     /locus_tag="LOC_3_2"
                     /product="NUMOD4 motif protein OS=Lactococcus phage AM5
                     GN=AM5_049 PE=4 SV=1"
                     /protein_id="LOC_3_2"
                     /translation="MENWKVIVEYPSYSISSLGRVKNNTTNKVLKAVPNTFGYLQVRL
                     YKEGQYKVFTIHQLVAAYFLPIPSGDLELNHVDEDKLNNRWDNLEWVQHKDNCNHGTR
                     NVRMANKLSKPVIQCTLDGVEIREFNSATEVERLLGYKQTAISSCCLNKQNTAYGFRW
                     QFK"
     gene            complement(98349..98840)
                     /locus_tag="LOC_3_2"
     CDS             complement(98901..99065)
                     /locus_tag="LOC_3_1"
                     /product="SpoIID/LytB domain protein OS=Acidimicrobium
                     ferrooxidans (strain DSM 10331 / JCM 15462 / NBRC 103882
                     / ICP) GN=Afer_1742 PE=4 SV=1"
                     /protein_id="LOC_3_1"
                     /translation="TNKLFFTFGAKTGAVAVKGIPAHPMVSNVEAPDGSSFWLLHEEG
                     TGGAPVLATF"
     gene            complement(98901..99065)
                     /locus_tag="LOC_3_1"
ORIGIN
        1 AGGATTCTGT TTCACTTGGA TTTTGTCTAC ATGTTGAGCT GCTTTAAACT GTTCAACTGT
       61 CAATGTCTCA CGGAATTTTA ACTGATTGTC CATAATGTAA ATGATTAAAT TGTTAATGAA
      121 TAAATTGTTT AACCATAGGG GGTGGAACCC CACTGGCTAA GTGATGGGGG AGGTGGGGTT
      181 GGTGTATATC CCACTCATTA CTATGAATCA AAAAAAAAAA TTAAAAAAAA AAAATTAAAT
      241 TATTTGGATA GTATCTACTA TATACTTATC TTTGACCAAA AATTAAAAGT ATGAAAGAGA
      301 AGAGTTATAA TTTATTTGGG AGTACTTGGA TAATACAGTT TGTAGATGAA GTAGTTGATG
      361 AAAATGATAA GTGGTTATTT GGAGAAACAG AGAGTCCCTC AAGGGTAATA ACTATTAGCA
      421 CAAAGAAGCC TGATGGTAGT AAACTTTCAA AGGATGAAAT TGAACTTACT GTCCTACATG
      481 AAATAGTACA TTCTATATTC CAAACTGGAC AATATATGAG TTGTGATAAT GATGAACCAT
      541 TAGTAGAATG GACTGCAAGA TGTTTAAAAG CCTTAAAAGA ACAGCATATT ATATAGTCAA
      601 TAGTTAAACT TTCATAAATA ATAGCCCCAG ATTTGGATAT GTCATTTATT TTTTGTATGT
      661 TTGCACCAGA ATTAGAACTA TACATCTAAT TTCTCCTCCA AAGAAGTCCC TTGCAGAAGT
      721 TCAGGCTTTG GAGCTGACAG GGTAGTAATC CACTTCTCCC ATAAATAGGG AGCTTATTAT
      781 AAAGGCTGGT ATGCCTGTGG ATGAGGTGAA AATCCTGCTA AAAAATGCCT TGATTATAAG
      841 TTACAGTAGC ACACCTATGT ATATGAGAAA AGGTTGAGGG TAAAGTGCTC TTGGGGATTA
      901 ACCGCCTGTA ATGAAGTATC ATGGTAGGGG TACTGGAAAC TTTACTCTGG CAGAGAACCA
      961 ATCTGCTCAA GGGATTGTTA TACACTTTAA AAAACAAACA AATATATGAA AAGAGTTATT
     1021 GAAGAAGTTA TAAAGAATGT AAACATTGTC AAGTGTGAAG GTGCTATCTG TGTGTCAGTT
     1081 AATAGTAATG ACAGGAGATA CTATGCACAA GGAGTTAGCT CAAGAATGTT GGATGTAAAG
     1141 AGATATAAGG TATGAATAAA CTAAAAAGTA GTTTGCTTTG GCTGCGGCAG TTACCACAGA
     1201 ATTTGTGTGG TATAATCTAT AGGTCTATAT CTAAAGATAA TAGAATATGT GTTATAGAGA
     1261 ATGATGACTC AAGAAGTGTA GGTGCTAAAG TATATTTACA AAGAGCTAAG GGTGGTGTAA
     1321 CTCTTGGAAA ATATGTGTTT ATTAATCAAG ATTACACTGA CAAGGAAGCA GTTATAAAAT
     1381 ATGAATGTGG TCATGTAAAA CAGAGTAAGA TACTTGGTCC TTTATATTTA TTAGTTATTG
     1441 GTATTCCCTC TATACTACAT GCCTGGCTTA ATAATTATAT TGGATGTTAT TGGAAGAATG
     1501 GAAAATACAA TTATTATCAT TTTTATACTG AAAAATGGGC TAATAAGTTG ATGGGTATTG
     1561 AATCTTGAAT TAAGATTCAA CCCATTATCT TAATTCACTT CTGGAGTATT TTCGTACTAT
     1621 CTTGAAAATA ATTAGTGAAA GATTTGCATA TCTCAAATAT TTGACTTATC TTTGCATCAT
     1681 GATTAGAAGA TAAGAACATT GTTCCATAGT ATAATGGTTA TTACACCTGA TTTTGGCTCA
     1741 AGTAATGTAG GTTCAATTCC TGCTGGAACA ACAATAAATG CCCTGTTGGT GTAATGGAAG
     1801 CACAAGACTC TTCTAAAGTT TTAGATAAGG TTCGAGTCCT TAATGGGGTA CTTTTGAAGG
     1861 TGGAATTTTT TTTTTGTTTC ATGATTTTTA AAGAGTGGAC TATCTGGTCT GTGAAGATAG
     1921 GATAGTCAAA ATGGTGGGTT GGACAAATTG GTTAAGTCAC TGCCCTTTCA AGGCAGTCAT
     1981 TAGGGGTTCA AATCCCCTAC CCATTACAAA ATAGTCTATG TAGCTTAATG GTTAAAGTGC
     2041 TGCACTGTCA ATGCAGAGAA CAGGGTTCAA TTCCCTCATA GACTGCCCTG AACTAAGTCC
     2101 TATCTCAAAG AGTTGAGTAG GCAAATGGAG AGATAACTCA GTGGGACTGG GACTTGTCTT
     2161 GAAAACAAAG TGGTCATTTA TTTGACTGGG GGTCGGGACC TCATTTCTCC GCATTATGGT
     2221 ACAGATATTT AGAAAACAAG GTTGGTGTCT CAACCCTAAT GATAAGATAG TGAATGCTAT
     2281 CTTGAAAAGA TGTGAGATTA ATAATGGTGA GTGTCCCTGT CATAATACAG GAGAGGATAA
     2341 GAAATGTCCA TGTTCTGATT ATAGAGAACA TGATACTTGT CATTGTGGAC TTTATTTGAA
     2401 GCTGGAGGAT TAACCCTAAT GGTAAGGGAA CTGTTTGCTA AACAGTGAGT AGTCTAAAAG
     2461 GATGTATAGG TTCAAATCCT ATATCCTCCG CAATATAGAG TAGTTGGGTA ATTGGTCAAC
     2521 CCCCTGCATT TGGGATGCAG AAATTGGAAG TTCGAGTCTT CTCTACTCTA CAAATGGGTC
     2581 ATGTAGTGTA ATTGGCTAAC ACATCACATT TGCACTGTGA AGTTGGGGTT CAAGTCCCAC
     2641 ATGTATCCAC TGTTTCATGT TTCATAATGT TTGTTTTTTT TTTTTACAGG TATTGGGCAC
     2701 ACCTTAAGTG CCCTACACTG CTCCTTAGTT CAGTGGTTTA GAATAGTTCC CTTACAAGGA
     2761 AAAGGTCATT AGTTCGATTC TAATAGGAGC AACTAAATGG GTTGTTAGCT CAATGGTAGA
     2821 GCAAGAAGCT GTTAACTTCG AGGTTATAAG TTCGAGTCTT ATACTTCCCG CATAATGTAT
     2881 CCTTAGTTTA ATGGTAGAAT GATGGTCTCC AAAACCATAG GTAGTAGTTC GATTCTATTA
     2941 GGGTATGCTT AAATTGGTAC ATCTTCTAAA GGTTAGGAAA CATCCCTGAT AAGGATGCAA
     3001 TCACAGTTCA ATTCTGTGTG TACCAACTCA TATTCTGATA TACTTCAATA GGTAGAAGGC
     3061 TGCTCTCATA AGGCAGTAGT TATAGGTTCA AGTCCTATTA TCAGAACTGT GTGGATAGCT
     3121 TATCTGGTAA AAGTGCTTCA CTGTGAATGA AGAGATAGGG TTCGAGTCCC TGCCACACCC
     3181 TTTTAACTTA TAATGCTGAG GTAGCACAAG TGGTAAATGC AGATGGCTTA TATCCATAAG
     3241 ATAGTGGGTT CAAATCCTAC CCTCAGTACA ATTAAATGCC TCTATAGCTG AATGGTTAAA
     3301 GCTGCTCCCT CTTAAGGAGA AGATTCTAAG TTCGATTCTT AGTGGAGGTA CATATTCCCC
     3361 TATAGCAGAC AGGTGTGGGC AATAGACTTT TAATCTATGA GGTGAGGTTC AATTCCTCAT
     3421 GGGGGAACAA ATATAATGGG TATGTTTGAA AATGCAATAA ATAGTAAGAA ACAAGGAGAT
     3481 ATTGGGATGT GTTATGCAAT AGCTTATTTT TCTAAAATGG GTTATACTGT AAATATCCCA
     3541 ATAACAGACT CTCAAGATTA TGATTTAATC ATAGATAGAG AAGGCAAATT ACTTAAGGTT
     3601 CAAGTAAAGA CTACTAAATT TAAGATTAGA GATGGAGTAT ATCAAGTATC CTTAAAGACA
     3661 TGTGGTGGAA ATAGAAGTGG TCAAACTATA AAGAACTTTA ATGAGAATGG AAGTGATTTA
     3721 CTATTTGTCC TAACAGATGA AGGAACAACA TACTTAATAC CTAAAGAAGA TATACACTCT
     3781 AATACTTGTA TTAACCTTAA TACTACTTTA GAAGAATATA GAGTTTATCT ATAATGGGAG
     3841 TACTGCTCTG ATGGTGGAAG GGCACAGGTC TGTAAAACCT GCACATAAGA AACTCAGTAA
     3901 GTTCGACTCT TACTACTCCC ACTTTTATAA GCAAAGTTAA TTCTCAGACA TGCCATCAGT
     3961 CAAGGGAATC AGCTCATTGC AAGAGCAATA CAAGTTAGCA CTTATAAAGA TGGCAAATGG
     4021 AAACTTAGCA AAGGTGGTCT ATGCGGGGGA CTGAAAATCC TTAGATAATG GTTCAACTCC
     4081 ATTAGTTTCC ACAGCTTATA ATGCCCCTTT GGTGGAATTT GGTAGACACT CTGGATTTAG
     4141 GCTCCAGTGC GAAGTAATAG TAGTGTAAGA GTTCGAGTCT CTTAGGGGGT ACAAAAAAAA
     4201 AAAATATGCA GATTTACTTG CATATATAAA TTATAATACA TATCTTTGTA ACATCAAATT
     4261 AAAACAACAT GATAGATACA TTTGGAGATA ATCTGTTAGA AGGTTTTGAA TATGAATCTC
     4321 CTTCACATGA AGGAAATCAA TTTAAAGACT TTCTATGTGT ACTTGAAGGA TTCAAGACTA
     4381 AGTTTAAGAA TCTTCATTGG TCAGCATATA GTAATTCAAT CCATGTAAGA ATTGATGAAC
     4441 TTATTGATGA AATATCTGAT TATCAAGATA TTCTTGCAGA AGAAGTTCAA GGTATTCAAG
     4501 GACAGCTTGA ACCAAACTTC CTTAAGGGAA CTAACTTTGA TTTCACTTGT CCTCATGAAG
     4561 CAATTGATAA TCTGATAAGT AGAACTGATA CCTTCTACAC TAAATTACCC CAGTCTTCTA
     4621 ACTTTGCTGG AGTTAGAAGT GAATGTGAAG CCTTCATTAC TAATCTTCAC AAGTATAGAT
     4681 ACTTGTTTGA ATTATGTAGA AAGGGTACAA TGGATTAAGA TAGCCTCATA GTCCAATGGT
     4741 CAAGAGACAG TAGATTTAAG CTCTACCCAG TGAGGGTTCG ACTCCCTCTG GGGCTACTAT
     4801 GCTTCTTTGA TATAAAGGTT ATTATGCTTC ACTTGTAATG AAGTTATATA GGTTCGATTC
     4861 CTATAAGAAG CTCAGCAAGT TACTAAAAGC TGCCATTCAT ACAGTGAGAG AGTAACATCC
     4921 TGTGCTACTA TGAATACCTT ATGGTGTAGA TGATAGGAGG TTCCAGCTAA GCTGAGACTG
     4981 GAAAAGTTAG AGTACCAATA GCAAATCTCT AACAAACGCA GGTATAGTAT AAAGGTTAGT
     5041 ACAATAGACT TCCAATCTTT TGGTGAGAGT TCGATTCTCT CTATCTGCTC TTGCAAGTTG
     5101 GTGAAAATAG AAATCACATT AGGCTCATAA CCTAAAGTTC CTGTGCAAGT CAGGGCTTGC
     5161 CCCCAATTAA ACTAAGAAAT ATGAAAGAGG AGAAGACATT AATCACTTGT ATTATAGGCT
     5221 CTACAGTTAG AGAAGTAATC AAGCAAGCTC AAGAGCTTGA AATTAGAAGA GAAGATATAG
     5281 TAAGTATGTT TCCTTTAGGA GGGCAGATTT ACTTAGTATT TTATGAGTAA AAACAACTGG
     5341 CATTATGGAA GAGAAGAAGA CAAAAGAACC TCAGTACAAT GAACCTAAGA TGATGTTGCA
     5401 GCTTGCTGTT TATAGTGCTG TTGGTAAATA CAAGAGTATT AGAAGAGCTA TCAGAAAAGG
     5461 TCATGTAACA TCTTGGGGAG AGGAAGTCCC AAAGAGACCT TTCAATAATA GAAAGAGGAC
     5521 CCTTGGTAGG GAGTTACAGA TTACTAAAGA GAAAATTTAT GGAGAACTTA AGTATAGAAA
     5581 CCAAGCCAGT TGAGCTTGAG ACTCCCAAGG AAGAATATAA TAATATACCA GTTGTATATT
     5641 GTAAACATTG TCTATCATTA GCAATAAGAA ACTCAGATGG CATAGATTAC TGTGACAAAT
     5701 GTGGTGGAAC TGAAACTGGT GAGGCACACA TACATGAATG GGAGAAAATG TATGCACAGA
     5761 AGTATGGAGG AAATTATGTA AACAGATAAT AAAGATGGAA GAGAAGAATA ACATGAAAGT
     5821 TGTAAAGGGA GGCAAAGACA CTCCAGAAGT GAGAAAGCTA AGTTATGAGG AACTGGAGAA
     5881 TACTGCACAT CAGTTGTCTG AACAAAGTAG ACAGTTATAT ATGCAGAATC AGAAGTTGAA
     5941 TCAGGCTTTA CAGGAGTCTA ATCTTGCTAA CTTCTATGAA AGATTGAAGT GGTTATGGAC
     6001 AGTAATTACC TCTACTACAC CTTATATCTC AGAAGAGTTC AAGCAGAAGT GTGGTGCAGA
     6061 ATTTGAAGTA CTAATGACTC AACCTGAACA AGAACCTGAG GAAGAAGTAA AGGAAGGAGA
     6121 ATAAACTATG GCTAAGCAAG TGGATTCAAT AGTTAGGATT CCTTGCAAGG TAGATGGTAA
     6181 GTTCTTTAGA TATTGGTTCG AGTTTCTCAC CCCATTCCAT AATCTCACTG AAAGAGAGAT
     6241 GGATGTCATA ACATCCTTTG TGAAGCAAAG ATATGAGCTT AGTAAGGTTA TAAAGGATAA
     6301 TGAGATACTT GATAAGGTTA CTATGAGTGA AGATACTAAG AAGAAAGTAA GGGAAGAGTG
     6361 TGATATATCT CTTCCTCACT TTCAGGTCAT CATGGGTAAG TTAAGAAAGA ATAAGGTCAT
     6421 CATTGATGGG AAGATAAACC CAAGATACAT TCCATCAGTA GATGAAGAGA ATGGTTCATT
     6481 CAAGATGATG TTATTATTTG ATTTCTCATG ATATACTCAG AAGCAATAAA ACAGGTATCC
     6541 ATAGAACTTG GATTACCACC ACAAGTGGTG AAGGAAGCCT ATGAGTCCTA TTGGACTTTT
     6601 ATTAGGAATA ACATCAAAGC CTTGCCTCTA AAGGAAGACC TAAGCAAAGA GGAGTTTGAT
     6661 AAGTTGAGAA CCAATTTCAA TGTTCCATCA TTAGGTAAAT TATCAGTTAC CTATGATAGG
     6721 TTTATAGGAA TCAAGAAAAG ATTAAAATAT TTAAATAAGC TAAAAGATGA TTACAACAAT
     6781 AAAGAAGGTG AAGCCCATGT TCAATAACAT GGTAGTCACT TTAAATAAAT ATCCTGCTGA
     6841 CCTAAAGACT ACTGGTGGTA TTATAGATAG TACCAGAGCT GGTTCAGTAA AAGAATATCA
     6901 GACAGTAGTA GCTGTTGGAC CAATGGTAAG AGGTATTGAA GTAGGAGATA TAGTATATAT
     6961 CAATCCAAAA AGATATGCAG TAATGCAACA TAAACCCGGC TCATTGCAAG ATGGTGTTAT
     7021 TAAAGATAAT CCTGTAGTAG GATATAAGTT TGACATCATA GAGATTGATG GAGTTGAACA
     7081 CATGATGATT CAAGATGGAG ATGTAAAATT TGTAGCAGAG ATTGAGGAGT TTGAAGAAAA
     7141 TCCAACTATT GTTACAGATA TACCTAAAAT AGAACTTAAC TAATATAAGG CTCTGGCTCT
     7201 TTATGGGGCT GGAGCTTTTT TTTTTAATCT AAAAAGATTA GTCATGAAAT TAGTAAAACT
     7261 TGATAATTAC CAGATAGAGT TTGAGCCTGA GTTACTTCTC TTAAAACCAT TCAAGAGAGT
     7321 GTGGACAATG GATAGAACTA AGGATAAAAA TAAATTTATG GAATTCCTTA CTATTCTTTA
     7381 TTTTGTTTAT GACTCCAGAA GTGAGTTTAA TTATATAACA GATGAGGATG AGAGGATTAA
     7441 AGAAGTATGT TCTCTAAATG GATTTGATAT ACCAAAATTC AATAAGGATG AATTAGATTG
     7501 TATAACAATT TATAAGAAAT CTATTATTAC TACTTCTTCT TTGCTATTGG AAGATACAAG
     7561 AGTAGCCATA GACAATATAA GACAATTTCT CAGAAATGTT GATTTAACAG CTACAGATGA
     7621 TAAGGGTAAG CCTTTATATA CTGTAAACAA TATTACTACT GCTATAAAAC AGATTCCACA
     7681 ATTAGCTAAG GACATAATGG AGACTGAGAA ATTGGTGGCT AAGGAGATTG AAGAAGCAGG
     7741 TAGAGCAAGA GGTAATCAAG GCACAAAGAC ATTAATGGAT GATGGAATAT TAGTATGAAA
     7801 GATATAATAG AAGGACTAAA TGTATGGTGG GAATCTCAAC ATAAGAAAGG TTATTATATA
     7861 CTAAGGACAT ATACTGAATC TGGAGTAGTA AAGGCTATTA AAACACATAA TGTAGAAGTA
     7921 TATTATACTT GTGATAAACA AACCAAATTA GCTTTTTCTT TCAAATATTC TTGTAGAGAA
     7981 GTCACTGAAA GTGGACATAA TAAAACTTTA AATAAACTTA AAGCTCTATT AACATCTTCT
     8041 CTTCTGGAGT ATATTTACTC TTTAAAATAG ATATTTTATG GAATTTAATA TATATCAGTC
     8101 CTCAATAGAG GACTTACACA TTGACAAAGA GAATCAGGAA ATACAGGACC AGTTTTATGA
     8161 GTTTATAAAC AATATCCCAT ATATAAGAAA TCTGATTTCT CCTAACAGAA AATATGCTAA
     8221 AGATTTACCA AGAGACAATG ATAATAAGAT AATTATAGAC TTGACTAATC CTCACATACT
     8281 TGTTGATATG GATTATTTTA GACCTACTGC AATCCATTAT AGTAAAACAG GAAAAGTCTC
     8341 AAGTTTAAGA CCTAACCCCA ATCCTAATAG TGAATATGGA AAATGGATAA GAGAGGAGGT
     8401 TAGAAGGTGT AATGAAGGTT ATATAAGAGA ATCTGATGGA GAATGGATTA CAGGAGACTA
     8461 TTATTTTTTC CTTAATTATT GTCCTATACT ATTATCAAAA ATACAGGAAG GAAGTAAGAA
     8521 GGCTCTTAGA GTTTGGGATT TCCCAGAGGT TTGGGAAGGT CATTACTTGA AGTTTCATTA
     8581 TATAAAGATA GCCAGAGATA ATGGACATCA TGGTGCTGAA TTGGCAAGTA GAAGTAAAGG
     8641 TAAGTCATTC TCATTGGCAG CTATGATTGC CAAGAGGTTT TTATTAGGAG AATCCAAGGA
     8701 GGTTAATAGA GAAGTAAAGA GTCTTGTTAC TGCATATCAG AAGGAGTATC TTACTAAGGA
     8761 TGGAATCCTT AACAAGTTTC AATCCTATAT AGATTTTTGT GCACAAAATA CTCAATTTCC
     8821 AGCAAGAAGA CTAAGAAGTT CTCTTCAAGA TATGAACTGG AAAATGGGTT ATATAGACCT
     8881 TGATACTAAT ACCCAAAAAG GAACATTAAA TGAAGTTATT GGAGTGTCAA GTAAGGATGA
     8941 TGAATCAAAG TTGAGAGGTA AAAGAGGTGT TCTGATTGCT GTAGAGGAAT TTGGTAGTTT
     9001 CCCTAATCTG TTAGGATTGT ATGGAACCTT AAGACCTTCT GTAGAAGAAG GTGATGCAGT
     9061 ATATGGCATA ATTTACTTAC AAGGTACAGC AGGTGATGAT GAATCAGACT TTGCTGCTGC
     9121 TCAAGAATTG ATGTATAATC CTTTAGGTTA TAATATACAG GCTATTCCTA ATGTATATGA
     9181 TAAAGAAGGT CAAGGCAGAA AATACTTCTC TTATTTTTTC CCAGGCTACC TTAACAGGAA
     9241 AGGATGTTAT AATAATAATG GAGTGTCTGA TGTTACAAAA GCTCTTTTGG AGATATTAAA
     9301 GAATAGATAC TTAGTTAAGT ACAATTCAAC AGATATAAAA GCTATAACTA AAGCTATATC
     9361 TGAAATTCCT ATTACTCCTC AGGAAGCTAT TTTAAGGACC AAAGGTAATC TATTCCCTAT
     9421 AACTGCTCTT AATGAGAGAT TAAATCAGCT TGATAATAAT ATAAATGAAT ATGATGATGT
     9481 TTATGTAGGA AATCTTGTAT TCAATAGTAA GAATGAAGTG GAGTTTCTAC CAACAACAGA
     9541 GTTGCCTATT AGAGAATTCC CATTAAAAGA TAATAAAGCA AAGGGGGCTA TAGAAATATT
     9601 CCAGATGCCT GAGAAAGATA GAAATGGTAA AGTGTTTAAT AACAGATATA TAATGGGTAA
     9661 TGACCCTGTT GATGATGATT CTTCAAATAC TTTATCTCTT ACTTCTACCT TTGTTCTTGA
     9721 CTTGTGGACT GATAAGATTG TAGCTGAATA TACAGGTAGA CAAGACTTTG CAGATGATAA
     9781 CTTTGAAATT GTCAGGAAAC TCTGCATATT TTATAATGCA AGATGTCTAT ATGAAAACAA
     9841 CAAAAAGGGA TTATTTGCTT ATTTTAGCAA GATGAATTGT TTATATATGC TCGCAGATAT
     9901 TCCTGAATAT CTTAGGGACA AAGAAATGGT AAAGGGACAA TTGTATGGTA ATAAAAGTAA
     9961 GGGTTATAAT GCTACTCAAT CTATAAATAA TTATGCTAAT ATTCTTATCA GAAATTGGTT
    10021 ACTTAAACCA GTAACAAAGA TAGTTATTGA AGATAATGAA GAAAAAGAAA TCACTGTATC
    10081 TAATCTGTAT AATATAAGGA ATAGGGCACT ATTAAAAGAA CTTATACTCT TCAATCCTGA
    10141 TATAAATGTG GATAGGGTGA GAGCATTAGG AGCTTTAATG CTGTATAGAG AAGAAAAGAT
    10201 TATCCTATAT CAAGGAAACC CTTCAAGAGA CTCAGAAGAA GTACCAAAGG ATTATTTAGG
    10261 GAATGATAAG TTCTTTACTG AGAATTACAG GGTAGTACAA GCCCCTTTCC AGAAACCCAG
    10321 TAAATTTAGT ACAGAAGATG CAATTAGATA AACAAATCAC TTATGTGCTT GACTAAATGA
    10381 ACTTTTTTAC TTACTTTTGC AGATAAAAGA TGATAATTTT ATAACCTATA AGTAAAAATT
    10441 TAATATGGAA ATTGATAAAT CAATCCTATT AACCTATAAG ACAAATACTA CTTATAGGTT
    10501 AATAGATAAT AAAGAAAGGG GGACTTATGG AACTTAATTT CCCAAGACAA ATGCTTCCCT
    10561 TCTCTAAGAA GACAAAGCAA TGGAGGAAGG AGTGTGTTAT CTGGGCTTCA CAGAAAACCT
    10621 TTTTTAATTA CAGCCTTGTA AGAAAATCTG TTATTCATAA AAAAATAAAT TATGATTTAT
    10681 TAAATGGGAG ACTTCATATG AGTGATATGG AGTTGATATT AAATCCTGAC AATATAAAAG
    10741 CTGCCTATAT ACCAGACAGA ATTTCCCACT TCCCAATAAT GAACAGTAAA TTAAATGTAC
    10801 TTAGAGGTGA GGAAAGTAAG AGAGTATTTG ATTTTAAGGT TGTAGTAACT AACCCAAATG
    10861 CTATCTCAGA AATAGAGGAT AATAAGAAGA ATGAGCTATT ACAAAGGCTT CAAGAAATGA
    10921 TAACTGACAC CTCAATATCT GAGGATGAAT ACAATATCAA ACTTGAGAAA CTAAATGACT
    10981 ATTATACCTA TGAATGGCAG GATATAAGAG AGGTAAGAGC AAATGAATTG CTTAACCATT
    11041 ATATCAAGGA ATATGATATT CCTCTTATAT TCAATAATGG TTTCATGGAT GCAATGACAT
    11101 GTGGTGAGGA AATCTATCAA TGTGATATTG TAGGTGGAGA ACCAGTCATT GAGAGAGTGA
    11161 ACCCATTAAA GATTAGGATA TTCAAGTCTG GGTACAGTAA TAAGGTGGAA GATGCTGACA
    11221 TGATAATCCT TGAGGATTAT TGGTCTCCAG GTAGAGTAAT AGATACATAT TATGATGTAT
    11281 TATCTCCAAA GGACATAAAG TATATTGAAA CTATGCCTGA TTACATAGGT CAGGGAGCTG
    11341 TTGACCAGAT GGATAATATT GATGAAAGAT ATGGATTTGT TAATCAGAAT ATGATTGGTG
    11401 ATGAAATAAC TGTTAGAGAT GGAACCTATT TCTTTGACCC AGCTAATCTA TTTACAGAAG
    11461 GTATTGCAAA TTCACTCCTT CCTTATGACT TGGCAGGTAA TCTTAGAGTG CTGAGATTAT
    11521 ACTGGAAATC AAAGAGGAAG ATACTTAAGG TCAAATCTTA TGACCCTGAA ACTGGTGAGG
    11581 AAGAATGGAA CTTCTACCCT GAGAATTATG TAGTAAATAA GGAAGCAGGA GAAGAAGTAC
    11641 AATCATTCTG GGTTAATGAA GCATGGGAAG GAACTATGAT TGGCAATGAA ATATTTGTCA
    11701 ATATGAGACC AAGATTGATT CAATATAACA GGTTGAATAA TCCTTCAAGA TGTCACTTTG
    11761 GTATTGTAGG TTCAATCTAT AATCTTAATG ACAGCAGACC TTTCAGTTTA GTGGATATGA
    11821 TGAAGCCATA TAACTATTTA TATGATGCTA TTCATGATAG ATTAAATAAG GCTATTGCTT
    11881 CAAACTGGGG TTCTATCTTA GAGCTTGACT TATCTAAAGT TCCTAAAGGA TGGGATGTTG
    11941 GTAAGTGGAT GTACTATGCA AGAGTAAACC ATATTGCAGT TATAGATAGT TTCAAGGAAG
    12001 GTACTATAGG AGCCTCTACA GGTAAGCTGG CAGGTGCTCT TAATAATGCT GGAAAGGGAA
    12061 TGATTGAGAC TAATATAGGT AACTATATTC AGCAACAGAT TAACCTTCTT GAGTTTATTA
    12121 AGATGGAAAT GGCTGATGTT GCAGGTATAT CTAAGCAAAG AGAGGGTCAG GTTTCATCAA
    12181 GAGAGACTGT AGGTGGAGTT GAGAGAGCTA CTCTTCAATC AAGTCATATT ACTGAATGGT
    12241 TATTTACTAT TCATGATGAT GTAAAGAAAA GAGCTTTAGA GTGCTTCTTA GAGACTGCAA
    12301 AGGTAGCTTT AAAGGGAAGA AACAAGAAGT TCCAGTATAT ATTATCAGAT ACATCTACAA
    12361 GAGTAATGGA GATTGATGGT GATGAGTTTG CTGAGGCTGA TTATGGTTTA GTTGTAGATA
    12421 ATAGTAATGG AACTCAAGAG CTTCAACAGA AGTTAGATAC TTTGGCTCAG GCTGCATTAC
    12481 AGACTCAAAC TTTATCATTC TCTACTATCA CTAAGCTCTA TACATCTTCA AGTTTAGCTG
    12541 AAAAGCAAAG ACTAATTGAG AAAGATGAAA AACAGATTAG AGAAAGACAA GCACAGGCTC
    12601 AAAAGGAACA ACTTGAAGCT CAACAGCAAA TAGCTGCTAT GCAGCAACAA CAGAAAGAGG
    12661 CAGAACTTCT CCAGAAGGAA GAAGCTAATA TAAGAGATAA TCAGACTAAG ATAATAGTAG
    12721 CTCAGATACA ATCAGAAGGA GGACCAGATG AAGAAGATGG AATTATGATT GATGATTATA
    12781 GTCCAGAGGC TAAAGCTAAT CTTGCTGAGA AGATAAGAGA GTTTGATGAA AAACTTAAAC
    12841 TTGATAAGGA CAAATTGAAG CTGGATAAGA AGAAAGCTGA AACTGATGCA AGTATAAAGA
    12901 GACAAGCTCT AAGAAAGAAA AGTAGTACAA CTAATAAATA AAAGATATGA AGACACTAAG
    12961 AACTTTGAAG ATAAGCCCTA ATGCACCTGA TATTAACTCA GTGTGGCTGT ATAAAGGTAC
    13021 AATGAAGTAC TTTAATAATG GTGAATGGGA GACTATAGGT GGTGGAGCAA CTTCTGTAGA
    13081 TTGGGATGAT ATAACTAATA AACCAGACTT TGCTACAGTA GCTACAAGTG GAAGTTATAA
    13141 TGACTTATCA GACAAACCTA CTATACCTCC AGCTTATACT TTACCTGCTG CAACTACAAG
    13201 TGCAATAGGT GGTGTAAAGA AAGCTACTAA TGTGGGTAAT TTAGCTACTG GAGCTGAATT
    13261 AGCAACAGTA GTTACTCAGG TTAATGCAAT TCTGTCTGCA TTAAAGGTGG CAGATATAAT
    13321 GGTTGAAGAT GCAAACTAAT ATACTATGTT TTTTACACAA GAAGATTATA GAAAAATAGA
    13381 GAAGTGGCTA TTAGCAAATA GTGTTAAAGA TACTGAGTTT GCTGGAGCTT CTCTACCTCT
    13441 TAAAGGTAAT GAGACAGTAG CATTTGTACA AGATGGTAAG AATGTTAATG TACTCTTGAA
    13501 GGATTTGATA GAACAAATCT TTCTATTAGG AGTATCAGAC TTTCTTAATG TTACAGATAA
    13561 GTATGGTGAA TCAAGGATTA GCCTTACTCA AGCTATTCAA CTAATACCTT ATAAGAGTAG
    13621 AAAGATTGGT CAAGTTATTA CCTTTCTTGA TGAAGATGGA GAATGGAAAC TATTTCAATT
    13681 TCAAGGAGAA AGGGTGAATC AATGGAATAA TGCAACTTTA TGGGTTGATT TAATTAAGAG
    13741 AATACAAGGT ATATCTATTA TAGATAGTGA AGATATAACA GCTACTGTAG ATAACTTGAA
    13801 TCAAACTTCC TTAACATTTG CAGATAAGAA CTATAATACT ACTGACTATT CAGGTTTAGG
    13861 TAGAGTGTAT CTTAGAAAGA ATATACAAAG GGTTCAGAAT CCAAATACAG GTATATTCTA
    13921 TAATACTAAT TTGCTTACTC AGCAAATGCT GGTTAAAGAA AATACTATCT ATATTGTGCA
    13981 ATACAGTTAT AGTCTAAATA GGCAAACTAT ATCTATCCCA GAAGGTTCAG TACTGTTATT
    14041 TGAAGGAGGT TCTATAAATG ATGGAACTGT TAATTGTAAT GGTACTACTA TTGTAGGTAA
    14101 GTTTGGTGGA AATGCTACTA TTGCAGGTAC TTATAGTTTC CAAGATGCTC AAGCTGATGA
    14161 AGAGGATATA ACACAGAATC AATCATCTGT TTTGAAGTTC AAGGATAAAG AGTATGATGA
    14221 AGCTAAATTT AGTGGATTAG GTAGAACTTA CTTAAGGAAA AATATAGTGA ATGGGGTTAA
    14281 TATACTAACT CAGAATATGA TTAACAATCC TAATACTATA TACCATATTC AGTATGATTA
    14341 TAACTTAAGT GGTCAGACTA TTACTGTTCC AAATGGATGT GTATTGTTAT TTGAAGGAGG
    14401 TAGTATAAGT AATGGTACAT TAAAAGGTAG TAGTACTATA ATATTAGGTG AAACAAATCA
    14461 TATTTTTATA AACTTAAATG TACTTGGAAC ATGGGGTAAC TCCTTTAAGC TTAGTTACTT
    14521 TAATAAACCA GAACTAAATT ATAATTCATT TATTGATATA CAAAAAGGAA TTAATGCTAT
    14581 AGCCAATACT CCTAATAAGT TTATTATTGA TATAGATTGT TGGGGAAGTA GTTTTGTATT
    14641 TGTTCCTTCA AATACTCATA TATTAATAAA TAGTACTATA ACTAAGACAG CCCCTGAAGG
    14701 AGGATTTAGC ATATTTCCTA AAAATGTTGA TACTGGGGGG TTTGATTCTA TTAAAAATGT
    14761 TATTATTGAA GGTGATGGTA TTTTAGACCA AAATACGAGA AATACAAATG ATGTATCAGC
    14821 TTCATTTATA AGATGCTACC ATGCTTCAAA TATTACTATT AAAAATTTAA CATTTAAAGA
    14881 TTCAGCTAAC TATCATTATA TTGAGTTAGG AGCAGTAGAC AAAGTACTTA TTGATGGATG
    14941 TTCATTTTTA GGTCACAGAT ATGTTACAGA CCCTTCTCTG CCTGCAAAAC AGCATAGAGG
    15001 GGAGTGTATT CAACTTGAAT ACACTGAATC TGATTCATTA GAAATTAAAA AGGATTACTT
    15061 GGAATGTAGA AATGTATCCA TAACTAATTG TTTATTTGAT GGGATGTACC ATTTTGAAAA
    15121 TAATCAGAAA GTTTACGATA CTTATAATAA GACTGCTATT GGTTGCCACT CAGATACAGT
    15181 AGATAGGGTA GAAAGAAATC CACATTTCAA TATAACAATT GCTAATAATA CCTTTGAAAA
    15241 TATACAAGAC TTATGTATAG GGGCAAGGTA TATGAATAAT TCAAAGTTTG TTAATAACAA
    15301 AGCTTTTAAT TTAAAAGGAA TGTTTGTAGG AGGAGCATTT GCAAACCCAG ACTTACTTAA
    15361 AACTTATTAT AATTTTGACA ATTCTGTAAT TAGTGGAAAT GAGGTGTATT ATGATACAAC
    15421 TTTAACAGAA ATTGTTGAAA TTCCAGCTAT AAGTGATATA ACAAGGAAAG TAAGAGGAGC
    15481 TATAGAATTG TATGGGTGTA ATAATACTAT CATAGAAGAT AATAGTATAT ATAATTCCCC
    15541 AATACATGTC TTATATATAG CAAATTCTCC AAATACTACT ATAAAAGGTA ATACTTTTGA
    15601 AGGGTGGAAC ACTATAGATA AGAATAATGG AGCACTTTCA TACAGTGGAA GATGTTTCTT
    15661 TATCGCTGAT GAAAATATAA CAGAAGGAAC AGTAAGAGAT TATACATCAA ATTTATCAAT
    15721 TTCTGGTAAC TTTGTAAGAG ACTCTTATAC AGGCTTAGAA GTAAGAATCT TTTATAGGAA
    15781 TAGAGAGTCT TTAGATACTA CATTGTCTAT AATAGGTAAT GTGGTAGAAG TTCCTAAGGG
    15841 AGTTTGGGAT TTGTATGGTT TCTCTATGTT GGAGAATACT ATAATATTTG ATGACTATTC
    15901 AAGACCTTAT TATCCTCCTG AAGATAAAGG TATATATTTT CTTGAAGACA ATAAATTTAT
    15961 AGTATGGGAT GGAGAATTGT GGAGAAACTC TGATGGTACT TGGATTAATA GAGTAACAAT
    16021 AATCTAACTA AATAAAGTAG TATTTGACAT ATAAGTCAAG TACTACTTTT ACTTGCATAT
    16081 ATGAGAACTT TTACTTATAT TTGCAGATAA TAAAATATAA AATATATGGC AATACAAGAT
    16141 AAATTTAATA AGCCTAATGT TATTTATAAG ATAACTAAGG ATATAGACCT TGAAGGAGGT
    16201 ACTCTTACTA TACCCGCAGG ATGTACACTT GATTTTCAAG GAGGGTCATT TACTAATGGC
    16261 AATATAGTAT TTAATAATAC TAAGCTAATG GGAAGTATAA ATTTCTCCTC AAGTATAACT
    16321 CCCTCAGGAG AAATTGATAT GCCAGAGGTA AATGTTAAAT GGTTTGGTGC TAAAGGTAAC
    16381 GGAGTAACTG ATGATACAAA AGTTCTTAAC TGGGCATTTA ATATTAAAAA TCCTATATTA
    16441 ATTCCTAATG GGATATATAA TATAACTAAT TTGGTATTTG AATCAAATGT GTACTCAAAA
    16501 ATAATTAGAG GAACTGATTT TTACCTAAAT AATTATTATA GAGGGGTAGT ACTTAATCAT
    16561 AAAGGTTCAG GTAAAATGCT TGAATTCAAA GATGATAGTA GTGTTATAAC TATTGAAAAT
    16621 ATTATATTCA ATGGTAATGC TGATACAACT TACGCAATCT ATATAAATGA TGATAAATCA
    16681 ACTACTTTTT TTAGTTTAAA TAATTTTGCG ATAAGAGGTA CTACTAATAG AGAAATGAGT
    16741 GGAATAAGAT TTGGTCAGGG TTATGCAATA AGCTTAAGTA ACTTTGAACT CGAAAATCTT
    16801 AATGTAGCCT TAGTTACAGA AAGAAACAAT GTAAATTGGT TAACACCTAT TTCCATAGGT
    16861 GGAAATTCTA AATCCTATAT AATAAGATGT AATAAAGTAT TCAGTTTTCA AACTGGTTCT
    16921 GGCATTCATT TCAATCAAGT ACTCATGGAA GCTTGTGACT TATTGGGAGA TATAACTACT
    16981 CCTGAATCAA GCACTACTGG TTCTATGAAA ATCTACTTCT CTCAGTGTTA TATTGAAAAT
    17041 ATAGGCACTG ACGATAATGG GTACAAATGT ACTATAACTG GTACTAATAA CATGAATCCC
    17101 ACAGTAGTAT TCAGTGAATG TGATTTCTAT GCAGCAAAAC AACAAATGTT TACCATCACC
    17161 AAAGGTTATC TAACATTTAA TAAATGTACT GGACTCGATT TGAGAGATGG TAAAGTTGAT
    17221 GGTTCTACTA TTATTGGAGA CAATAACCAG AATTACTATA CAGCTTACTC TATAGCCTAT
    17281 AATGATTATA AAGCTAACTA TACTGAACTA TATAACAGGC ATATTACAAA TAATAACCAT
    17341 GCTACTGTAG AAAAGAGAGT TTTGGGTTTA CCAGATTTAT ATGATTCCTA TGTAGGTGGT
    17401 GGTGCAATTA CGGAACTTGT AACAGTCTCA AATATTGCAG CCTCAGAACT TACACAAGAT
    17461 GCTGTCATTA AGATACCTAT ATTGCAAGTA CCAACTCAGT CTGCTACAAT GTTCAAAGCT
    17521 ACAGTATTTC TACAAGGATT AAGTTCCTCT GCTCAAAATA GTGTCATTAA TGGTAGAATT
    17581 GATGAAGTTT ATCAAGGTAT TGGTCTTAAC TTGGGAGAGT CCTTAATCCA ATCTACTAAT
    17641 AAATACAAAT CAAATGATAG ATTTACAGTT GTTTATAAAC AGTCTGTTAC AAATTCTTTA
    17701 TATACTTTAT ATATAGAAGT CACAGTAGCA GAAAAAATGA CTACCGATAT TAGAATTACA
    17761 TCCCATTTTG AATTTAGTTC TGTAAGATAT GTATTAAATA CCCCTAAATA CTGGGGTCTA
    17821 ACAACAGTTA GACCAACCTT AGATGCTTCT ATGGTAGGAT TTAGATATAG AGATGTTAAT
    17881 CTTACAAAAT GGATTAAGTG GAATGGAACA GCTTGGGTTA ATTTAGATGG AACAACTTTA
    17941 TAAGATAAGA TATGAAAGAT ATACAACAAT TAATTAAAAA GAATAGTCAA GAGGGAAGAT
    18001 ATGAAGACAT CTTCCCTAAG ACTTTTATTG ATGCAGTCTT AGATAAGGAA AGTGGGGTAA
    18061 CATTGACAGA TATACTTGCA ATGTTTAATA TGCTATTCTT ATCTTATAAT GGTAGTAGAA
    18121 GTCAAACAAG GCTACAAGTT CCTTCCAGCC TTAGAAGGGA AGGGTTATGG GTTACTTATG
    18181 TCTTATATGA TAAGACAGTA GTTACTGAAT GGTATAGTGC AGAAGCTATT GATGATACTA
    18241 CCTTTGGAGA TAGTGCAAAC TGGAGAGATG GTAGTAATGC ACTTGTAGGT GATATATCTA
    18301 TATCCTCAGA TGGGTATTGG GTAATCAATG GAGAAGTTAC TAACATTAAA GCACAGGGAG
    18361 AAGCTGGTAT TACTCCTATT CTTAGGGTAG GTTCTAATAA TCACTTACAA GTTTCATATA
    18421 CTAATGGTAG TAGCTATGTA GATGTATCCT CTAATCCTGT GTTTACTCAG TTTAGAGTAA
    18481 GCAATAATAA GCTTGAGCAA TCTGTTGACT TAGGTCTTAC TTGGACTGTA GCCTCTGATT
    18541 ATATTGCAGC ATGGTTTAGA TTTACAGGAA CTACTGGTAG CAGCCAAGCT GATAATGTCG
    18601 GTAAGATACA GATTAGTAGA GATAATGGTG CTACATGGTC TGATTTAAGT GGAGAATTTA
    18661 CTAACAGTTT ACATATTAAA GGGTATGTAG CTACTGTAGG TACTCTTCCT TCTACTGCTG
    18721 TTCAAGGTGA TATTTATGGT GTTGGTCCTA CTTATGACCC AAGTGATACT GAACATACTA
    18781 ATCCTATCTA TCAATTATAT GTTAAAAACA GTACTGGATG GGTTGATAAT GGTAAATTTA
    18841 CATCTATAGC TGCTGGTGTA GTTCAAGATA CTGGAAATAG TGAAACTGCG GTAATGAGCC
    18901 AAAAAGCTGT AACTAATTCT TTAAGCTCTA ATTATAAAAA CTTTAGAGGC ACTACAGATA
    18961 GCAGACCTAC TTTAACTGAG GATGATTCAG GATTTCCATT TTATGATACT ACTTTAAAAA
    19021 AGTATATTTG TTGGGATGGA AATGTTTGGA CTAACTTTGA TGGTAGTGCT CTTACTTAAC
    19081 TAATATTTTA GTAGTACAAT CAATAAATCA CTTATACTAT TGTATGAGTG ATTTATTTTT
    19141 AATATGTTTG CATAATAATA TAAGGGAAGA GGATATGAAG AAGTACATAA TAATCCTTAT
    19201 TCTAATATTG ATAGGAGCTG TGGCTTACCT ATCATATCAG AATAAACAAT TGACTACTAA
    19261 GTATGAAACT TCCATTGAGA ATGTTAAAGC CTATGATGCT CAATTGAGTG GACTTGAAGG
    19321 TGATAATAGA GTATTAAAAC TAACAGTTGA ACAGCTTAAT TACTTCAATG ATTCTATCAT
    19381 TAAGAAGATG AAAGTGGTCC AGAAGGAATT AGGAATAAAG GATAAGAGAT TACAGCAGCT
    19441 TCAATATGAA GCAAGTCATG CACAAAGGAA TGATACCATC ACATTGACTG ATACAATCTT
    19501 TAGAAATGAC TTTAGTCTTG ATACTATAGT GGGAGATAAG TGGTTTAAAA CTAATCTTCA
    19561 TTTAAAGTTC CCAAGCACTA TAGCACTTAG TCCTGAGATA GAATTAGAAA GATATACATT
    19621 CATAAATGGT AAAAGGGAGA CTGTGAATCC ACCAAAGAAA TTCTTCTTAT TCAGGTGGTT
    19681 CCAGAAGAAA CATACAGTAG TAGAAGTGAA TGTAAGGGAA ATGAACCCTT ATGTTAAGAA
    19741 CAAAACTCAA AGATTTATAC AAATAATTGA ATAGTTATGA TTGAAAGTGG AATACTTATT
    19801 ACAGCATTGA TAGGTATTGT GACCACATTT ACTTCGGGAT TTACTGCATG GTTCTTTGCA
    19861 AGAAAGAAGT ATAATAGTGA GGTTGACAAT AACCTAATAA ATAACATGAA GGAATCATTG
    19921 GATTTCTATA AGAAATTATC AGATGATAAT AGAGAAAGAC TTGATGAGGT CCTTAAGAGA
    19981 AATGATAATC TTGAGGAGGA AGTCAAAGAA TTAAGGCAAC AGGTGATGTC CTTAATGACA
    20041 AGTATATGTA CTGATTTATC TTGTCAGATA AGGAAGGGGA ATTATGAGGA ATTATTAAAT
    20101 AAAAAGAGTA TATAATATGA AAAGAGTACT TAATCTTGGC AAGCTTTCAA GAATAGTTGA
    20161 AGGAGACCCA AATGAAGTGA CTAATGATGA AATATTGGTT ATTAGAGACA ACAACAATGA
    20221 GGATAGAATA TCTGATATTC AGGTAAGACT TAATGGGAAA CTTACATCTG TTCTTACAGA
    20281 GAAGTTCTCC TTTGCAGTCT TCCCTACTCC AAGTGATGCA ACAGTTTTGA TTAATGGAAG
    20341 TACTACCAAT CCTACTGTAG TAGATAAGAA TTCTAAGGTT ACATGGTCTG TAGCTAAAAC
    20401 AGGTTATGTT ACACAAAGTG GTACTGATGT TGCTGAGAAT AATATTAGAA AGAACATTGT
    20461 TTTAGTTGCT AATCCATGAT ATTAACACTT AAAAGAACAT TCAAAGGACC TAAGTACACA
    20521 ATAGGTAAGC TCTATATAAA TGGTGTTTAT GAGTGTGATA CTTTAGAGGA TACTGACAGA
    20581 GGTCTCCATG AAACACAATC TCTTCTGGAG ATACAGAGTA AGAAGGTCTA TGGACAGACA
    20641 GCAATTCCTT ATGGAACTTA CAAGATTGAT ATGAATACTG TAAGCCCCAA ATTCAAGGAT
    20701 AGGTCATGGG CTAAATTCTG TGGAGGAAAG TTACCCAGAC TTATAGATGT GAAAGGATAT
    20761 GAGGGGGTAC TAATCCATGT TGGTAATAAA GCTGAGGATA CTTTAGGTTG TATCCTTGTT
    20821 GGGGAGAATA AAATAAAAGG GCAAGTTATT AATAGCACAG CTACCTTTCA GGAGTTATAT
    20881 TCAGTTATGC TGAAAGCAAA ACTCCTTGGA GAGGAACTTA GTTTAACAAT AGAATAGGAG
    20941 AGATTATTAT GGCAAAGACT TGCAAATCAG GTGGAAAGAT GCCACCTAAA GGTGGAAAGA
    21001 AACTTACAAA GAAGTAGAAA TGGGAAGGGT GTAGTATTAT TACTATACCC TTATCTTTTG
    21061 GCAGTAAATA AGTAATTTAT TTATAGAGTT GCAAGAGTCT CACTTACTAT GTTGTAGAAG
    21121 TCATAAACTC CTACTATCTT TGCATCAGTT TAATAACTAA AGGAGTAGAA ATATGATAGG
    21181 AGAATTAAGT GAAGACCTCA TTATGACAGG GGATGAAATA GATGTAGAGA ATCTATTTTC
    21241 TGATGATGGG GGTGAAGAAG AAACACAGGT AACTCCACCT GCCCCAAAGG AGAAAGAAGA
    21301 CAAAGAAAAT GAAAAAACTA CTGAGGAAGA AGAGATAAAT CCTGATGATT TATTTGATAA
    21361 TCCAGAGAGC GTAGGTAGTG GAAAAGATAA TCAAGAAGAA GAGGAAGATA CCCAATCTGA
    21421 AAAGGACAAA GGTACTTCTC CCAAAACTAA CTTCTACTCT TCCATTGCCA GTGCCTTGAA
    21481 AGAAGAAGGT ATCTTCCCTG ACCTTGATGA TGATACATTA AATGGTATCA AGACTCCAGA
    21541 AGATTTTGCA GAAGCAGTTG AAAAGACTGT TCAAGCAAGG TTAGATGAAA GACAAAAGAG
    21601 AATTGATGCT GCATTACAAG CTGATGTAGA ACCAGATGAA GTAAGAAGGT ATGAACAAAC
    21661 CCTTGCTAAT TTGGATGCAA TCAAGGAGGA ATATATAACT GATGAAACTG AAAAGGGTGA
    21721 AAGATTGAGA AAGAACTTAA TCTATCAAGA CTTTAGGAAC AGAGGTTATA GTGAAGCCAG
    21781 AGCTAAGAGA GAGGTTGAGA AATCTTTCAA TGCTGGCACA GATATTGAAG ATGCAAAAGA
    21841 GGCATTGGAA AGTAACAGAG AATACTTTAG CAATCAATAT CAGGACTTAA TCAAGGAAGC
    21901 TCAAGAAGAG GCAAAAGAAG AACAAAGGAA AATTAAAGAA GAGGCTGCAC AATTAAAGAA
    21961 ATCAATGCTT GAGGACAAGG AAGTATTTAC AGGTATTACA CTTGACAAGA CTACAAGACA
    22021 AAAAGCATTT GAGAATATTA CTAAGCCTGT CTTTAAAACA GAAGATGGAG AATATTTGAC
    22081 TGCCATTCAG AAATATGAAA TGGATAATCC AGTTGAGTTC AGAAAGTATC TGTCTGTATT
    22141 GTTCACTATG ACTGATGGCT TCAAGAATAT TGATGGTCTT GTAAAAGGTA AAGTAAAGAA
    22201 AGAAGTCAAG CAAAGTCTTA GAGAATTAGA ACATAAACTC AGTAGTACTG CAAGAAATTC
    22261 ATCAGGTAAT CCAAGATATG TTGGAGGAGT TGAGGAAGAT GCTGAGTCTT ATATTGGAAA
    22321 GGGCTGGGAC CTTGATGTCT AAAAACATAT TAACTAACAA AAATAATTAA CAGATTATGG
    22381 CTGGTAAATT AGGTAAATTT CAAATGTTAG GCTTCCAACA CTGGAAGGGT CTGACAAGTG
    22441 ACAACCACCT TGGAGCTATC TTCCAACAAG CACCTCAGAA GGCTACAAAC CTTATGGTGC
    22501 AACTGTTGGC TTTCTATAGA GGAAAGAGCT TGGATACATT CCTTAATTCA TTCCCTGTAA
    22561 GAGAGTTTGA AGATGATAAT GAATACTACT GGGATGTTAT TGGTTCTTCA AGGAGAAACA
    22621 TTCCTCTTGT TGAGGCAAGA GATGAAAATG GTACTGTAGT TGCTGCTGGT GCAGCTAATG
    22681 TGGGAGTTGG TACATCTCCT TTCTATCTGG TATTCCCAGA AGACTGGTTT GCAGATGGTG
    22741 AAGTTATTGT AGGTAACTTG AACCAAGTAT ATCCATTTAG AATCCTTGGT GATGCAAGAA
    22801 TGGAAGGTAC TAATGCAGTG TACAAAGTAG AACTTATGGG TGGTAATACT CAAGGTGTTC
    22861 CTGCTGAAAG ACTGCAACAA GGAGAAAGAT TCTCTATTGA GTTTGCTCCT GTAGAAAAAG
    22921 AACTTTCAAG AAAGGTTGGT GATGTTAGAT TCACTTCTCC TGTAAGCATG AGAAATGAAT
    22981 GGACTACAAT CAGAATCCAA CACAAGGTAG CTGGTAATAA GCTAAACAAG AAACTTGCTA
    23041 TGGGTATTCC TATGGTTAGG AATCTTGAAA GTGGAAAGCA AGTGAAGGAC ACTGCAAATA
    23101 TGTGGATGCA CTATGTAGAT TGGGAAGTAG AACTTCAATT TGATGAGTAC AAGAATAATG
    23161 CTATGGCATG GGGTACTTCA AACAGAAATC TGAATGGTGA ATACATGAAC TTTGGTAAAT
    23221 CAGGTAATGC TATTAAGACT GGTGCTGGTA TCTTTGAACA AACAGAGGTT GCCAATACTA
    23281 TGTACTACAA TACATTCAGC TTGAAGTTAC TTGAAGATGC ACTGTATGAA CTATCAGCTT
    23341 CTAAACTTGC AATGGATGAT AGACTCTTTG TAATCAAGAC TGGTGAAAGA GGTGCTATTC
    23401 AGTTCCATAA GGAAGTATTG AAGACTGTAT CTGGTTGGAC TACATTTGTA CTTGATAATA
    23461 ACTCTACAAG AGTTGTTGAG AAAGTTCAAT CAAAACTTCA CAGCAATGCA CTTAGTGCTG
    23521 GTTTCCAATT TGTTGAATAT AAGGCTCCTA ATGGTGTTAG AGTGAGATTG GATGTTGACC
    23581 CATTCTATGA TGACCCAGTA AGAAATAAGA TTTTACATCC AAATGGTGGT GTAGCTTTCT
    23641 CTTACAGATA TGACATCTGG TATATTGGTA CTATGGACCA ACCTAATATC TTCAAGTGTA
    23701 AGATTAAGGG TGACAATGAG TACAGAGGTT ATCAATGGGG TATTAGAAAT CCTTTCACTG
    23761 GACAAAAGGG TAATCCTTAT ATGTCATTTG ATGAGGACTC TGCTGTAATT CACAGAATGG
    23821 CTACTTTGGG TGTTTGTGTG CTTGACCCAA CAAGAACTAT GTCATTAATT CCTGCAATTC
    23881 TGCAAGGATA AGCATAAATA AAAGGGAGGC AGGTAATTCC TCCTCCCTTT TTCTTTTTTA
    23941 AGATATTAAA TGGAGAAGTA ATATGGCAAA AGAAGTTAGT AAGATGGTTT TGGATGATGA
    24001 AGAGATTATG AAGGAAACAC CAGTTATACC TGATGTGGAT AACCTCTTTG AAGAACCAAA
    24061 GACAAGAAAA ACAAAGAAAC AAGCAGTAAC AGAGGACAAT GATGAACCTA TTAGCTGCCT
    24121 AAGAAATGAA AGAGTTATAG TAAGGTTTGT TCCCAAGCAA ACTGGTTTAG TTTCAAACCC
    24181 TAAGCATATC CTATATGGGG GTATGGCAGA AGCAGCAGTA AGATGGTTTA CTCTACCAAG
    24241 ATTAAGTTCT GGTATGTATG TAAATGCCCT CACTGATAAA GAGAAAGCCT ACCTTGAAGA
    24301 GATAATGGGT CTTGAATATA ATGCTCTATC TATCTATAAG AAGGTAGATA ATTTCTGGGA
    24361 TAATTATACA GTGAGATTAA CTAAGCAAGA TAATTTCTTG AACTTGGCTG ACCCTGATGA
    24421 TTATATCAAA TATAAAATCC TTTTGGCAAA CAAGGACTAT ATTGCATCTT CTCTTCAAGA
    24481 GCTGCAAGAC AGACCTAAAA TGACTTACCA GTTTGTAATT GTACAGGAAG GTGAGGAAGC
    24541 TAAGACTGCT AAGAAGGAAA TGAATGCTAC AATGCAGTCA TACATGAAGT TTGGTGAAAT
    24601 TCAAGATGAT GCTGATAAGC TGAGAGTAAT CATTGAAACT ATTGATGGTA GACCTCTTGC
    24661 TAAGACAACT AAGATTGAAT TCTTACATGA GAAGATTAAC AAGCTAATTC AAGCTGACCC
    24721 AAAACTTTTC TTAAGAGTTA CAGAAGACCA GTATCTTGAT ACTAAAGTTC TGATTAAGAA
    24781 GGCTATTGAA GAAGGTCTAA TTAGTAACAG AGGTGGTATG TTATACCTGA AATCTGATGG
    24841 TTCTCCTCTA TGTGGAGATA ATGAAGAACC TACTTTGAGT GTAGCTGCTA AGTTCTTAAG
    24901 TGCTCCTAAG AGACAGGAAT TGAAGTTCAG TCTGGAAGCA AAGCTAAAAG AATAAAGATA
    24961 TGAATGTTAA TGAATTTTCT AATGAATTTG ATGTACTCTA TAACAACATA ATGAGCAATG
    25021 CTGCTCCAGG GTTAAATGAG TATGAAAAGT CTGTACTGCT TACTAAGGCT CAAGAAGAGA
    25081 TAGTTAAGAA CTATTTTGAA CCAGCAGGTA ATAAGTATGG AAAAGGATTA GATGATTCAC
    25141 CAAAAAGACA AATAGATTTT TCAGAATTAA TAAAGGTAGG GCAAGGAGTA CTTAATACAA
    25201 GTGCTCCTAC TATCACCTTT GATAAGAGAG CTAAGGTATA TGATTTACCT GCTGACTTAT
    25261 TCTTGGTTAT AAATGAGGCT GTTGATACTA ATGCAGGAAC TAAACAGATA GTTCCAATCA
    25321 GTTATTCTGA TTATACAAGG CTTATGTCAA GACCTTACAA GGAACCAGTT AAATATCAGG
    25381 CATGGAGAAT AATTACTCCT TCTATAAACA ATATCTCTGT AGAACTAATA GTGAACAGTA
    25441 ATGAAACTAT TACAGACTAT AAGGTAAGGT ATATAAGAAG ACCTGCTCCA ATTATCACTA
    25501 CTAATCTATC TTCTGAATAT GGTGATGTCA CAATAAATGG TGTAAGCACT ATTTCAGAAT
    25561 GTGAGCTTAA CCCAATTATT CATAGTGAGA TATTACAGAG GGCAGTTGAA TTGGCTAAGG
    25621 CAGCTTACCA AGGAGATTTG CAAGCAAGTG TTGAATTAGG ACAAAGGTCA GAGTAAAAAT
    25681 ATAAAGTATG ACTAATAAAG AATTTTCTGA TGGATTCAGT ACTTTACTTA ACTCATTTGG
    25741 TATCACTCCT AATATAACCC TTGATGAATA TGAGAAATCA ACATTTCTCA CTAATGCTCA
    25801 AGAACAATTG ATTATTGACA TCTACTCTGG AAGGAATGTT ATTTATGGTA AGTCCTTTGA
    25861 ACAGACAGAA GAACTAAGAA GATATTTGAG CAATTTGGTG GAGACCTATG AAACAAGTAC
    25921 TAAGGTTACA GGAAAGCTTG GATTATCAAA AGATTCAGTG TTCTTTGAGA TACCACAAGA
    25981 TACTTGGTTC ATTACTTATG AAGTGGCACT CCTCAAGGAC AGTAGATTAG GTTGCTTAGA
    26041 TGGTATAGAG GCAAGTGTGG TTCCATTACC ACAGGATGAT TTATATAGAG CAAAAGATAA
    26101 TCCATTTAGA GGACCAAGTA AAGACAGAGT ACTAAGACTT GATATAAAAA GTGATTTAGC
    26161 TGAATTAATC AGCAAGTATA ATGTGGACAA ATATTTAATG AGATATATCT CTCAACCTAC
    26221 TCCTATTATA CTGGTAGATT TACCTGATGG ACTAAGTATC AATGGTATAA GTACTGAAAG
    26281 TGAATGTGAA CTAAATCCTG TAGTACACAG AGCAATACTT GAAAGGGCTG TACAGCTTGC
    26341 CATAATAAGT AAAACTCAAC TGACAGGAAA TAAAGAATAA AAACAAAATT TATAAACTAA
    26401 TTAAAAACAA TTATTAATTA TGGCAGTTTT TAGTATAAAT CAAGTAAGAC AGCTATATGT
    26461 TGCAAAGGCT CTCAAAGATA GTACAGCAGC CCTTACAACT GCTGGTGATA TTGTGCCAAA
    26521 GGCAGATATA GCTAAAACTA CTCTGTATTT TCAGTCTATG TCTCCTGCTG GAATTGTAGC
    26581 AAGTGATAAG ATTGATATTA AGAATGTAAT ATCAGCAAAG GCTACAGCTT CAAAAGATTT
    26641 GGCTCATAAG TTGGTGAGAT ACTCAGTTAC TCTTGATGCA GATGTATCTG CAACTCCTGT
    26701 AGCAGGTCAG AATTATATCT TGAGATTGGC TTTTAGACAA TACATTGGTT TGTCAGAGGA
    26761 AGACCAGTAC TTCAAGTATG GTGAAGTAAT TGCAAGAAGT GGAATGACTG CATCAGATTT
    26821 CTACAAGAAG ATGGCTATTT CTTTGGCTAA GAACCTTGAG AATAAGACAG AATCTACTCC
    26881 TCTTGTGAAT ATTTACCTTA ATAGTGCAGC AACAGATGGA ACTGATGTTC CAGTAACAGC
    26941 TACCACTAAG GAATCTGACC TTAATAAGGA TGATTATGAT AAGATAATCA TTGAAGAAGC
    27001 TGAACAACCT TGGGTTCTTG GTATGATGCC TCAGGCATTT ATTCCTTTTA CTCCTCAGTT
    27061 CTTGACTATC ACAGTTGATG GTGAAGATAG ACTTTGGGGT GTTGCAACTG TAGTTACTCC
    27121 TAAGAAGACT GTTCCTGATG GACATCTTAT TGCAGACCTT GAATACTTCT GTATGGGTGC
    27181 AAGAGGTGAC ATCTACAGAG GAATGGGTTA TCCTAACATT ATTAAGACTA CTTACTTGGT
    27241 AGACCCAAGT GCAGTTTATG ATGTACTGGA TATTCACTAT TTCTATACAG GAAGCAATGA
    27301 ATCAGTTCAG AAGTCTGAAA AGACTATTAC ACTGGTTGCT GTAGATGATG GTAGTCACGC
    27361 TGCAATGAAT GCTCTAATTG GTGCTATCAA TACTGCATCA GGGCTTGCAA TTGCTACTTT
    27421 ATCCTAAGTG ATATAGCATT AGAAGGGGCA TAGAGACACT ATGCTCCTTT TTTTTTATCA
    27481 ATTAAAAATA TGAACTATGA TACATTTTAA TCAGCTTAAT ATTAGCCCGG ATAATAGATT
    27541 TCTTATAATT GATGTATCCA TAGATAATCA GGACTACTTT GATGATGTCC TATTAGATAG
    27601 TATAATCATT GATACCCAAG ATACCTTTGT GATGAATGGA CCAAGTGACA ATCCTCTTTA
    27661 TGTGTATAAT GTAGAGGATG CTTATGATTT AACCTATTCT CTTCCTGAGC AATGTAGTTG
    27721 CAACCCAGTA AGAGTCAAGG AAGATGAATC ATACTGTTTC ACTTATGGTA CACAACAAAT
    27781 GAAGAATGTA AGACTTGAAT TAAGTATTCA AGACTTAAAG GTTTCTCCTT GCAGTACTAT
    27841 GTTCTTTGTG TATGTAAAGT CTAAAGGTAC TCCATCAACT GATACTCCAT GTGGATTTGG
    27901 TAAGGACCAA ATATTAGGTA CTGTAATTAA CCTGCAACCT ATATACAAAC AGACTCTCAA
    27961 GTATCTAAAA GAAGTAGAAT GTGATTGTAA TATACCAAAG GGTTTCATTG ATATGATACT
    28021 TAAGTTAAAA GCAATTGAAC TTTGTGTTAG AACAGGAAAC TATCCACAGG CTATTAAGTA
    28081 CTGGAATAAG TTCTTCATAA ATAATAATTG CAAGTCTCCA ACCTCTAATT GTGGATGCTA
    28141 TGGATAAAAT GCTTGAAATA TCTGAGGAAG CCATCACAAG ATACTTTACT ACTCTATCTC
    28201 AATTTGGATA TAAGAAGTAC AGTGATGTAG ATAAGATAAT TGTTCTCTTC TTCATGGAAG
    28261 AAATGTTGGC AGGAGAAATG TCTTATTATG TGACACAAGA TGATTATAGA AATATAGTCA
    28321 ATGCACTATA TTGTCTGGCA GGAAGTACTT GTATGATAGA CTTTCCAATG TTTGAGAGCT
    28381 ATGATACTTT GGTTCATTCT AACAAAAGAA CATTTGTACC AAGAATAACA GAGGATAGTA
    28441 TATTAAGAAG TACTGAGGAT GATAACTTTA GAGTAGAAGC ATAATCTTTA TACCCTGAAT
    28501 ATAAAAATAG TAAAACCCTT GTGCAGTTGA GTTTAATTAC TTACTTTTGC ACAAGGGTTT
    28561 AATTTTATAA TATAACAATA AAACTATGAC ATATAATGAA GTAATTTATA TGGTGCTTGA
    28621 TGAGCTTAAG TTAAGCTCAG ATGATAGCTT TTATACAAAA GACCATATCA TATTTCTGCT
    28681 TGTAAAGTAT AGGTCATTCT TGCTGAAACA GAGATATTCT GATATAAAGA AACAGATACC
    28741 AGATAGTGAC TATCAGAGTA TATGTTTAGA CCTTATTGAG GTTCCAGCTA TTAGTGGAGA
    28801 ACCTTGTGAA GGTAGCTCTT ATTTAAGAAG TAAGAATAAG GTTCCTACTA CTATGATGAT
    28861 AGGTAATCCA AGAGTATATC CTATGGACTT CTATCAAGGT GAGATTACTT ATATAAGTAG
    28921 GGATAGAATG AGATATGTAG GTTATAATAA GTTCCTGAGA AACATAATCT ATTGTTCAAA
    28981 AGCCCCTGAT GGTTATTTGT ATTTTAAATC ATGGAATCCT CAATTCCTGC ATCTTGAAAG
    29041 AATAAGGTTT AGTGCAATCT TTGAAGATGC TAAGGAAGCA TCAGAATTGG CTTGTCCAGA
    29101 AGAGAGTGGT ACAATATGTA GGTTAGAGGA TAAGGAGTTC CCATTGGAAG ACTCACTTGT
    29161 GCCTCCCTTG ATAGAACTTG TAGTTAAAGA ATTAAGAGGT CCTGAATTTA TGAAGAAAGA
    29221 TGAAGATAAT AATGCAGAGG ATAATCTGCC TGATTCAAAT AGATAATGGA GACACTGGGA
    29281 GAATTTAAAA GGAGGATAAA GAAGGTCAAC CAACCAAGAG AGTATAAAGT AAGGAATTCA
    29341 TTGGGTGTAT ATGATGGATA TAAGTATTAT AGAAAGAATA AGCCTGATAG TAAGGAATAT
    29401 GTTCTTACTG AGTCACAATA TTTTTCTATC ATAAGAAAGA TAAACTTACA TTTGGTTGAT
    29461 GAATTATTAC TGGGTCATGA TGTTAGACTT CCTAAATCAA TGGGCACTAT TGAGATAAGA
    29521 AAGTATGATA GGAGAATAAG GTTAGGAAAG GATGGAAAGA TTCATACTAA CCTTCCCATA
    29581 GACTGGGATA AGACACTCAA ACTCTGGTAT GAAGATGAAG AGGCTTTCAA AGATAAGACA
    29641 TTAGTTAGAG TAGAGGAGAA TGAAATCTTT AAGGTATATT ACAATAGAGA GTCAGCTACC
    29701 TACAACAATA ATTCTTACTA TGAATTCTTA TTCAACAAAG ATTTAAAGAT AAGACTTAAA
    29761 CAAAGAATAA AGGAGGGTCT AATAGATGCT CCTTACTTAG AAAGGAAATT AAGATATGGT
    29821 TAATAATGTT AGCTACGTAA ATATAAGAGT AGTGCTTGAC AGATTACTAA GACACCCACT
    29881 ACTTACTGAC CTCAATCTTG AAACAGCTAT TCAATATACA TTGGACTTTA TTAGTGCAAT
    29941 GGGACTTCCT AATGTCTATG TTGATAAGAT GGAAACAATA GATATTAAGG AGTATAGAGG
    30001 TGAGTTGCCC TGTGATTTAA TCTCTATTAA TCAGGTCAGA TTACACAAGA ATGGAATGGC
    30061 ACTTAGAGCA ATGACTGATA ATTTCAATGC CTATCCTACC CATGACCATA AGGAAGGAGA
    30121 TTGGTGTGAG AGAGGGGAGC CTTCTTTCAA GACACAAGGT AGAGTGATAT TTACTTCAAT
    30181 CAAACATGAA AAGGTGGATA TTAGTTATAA GGCTATTATG TTGGATGATG AAGGTCTTCC
    30241 TTTAATTCCA GATAACTCTA TCTTCCTTAA AGCACTGGAA CTATATATCA AGAAGGAGTG
    30301 GTTCACTATT CTTTTTGATA TGGGTAAAAT AAGCCCTGCT GTACTAAATA ACACCCAGCA
    30361 AGAATACGCA TTTAAGGCTG GACAGTGTAA TAATGAATTT GTGATTCCTT CTGTATCAGA
    30421 AATGGAATCA ATTACAAATA TGTTAAATCA AATGATTCCA AGAGTAACTG AGTTCAGAAG
    30481 AGGATTCAAG AACTTAGGAG ACAAGGAATA CCTGAGGGTT CATTGAGTTT TATATTATGA
    30541 GAAATTGGAT AGTTTATAAG CATACCTCTC CATCAGGTAA AGTATATATA GGTATAACTA
    30601 ATCAACCTGC TAATAAGAGA TGGAAAAATG GAATGGGCTA TATAAGTTCT CCATATTTCT
    30661 TTGGTGCTAT AGTTAAATAT GGTTGGATTA ATATTCAACA TGAAATACTA TTCTCTGATT
    30721 TAGAGGAGGA GGAAGCTAAA GAAACGGAGA AAAGACTTAT TAGAATATAT AAAGAACAGA
    30781 ATGTCTCTTA TAATATAACA GATGGTGGTG ATGGTGTAGT TGGAATAAAA TATAGTAAGG
    30841 AACATAAAGA ATTATTAAGC AGAACAATGA GGGTTTATTA TAATTCCCAT AGACACCCTC
    30901 TTGAAGGTTT TAAACATAGT GAAGAGAGTA AGAGAAGAAT GAGTGAGACT CAAAGGGAAA
    30961 GATGGAGTAA TCCTGAAAGA AGAAAAGCAT TAGCTCAGAG AAAAAGCAAA CCTATAAGAA
    31021 TTATATCTGT AGAGAACAAT AATATAACTC ATGATTTTCC TTCAATATTA GTTGCTTCTA
    31081 AACTCTTAAA TGTTCCTACT ACCTCTATAG GAAGACACTT AAGGAGTGGT AAACCTTATA
    31141 AGGGATATTT GTATAAATAT AAAGATGAAT AAATATGGCA CTAAAGAAAG AACAACACTT
    31201 TTTTAAAGGG TTACAAAGAG ACTTATCAGT CTCTAAATTC AATCCAGAAT ATGCCTTTGA
    31261 TGCTCAGAAT ATCAGAATAA CTGCAAGAGA TAATAATACT CTTCTTACTG TAACTAATGA
    31321 GAGAGGTAAT AAGGAGATAC CATTACAATC TCCTTCTGGA GACCCTGTAG TTATTGATGG
    31381 GATATTACTT GGACAGAATG TGCTAAATAA TTATGTAACC TTATTTACAA AAGGTACAAA
    31441 AGATAATATC TATAGACTTG AAAATAAAGG TACCTATTTT GAGACTCTAC TTCTATTCTC
    31501 AGGTAATCTT AATTTTAGTA CAGACTATCC TATTGAGAAT ATTGGTGTAT ATGAAAATGA
    31561 TAATATTCAG AAGATATATT GGGTAGATGG ATTAAATCAA CCAAGAGTTA TTAATATTGT
    31621 ATCTGACTCT ACAACAATAG AAGAATGGAA TAATAGTTCA TTTGATTTTA TTCCAGAATT
    31681 GAAGTTGGAT GAAACAATCA CTGTTACCTC CAATCTTAAG GTAGCCAGCA AGTTTCCTTC
    31741 TGGAGTGGTG CAATATGCTT TCACTTACTA TAATAGAAAT GGCTCTGAAA GTAACATTAT
    31801 ATATCAAACA CCTATATACT ACACTCATGC AAGTAATAGA GGAGGGAGTC CAGAAGAGAT
    31861 AGGTTCCAAT AGTTTTGATA TAGTTATAAG TAATCCTGAT ACTAATTTTG ATTATATAAG
    31921 GATATATTCT ATATTTAGAA CAAGTATAGA TTCTACCCCA GTTGTAAGAA GAGTGGCTGA
    31981 TTTGGATGTT ATTGGTTCAG TAATCAGATA TACAGATAAT AATACAACAG GAAGTAGTGT
    32041 AGATAGTACC TTACTACTTT ACATAGGTGG TGAAGAAATA ATTCCTCACA CCATGACTCA
    32101 AAAGGACAAT ACTTTATTTC TTGGAAATAT TCACATAAAA ACTTTATTGT TCTCAAAGGA
    32161 AGCAAGAGAG AGTGTGAAGG GTTCTGTCGT ATTTGGTAAT AATAAGCTTC TTGATACTGG
    32221 TGAAAGAACT AATTTAACTT ATGATTATAA AACCCAATTA AATAATAATA GTTATCAGAT
    32281 TACATCATTT AAAAGAGGTG AAACTTATAG ATTCGGGGTT CAATTCCAAA ATAAGAAAGG
    32341 TAAATGGTCA GAAGTATTAT ATATAGGAGA TAGCAAGGTA GATACTTACC CTAACGTAGA
    32401 TTCTAATAAC TTATCTGGTA CTGTTAAATT AAGTTTGGTA AAACCTTACT ATACTATACC
    32461 AAAGAGTGTA CTTGATGAAG CTAAAGCTCT TGGTTATATA AAGGCAAGAG GAATGATAGT
    32521 AGTTCCCACA AATAGTGATA GAACTATATT GTGTCAAGGT GTAGTATGTC CTACTCTATG
    32581 GACAAATTTA GATAGAGAAT CTAATAGTCC TTATGCAGTA TCATCTTGGT TTTTTAGACC
    32641 TTTTGTTGAT GAGGCTAATA GAGATGATTC TAATGATGTG GAGGCAAATA ATGGAACTTA
    32701 TGCTCAATAT GTTGATTATG ATAGTATCAA TCCTGTATAT CCTGATAGGA CTACTGAGAT
    32761 AGGGGTAGAA ACTTTAAAGA CATTAGCAGA AGGTAGTACA GAAGTAAATG ACTATTTAGT
    32821 AGATAGTAGT ATTCTTACAT TTCATTCTCC TGATATAGAA TTTGGAGATA TAAATACAGC
    32881 AAATATTAAC TTAGGCTGCC AATTTATAGG CTCTATTGCA TTACATTCTG GTATATCTTA
    32941 TAGGTCTGTT CTTGCAGAGA GTACAGGAGT TCAACCTACT TTAGATTATG GATTTTATAA
    33001 TAAGTTCCCA CAGTATGAAA GACAAACTGT TTTTTCAACA AATAAAGGAG GTAGACTTCT
    33061 TTCTTCTGGG TATCATTGGA TGGGAATCCC CTTATTAACT AATGATACTC AAAAAGTTTA
    33121 CAAGAGTAAC TGGGCATGGT TAGTATCACC TTGGCAAAGA CAAGGCTCAT TAATTAATGA
    33181 TTTTAGATAT GAAGGTAATA CCTATTCTAA TTTGAAATCA AATAAATTGG GTAATTTGAG
    33241 AACAAGTTAT TCTACTTATT TCACTCTGGG ATTAACAGAA TCTTGGGTTC CCCCTGCTGG
    33301 TATATCAAAT GTAGAGATAG TAGATTCTAA CGAAGTTACA GCTACTTCAA TAGTTAGGAA
    33361 TGATGAGTCT CTGTTATACT ATGGTAATGT TGATAAAGTA ATACCTCCTG GTTCTAAAAC
    33421 AGAAGGTGTA GGTTCAGATA TTGGTGTTGT TACTAATAGT TATGAAAATA TAAAAACTAT
    33481 AAATCAATTA TATAATGGTG AGTCTGAAAA TACCACTTTT GTTGATAAAA TTACTATACC
    33541 AGTATTAGGA ACTGTCAATC TTAAAGATTC TGAAAGATAT ACCAATAGTC CTGTAAGCAT
    33601 CAAATATAAG TCTGGAAAAC ATGCTGTATT TGCTTTAAAC AAGCAAAATG GTAATAGGGT
    33661 TATAATCCCT AATAGTAATA CAAATCATGA CCATACAAAA GATAGCAGTG CTATATTCAG
    33721 TACCTTTAGT ACTGGATATT CAGGGTTATG GCTTGTAGAG TTGACTCAGA CTATAGATGA
    33781 GGATAATAGA TTTGGGGGTA AAACAGAAGA AGCTCTGTTA AATAACAGGT GGATAGTATC
    33841 TGGAGACCCA ATTGATATTA ATGACAGTGG TAGAATAGAG TTTCTTCAAG GTGATACCTA
    33901 TCTTCAAAGA TATGATTGTC TAAAGACATA TCCATTCACC TTAGAGGATA TGAATACTGT
    33961 AGTTGAAATG GTATCATTTT ATTGTGAAAC TCATATCAAT ATAGATGGTA GGTATGATAG
    34021 AAATAGAGGA AATGTTACCA ACTTAGCTAT TACTCCTTCT ATATTCAATC TTTATAATCC
    34081 AATTTATTCC CAGAGTAATA ACTATTTCAC TTATCAATAT TTGAATGAAA TAAGTAGTCT
    34141 TAATGATTTT CCTAATAGTA TTACATGGAC TGAGGAAAAA ATACTTGGTA ATGAAGTGGA
    34201 TAATTGGACT AAAATTAATG TTGCAACAAC ATTAGACCTT GATGGTGATA AAGGGGAAGT
    34261 AACCTCCTTG AACACTTATA ATAATGAGAT ATTCTGTTTT CAGAGAAGGG GGTTAAGTAA
    34321 TATTTTATTC AACAGTAGAG TTCAGATACC AACCTCTGAT GGGTTGCCAA TTGAGATTAC
    34381 TAATGGATTG AAGGTAAGTG GTAAAAGATA TATAAGTAAT ACTATAGGCT GCACCAATAA
    34441 GTGGTCTATT GCAGAATCTC CTTCTGGACT ATACTTCATA GATAATGAGA CTAATTCATT
    34501 ATATCTATTT AATGGAGAAA TAGTCAGTCT ATCTGATAAG TTAGGATTTA GACAGTGGAT
    34561 TAGTGCCCAT AATGTTCATG TAGACTGGGA ACCTGTTGGT TATAACAACT ATAGGTCATT
    34621 CTATGACAAG AATAATAATG ATGTATATTT TACTTATAAG GACCACTGTC TATGTTATTC
    34681 AGAGTTGATT AACCAGTTTA CTTCATTCAT GAGTTATGAA AGGGTTCCTG CTATGTTCAA
    34741 TGTAAGTAGT GAGTTCTATG CCTTCAAGGA TGGTAAGATG TGGGAACAGT TTACTGGAGA
    34801 CTACAATATG TTCTTTGGTG AATATAAACC ATTCAGTATT ACCTTTGTAG CTAATGCTGA
    34861 GGAACCAAAT GATAAGATAT TCAATACAGT AGAGTTCAGA GCTGATAGTT GGGATGGTGA
    34921 TAACTTGATA AGCAACAAAA CCTTTGATAC TCTTGATGTA TGGAATGAAT ACCAGCATGG
    34981 TACTACCCCT CTTACTAATA TACTTGGACA TCCCTCCCCA TTAAAGAAGA AGTTCAGGGT
    35041 GTGGAGGGCT AATATACCAA GAGCAATAGT AAATAATAGA GATAGGATAA GAAACACTTG
    35101 GGCTTATATT AAGTTAGGAA TGAATACTCC TAATACATAT AGAACAGAGT TTCATGATGC
    35161 TATTGTTCAC TATTTTGCAT AATTAATAGG AGTCCATAAA CATTTTAGTT TGTGGACTCT
    35221 TTCTTTTTTA ATTAAAGGCT TTGTTTATTC AATACCTTTT TATACATTTG CAATAAAATT
    35281 AATTATACTA TGGCTAAGAA AAAAATTAAA AGAAGAAGCA ATATGCCTTC TAATATGTTT
    35341 GAGAATGGAG GTAAAACATG GGGGCAGCAG TCCTCAGGAC AATTCTCAAA TGCCTTTAAA
    35401 AGGGAGAATC TTGGCAGTTC TATAGGAAGT ATTGGAGGTG CTATTGGTGG TATGGCACAA
    35461 ACTGGAATAT CTAATGCGCA AATAGCAGAT ACCAGTGGAA TTGAATCCCA AATTGAAGCT
    35521 CAAAAGAACA TGACAATAGG AGCTTCATCC AATGAAGATT TGCTAAGTGA ATGGGGTTCA
    35581 TGGACTAAAG TTAAAGATGA CTATACATGG AAAGATGTTA GAGGAGGAAA TACTGGGCAG
    35641 AGACTGACTG GTACTTTAGG AGCTGCTGGG CAGGGAGCTG CTACTGGAGC ATCTGTAGGT
    35701 GGTCCTATTG GAGCTATTGT AGGTGGTGTA GTAGGTCTTG GTAGTGCTAT TGGTGGATGG
    35761 CTTGGTGGTA ATAGAAAAGC TAAAAGAAAA GCCAGAAGAT TGAATAGAGA AGCCAGAGAA
    35821 GCCAATGAAA GAGCACTTTC TTCTTTTGAA ACAAGAACTA ATACTATAGA TGCCCAAAAT
    35881 GACTTTAACA TATTGGCAAA CTTCTCTGCT TATGGTGGTC CACTTGAATT TGGTAGTGGT
    35941 GCAATAGGCT ATGAGTTTGA TAATAGATAC TTAAATAATC AAGAGATGAG TGCAATTGCT
    36001 AAACAAAGAT TGACTTCTCT TCCTAACTCA TTCCAAGCAT TACCTGAGAT GAATACATAT
    36061 AATGCTTTTG CAGAAGGTGG AGGTATTCAT ATCAAGAAGA AAAACAGAGG CAAGTTTACT
    36121 GAGTACTGTG GAGGTAAAGT AACAGAAGCA TGTATTAGAA GAGGAAAGAA CAGCTCTAAT
    36181 CCTACTACAA GAAAGAGAGC TACTTTTGCA CAGAATGCAA GAAATTGGAA TGCTTTTGGA
    36241 GGATGGTTAA ATACACAAGG TGGAGACTTT ACTAATGGAG TTACATTTAT TGATAAAGGA
    36301 GGTTCTCATG AAGAAAATCC TTATCAAGGA ATCCAAATAG GAGTTGACCC AGAAGGTGCT
    36361 CCTAACTTAG TTGAGCAAGG TGAAGTAGTT TATGATGATT ATGTATTCTC TGACAGAATG
    36421 GAGATACCTG ATGATATAAG AAAGGAGTAC AAGTTAAGAG GTAAAACCTT TGCTAAGGCT
    36481 GCTAAATCTG CACAAAGAGA AAGTGAGGAA AGACCTAATG ACCCTCTAAG TACTAAAGGA
    36541 TTACAAGCTG CTATGGAAAG AATAGCTACT GCACAAGAGG AAGCAAGGCA AAGAAAGGAA
    36601 GCCCATAGGG AAGGAAATGA ATATCCAAGT ATGTTTGCTT ATGGTGGTGA TACAAATCCT
    36661 TATGGCTTAG CTTTGGAAGA CCCAATGAGT GTTGGGGAAC TTGAAGCTCT TATGGCTCAA
    36721 TCAAGAGAAA CTGGTAAAAC AGCTCCAGAA GGTAATAATA GTAAGAGGCA GACATGGACA
    36781 AGATATGCAC CAATTATAGG CTCTGGCTTA GCAAGTCTAT CAGATTTATT CAGTAAACCA
    36841 GACTATGGTA GTGCTGATAT GATAGGTGGA GTAGACTTAG GTGCTGAGAC AGCAGGGTAT
    36901 GCTCCTATTG GAAACTATCT ATCTTATAGA CCTTTAGACA GAGACTTCTA TATCAATAAG
    36961 ATGAATCAAC AGGCTGCTGC CACAAGAAGA GGTTTAATGA ATACCTCAGG TGGTAACAGG
    37021 CTTAATGCTC AGGCTGGAAT ACTTGCTGCT GATTATAACT ATGGTCAAAA CATGGGTAAT
    37081 TTAGCAAGAC AAGCAGAAGA ATATAATCAA CAGTTGAGAG AGAGAGTTGA GGCATTCAAT
    37141 AGAGGTACTA ATATGTTTAA TACTGAGACT GGACTTAAGG CTTCAATGTT TAATGCAGAG
    37201 TCAAGAAATG CAGCTAAGAG AGCAAGATTA GGGCAGGCTA CAACTGCTGT TCAGATGAGA
    37261 CAGGCTATTA AAGACCAAGA TGCTGCAAGA AGAAGTGCTA ATATAACTAA TTTCTTACAA
    37321 GGATTAGGTG ATATGGGATG GGAAAATGAA CAAGCTAACT GGCTTGATAC ATTAGCTAAA
    37381 TCAGGTGTTC TTAAGATGAA TACCAGAGGA GAATACACTG GTGGTACTAA AGCTCAAGGT
    37441 GGTAAAGTAA GAACTAAAAA GAAGAAAGGA TTAACTTATG GCTAATTTTA AAGGATATAT
    37501 TTATAAGTTT ACTTCTTTAA TAGACCCATC TAAGTGTTAT ATAGGAAAAA CCTTTCATAT
    37561 AGGAAGCAGA TTAAATAACC ATTTGATTGG GAGAGGTAAT ACTTCTTCCT TTCAAAAGGC
    37621 TTTAGATTTA TATGGTATTA CAAGTTTTAC CTTTAAAATA CTTTATGTTA GAGAAGCTCC
    37681 AACTATAGAA GAATTAAATA AAACTCTTAA TGAGTTAGAA AAATTCTCTA TAGATAAATT
    37741 TGATTCATTT AATAATGGGT ATAATGATAC TAAAGGGGGT CTTGGAAGTT TAGGATATTC
    37801 CCCATCTGAT GAGGTAAAGG AGTTAGTAAG TGCTAAATTA AAAGGGCATA AAGTTTCAGA
    37861 AGAAACAAGG AAGAAATTAT CTGAATCCCA TAAAGGATTT AAACATTCTA AGGAATCCAT
    37921 TGATAAGATG AAAGAGGCTT TTAAAAATAG AAGTAAAGAA AGTGAATTAT ATAGAAAGAA
    37981 TAAACTTAAG GAGCATTTAA GTTCCCTTAC AAGAGAAGAT ATTATGACAA GAGCCAGTAA
    38041 GTGTAAAAAG CCTATAATAC AATATAATCT TGATGGAGAA TTTATAAGAG AATGGGAATC
    38101 TGCAACTGAT GCAGCCTCTT TCTATAATAT TAACAAAGTA AATATAACTA AATGTTGTTT
    38161 AGGTAAAAAT AAAACAAGTA ATGGTTATAT TTGGAAATAT AAGGAGGAAT AAATATGGCG
    38221 AATTATTCAT TTGTTTCCAA TGCTAAGTTC AGACCATTCT CTTATCAGGA AATGCTTCAA
    38281 CCACTTCAAG CATATACTCA GGAATATAAT ACTATTCAAG AGGGTATAGG TGAATTAGGA
    38341 ACTAAAGCAG ATGTCTTTGA GAGAATGGCT AATGAACAGA CAGACCCACA GGCTTATGCA
    38401 ATATACAAAC AATATTCTAA TGACTTGGCT AAACAAGCTG AGTCATTAGC TAAACAAGGA
    38461 CTTACTCCTG CAAGCAGGCA AGGATTGATT GATATGAAAA GAAGATACTC TTCTGAGATT
    38521 GTTCCTATAG AACAGGCTTA TAAGAGAAGA CAGGAGTTAA TAGATGAACA AAGGAAATTA
    38581 CAAGCTCAGG ATAGTACACT GTTATTTGAT AGACCTGCTT CTACACTTTC CTTAGATGAA
    38641 CTTATAGCTA ATCCAGCCTT ATCACCACAA TCCTATTCTG GAGCACTATT ATCCAAACAA
    38701 GTAGGTACTG CTGCACAGAA TTTAGCTAAG GAAGTAAGAG AAAACCCAAG AAAGTGGAGA
    38761 ACAATCTTAG GTAATCAATA TTATGAAACC ATCATGCAGA AGGGATTCAG ACCTGATGAA
    38821 ATTATGCAGG CTGTACAGAA TAATCCTGAG GCTTCTCCTA TACTTCAAGG TATTGTGGAA
    38881 GATGCAATAG GAAGTTCTGG TATTAGGAAC TGGGGTGATG AGAATATCCT CAACAGGGCT
    38941 TATGAGTATG CAAGACAAGG CTTATGGAAT GCAGTTGGTG AAACTCAATA TCAAACTCTT
    39001 TCTAATAAGG CTTATGATTA TGCAATGCAG GAAAGATTAG CCCAAGCAAG AAAGAAAGGT
    39061 ACTAAGGAAG ATGTGCAAAG TCCTTATTTC AGAAGTTCTG GTGTTACCAA GGTAAAAGAT
    39121 GTAAATGTTG AGAAGAAAAA AGATGATATA GCATTTATAC AAGGTGTAAG GAATGGTACT
    39181 ATAAACTTGG ATGAAACAGC ACAAAGAGTT GTTGGTTCAG ACCCTCTTGA GTTATATGGA
    39241 ACAAGGGGGC ACCTACAAAG GACACCTGGA AAGGTAGAAA CATATAAACC TAATCAAGAA
    39301 AGAATTTCTA ACTTGATGAA AGAGTATGGA ATAAGAAACT TGGACCAAAT TGAGGCTAAA
    39361 CTGAATAGTG ATTTGAATAA ATCTGCAATG AGGGAAGTAA CCTATATAAC CTCTATAACA
    39421 GACCCAACTC TAATTTCTAA AACTATCAGA GAGAATGCAG CTTCAATATC AAGAAGAACT
    39481 GATGGAAAAT CTGGAATATA TGAACTTGAT TCTAACAAGA AAGGAGATAT GCTCTCCTAT
    39541 AAAGATATAA AGGATTATTT CAATGAAGAT TCTCAGATTG AATATGACCC TAATTTAGGA
    39601 ATTGTATTTA CAGGTACTAA TAGCAAGGGT GATACTAAGA ATTTCCTTCT TGACCCAGAA
    39661 GTTGTAGCTG GAGAAACAAA GGTATATGAA GATGGTATAA GAAGAAATGT CATTCAAAAC
    39721 CAATTGATGT TGATTAATCA AGCTATAGAA AATGAAGATG TCGAGGCTCA GAGACATTAT
    39781 ATAACTGAGT TAATGAATGA TATTTATAGT AGATTTAATT CCATTGCTAA AAGAGAAAGT
    39841 AATACAGATT CAAATATTTA ATTATGAGTA TAGATAGAAC AGACCCTACT CAAGCTGGAA
    39901 TCTCTGGCTT GAGAGGGTTA AATACCAATG AAGGAAAAGA AAGACAGTTT CAAGAAACTG
    39961 GTCTTAGTAG TTCTCCTGCT GAGTTCAAAA TTAGGCAGAA ACAGAACTTT GAATCCCCAT
    40021 ATCAAGAAGT TTATAGAGAG GGAGTAGGGG AGAGTGTGTA TGACACTGGT ATTACCTCAC
    40081 TAACCCAACT TGATAATTTA GCCAATACAA GAGGTGAATT GCAACCTTGG TATGCTCAAA
    40141 TAGGAGCTGG TTTAGCTAAG GGTGCTGTTC TTGCAGGCAC TACATTTGCT GATGGTATTC
    40201 TTGGCACTAT AGTAGGTTTA GGTAATGCAG CAGCTACAGG AACATTCTCA GGCTTTTGGG
    40261 ATAATCCTTT CTCAAATGCA ATGCAGCAAG TAAATGAATG GTCAGAATCA GCTCTACCTA
    40321 ATTACTATAC TGATGCAGAG CAGAATGACC CTTGGTATGA GAATATATTC TCAGCTAACT
    40381 TTATTGGAGA CAAGTTCCTT AAGAACTTAG GTTTTGCTGT TGGTGCTGCC TATTCTGGTA
    40441 AGATTAGTGC TGGTGCCACC TCAAGATTAC TTGGTCTTAA TAAAGCAAGA CAAGCATTCA
    40501 AAGGTGCAGT TACAGCCTCA GGTGAGGCTC TTAGCCCTAA TGCAGCTTTA CAAGCTTATA
    40561 GGGAAGGAGA TTTATTCCTT GATGGTGTAA GGCTTACTGA GGAATTAGCA AGAGATGCTA
    40621 AGAAACTTAA GATGGCTGAG CCTACTCTTA AACTTACTGG TGCTTTCTCA GGGGCATTAG
    40681 GTGAAGCAAG AATTGAGGCT ATTCAAAATA GTAAAGACTG GTTTGAGCTT CACAAACAAC
    40741 AACTTGATGA TGCACAAGCT AAAGTAGCAG CACAAGAGCA AGAAGCTATG CTTAGAGAGT
    40801 TTCCTCAATA TAGTAGTATG CAAATTGACC CTGATGGAAA TGTAGTGGAA ACCCTTACTC
    40861 CAGAAGGACA AGCTATGTTA CAAGCAAGAG TAGATGCTAA GTTTGATTAC AAAGGTGGGC
    40921 TACAGAAACT ATCAGAAGAT AGGGCTAAGA TGGGTAATAT AGACTTTGCT CTAAATATTC
    40981 CACTACTTAC TGTATCAGAT GCTTGGCAGT TTGGTAAGTT CTATGCAGGT GGATATAATA
    41041 CAGCTAAAAA GGGTAGTCAG ATACTAAGGG CAGTTGCAGA GGATGGTACT GTAAGTTATA
    41101 GTGCAGCTAA ACCTTCTGTA CTTAGAAATG CTTTGAAGAT TGCAAGTAAG GGTGTTGCAG
    41161 AAGGTCCTTA TGAAGAAATG GGACAGGCTG TTGCAGGTAA AGTTGCAGGA TATAAATATG
    41221 CTTCTGAACT TAATGACTTC TATGGAGCCA AGATAGACCC AGATGCAGAA AGTGAAACTA
    41281 TTGACTGGTT ACAAGCTACT GCAAAAGCTA TACAACAAAC CTATGGTACT GTTGAAGGAT
    41341 GGGAAGAAGG TTTTATTGGT GGTTTAACTG GTTTAGTAGG TATTCCGGGC TTTAGAAGTA
    41401 CAAGAAATAG TGAGGGTGGT TTCCAATCTC CAGTATATCT ACAAGGAGGT ATTAAGGAAG
    41461 ATATACAAGA GATAAGAGAA AGAAGTGAGA AAGATGATGC TATTGTAACC CAACTTAATA
    41521 ATAGAGTACA GTCACCTGAA TTCCTTAACT ACTATCAATC AGCTATCAGA CATAATACTT
    41581 ATCAAAAGCA AATGGATGAA GCTGCTGATA ACAATGATAA CTTTGAGTTT AAGAATGCTG
    41641 AACACAACCA GCTTATTAGT GATGTTATCA TGTTTGATAA GGCAGGAAGA ATCAATGACC
    41701 TATATGATAT AATTGAGGAG GCTGGAAGTA TTAAACCAGA AGATGTTGAA CAAATAAGAC
    41761 AACTTACTAC TAATCAGGAA ACTGGTACAT CAGTATATGA TAATATGACT GATGCAGAAG
    41821 TAATTGAACA GATTCAAAAG CAAACTCAGG AAACTAAGGA AGCTGTAGAT AATTACAGAA
    41881 AGATTAGTCA GGACTTACAA GTTAAGATTG GAGATTACTT TGATGAGGAT GGTCTTGAAG
    41941 AAATGACTTA TTACTTCTCA AATATTGATA ATCTTGAAAA TAGGTTTAAA TCAGTACATG
    42001 AAGATATAAA GGATAGACTC CAAGGAGTAC TTGATGCCTC TATGGATAGA GAGTTTATTA
    42061 GTGACAGTGA TGAAAATAAG ATTAATAGAT TATCAGATTT ATTGAACTAT TCTCCTGTAA
    42121 GACTAATTAA TGAACTTGCT GATTCAAAGG AAGCTCAATC TTATATCTCT TTATTAGATA
    42181 AGGCATTACA GGCTGACCCT AATAAACAGG ATATAATTGA TGAGGTTAAT GACCTTCATA
    42241 AGATAGCTGA AAGAAGACTT GATTTCATTG ATAAGTATGA TACTTATCTT AGAAACCCTA
    42301 AAGCTCTTGC ACAAAAACAA GAGAGACAAA GAGAGAATAT TATAAGAGAA AATGAAAGAC
    42361 AGGAAATAGC TAAGACTAAG GATGCAGCAT TAGCTGCCAC TAACCTTAAT GAGTTTAGAG
    42421 AAGCATTGAA TAATGAGCCT GATTCATCTA AAAGACTTCA AATTCTTGAT GAACTTGAGA
    42481 ATGAAGGTAA TAAGATGGCT AAGGACTATA AGGAAGTTCA GATGTATAAT AGTGAAGTAA
    42541 GCAGGGCAAT AGATAGACAA CCTATCTCTC CTGAAGCTAA AGCTAATGCA CAAGAGCTAC
    42601 TTAGGACTCA ACATGAAAAT GCAAACAATC TTGAGGAAAT GGCTAATCCT AACTCAGTAT
    42661 TCATTAATAA TCCAGAAAGT CTGTATGATG AAAATCTACC AGATGATTTG AATATGATGA
    42721 ATTTTGCTGA GGCTCAATAT GGACTTCTAT CTGCAATGAG TGAGGTTAAT AATGACCAAA
    42781 GATTCAAAGC AAGGTTTCCT TCTGAATATC TAAAGCCAGT TGAAAAAACA GAAGGTACAA
    42841 GAGGTACTGT ATCAAAAGAC ACAACTGGGG ATAGTGGTAC ACCTACAGTT CCTACTGTTA
    42901 ATGGGCAGGA TTTACCAGTT GATACTTATG AACCTCCTGT AGGTAACATT ACTCCTCAAA
    42961 TGGTAGCTGA GGAAAATAAG AAAGCCAATG AAAATGCTCC TACTCCTCAA TCATTAGATA
    43021 GGGATGCAAA GGGTAAAAGG CAGTATTATA GACCTACTAT TCCTGAATTG CATATTAATG
    43081 CAAGTAAGGA TGGAGATTTC AGACCTTTCA ATGTAGTAGT TGCTGAGAAA GAGAACTTGA
    43141 ACTTTGATGA ACTTTATAAC TATCTTAGAG ATAATAGAGC TTTCAGTTAT GTAAATGAAG
    43201 GTAATCTAAA GGCAGGTGAT GAACTTGGCT TCATGATTGA CCCTGAATTT AATGACCATA
    43261 CAATCTTTAT TGTAGATAAG AGAAATAACC AAATAGTAGG TTCATTAGAT GAAAGTCAGT
    43321 ATGTAGTAGA TAGATATGAA GGTTTATCAG GTCTTATTGA AAGAGTAAAA GAAGAGTTTA
    43381 ATCAGACTGG AAAGGATAAG AAGTTTATAG CTACTCCTAC TACAAGAGTA TCTCAGATAA
    43441 TGGTTGGTAG AATACCTTAT GGTACAGAAG AAAGAAACAT GGGAGAAATA CCTAATGTAA
    43501 GTGCAAGTTC TATCTTTGGT ATTGTAAAGA ATGGTGTTCT ATCTACTAAT GGTAGAATCA
    43561 GTGATGATTT AATTATCAAG CCAATGGATA TGAGTCAAAA GGAAGGTAGG ATGTATATCC
    43621 TTATTCCTAA TGCTGCTGGT AAATATAGTC CTGCTGCTGT AAGGGTTAAG CACTTCAATG
    43681 AAAGTGAATA TAATCCAGAG GATGTTACTA TTAATTCAAC TCCTTTATAC AAGAATATAA
    43741 AGAAGAGTAT TGATGCTTTA GCTAATGCCT TTACAGAGGA AGATGTTAAT AATGCAGTAA
    43801 AAGACTTGGC AAGAAGTCTG TATATTGGTG ATGTTCATAT TGACTATATA CAAGGTAAGA
    43861 ATGGTAATGG TATCAGGTTT ACCAAGGTTC AGAGAGATGC CAATAAGAAT GAAATCTATG
    43921 ATGAAATAGA TGGTAAGAGA GTCAGAAGAG AAGATGCAAG AACTGTATTC TTAACTGAAA
    43981 GATGGGACCC TAATGTTCTC TATGAATTAG GTGGAGAGGG TGTTAAAACT CAACCTGATA
    44041 CAAGAGATTC ACAGGAAGTA GCCAATGAAA TACAAAATAT TTTAATGGCA TTCAATCTTC
    44101 CATTACAGGT GAATTTAGGT ATGCTTAATA AGGGAGGCTA CAATAACATG TTACTCTCTT
    44161 CTGGAGTAAT GACATCCAAT ATAATAGATG CCAGTGTAAA AAGTAACTGG TTTACAACAG
    44221 ATTACTTTGA TATACAAGGT AACCTACAGC AAGCTCTAAA TCCTGCATCA GTTAAGGCTG
    44281 AGGAAGGTAG AAAGATACAA ACTCCTGTAG GAGGTACAGA AGGTGCTATC TCTGGAACAA
    44341 AAGTAACATT ACCATATAGT GAACTTTTTG GAAGTATAGA TATATATGTG GATTTGAAAA
    44401 CCAATACTAT CAGAAATGAC CAAGGTCAAG ATATAACAAG AATGTATAAT ACTTCCATGC
    44461 AGCAATTTTT CTTTGACTTG GCTTATATAC AAGAAAACTA TGGGGATGCT CAGAATGGTT
    44521 CTATGATGAT GGGGGGTATC ACCCTTCTTC CTAATGGTAA GGTTCTGAAC AGAAATACAG
    44581 GTCAGTATGT GACTGGTGCT GCATCAGATA AATTCAAACA GAAATTAGCT GATAGAAAGA
    44641 AGACTGTAGC TGACTCTAAG AAAGTTATAG ACCAGATTGC AGAGAACCAG TCTAAGGTTG
    44701 ATAAGACAAG AACTGATGGT GAGTTCTATT ATATACTTGA GGATGATGGT GAATACCATG
    44761 AATATAAGAG GGTACATTCA GTATTAGGAA GTAATTGGAC CCAGTCTCCT GCACAGACTA
    44821 AAGCTCTACA GGATTTAAGA GTTAATCTCT CAAAGAATGC AGATAATATA ACACAGTTCA
    44881 ATAACTATCT TAAGAACTTA AGTAACCATT ATGGTGTAGA CCTTACAGCA TTTGAGGGTA
    44941 AGATAGATGC AAGAAGTAGA GATACTATCG TGAATATAGT AAGAGATAAG ATGTCTGGAA
    45001 CTAATTCACA AAGAGCATTA GAAGCAGGTA CTTCTGTAGA TAGTGTAATC AGAAACTTCT
    45061 TCACATCAAG TGAAATGCCA GTTAAACCAA GCAATATGTC TGAACAGGCA TTCAATGATT
    45121 TGGTTACTTC TCTTACTGAA ATTAAGAGTA ATATTGAAGC AAGGGGTGAA ACATTCCTTA
    45181 CTAATAATAT AGTACTCTTC AATAAGTATG AGAATGGAAA CAGGGTAGCT GGTGAGGTTG
    45241 ATATTCTCTC TGTAGATGCT AATGGAAACT TCAAGATATA TGATGTTAAG ACAAGTAGAT
    45301 ATAGCTTCTA TGACTTTGTT GATAGGAATG GTAGAAAGGT TAATTATTTC AAGAATAAAT
    45361 CTAATACCCA AACAATGAGT CAGGAGCAGT ATTATACTAA ACAATTGAGT GCTTACAAGA
    45421 ACTTATTTGA GTCTCAATAT CATACTCCTA TCACTACTTT AGCTATATTA CCTTTTGTAC
    45481 TTGAGTACAA CAAGGATAAT GTTAGTAGAG TAACTAAGGA GAAGGGTATT CTTCTTAACT
    45541 ATGATTCATC TGTGAATGTT CCTTTAGTTG GTAGTGTAGC CACTCCAGAA GTGAATAATA
    45601 CTAATAGTAG CTTACCTATA TTCAACAGTA CATTTGAAAC AAGAGAGCCT ATAAACAATG
    45661 TTCTACCAGA CTATAGTATG TCAGACAGTA AAGTAGGTTA CTTCTTGAGA GATGGAAAGT
    45721 TACATACAGG TTATTTAAGT CCTATTGGAA AGGTGAATGG AGTTGAGGTA TATATGACTA
    45781 AGGTTCCTAA TATTACTAAA GGCTTTGGAA ATCAACCTGC ACATGTTGCA TCTAATGATT
    45841 TCTATGCAGT ATTTCCTAAT GGTAATACTA TTGCTTTAGT AAAGAATGCT GTACTGTCAT
    45901 ATAGTGAGGC TGAGGCTAAG AACAATATAA AGAAGATACT GGAAGGTAAT CCTCAGAGAG
    45961 TTGTAGATAT GTCTCAGGAA AGTACTATAC TTTACACTCC TTCTTCTGAA CCAGTTAAGA
    46021 TTGAGAAGCC TATTATTCCT GCTACTATTA ATCAGTCAAA TGCAAGTGGT GCTCAAGCTA
    46081 CAGTAGCTAA AGAACAGGCT ATTAACCAGA CTGATGAAGA GTTTGATGTA GAATTTGAAT
    46141 TAAGACAAGT TGATGATTTA TCAAGACCTA TATGGGATAA AGATAAGGAG TTAGCTTGGT
    46201 TAAATAAGGT TCTACCTCAA CTAAGTGAGA GTGAAAGAGT GGTAGTTACT AATGGTCTTA
    46261 TCAGAGTAGC TAAGACTGGT GCATTAGCAT GGGGTCAGTT TAGTGATGGT ATCATTACTT
    46321 TAAGTGATAT AGCTGCTGAG GGAACTACAT ATCATGAGGC ATTTCATGCA GTATTCCACT
    46381 TACTCACAGA ACCTACACTT AGAGATGAAT TACTTCAAGA AGCTAAGAAA ACTTATGGAG
    46441 ACTTGAGTAA CTCACAACTT GAAGAAGCAA TGGCAGAAGG TTTCAGGGAA TATGTGATGT
    46501 CTCAAGACAC TCAATCTTTA GGTACTAAGA TAATCAATTT CTTCAAGGAA TTGTTTGCTA
    46561 AAGTCACTAA CTGGAACAGT CTAAGACCTT CTCTTACTGA ATATTACAGA AATATTAATG
    46621 AGGGACATTA CTCTAACATA ACCTATAAAG TACCATCTCT TCAAGAGATG AGAAATCAGG
    46681 AGGGAGTACA ATCTTCAATG GATTTCAGTA GTATTGAGAC TGAGACAAGG GAAGCACTTG
    46741 AAAAGAAAGG ATGGACAGAA GAAATGTGGA ACTCTATCTC ACAAGAGGAA AGAGAGCAAG
    46801 CTATCAGATG TTCATAGCTT CAAACATGAG GTTTAAATTT TTTATTAAGG TGTAAATAAA
    46861 AAGGGAGAAT AGTTAATTCT ATTCTCCCCT TCTTCTTTTA TAGTCTCTCC AACCTTTCTT
    46921 TCAAGCATTG ATTATATGTA TTCATTGCAG TTGCTTGAAC CTTGAGTAAT GCTTTCTGAA
    46981 CATTATCAAT CTTGTTAAAG TTGTCATTGA GTATAAAACT ATCTAACTTA TTAAGCTTTT
    47041 CCTCAAGTTG AACTTGTTCT TCTACTAATC TTGTTTTAAA ATCACTCATA ACTTTTTTTT
    47101 TTAATTATTG TTTAAAAAAT GGTATTTGGT CTTCAATAAA GATACCTCTC ATGACTGTAT
    47161 TGTACATAGG AGCAAGAGGA GACTTAAGTA AGCTCTGTTG AGCTTTAGAC TTGTCTTTAT
    47221 AAGGTCCAGA CTTAAGTATA GCATCTTCTC CATTGAATGT TTCATAGTTC ATTGGGTTCA
    47281 TAAGATTAAT TAGATTAAGA GTCTTTTCTA CTGTATTTAC ACCAGCAGCA GGAGACTTTA
    47341 ATATCCTCAA ACCTTCACCA ACCATTTCTG GAGTAGGAGT AAGAGCACCT AATTCAGTGT
    47401 ATAATCTTCT CAACTGATAC TCAATCATTT TGACTAACCA AGGTCTATCC CTATCATCAC
    47461 TCCACTCTAT TAATCCAATA GCTGCTGCTA CTGCAAGGAA GTGTGCTACC TCAGTTAATG
    47521 CTCTCTTGAC ATTTGACTGT TCTGTGGGAG TCATTTCATT CCACTTACTT GCAATATCAA
    47581 ACTGAGCTTT CCTAAGGTCT TGGAATAGAG CATTCATAAA CCTACCAGTA GTAAGATAAT
    47641 AACCTTCTGT CCATGCTTCA AGGTCATAGT TATATGTAGC TGATTTAAAC CTCCTATTGA
    47701 GCGAAGGTTT TATCCATTTC CTGAACATCA TACCCAATCT ACCAATAGCC AATCTTTGTA
    47761 CTGCACTTCT ATCAGCTTTA TTATAAATAC CGTGCATTCT TTGATTAATA GCTGCACTCT
    47821 TTCTACTGAA TTTGATTATA TCTTCTTGAG TAAAAGCTGA GCCATCAGCC TTAGTATAAC
    47881 CTTGTTTTAG CTGCAATTTA GCACCTAACT TCTTATTACT ACTATCTAAT GGTACAACCT
    47941 CAAAAGCATC CCATAGACTT ACTAACTTAC CATTAGGAGC CTTCATTTTA TAAGCATCTG
    48001 CCAGAGCTAA GCTGGTTCTA TTCTGCATCC AGTGCTCACC AGCATTATTC ATAAAGAATA
    48061 AAGCAGATGT ACCAAACATT CTACTGAACC AAGTCTTCCT ATCAAAGTTG ACTTCTCTTG
    48121 TATCCTGTTC ATATTCCTGC ATTACATTGA ATAGTTCATC CCATAAAGCT AACTTATTAG
    48181 TCTTTACCCT ATCACCTAAC TGAGCTAAGA ATGCTGGTAA TTCCTTACCA TAGGTTCTAT
    48241 CAGCTTTTAA AGTATTCTTT TCATTGAAGA ACTCTCCTGA GAAAGACTCA ATTCTCATCA
    48301 TTACCTTACC AGTAGCCACA TTGGAGATAC CTGAAAGGAT ATTCAATGCC AAGTTATTCA
    48361 TAGAAGTCAT TCTATTAATA AAGTTAGCTA CCTTTCCCTT GTCAATATTA GTCTTACCAA
    48421 ATGTTCCTTC ATCTGCCATA TATCTTCCAT ATACCTGCAT TTCAAAGAAG TCATTCAGTC
    48481 TTTCCATAAA CCTTGACTTG TCTCCTGTCT TAGTTAATTT ACTCTCAACC TTTCTACCTA
    48541 CTGCCTTAAA CTTCTCAACC ATAGGTTTAC CCCCTTCTGT TTGAGTGACT TGTCTTTCTC
    48601 TAAGCATATC TCTACCTACT TCAAGAACAT CAATGACCTT ATTCATTTCA TCAAAGTCAT
    48661 TAGCCATTGC TGCATAAGCA GTCATAGTGC CTACTATATC AGTAGATAAG TCATTAGCAC
    48721 TTTCTCCCTT CTTGAGCTTT GTAAAGTAGA TAGGTAACAT TTGTACCTCT CTGTCCTCAA
    48781 AGTCTTTTAC AGTTGCCTTC TCTCCAAAGT CTGTATCATC AGTTCTCCTA ATGAAATTAT
    48841 CCTTGATACT TTCCCAAACC TGTTGAGCAC CAGACTTCAC ACTTTCAGAG CTTTTAACCC
    48901 TCTCAACCAA GTCTTTCCTA ATCTTTACAG CACTATTCAG CTTGGTATAT TTATCAGGAA
    48961 GAAGAGCATC AAGTTTAGCC TTAATATCCA TTACAGTAGT ATAATAATCC CTTTGGGCTT
    49021 TATTTAGCCT TCTGAACTCC ATACTTTCAT AAATGGATTT CTTAGGTTGT CTAACTCCAT
    49081 CTACAGTCTC CATATTGGCA TTGAACCAGT TCTGTCTCTC TTCATTGTAT TTATCAGCAT
    49141 TCTCTCCTAC AGGGTTTCTG CCATACTTTT CATTAAGACT TTGGAACATA GTCCTCATTC
    49201 TCTCTCTGAA TAGAGCATGG TTTATCTCAC TGATATAATT ACCACTCAGA TTACCTTTAC
    49261 TATCTCTCTC AAACATCCAC TCAGTGTCTT TTACACCAGC CTGTTCAAGT TTAATAGTGG
    49321 CAGCTTGTAG TTCCTTCTGA ATATCAATAG TCTTCAATCT GGCTTGTTCC TTGCTCTTTT
    49381 TAACAGCTTG GTCCATAATC TTCAACATAT AATCAGAACT ATCTGCCATA CTATCCAGCC
    49441 ATCTGTCAAA GAAAGAAATA TCTTCATCAG CTACTTTAAC CAATTCTTCT GCATTTAGAG
    49501 TCTTTCCTTT GTACTTTCCA AAAGGAACCA CAAGGTTATC CCCTACAAAA GGCTTGATGA
    49561 AATCAACAAA TAAAGGCATA GAGATTGTAT TATAGTCCAC TGCAAGGTCA TTAAGCATTG
    49621 TAGTGACATT ATCTAATGCA ACCCTTACCC TTTGACCATA TCTATTGTCT GTGGACTTCT
    49681 CTTCCTCTCT GAGAGCCTCC CTTACTGAAT CAGCTATCCT CTTATAACTG TACATATAGT
    49741 TCCTGATGTC CCTGAGTACT CCAGCCCTTT CATTAAGATT GGTTGCAGGA GTATTCCTCA
    49801 ATACCTCAAG CCTGTTACTC ACTTTCCTTA GTTCTTCAAG TGCATTATCA AGGAACATAT
    49861 ATATGCCCTC AATCTCACTA TTATCAGCTA ATTCAAGCTC TAACCTGTCT ATTAATAACC
    49921 TCTGGTTGGC ACTAAACTGA CTGTTAGGAT TTCTCTTTTC ATAAATCTTA AGCCTCTTCA
    49981 ACTCATTATC TATAATCTTC TTCAAGAGAG TTTTATCTCT ATCCACTCTT TCAGTAGTAG
    50041 AATAGAATGC CTCAGAAGTA GCTATGTTCT CAACACTGAT AGCTTCATCC ATCTGTCCAG
    50101 TAAGAATATC ACCAGCCAGC TTGCTAAAGC TACTTTCTGC CTCAAGCATT GCTTTTTGGA
    50161 ACTGTGAAGC CCCTAATCCT CTAAAGAAAT TTTTTACAGC ATTAATAAAC CTCTCCAGAA
    50221 GGGATTTATA AGATGAAGAA GGGATGGGTT CAGACTGTAG TAAGTGTTTA GCAAGTAATT
    50281 TACCAGCAGC TTCTCTGGCT AACTTTGATT CATCACCTTT ATACAGGCTA TCATAAGTGT
    50341 TGTAATCATC ACCTAATATC TCGCCTACTA AACTATTGTT AGCCAAGTGA TTAACCAGTC
    50401 TATTGATAAG AGGATTATCA CCCATTGCCT CAATAGCAAA GTGAGCAAAC TCTTCTGGTA
    50461 ATGCTCTCTC ACCTTTAATA CCATCAGCAA GTCTAATCAA TTCAATTATA CCTGTTGCAG
    50521 CATCTCTGGC TTGACTAAAG TCTGTTACTC CTGCCACTCC TCTTCTCTGT TCCAAGTCTG
    50581 TAAGAGCACC TATCCCAATA CCATTAGCAG CTAATATCTC TCTCAATCTA TTATTAAGAG
    50641 TGTAATTATA CTGCATATTG TTAGCTTCAA GACTATTCAT CTTGTTTCTT ACTCTGACAA
    50701 AAGGACTGAT ATAAACCCTA TTACTTTCAT TGTCCCATAC CTTTTCAACA GATGCAACAT
    50761 AGTCTTCTCT AAACTCTGAT TGAGTATTGA ATTGAATAGC CTTTTGGACT AACATTCTAT
    50821 AGTTTTCATC ATTGTTCAGA TATAACTTAG CTCTACCTGT CTTATGGTAA TGACCAATCT
    50881 CTTCATTAAG GTTCTTTAGA ATCTTCTGCT CATCAATAAT ACTTCTTAGA TTAGTTTTCT
    50941 TCAAGAGACT GCTTAGAGTA GGTTCACCAT TTTCATCCAT CTGTAACCTT GGATTCCAAT
    51001 TAGTAATAAA GTCACTACTC TTTGTAATGA GGTATATTCT TGTTGCCTCC TGTCTATTAG
    51061 GGGCATAAGC CAGCAGGTCT TTAAATAACC TGCTGCTTAC TACCTCATTT TTACTGTTCC
    51121 TCACTTGAGG AATTATTGCA CATTTCTTAG CCATATCTAT AATTCATATA ATGTATTTGC
    51181 ACCACAGATT TTATCATTGT TTGCATCCTC ATACTCAGTA TTAGGACTAA TAGAATTAAT
    51241 ATCATCTGCT TTCCCTTCAT TCACTTCAAG TGGAGCACCA TACACCTGAC TGAAAGCCTC
    51301 ACTTGCAATA TCTTGAGTCA GACTTGAGAA ATCATAGTTA AGATATTCTG GCATGGAGTC
    51361 ATAATCAATA TCAGCTTCCT GATAGGCTGT TATATCCTGA TTTACATTAG GAGTATAATC
    51421 CCTGTCATTC TTATCAATTA CTGACTTCAT TTCAGTAACA TCCTTACCAT ATTCATACTC
    51481 AATGAAACTG TTCTTGAATC CAAGTGGGTC TATCCTTTCA TACACAGCTA CATTAGGTTG
    51541 TACATTATCA GCTTGTGTAA GCCTGTAATA TATTGTACCT CCCTTATATC TTCTTGCTAT
    51601 GTAATTAAAG AAGTCATAGG TTGTTTCCTC TCCTGTTCCC TCTCTCTTTC TTATTATCTT
    51661 CTTATCACCA CTGTTAGATT CAGTATCAAT GGTTATTTTA ACCATATCCA AAGCATCACC
    51721 TTGTTCATCA GTGAAAGAAG TGGAAGCCTC TGTGGGAACC TCAGGAACCA ACTGTCTGTT
    51781 ATCCAAGTGA TTGTAGATGT ACTGGTCAAT AAACTGACTG TAATCATCCT CACTTTCCAA
    51841 CAATCCTCTC AGTGTATCAA TGTACTCTGG AACAGACTGT CTAATGGCAG TTGGTGCTAA
    51901 ATGAATGAAA GTAGAAGGTC CAAATGCAAA TCCATTTCTG TAATAACTGT ATCTGAATAA
    51961 ATTAAGAGCT AAAGCCTGAG CTTCTGGACC CATATATAAC AATGATTGCC AGTCTCTCAT
    52021 ATATCTTTCC CTAAGAGTAG GACTTAACTG ACCAACATTC TTAAATACTA CTGTATCTAC
    52081 AGGATTGTTT TGGTTAGCCC TTATTACTCT TAATCTCTTA ACAAACTCAA GTTCAGCTAT
    52141 TTCAGGATGT TCACTCAATG TTCTGTTGAA ATAATCAGGG AAATTATTGA TGAAATCCCT
    52201 TCTCTTATCA CTGGATGTTG TAACCTTATC ATCTGCTCTT AGGTTAGCTT CTTGCCCAAA
    52261 GAATGATGTC TTGGACATAA TATAAGCTAA CAAATCATTG TAGATGTTAT TGAGTGTCTT
    52321 TGCATTTAAC TTGCCTGTCT TAGTGTACTG TCTTAAGCCT CTCAACCCTT CCTTACCATC
    52381 AATTACTTCT CTGAATGAAG AAGTGAACTG AGGGAAATAT CTACTAAACA TTTCTTGTGT
    52441 TTGGTCAATA CCAAGACTAA AGAATGCTTG TAAATAGGGT AATGGGGAAC TTAATAACCT
    52501 CTCTCTTATC TGGTCAATAT CCATACCTTT CATACTGAAA GGCATAATAA CATCTGCACC
    52561 AGTTAAAGGG GAGTTTTCAT TTAAAACCAC ATTAGTCAGG AAATCATCAA CCTTCTGTAT
    52621 CTTAATCTGT GTGTCTGCAA TAGTAGGACC TGCTGCACCA CCTTGGGTAT CTGCTCTTGT
    52681 AGCTTGAACT AACTGTCCTA AAGCATCTGC TGTGCCCATT ATTCTCTTGA ATAAATAGCC
    52741 AGCAGCCACT TGCTTCTTAT AGAACTCAAC CTTTCTGTAG TCAGATGTCT GTGTCCTATC
    52801 ACTTAATTCT TCCACTTCCT TCTGGAGAAT GATATTGTCT GCCAATTCAT CTGCCATGAA
    52861 CTTATTAGAT TTATAATTGT CATAGGTTAC ATCTTCCATC ATTGCAGCCC TTTTCTTATA
    52921 GTTCTCAATG ACTTCATCAA TGATTGTGTC CTTTCCTTTG CCTTCCCTAC TCTCTCTAAA
    52981 ATAGGTATTG GTAATATCCA TTACAATTGG TTGTGACATA ATCAAACCAA TCTCAACAGG
    53041 ATTATAGCCA AGCCTACTTA AAAGCATTGA GGCATCAGCA GTGAATGTAT TCTGATTCAA
    53101 TGAAGCAAGC ACAGGGTCTT TTACATTATC CACAGATGCA GCAAGGAAAC CTGCATTATT
    53161 CCTTGAGATA TACTCCTTAT TGTCATTCAT CAGACCATGA AGAGAAGTCA GTCTCTTACC
    53221 ATTAAGTAAG AAAGAGCCAT TCTCAGTATC AAGACCTAAT TCAGTATGTT GCATCAAAGC
    53281 ATGGTTTGCA TTATGGTTGG CATAAATACC AATCAATGCT GCACCAGTCA TATTCTGCTG
    53341 ATGAAGTTGA ACTTGAGTTC TTGGGTTAAG AGGGTCAAGT TTTTTCTTGA ACTTCTCTGC
    53401 CAATTTGTCA AGTTTCTTTA AATCCATACT CTGTAACTTG GAAAGAGTAC TTTGATTTTC
    53461 AGGAATATTC AGTTCCTTTC TTAGTTCAGA CTCTCTACTG GATTGTAGAA TGTTAATTAT
    53521 TCTTGCAGAC TTCTTCTGAT AATCAAAACC ACCGGGGTTA AGCATCTTTG AAGCAGTGTC
    53581 AGCATTAGTC AGAACACCCC ACATCATATC AATCAGTAGA TTGTTTCTGG CTTCAAGACT
    53641 ATTCTCTTGT GGAGACTTGC TAAAGTCATA TTCAATCTTC TCAATCTTGT CCTCAGAAGA
    53701 TACTCTATAC TTCTCTCTAT TAGCTTTATA TGTCTTCCAG AGATTGTATT CCTGACTATC
    53761 CTTAGGAGCT TTCCTACCAT CATCTATGGC TCTGTTTACA CTCTGTCTAT ACTCCTTCAA
    53821 CATTTCAGGA GATACAGCTT TTCCTTGTGT CAATTGAGCA ACCAAATCAT CAACAAACTG
    53881 TCTTCTATTA TATTTAGGAG TTATCTTGAA CTCAGGCAGC ATAATATACA ATTTATCCAC
    53941 ATCAAAGTCA GAACCACTTA GGGTAGTAAT CTCTGCTGGA AGCATAATTG CAGAACCATT
    54001 TTGCTGGGGT AAGAAACCTT TAATATAAAG AGGAGCCATT GAATATTTGT CCTCTGTTGG
    54061 AACTCTATAA CCAATCAACT TTCTCAAGCT GTCTGGTAAT TTATTTACAT CCAGTTCATG
    54121 AGTACCTGCC TTCATAAGAG GTTCATAGAA CTTCCTACTA TATGCTGGCA TATAAACTTC
    54181 GAGATATTTG ATTCTCTTGT TCTCTCCTTC ACCTTCAAAA ACAATCTTTA ATTCATCAGT
    54241 AAGACCATAG TCAGACACCT GAATAAGTGC TCCTCCTCTA ATCTTCTGCT TAGTAATCCT
    54301 ACTCTTGATA ATACTATTCA GCAATGTCTG TACTCTTTGG GATTGTACAG GGTCAAATAA
    54361 TGGAATATTG AATTGTCCTT TCTCATTGAG AGTACAAGCT CTAATCATAT CAATTCCATA
    54421 TCTTTGATTA CCTCTCAATT CCTCAAGAAG AATCTTCTCA ACCTGTCTGG CATCCTTGAA
    54481 GATTTCATTT ACATCAGCAA AAGCCTGAAT GATATTCTCA GTGTTAACAG CATTGTACAT
    54541 ATCTAACCAT TCCTGCTTAG ACATCTCTCT GCCATTCACA TCAATCTTAA CATCTGGACT
    54601 AATATCTGCT GTAATCAGCT TTCTAATCTG AGTACCAACT AACTGAACTG CATCAATAGC
    54661 ATGTTCTGGA GTTGCAGTCT GAATACCATA GTCTTCATAG CTTACTTTAT GAACCACATT
    54721 AGGGTTCTCA ACACCATTCT GAGTAGTGGC ATTCTTAAGA ACAGCCTTGA CATCTTCCTT
    54781 AGTATTGACA CTGTTCAAAT CAATTACACC TTGTTTCCCA ACCTTAGTAG TTGATTCAAA
    54841 TTGAACTACA TCAATTCCAT TCTCTTCCAT GAACTCATTG ATAGCCACAA GTTTACCTGA
    54901 TTTACCAAGT GGACCTGAAA CTAACTGGTG CATAGCCATA AGAAGGAACT CTGAGTTCTT
    54961 ATGTTGAACT GGTGTCTTAA TGCCTGTATG ACCTTGAACT CCACTCATAT TATTCACCTG
    55021 AGTGTACACA TAAGGTTTCT TGGTCTGCCA GATAATATTG AAATCAGCCA TATCCCACTT
    55081 ACCATTTTGG AAGTTATCAA AGGCTCTCTG CATATTATCT GTCCACTGAC CAGACATATC
    55141 AAGAATAGCT CTGTAAGAAC TTAATGACCT GTAAGCCTGA GCATCTGCCA CATTTACCTC
    55201 TCTGAACTTA TTCAAGATTA AATCTCTGTC TCTCTTTGAC ATCTCACCTT TCTTGACTCT
    55261 TTCATCAAGT ACAGTTGCAA TATCATCAAG TGCAGAGGAT ACAATCTCAT CATCCTTTAG
    55321 ATAAATAGTC CTCTCTTCCT TTCTACCATA CTTAGAGTTG GTATTAAGTC TGAGAGCAGG
    55381 AGCATGAACC TCCTTATATC TCTTTTGGAA GTCCTCTATA TTCTTATAGA AAGCAAGGTC
    55441 AGTTGTAGTG AGTTCAATGA TTTGTGATGT AGCAAACTTA CTATTCCAGA AATACTCTCT
    55501 CAACTTAGCT TTGGCATTAT TTCTAATAAC CAAATTTCTA TTGATACTAT CCATTTCCTT
    55561 AGCAGTAATC TCACCTCTCA CCATCTTCTC TCTCAACAAG TCCTTAATAC TTTCAAAAAG
    55621 AGTAGTTGCT CTTCTATCAT CTACTGGATT ATTATTATTG TAATCCCTTA AAAGAATATC
    55681 CATTTCTGTA GTCCACATTC CTTCAAGAGC CTTCTTTGCA TTATTCAAAG AAGTTGCTGT
    55741 ATTCCTATTA TAAGAACTTT GACCAGCATT TACACCAATT ACTCCAAGAT ATTTGTACTT
    55801 ACCATTAGGC AGTTCTTCAA GTAAACCAGC TTTAGCCCAC TCTCTGTAAG TCTGTTCAAA
    55861 CTCATTATCA AGAGCTTCTC TTACTGACTC TCTGATGAAC TCTCTTAACT CAGCACCAGT
    55921 TCCTTCATTC TGGATTCTCT GGAACCTATC AAGGAAAGTC TCACCATTGT CATATCTTAC
    55981 ATCATTCAGA GCTGTAAGGA ACTTAAACTC AGAACCTCCT TTACTTTTAA CTTTCCCTTC
    56041 CTCATCTCTG ATTATATCAT AGTTTGCAAT AGGAGCAATG TTAGGATTAC CCTTTTGATA
    56101 TTCAACATCC CTTTGGTTTA CAAGAGCTAT TCTATCTACT TCTTGATTAA CCAAATCAAC
    56161 CATCCTATCA AGGATAATAT CATCATACTT CATATACTCA CCATCTTCTC CAATGATGCT
    56221 ATGATTGTCA TACTTCCTGA ATCTAATGAA CTCAGCAGAA GGACTATCTG AAAGAATTGG
    56281 CACATGGTAA TTAGCCCATT GAATATCAGA TTTACTGTTA TCTGGGTCTC CAAAGTATTC
    56341 TGTCAGTAAT ACTAAGGTAT AATCCAAATC ATCCCAGTTC TGATATGCAA CCTTATCTGA
    56401 GTTAAGTAGA ACCTTATGGC TCAATCCTCT TCTCATTTCA GGGTTATTTA CCAGTTGCTC
    56461 AATCCAGTCA TTTCTCCATC TACCATCCTT ATAGAACCAT TCATATTGTC CGAATTCATT
    56521 TTCAACAAAC TCTTTGAACC TTGCTTCATT ACCCATAACA TTCTTAAGCT GTTTAATCAA
    56581 CTTGCCAAGA TAGTTAGGAG TAACATGGCT ATAGTATGAC TTATCATTTT CCCTCACACT
    56641 ACTTTCAATG GCATCTTCTG TTACTTCTGC AAGCATCATA GCTATGCTAT TGTAAGCAGA
    56701 ACCAAATGTA TTTATCAAAT CCCCTCTCTT TTCAGTTCCA TCTTCAAGAG TCTCAGATTT
    56761 AACCTCACCT TTCTTTACAC CACTGAATAT GATATTTAAT TGAGGAAGAA GCAACATAAT
    56821 TGGGTCTGTT GCAGTACCAC CTTCATATTG CTTTATATTG GTCAGAGCAT CCAATAATAC
    56881 ACCTTGATTA GCATTGATAC CAATCATATT AAGGAGCTTA TTCAATGTCT TCCAAACCTT
    56941 TTCATCCTGT AGAAGTTCCA ACCTTTGTTC TGTACTAAGA TTGGTAAATC TGTTATTAAG
    57001 AGCTTCAGTC CATTTAAGAC CATTCTCTGC ATTCTCAAGA TTCAAGTCTC CATTCTTGTC
    57061 ATAGATACTA TCATCATCAA GCAGATTACC ATTCTCATAG TTATCCCTCC ATTCATCAAG
    57121 TAGATAATAG ACACCCTCAG GCTTATTGAT AGCAATAGTT TCCATCTTGA AAGTACCATC
    57181 AGCCTGTAGC TTCTTCTTCT GAATCCAGTA AGGCATAAAG TCCTTTCTGA AATCCTGATA
    57241 GAACTGACTG AATAGTTTGG GTTCAGCCTG TAGCTTCTTG ACTATTTGCT TAGTCCAAGG
    57301 CTTGGTATTA CCCAGAGTCT CCAGAAGTGG TAACATATCA TCAGATGTAA TCATATCTCT
    57361 GAGCTTGTCT ATAAGGGTTG CATGAACATA GTCTGCATCA AGAAATCTTA GATTTCCTAA
    57421 ATCATCCTTA TCATACTTTC CTCTGTAGTC AAGTTGGGGT ATCTCTCTGA TTACCTTTCT
    57481 AACTTCTTGA CTTAAAGACT CATGAGAGCT TACTTTCCTA TAATTAGTCA TCCATCCATC
    57541 CTTGAAAGCC TCATCCTTTA CAAAATCATC AGCTTGTGTA TCTACTGCAC TATCTCCCTC
    57601 TGGAGTATCA TTATTAAGGT TGGCATCTTT AGGGGCAATA TAATTAGGGT CAATCCTAAT
    57661 CCCCTCTGTA GCTATTAGTA TAGTACTTGC TTCCTCAGCC AAAGGTTTGA AGTTATCTAC
    57721 TACTTTCTGA TAAGCATTAG TCTTATATAA TGCTTTCTTC TTTGCAGCTT CATACTTCTG
    57781 TTCATCACTA TATCTTTCAG AACCTTTCAT ACTATTGATT ATATTCAGTT CTGATTGTAT
    57841 CCTATTCTCC TCAGAGTCAA GTATATAGTT ATTGAAATAA TCCCTTACTC TACTAAATAA
    57901 GCCAGCAGGT GTATATAACT TGATTATCTT GAATCTATCA AGAGTTGCTA ACTCTTCTTT
    57961 CAATTCATTG ACAGCAAGTA CATCACCTTC TTTTTCAGCA TCAGCAATTC TCTTATTAAG
    58021 AGTATCATTG TGTTCTTGCA GTGCTGTATC TATTTCATTG CTAAAGAATC TTGCAATCAG
    58081 ACTAACCCTG TCTCTTCTTG TTCTTGGGTC AAAGTCTAAA TCTACTTTAG CTTGTTCTTC
    58141 CACAGTGGAA ATTATTGGAG CTTCAAATGA AGATGAAAGT GCTTTATCAA GCATCTCTAT
    58201 AGGATTAAAA CCTTTATTGA ATTTACCTGT AGAAACCCAT TCACTACTAA AATATACATT
    58261 AGATGGTATT TCACCTGCAT TAAGAAACAT GTCAATCATT TCATTACCTG AATAACCATT
    58321 CAAAGAAATC TTATCACCTA TATTTCTATA AGCAACCATA AATTTCTTAT TAGGATTATT
    58381 TAAAGCAACT TGATACATCT TCCTAATATT CTCTGTAATT TGAGAAGGAG ATATACTTTT
    58441 GAGACCTCTA TTTTCTTGCA CCCTGAGGTC TTTAGTAGGT AAAGCATAGG CACTTCCTTG
    58501 TAATCCTTCT CCCTGACCAT AAATTGCACC AAATTTATCT CTTGCAACTT TGGCAGCTCC
    58561 AGCACCATGT CTTCCTTCTG GATTACTACC AAACACAAAG ATAACATCCT TTGATGGTGT
    58621 AATATCCCCA GAATAACTTT GTACAGAAGG CTGTGGAGGG TTTTTCCTTA GTTCTGCCCT
    58681 AAAGTTATTT AGTTCAGAAG CAGTAGGATA AGTGTCCCAG TCCTTATTAT TCTTGTCTTG
    58741 CCATAGCTCA ACAAGTCCCT TGACTGATTC TATAGTTTCA CCCTGTAATT TAGCAGCCAA
    58801 TTCCTCTATT GTAGAATTAG TTGTGATACA TCTTTTACTC ATCTTGTTAT AGATTTATAA
    58861 TTAAATTTAT GTGCAAATAT AAAGGTTGTT TTCTTAATAT GCAAGTTATT AAGGGTTTTC
    58921 TTTTTGAGAG GTAAACCAAA CTCTTTAAAA ATAAGAAAGG GGAGACTTAG CTCCCCTAAC
    58981 TATTATTCAA CTACATACTT AACACCATTG AAGATAAGTT GTTTGATTGT ATTTATATTT
    59041 ACTAATCTGA CTCCATCTTC TTTGGAATTT CTTTCAATAT CCATATCAAG ACATTTATAC
    59101 TTACCATCCC TTGATACAAA CTGCATCTTG TAGCCTCTCA GTACCCTATC TTCTCCTTCA
    59161 ATGAAGTCCT TAATAGGGTT ATTCTGAATG TGTTCCAGAG CTTCTTTATA AGCTACAGCC
    59221 ATTGACTTCT TAGCTTTCTT AGCCTTGTCA ATCAAAGCTA CAGCCTCTTG TCTTTGTGCT
    59281 TCCCTCTCAG CTTCATATTG CTTCTTGGTC TTAGCTTTAT CCTGCTTTTG GAACACAACA
    59341 GTGAATACCT CAGAAGATTT GATACCCTCA AAGATTGTCC TTATACCTGG AGTACCATCT
    59401 TTCTTATCTT CTTTAGTCAC TTTTACTTCT TTGTCATACT GGTCAGAAGT ATTAAGCAGG
    59461 TCTTGAACAT AACCATAACC TAATGTCACT GACTTTCCAC TCTCTGTATG CTTGAACTTG
    59521 ATTGTATCTT TACCAATCTC TTCAACAATG TAATGTGATT CTTCTGAGAA TACATCACCT
    59581 ACTGCTATTT CTTTAATATT GATTTTCATT TGTTCTTGAT TTTAATCTGT TACTTCTTTT
    59641 GAATAAGCAG TATATACTGC ATTTAATTCT ACATCATCCT TTACAGAATC CATAGTAGCC
    59701 ATATACATAG CTTTTGTCCT TGTTCCACCT CTACTTAATG CAGCAGCTTC AATCACTTGA
    59761 GAAGTTTTAC CACTATTCTT GAAAGGAACA CTTACACCAT TTGTCATGGC AGAAAGCTCT
    59821 TTATACCATT CAACATACAT AGGGTCAATA GTCATGGTAT CAAATTTGAT ACCTAATTCA
    59881 CTTGCCTTCT TAGCTTCTTC TCTCCAATCA ATCTGGGCAT TACTTATAAT ACCCTTGTAG
    59941 CTGTAACCTA CCTTGTGAGG TGCTGCATCA GCAATTAATA ATACTGCCTT AGTAGAACCC
    60001 TCTCTCCATG CAGTTTCCTC CGTGATTTTC TTAATGACCA ATTCATAGAA TTCATCACCA
    60061 TCCCCACCAC TTGTATCCTG AGCTTCATTA ATAAACTTGA TGATTTTGTT TTCATCATTA
    60121 GTAAGGTCTA ATACTTGGTA AGCCTTACCA AAGTTATCCT TGCTCCTCAT ATCACAATAG
    60181 TCACCAAATG CTACTATACC AATCCTTAAA TCAGGATTAG AACTGAATAA TTTGGGAACC
    60241 AACTCCTTCA CATGGGTCTT TACTGCATTA ATATAAGCTG ACATAGAGCC AGTTGTATCA
    60301 AATGCAATTA CCATGTCAAG CATACCATCA GTAGTAGATG GCTCTACTAC TTTAGGTAGC
    60361 TCTTTTGTCT TAATTAAATT TGTTCTCATT AAATGAACTT TTCAAGATTT GACATAAACT
    60421 CTTGAGCTTC TTTCTGAGTT TCAGAGATGA AACCTATTTC ATCCTCAAGG AGTTTTACCT
    60481 TTTGTTTCTT ACTGTCAATG TCTGCCTGCA TTTCTGCATT CAATTTTGAA GCATCTTCAT
    60541 GTGCTTTCTT AAACATTGAT TTTACTCCAG TCAGCCTTTC CTTAAATGAA GGCTTCGCAA
    60601 TAACTGCTTG TTTCTTACTT CCAAATGCCA TTGTTTTTTT TTTTTAGTTA TTAATCAGGA
    60661 TTGGCTTCAT CATATAAATC CACCAAATAA TTTCTTCTCA AAAACTCCAT GTGTAATGGA
    60721 TGTGCCAGTT CTCTTGCTTG AGGATGAGCA CTGCCTGCAT CCCTCAACTC AAAGAAGTGT
    60781 TCCCAATCAC TTGCAAAACC AGTCATAACC AGTTCTGTCT TAAGTGAATT AGGTAATACA
    60841 GCTCTTGCTT GTTGTGGTTT CCAGCCATTA TTGATAAGAT TGAAGTATTG TACCTCAGAA
    60901 GAAGCAAGAC TAAATAAGAA GTACAACTCA TTCAAGTCCT CTTGTGTATA AGTAGGGTTA
    60961 CTTAAACTAC CCATTTGAAT AAGAAGTTCT TGAGAGTTTT GTTCTCCTAA CTGTCTTTCA
    61021 TCTACCCAAG GAGGTAGGAT AAAAGTAAGT TCATTACCAA ACTTATCCTT ACTATAGTTA
    61081 CAATATCTTG TACTTTCCTG TGCAAAGGAG AATACTCTAT GCCTTACAAA TTCCATCTGT
    61141 TTATACTTAG GCTCTTTATC CTAAGTCTCT CCAAGTTTCC TTGGAGTGTC GGACTATATC
    61201 ATCATCCTAT AAATAGGATG CCCAACACTC TTGTTCCTAT TATATTCTCC TAAAGGAGTT
    61261 TCAAGGATTA GTCTCTGAAC CTTTCAGAGT TGTTAAGCTC TGACTTGGCT GCTGATTAGC
    61321 ATGATTTAAG ACTTTTTGAG CAAATTCATA TAGTTCAGAC ATTGATAATA TGTGTTTGCA
    61381 TTTATTAGCT TGTGCTGTAA CCCATTGAAC ATTTCCTTCT ATATACCCCT TAGATGAATC
    61441 AATTCTATCT AAAGAAGCTC TTAATATATT AGGTAATTCA TCTCCAGTTA TAGCACATTT
    61501 TCTATTTTGA GTAAGATACA AGTTCCACAG GTAACCTATA GTGACATTAA ATTCAATCTT
    61561 TCTAACAATA GCTTTAGCTT TGATACCATT AAACTTAGAT AAAGTAAGGT CTCCTACTTT
    61621 TCCATTGATA ATAGTTAGGT TATCTATATT AGTAAGATTA GAACAATGCT TACACTGAAA
    61681 CCATCTGCTT GTATTAGTAA GTGCAGAAGC AGTTAAATAC TGCTCATGCC CACACTTACA
    61741 CTTACATTTA TATCTTAGTT GTCCATTAAA GTTTTCAGCT TCTCCTATGA CAGTCCAATA
    61801 CTTATAAGTA TTACCTATTA TAATAGGAGT TCTTCTCTCC TTTCTTGAAC ACTGTAAACA
    61861 TTGAGTAGTT TTCCCTAATC TTAAACTACT CCAATGCTTA TACTCAATTT TACCACATTC
    61921 ACATTGAACT TTTACATTTC TTTGCCCTCC TGTGGTATAT ACAGGAGTAG AATCTATTAC
    61981 AGTCCATTTA CCAAATCTTT GTCCTACTTC AATTTCTGTT CTCATACACT ATAAATATTA
    62041 AATTCATAGT GCAAAGGTAC AAAAATTATT TTGAATATGC AAATCTTAGA TTTTAGCCTT
    62101 CCAGCAATTC ATTGGGTTTT TCATTGATAA GTTACCTCAT CAAGCCACAA ATTCTTTATG
    62161 GGATACACCT CTATCACATA CAAAGTGAAC AGTAATTCTT TTTGCATGGA ACTCTGTGGG
    62221 TTCACATAAA TATTGAAGTA TATCTGGTAT ATACTCCTCA GCAAAGTTCT CTATCATTAC
    62281 TCTGAAATTA GTAGTAATAT AGTTATGTAC TTTATCATCC AAAGGTCTTA TAACTACTCT
    62341 GGAATAAGGA TTTGAGGCAA AGAAAGGGAC TAAATTATAG TCTCCTGCTG AATTAGGTAT
    62401 ATCCAAATAC ACAGTGCCAT GTTCCAACAT AGCACCATGA CCAGACTTAA TCATTCTCTC
    62461 CACAAACTCT TTAGCAGAAT CTTCTGTTAT CTTATCCTCA GATTTATAAC ATACTCTTCC
    62521 TGCCCTTTCA ATCTGTTTGT AAATTCCTTC AAGACCTTCT TGTTGGTCCC AAATAGAAAA
    62581 ACTTGGTTTA ATTAATCTCA TATTTTAATC ATCTATTACT ACAACTTCAT CAATATCAAA
    62641 CTCTTTAGGA AACTCAGCAT CTTCTACCTT TTTATGAAAG GCTTTATTAA TCTGTTCCTC
    62701 CTCTGCATCT GGAGGTAATT CAACCTCATC ATAATATGAT ATGGTTACAC TCACAAACCT
    62761 CTTATGTTTT ACATCAAGAG GTTCATTGAA TGGAGCCATG GGGTCATTAC TTGCCCCTAA
    62821 CGGCAAATTA TCCATCTTCC TTTTCTTTTT AAGTTTCTTA ATATCTATCT CTAAATTATT
    62881 TTCTTTTATA AGTCTTCGAG CAATAACACT TTCAAGTTTT AATGGGATGC TAATATGTCT
    62941 GCCTTTTTCA TTAAGGTAGA TAGCATGGTC TCCATTATGT CTGTCATAAT AGAAACCATT
    63001 GGCTACTACC ACCCTAACAA ACTCTCTATG TGTAAATTGC TTCATCACCA AAGCTCTTTA
    63061 ATTCTCCTAA AGTCCTCACC TTGAGGTACT GGACAATCCT TCACCCACTC CATTTCCTTG
    63121 ACATTCCATA GTGACAAATC AATATGCTCA GGAAGGAGAA GTTTCATATC AGCAAAGAGA
    63181 TTAAGTCTAA GAGATTTCCC TTTAATGAAA TCAGATTTAG TTTCCTTAAC CTCTTGCATC
    63241 ATATTGTTCA GTTCCACAAA CTTATCAATA TCACTCTGAC TGTGAGGAGT CAAGACTATA
    63301 CCATCTGCAT AAGCTAATAT AGTCCTTACT CTATCCCAAG CAGCTATTGA AGTGTACACA
    63361 TATACCTTTG GAATATCTGT ATAAACCTCA CTAATAACTC GAATAGACCT TATTAATTCA
    63421 GCTACTTTAT TAGTGTGAAT CAAAGGTTCT CCTCCAGTAA TCATTATCTC CTCATAGTTC
    63481 CATCTATCCA CTACTGGTAA AGATGAAAAA TCCCATGAGT TATTACAACA CATGGGACAC
    63541 TTGTTAGGAC ATTTAGTTGT TACTAATAAC CTAAGTTTCT TATTCATGAT ACTACATCTT
    63601 TATAAGTTAC CACTTGTTCA GCCATAAGAC CATTGCAAGG AGGTACAATT ACTTGTTCAA
    63661 TCCTTGTTAC TTTATATAGA TGTGGAGTAC CATTATATAT ACCATTACTC TTCAAGAGCA
    63721 TTTCTGCTTC TTGAGGATTA ATAGCCTTAC ACATTGCACA TCCTTTACCT ATACCAGTAA
    63781 CTTCATATTC CATAACCCAG AGTTGCATTG CTCCATCAGG AGCACATCCT ACATCTACCC
    63841 TATCCCTATT AGGGATTGTA ATGTCTGGGG CACAATAAAT TCCTTGTTGT CCTGCCATAC
    63901 TATTTACTAT ATCTATACAT ACTTTTTACT TTATCTGCTC TACCCATACT TCCATCATAG
    63961 ATAACATAAG TTTCAAAGAT TGAAGCATCA GGTCTAACCT TCCTTAAAGC AACTGAAATA
    64021 CCAGCTTTTG TTCTTCCTAA ATAATAGGAA TCATCAACGA ATATCCAGTT CTTACAAAGC
    64081 AACTTATCCT TGAATATAAG TGCTTCATTA CCCAATCTGA TACCACCATT AGTGACAATT
    64141 ACTTCTCTAA AGTTTTCAGT CAATCTGTCA CCATACATTG TCATAATGGC ATTACCAAAT
    64201 CCTCCACTCA CAATTAATCC AATGTCACTA AGATTTAGTT TCTTTCCAGC ATCATTCATA
    64261 AAGAATGAGA GGAAGTCTTC AAGTATGCTT CTATCCCCTT TAATCATAAA GTCAAGAGCA
    64321 TTGAAGAACT CCTCTCCTTC CTTGTGTTGT TTTAGAATGA CACCTATCTT TTCATTCAAT
    64381 GTCATAATAT ACCCTTTGCA TGAAGATAAT ATCTAACTAT ATCCCAATCC ACATAAGGTC
    64441 TATCAGAAAT ATAACTATGT TTCAAGGGAA CTCCTAAAGC TGCATCATCA ATATAGATGT
    64501 GTGCATAAGG TTTAGGTGAT GAAGTCCAAT CCTTTTGAGT TGGATTTTCA TTTACACCAA
    64561 ACAAAGGAAT ATCATGCTTC TTAAACCAGT CTATTGCATC CTGCAACCCA TCACTGGGTA
    64621 ATTTAGCTGG CTTAGTCTTG CCATAGCCAA ACTCCTCTGT TTCTTCTGCT CCATCTAACT
    64681 GATGGCTTCT CATAGTGAAC AGTATAATCT TATGACCTTT ATCAGTTAAT TCTTTTAAGA
    64741 CTTCTGCTGC TCCTATCTCT GCTCCTACTC TTGGGAACTC ATGTGTAACA CAAGTTCCAT
    64801 CAAAGTCCAC TGCTATAATC ATCCTTCAAT TATTGTTTTA TACCTTTCAT AAGTCTTTCT
    64861 TATTACTTCT TCACCAATAG GACTCTCTCT TTTAGAGTCC CTCTCAATAC ATACTTCAAG
    64921 GGGCATAAAG AAGTCCTTAT ACTCTAAGGA ATAACAATTC ATATAACCTG AGGTACTGTC
    64981 AACTAAGTTT TCATAGTATT CTACTTCCTT TGGATTAAGA TTCATGTTAT CAATAACAAT
    65041 ATCATACCCA AATTCCATAG CACTTACCAT GAAATCTTTC TTTATGTCAG ATACAAGATT
    65101 TTCTCTACTT GGAACCCAGT ATTTACCAAG CATGTTTCTG ATGTCATCAT TATTGAACCT
    65161 TACTCTATGC TCTGGGTCTT CAAGTACCCA TTGTTTAGCC CATGTAGTTT TACCTGAGCC
    65221 TTGTATCCCT CTACACAAAA TTATCTTACT CATAACCTGC ATCTATTTGT CTGATTCTCT
    65281 CTTTAGCTAT GTGAATTATC TTCTCATAGT CAAGTTTTCT ACTATCAGTT TCCTTAGTTC
    65341 TAAGTATCCT TTTAACAATA TCTGCATCCC AAGGATTTAG ATTATATTCT AACCATATAT
    65401 CCCAAGGTTG AATTTTATGT TTAGCATAAT CAGATTGTCC TACATTATAG CTTCTAACAT
    65461 CTTCTTGAGT CTGAGACACT TGAAGAGTAT TGGGTAATGA GAAGCTCTTA AAGAACTTAG
    65521 TATAACTCCA TTCATGTTCT TCTTTAGTAT CATCTACTAA ATAAATACTG GTATTTTTTA
    65581 TTTCAGCTAC AGTATAACAC TTGCCTACAT CAAAGTATAA ACTCTCTTCT CCTTCATATA
    65641 TGACCTTATC ACCTACTTTT AACATTCCCA TTATTACTTT CCTCCCAATC TTCTAATGTT
    65701 ACAAACTTGT CAAGGAACTG TCTCTTTTCC CTGACATAAT AATGACCATT CTTGAGACTC
    65761 ATATAGAGAA CTGCATCTAT CCATTCCCCA CTATCCATGT CTTTCATCTT TACTATACCT
    65821 TTAGCATAAT ATTGATTCTT GGTCTTAGGA TAGACATAGA TTCTCTTCTT TTGCTCACAA
    65881 CTTAACAAGT GGATAGTGTA AATAAGCCCA CATAGAGCTA TTACAACTAC CACTGTTACT
    65941 ACCAATACTT TCCAAATCTC CATAATTTCC TAATGTATCC AGAAATCTGC TTTATCACCC
    66001 TCAGCAGGAA GTTCTACTTT CCTACAGAAG AATGCTCCAG CCTTTTTCAT ACAATCTTTC
    66061 AAAACCTCTG TCATTTCATC AGCTATCTCT TCTGGAACCT CTATATTCCA TTCATCATGT
    66121 GCTGGAATAC ATAACTTTAC CTTGAATAAC AAATCATGCT CTACAAGATA TTCCCATAAA
    66181 AAGATAGATG CAGTCTTGAA CATAGTGGCA CCACATCCTT GACAAGGATA ATTGATTGCT
    66241 TGTTTTTCAG ATGCAGACTT TCTCTTGAAG AAGTGTCTTA CAGGATGCAC ATATACATCA
    66301 GCTATATTTA CATAAGCCTC TCTGATAGTA TCTTTTCCTG CTTTCTTGGT TGTATAATGA
    66361 TATACTCCCA CCATAGAATT AAAGTTGTCT CCTCTGGCAA ATCTTTGATA TAACTCATTC
    66421 TTCACTTGTT TAGGAAGCAA CTTATTCTCT TTACCTTTAT AAGGTTTATA GGTAGCCCAA
    66481 TACTCTTGAT TGAACCTTGC TTTTATACCC ATTAATATGT CATAATCATA GATATAAGCC
    66541 TTTCTTCCAC TTGAAAAGTC AGTAATGATA TATCCATGCT CCATGACAAA CTTTCTCTGT
    66601 CTGTCTTGAT ACACTTTCAT ACCTTTAAAA CCTTTCATGT AGTTATTATA AATCTTGTTG
    66661 GCTTCTACAA GAGGAATACC CTTATTACCA TGAATAGTGT TAGCATCACC ACCATAATTA
    66721 ATGGCAAATT CAACACCCTT AGCTTCACTT CTCCAATGTT TGAACTTATA CTTTACTTCT
    66781 TCTATAGGAC AATTTCCTAT TATCTCAGGA TAAGACATCT TGGCTACCAG AGAATGAATA
    66841 TCACCACAAC CATTATTGAA CAAATCAATC ATAGCTGGGT CATTGGTTAC ATCTGCAATG
    66901 ATTCTTGATT CTTGCCCACT ATAGTCACAA GAAATCCATT TCATTCCTTT TCCTGCAACA
    66961 AAGCAAGCTC TTGTCTCACT GTCAGATGGA AAGTTCTGAA AGTTAAGATA CTCAATATTG
    67021 TTTGATTTAT CCTTACCTCC TGAACTTAAT CTTCCTGTAT CTGTTCCCAA CTGATTAAAG
    67081 TTAGTATGTA ACCTTCCACT CTTTTCATTT ATCTGGTTAA TTACATTCTG ACCATAAGTG
    67141 GAAGTAACCT TCTTTGCTGC CTTATATTGT AGATACAAAT ATGCAATGGT AGATTTATCT
    67201 TGCTGAGGTT CAATTACTTT TGCCTCAATA CTATCCTTCC ATTCACCAGT ATCCTTATCT
    67261 TTAGCTAACA AATCAAAACC TAATGATTTG AATAATGGAA TTACCTGTTT AGGACTATCC
    67321 CAATTAATCA AACATTGAAT CTTGCTTTGA AAGCCAAGAA ATAGGTCTCC TTGAAGGTCT
    67381 TCCTTTATGT ACTTGGTACT TAACCTTGCA TCAATAGGAA CTTTCCATGC TTCACAATAA
    67441 CCCCTCTTTT GCCCTTTAAT GTCTGCTTCT GGGCATCTCT CACCCTTCAT CTTTTTCCTT
    67501 GCTTTCTCAA GGTCATCAGG GTCATCCCAT CCTTCTATCT GCAAGTAATG ATAAGCATAA
    67561 TTCTCTCCTT TAGCTGAATT AATAACCCAA TTACTGAGTG CATCCTCAAA TACTTTGACA
    67621 GTGAAATTAT CAAGAAGCAT TTTTCTTTCC CACTTACTTC TGTCTAATAA TACACCACAA
    67681 TATTCAGTAT ATGCAACCCA AGGAACAGAC TTATTCTCAT ACACAAGAGC TGTAACTAAT
    67741 CCTCTCTTCT GGAGTTCTTT TTCCTGTGCA TCCATTATCT TCTCCAGATA TTTCACATCA
    67801 TTTGCACCAT ACTCAATAAC ATCTTCTGAA AGACCAGCCC ACATCACTTT ACCCCGAACA
    67861 GTTTTATCCA GCTCAACACC AAGATAATTT TGACCTGCTG CTTTTAAAGC CATAGAATGA
    67921 ATACCAGCAG GAAAGCCCAT ATACATAAGT TTCTCTGCCA AGAAACCATC ATAAACCTGT
    67981 TTTACAACCA CTCTTTGATG GAATAAAAAC TTCAAGTCAA ACTTGATATT CCAACCAATA
    68041 AATAGTCTAT CAGATTCAAG ATAGTCTTTA AAGAAACTTA GGCTTACAGT AGTTATATCA
    68101 ATTACTACTT GAAACTCATA ACACCCCAAC TGGAGCATTA TGAGTTCTTT TGTATAAGGG
    68161 TCAAACCCTC TGGTTTCAGT ATCTAAGCCA ACCTTTCTTA AAGGCTTGAG CATGTGCAAT
    68221 GCAGCTTGTG GAGATATTAT CTCATACTTG TCAGATTCAG GCAGTATTTG TTGAGTGACT
    68281 ACATAAATCA TATATTTACA ATTGCATCAA TTAATTCTTT TTCTTCTTCT GGCGTGACTT
    68341 CAAAGGTAAT AGCATAACCT ACTCCCATTA CATAGTCTAT AGATTTAACT ACTGCCTCAG
    68401 CTTCTTCAAG ATATTCTCCC TCAACTATCA TTGGACCACC TGATGGGTCT ATGAACTTTT
    68461 TCTTCTTATC TGTCAAACCA CTCCTCATAG TATATGTGGA AGTCTTTAAC ATATAAGTGT
    68521 GTGACTCACT GCCATCTGGC TTAACTAATC TCCTAAGATA GTTGTGTTCC TCTCCTCTTG
    68581 ATTTTAACTC TATTAAGTCT TTCATACCAT TGAATATGCT ACTAATTCAT CAAAATTCAG
    68641 TACATACCTA TACTTCTGAA AGAAAGTATT TCCAATAATA CCATGTAAGT TAATACCAAA
    68701 CTCCTGTTTA ATATTACCAA ATGCCTGACT TAAGTCTACT ACTTGGAAAT CATCCTCATA
    68761 GCTCTGACTT CTATATCCTA CATTCATTCT TACATACTTA GATTCTTGGA TAGTACCCTC
    68821 TATTCCAAAA TGACCTCCAC TCTCTCCAGT CTCTTCATAA GATAATCCTT CCAGAGCAGC
    68881 TTCATTGATT GAAGAATAAG ATGCACCAGT ATCAAGAAGG AAGTTCAGTT TCCTGCCATT
    68941 GTTCATGAAT GTGACAATTG GTAATTCAAC CAAATCCATA GACTCCCTAA ATGAGATTCT
    69001 CCCCACTTTA GGGTCTATCT TCCTCCTGCT CATTATTACA TTAACAACTC CTGCAATAAT
    69061 GGCTACACAA GCCAATGTTA CTATCATTGC TACAATTTTC CATACAAACT CCATGTTTCA
    69121 TGTTTTTTTT TAGTGATTAT TTGCCAGTTG ACCCTATTCC ACCTCTTCCT TCATTTCCAA
    69181 GAAAATCTAC AGGCTCCAGA AGTGGTTTAG ATAATAATAG CCATTTTAAT TTCTGCCATA
    69241 CAGTAGCAAA CTGAGATAAT TTAACCTCAA ATTGGCATAC TCTTGTGCCT TTAGGGATAG
    69301 TTACAGCCTT GAAAGCATAT AGTGGTGCTC TCCATTCATC TGTATCACCA TTATAAATGG
    69361 TGTCAATGAA CCCAAGACCA TTAGCAATAG TAACTCCTAA CTTGCTTGGG GCACTACTTC
    69421 TACTATAAAT CTTAGCTACC ATTCCTTTGG GAAGTTCAGT TGCAATACCT AACTTTGCAA
    69481 CATAAACCTC TCCTTTCTTT AAGGTCACAT CTTCTGCCAA ACACAAGTCA AAACAGTCTG
    69541 ATTTATCCCC TCCTGTTCTC ACAGGAAAAC AACCAGAGGT GATTTCTTTT ACTTTTACTT
    69601 TAATTTTCAT TTCCAAAATC TATTTGTTAT ATCAAATAAT TGATTATGTT TTACTTTATA
    69661 CAGTCTTTGA TTGGTGGTTC TTTCATTCAA TGGACCTAAG AACTCATCAT AATGACCTAT
    69721 CTTAATATAA TCAAAGTTCT CAAGATTAAT TTCATCACTA ATCTTGTCTC TTCCACTATA
    69781 CCAAGCAACC TTTAAATCAA GTTCATCCTG TACCCATTTA GCAAGTCTAT TGACTCTCTT
    69841 AGGGTCTGCA TCCCCTCCCA TAAAAGCTAC ACAAGTAATA CCATCAGCCT CAGTAGCCAG
    69901 TTGAGTTAGC TTCTCAATAG ATAAATCTTC ACCTATATCT TCTGCTAAGT AAGAACTGTG
    69961 ACAACCTACA CAATGACAAG GACATCCAGA TATATTGATA GCTAATGCTA TCTCATCTGG
    70021 AATCTCTGTC ATAACTACTT TAGTATCTAC ATACTTCATA CATTCTCTCC TTTTGAATAC
    70081 ACTCTCTGAG TAGCATCCCA ATATCTGCCT TTATCATAGC CATCTATAGG TCTAAGGAAC
    70141 CCTACAACTC TTGTCCAAGT TCTCATAGGA GAGCCACATT TAGGACATTC ATTCATAGGA
    70201 TGTTTAGTAA TGAAATGGCA TGATTCATTG GTACACTCAC TGTTAGGAAC ATTATAAGTG
    70261 AAATAAGATG TACCTACCTT TGAGGCATAA TCCATCAACT TTAAATACTG TTCCTTACTG
    70321 AGATGCTCTT CAAGGTTACA ATGTAATCCT ACACCACCAT CAAGTAATCC AGTGAACTCC
    70381 CTACCATGAA GTTTGAACCT TTCAAGGATA CTTGTATTGG GGTTCCAAGC ATTATAGAAG
    70441 TAACTGTTAT AAATCTTGGT ATCACTGGGA ACCCAGTAAC CATCTTCTTT ATCCCAGTTA
    70501 TAATTCTTTG AGCTTAGTCC TTCTGCTGGC ACAAGTTCAG TATTAAACTT GAACTTCTTA
    70561 CTATAATGTA GTTTATTCTG TTCTCCAATA GTTCCTGTAA TCATTCTACA GAACTCCATA
    70621 TAATCCCTAT TGTAAGATAC TTCCATTCCT AAGAATCTTG CAGCCTCATT GATACCATTA
    70681 ATACCAATAG TACAGAACAA GTCTCTCATA GTAATATATC CAGCAGTTGA AGCATTGAAC
    70741 ATACCTCTGT CTTCCCATTC ATATAGAATG GTCTTATAGG CTATATGATA CTTATACACT
    70801 CTTTCAAGTA TAGGTATAAA GTACTCTTTG AACTCAGCAA TCCACCTCTC TCTGTCTGGA
    70861 CCATTATAGT GGTCTTTACA GTAGTCTTGA ATAATTCTAT TCAAGTTAAG AGTAATCACA
    70921 TTACAACTTC CCGTTCTTAC ACCAGTAAGA CCATTAGTGA AACTGAATAC ATTCTCTTCA
    70981 ATCTCATTTC TTAGTCTGCA ACATGATGCA AGTCCATTAG GATTATCACT AATATAAACA
    71041 AAGAATGAAT GTCCCTCACT GTGCATTTCT GCTGTAAAGT CCTTGTATTC TTCATCCACA
    71101 TAGTTACCAT CCTTATCAGT CAATAGAGCC ATAGTTTCAA CAGGGAATGT CAGCATAGCT
    71161 TTAGTTCTTT CCTCATTGAA CCATTTCATG AATTTCTTTT GAAGATAAGA TACTCTCTCC
    71221 CATGAAGGTT GTGTACCATC AGGGAAATAG AAGTCTTTAA ATAAAGCCTC CCAGTAATAC
    71281 TTATCATAGT AAGAAATGTT AGTGAAAGGA GATTGCCACC CTCTATTCTG AGCAGGTTGA
    71341 TTGATATAAT ATACTATAGT CTGAAAAGCT GCTTCAATCT TTTGTCCTAT AGTCTTTCTA
    71401 CCTTGAACAT GCTCTGAATC TGCATATAAA TCTTCTTTCT CATGATAATT CTCACCATAG
    71461 TCCTTCACAC AGAAGTAGTC AAAATAGTTA AAGAACTCCC CAAATGCTAC TGCACCTTTG
    71521 CACTGGGCTG ATAATAAGAA CACCAGATTA TTGAATTGAC CACAGAAACT TGAGAGGTGA
    71581 TTAGCTACTT TAGGAGTAAC TCCATCCATA TCCTTGATAC CATTAGTAAT AAGGGGATAT
    71641 AATGATACTG CCTCACAATA GTTCTTAGGA ACAGCAGAAC TTGATTCATC ATGTGTATAT
    71701 ATAATATGAT GTTCCAAATC CTTTTCATAA TCCTTAGCTA CTTCTGGAAA CAACTCATTG
    71761 AGTTTATCCT TCATTCTTGC TCTCTGAATA ATTCTATTCT TAACCTTAGG CACTTCTGAT
    71821 TCCAGAGTTA CTACATTCTT CATTGAGATA TTTGCATTAG CATCTGTCTC TGATGAAGCT
    71881 GCTGCATTCT CAGTAGACTT ACTATACTTT TCCATATAGT CCAATCTATC CCTTACATCT
    71941 CTTGCCTCTT TATGCTTCTC CCTATAAATT ATATAGGCTT TGGCTGCTCT TGCACAGTTA
    72001 TACTGTATTA AAACTTGCTC TACTCTATCC TGTATATCCT CAACTCCTAT TATAGTTGAA
    72061 GAACCCACAA TAGAATGAAG AGCTTCTATA ATTGCAAGAG GAGTGAGTTG ACCCACAGAT
    72121 TTAAAAGCCT TATCAACTGC ATTTATAATC TTTTGAATAT CAAACTCTTC CCTACTACCA
    72181 TCTCTTTTAA TTACTGTCAT GCTGGTACTA AATTCTTTAT TTCCATAATA CAATCATTTG
    72241 CCATCACTTC CTTACTATAT TTCAAGTTAG GATTAGTAAG ATAATAATTT AGGTCTGTTA
    72301 GAATCTTCCT CCAATCCCTA TATATCTTAC CTGTTTCATC CTTTAAATCT ACCATACCAA
    72361 AGTTCCCATA GAATTCCCAC ACAATAGGAG CAATTGTTCT TCTATTGATA ACAATGAACT
    72421 GATAATGCTG AATCTTGAAC TCACTGAAAT AGGGGTCTCT CTTGATACAC TCTTGAAGAA
    72481 TGTATGTATA TAGCTTAGCT TGAATATCCA AATATCTTCC AGATAAGTCG TTAATTTATC
    72541 TGCGTTCTCT TATGAACTGC TATATGTTAC CATATAGATG AGACTATATC ATCATCCTCA
    72601 ATAATGAGGA GCCTCGCACT TCCACTCACT TGAGTGTACT CCATTTCTGG ATAGTCGTTG
    72661 CACCTTCCTT ATTTCTAAGG CTTGGTTCAG GGTTGTCCTA TTAGGATGTT CCCTGAGTTC
    72721 ACGAGGTTTT TTATTATTGC AGATTACTCT GCCGAGATAC AATATTCTAC ATATTTATTA
    72781 TATTTTCTTT GGAGATAAAT AGCAGCATCT TGATACAAAT AGTCAAGTAT TCTCTTACAT
    72841 ACATTCCTTC CATTATAATG AATTGTAACT GCAATAGTAG ATTTTCTATG CTTTAATCCA
    72901 TTATCCACAA CTCCCACATT TTTAATTAAA TGCTCTTGTA TTTTTCTAAG AGGGTTCTCC
    72961 ATACCAGTAA CATTAAACTG ATAAATTTTA CTATTTGGAC TTTTTCTATC ACTTCTTTTT
    73021 ATAACAGAAA AACATCCATC ACCATCATAA TACCCCCTTA TAAAATGCCT CATCAATTCA
    73081 TTATCTAATT CAGGAATCTG TAGTGTGTAA GTTTTTGCTT GAGTTAATCC ATACTCAGAT
    73141 AACTTATCAC ATAAATGCTG AGAATATAAA GTTAAATTAC AATAAGTTTG CTTGTATAAT
    73201 CCTATTGGAT TATTAGCTCC TATACAAGAT TTGAATTTTT CCATTATTTC CTTATCCTGT
    73261 TTATGTAATC TGAACTCTAT ACAGCCTTTA TTTGTATGAT TATAACCATC TGCTGCAAAG
    73321 AAACCAAGCC AATATGCTTT TTCTTGACAA TTTATACTAT CAAAATAATG TTCATTAAAA
    73381 TTATACTTTC TCATAATACA TTGATTTATA ATTCAATGCA AAGATAAGTA AAATTTCTCA
    73441 TATCTCCAAA TTAACAAATA AATTACTTAT TTCATATCTC CATTTCATGA ATGAATGTTG
    73501 AAACTCTTCC TCAGGATACC CAGTAGTCTT TAAGTCTATT GGATAGATAA TCTTATTATG
    73561 GTGGTCCACA ATAAGTTCAT CAAACATACA TCTCACTGGT ATTCCATTCC ATTCAGCTTT
    73621 GAATTTCAAT TGAAACACCT TCTCAATATC ATCTCTCCAA GGGTCTATAT AAAAGAAGTC
    73681 CTTGGTTATT GAGTTGGTTC TTAATTCATC AACACACAGA GACACATCAT TATAATCCTT
    73741 CTGGGATAAT ATAGTCTTGT CTCCTGCCAG TGCAAGTAGT GAATAATACT CATTGCAACT
    73801 CTCTTTTACC TTCTTTATTC TGGTAGCTTT ATAAGAGTCT CCTGCATAAT ATCCATTGGC
    73861 TACAGCCACA CTACTAATCA CTTCATCATC AATAGTATCT ACCCTTCTGT GTGTATCTCC
    73921 ATACTTGGAG AATAATACTT TGGTAATACT TATCAGGTTA TCTGATAGAT TAGGGAATTC
    73981 ACATACAATG AATCTCTCAG CAAAGGCTTG TTCCCCATCA GTAAGCATAC AATCCACTGC
    74041 ACTACCAAAT AATAATGCTG GACTATCTAC CTTATCAAAG AGAGAACTGA GATTTCTCCA
    74101 TCCTTCCCTT TCAAATCTTG ATAATGTAGA GTAACTGATT GCAGGGTCTT TCCTGTACTC
    74161 TTCCTCTGTT ACATTCCAAG ATAGTTCTTT AATACTCTTC ATCATAGTAT TCCTCCTCTA
    74221 TGTCTTCTTC CCATTCATTA CTGGGAACTT CAAGCTGGGT TAAATATACA TCCACCTCAG
    74281 CCTTTAAATT ACTTAACTCT GTCAAGTCTA CATCAAGGTA CTCCTGTTTA GGATTTTCAC
    74341 TCTTGATATT CTTCCTTGTC TTGAATATTG CTGAATCCAC TAAGTCCTTG AGTGACTCAA
    74401 AATCTCTGCT CTGAATAAAC TGTTCACCTA AAGTTATATC ACTCTTGGGT AAACTGTTGA
    74461 GCAATTTCCT CATTCTTTCT ATGGCTTTCA TCCTTATATC TAAAAATAAA GTTTCTATGA
    74521 AATTTCCTAT CACCATCACA TACTCTTTTA ATACAACAAG CAGTAGTATT TAAAGAATTA
    74581 GCTGCATCAT TAATCGAAAT AAATTCAGCT ATAAATTTCA TATCTCTACT ATACTGTATT
    74641 ACAGGGTGTC CTTGAGATAA CTGAATATCT CTCTTATGTT TTTGACTTTT GTTGTAGGAA
    74701 ATCAAATTAT CTCTCAACCT ATCAAGGGTG ATAGGGTTAT TTTGGTTCTC TAACGGAGTA
    74761 ACCCATTGCA AGTTAGATAC TTTATTATTA GAAGGATTAG TGTCAATATG GTCCACTTGA
    74821 GGTTTATTAT CAGGATTAGG AATAAAGGCT TGAGCTACTA ATCTGTGAAT CAAATAATTA
    74881 CCTTCTGTAG CATTTTCCCA ATCTCTCAAT TTAACACTAA GATAACCTAC TCTATTATCC
    74941 TTTATGATGG ATAATAGTCT TATTCTCTTC TTACCATGAA ATTGAATAGA CCTGACATTT
    75001 CCCATATTAG AGACTTCATA TAATTTCTCA AAGCCAACTA CAGGTCTCCA TTCTTCTTTG
    75061 TTACCATTCA TCTCATTTAT CACATCCTTT AGTTCTCTTA TAGAATGTAC TTCTCTAAAT
    75121 TCATAAGGAA GTTTACCTTC TATAATATTC TGTATAATAA CTTTCTTCTT GAGACTCCAA
    75181 GAATCATTTG GAAATCCTTT GGCTTCTATA ATAAAGTTTC CACATATAAA GTCAGGAGTA
    75241 TAATGGACAG ACCTTAAAGT TTGTCCATTA TATCTTTGAG TAGGTATAAG TTCCAACTTA
    75301 TGCTTTTCAT ATTCAAAAGG AATATTATTA TCCTCCAGAT ATTTAGCCAC ACTTCTTTCT
    75361 AACTGACTCC TATATTCTAT TTCTCCTACT CTGACTTTAG TTGCATTGAT AATCTTTTTA
    75421 TTTTCCATCT CTCTTAAATA ATTGTTTCAT AGGGTCTTTC AAGATGTGTT TAGCTGTAAG
    75481 AGCATCATCC AATGTTCTGA ATGCAGCAAA ATTCTTGAAG TTCTTGATTT TATTCAAGTC
    75541 CTTGACCTTT GTTATTTCTC CGTTTAAAGA ACTAATAACA TAAATCTCCT TACTGTTCTC
    75601 AATGTGATTA TCATATTTTT CATCGAGTAC AATAGCTACC TCTCTTAACA TAATTGAAAA
    75661 TACAGCAGCA GGATAGATTG TATATAGATT ACTAAGGTAT TTTCTTAGAT TCTCTACATT
    75721 CCAATGAATT CTGTCAGCAA GATGTTTTAT GTAGAAGTAG GGTTCTGTGG GAATTTCTTC
    75781 ATTTTCCACT TCCTTAATTA TGCCTTCTTT GATAAGAAAT GGAATACTTT CCTCACAGAC
    75841 AACTACAGTG TAAAATGGCA TGAAACCATA AGCACTGTTC ATTCCAAAGG CAAATGTATT
    75901 ACCCATTTCC ACTTCCTTAC CAGTCTTCAC AAAAATAAGT TTCTTCATAC TTTTCTTTTT
    75961 TTTTAATTAA TATTCTTGGA ACCAAATGAT TGGCTCTCCA TATTTTTCTT TAGTTAATTT
    76021 GCTTACTTCT TGAAATACAG TAGATGGCAT CCTTTCCTCT TGCCTTGCAT AGTATGCAGG
    76081 ATGCTTCTCT TCCAGTATTA TATTAGTGTT CTTATTAATG TAAGGTTTAA GTGTTTTAGC
    76141 CTGTTCACCA AATAGAACAT ATATAATACC AGTCTGCCAC TCTGATAAAT TCTTTAGTAA
    76201 CTTGGTCATG AAAGGTCTCC ACATCATTGT GTGGCTACCT ACTTTATTCA CTTCACAAGT
    76261 CAGTGCAGAA TTAATCATTA GTACTCCTTG TTTAGCCCAA CTCTCTAAAG TGTGGTCAAA
    76321 GATAATACCA TTATGTGGAA TTTCAAAATT AATGCAAGCC TCTTTAACTA TTTCAAGAGA
    76381 AGGAGACAAC TTAGTCCCCT CCTTGTTTCC AAACAGGACA CCAGTAGCCA CATCCTTTTG
    76441 TGGATATGGG TCTTGCCCTA TCATTACAAC TTTGAGATTA TTGTAAGGGC ATAGATTAAA
    76501 AGCCTTAAAT ATATCAGGAT ATGCAGGACA AAGTAAGTCT CTTTTAATTA AACTTACCTG
    76561 TCCTACTACC TTATTTAATT CTTTTATATC TATAACCCTT ACCCATCCAC CAAAATATTC
    76621 CTCAAATGTC ATACTATATA GGTCATTTGT ACAACCTCAT CAAGGTGCTC CAGAAGGTAA
    76681 TCATTCATAG CCTCATTGCT GAATGTAGAA GGAGTTGGCT TTTTAGGTTT TACTATGAAC
    76741 CTATCAGTCA CATCAGCTAC TACTATCTCA GGTAATGGCT CAATTACTTG AACAAAGCCA
    76801 TTTTGATTCC TTATAATAGT ATTAATATCC TGAGTAGTAA CTCCAATGTT ATTTGTATCT
    76861 ACCATGATAC CCTCCTGTAC AAATGCAGGA ATGACTGTCT TAATAATACC CTTTTCAACT
    76921 ATACCATTAC TTACAAAGAC CTGTGGATTC ACATAGATTC TACCAGTTTT GTAGTGTAGA
    76981 ATTCTATCCT CCATAACTCC ATGAAGTGTG TATAGTATTA ATAAGTTATA ATCTTTGTCG
    77041 AGGATATAAC CATTACCACC ATAATACACC TCACCAGTGT TAGTTGTAAT CTTCATAAGC
    77101 CTGTCTCTTG TATTATTCAT CTGGAATGTC TTGAAGATTG AATTTGCAGT TCTTCTTGAT
    77161 TGAGGATAAC TATTCTCAAA TAAAGCAACA GCCATTTCCT TCAAACTATT GGGATAATTG
    77221 TAGTTATTCA ATAACCCTTC CTCAACCTTG TACTTACACA TTAGTGGAAC ATCAATCTCT
    77281 GGTCCACTAA TATCTACTCT TAAGAATAGA TTGAATACAT TATGGTTTTC AAATGCAAGA
    77341 ATAGGTTTAA TATGGTCTGG GGATTGAATA GCACCTCTAT TCAGGAATAT ATCATGAAGT
    77401 TGCCTGTTTA ATTGTACACT TATTGCCATT ACATTTCTAC TTTAAAGTAC ATTGTATCAG
    77461 CAGAATATTG AGTCATAAAA GGCACATCCC TATCTATAAT AGGATTACAT TCATTAGCCA
    77521 CAAAGTTTAC AAACAGATTA ACCATTACTG ATGCAATCAT ATTTGCCATG AATGTTGTCT
    77581 GTTTGTAGCT ACAGATAGTT TCATCTGCTG CTGCATCACT GAACAACCAT CTATTCTTAT
    77641 ATTCAACTAT AGCTCTTTCA TCATTGCCTT GAATGGCAAA GACTTGAAAT TCTTCTGCTG
    77701 CCAACCTACC ATCAATAAAT AACATTCTAC CTCTCTCTTC CTCAGGTTTA GCCATTAGTC
    77761 TATTTTTCCA AGCATCAAAG AATAGTTTCC TTGCTTCCAT GTTATCAAAG CCACAAATCA
    77821 TAATATCTGT AGCTTCACTC TCAGCAGTAA ATCTTTCTTG ATATGCTACA CTGTTATAGT
    77881 AGTTTGCATA TACTTGTAAC ATCCTATGAA GGGAGCTAAC CTTTGCTTGT CCTAAGTCAC
    77941 CACTACCATA CAATTGACCA GACATATTAG CCTGTTCAAC TATATCTGGG TCATATAAAT
    78001 ATAGTCCAGC AGGTTTTAGT CTTGCAAGTA GGAAACCAAC ATAACTTCCA ATACCTCCTA
    78061 CACCAGCTAA TGTAATAGTC TTAGACTGAA TGGCACTATA CCAGATAGCT CCACTGAATC
    78121 TACTTGTAGC TTCATCTACA AGCAAACTAC CTGAATTGGG TGGAATCACT ACTTCCTCAG
    78181 CAGCTAATGC AGCTTCAAGT AATGCCTCTC CTTGTTCATC AATCTCTACT GGAGCATCCT
    78241 GTAGAGTCCC TGAATGAACA GTCTCCAAAT GTTCATCAAC CATTTGGTTT ATAGCACTTT
    78301 CTAATACTTC ATCTTCCATA ATCAAATAAT ATAATCATCC ATTAATTTGA TATAAACACT
    78361 TAACCAAGGA TTCTTTGGTA ATTTCTCAAG CTCTTCTCTT ACATCATGTG CCAATAATGC
    78421 AGCCATAGTA GAATCATCAT TATTAATAAC TGCCATGACA TCTCCATCAT AGGTATAATT
    78481 AATAAGATAA TCTACATAGT TTGATGCAAA GTATTCAAAC TCTTTGACAC TTCCAAATCT
    78541 CCTTCTATAA AGACTCTCCA TAGAATTAGC CCACTTCTTG ACATCAACTG CACTTTCATT
    78601 TGAAATGATA ATACTTGATG TAACAAGTTG CCTTACAATA GATTGCACTA TGTCTTCATC
    78661 TACTGTTACA ACACCATAAG GAATGTCAAG ATTCTCTTCC TCAGGCTGGT CAAAAGGCAA
    78721 TTCACCTTGT TTAACAGGTA ATTGCTTAGC TTCATTAGCT TTATACCAGC CTCTTCCTTC
    78781 TTCCCCATAG TATTTATCTT TATCCATAGG AAATGTACTC CCCACTTCCT TGGTTGGGGC
    78841 AATGTTCTTT CCATAGTTAC CATATTGAGG ATAACCACCT TTATATACAG GAGTAATAGC
    78901 CTTCTTCTTA GACTCTTTGA TTTCCTTAAG CCTCTCCATC ATTTCAGTCT CAAAGTCATC
    78961 AGTTGCATCC TCAAATACTA TATCCAAATT GAACCATTCA AGTTTCTCTT CTTCAATATC
    79021 AAAGGTCTCT ACTCCCTCTC TCACTTCACC ATTCCAAGTA GGATAAGTGT ATTTCTCAGA
    79081 TACAGTCTGT ACACATTTGT ACTTCCTTGT AACACCAGCA GTATATTTAC CTGCATTATT
    79141 CACAATTAAG GATACAAAGT GAGCCATATC ATTACCTTCT GCACTCAGGG TGGCTGTGTC
    79201 AGTACCACTA AAGAAAGTAG CCATATTATT ATGACTATGG ATTAATCCTT GGTATATTTC
    79261 CTCTTCCAAT AATTCAGGAT GGTCTACCAT ATATGTAGCT ATATCAGGAG ATACATTGAA
    79321 CTCAGTATAT GTACTTGTAC CAATGTCCAT TTGGAACAAA TCTACACATC TAATAGTTAG
    79381 GGACTTATCT TCAAAAGCTC CCTCAACTTT ATAGAACAAG ACACCTGACC ATTCTACATC
    79441 CCAAATGTTC TTGCATAAAA ATCTTATCTT TTTCTCAACC TCTGCTGGGA TGACAATCTT
    79501 AAATATATCC TGTCTGTGGA CTAACTCCAG CACTGGTTTC ACTTCTTTCT TCTCTTCCAT
    79561 ATCCATAATT TAATATTCTC AACATGCTAC ATACAATAGC TTCAATATAT TGTAAATTCA
    79621 GTATCCTCGT TCTATTAAGA GACTCCTCCT CTGAGGATAG TACTCCATCA ATAGTCAAGG
    79681 TAATTTCCCT ACCTTTGAAT GTACAGATTT TCTTTCCTAC ATATCTCTGA TAGTCATCAC
    79741 TACTACCCCT TCTTACTGCT CTTGGTATAT AGACTTTACC ATTGGTTATA ATACACTCCT
    79801 TGATAATATC ATTACTAACA AGGTCAGTAT AACTAATATC AAAAGTATGC TTGTTATATT
    79861 CAGTATTATA CCAGCTAATA AATTCATTAC TGATAAGAAC CACTGTATCA ATGAAGGACA
    79921 TTCCTATCCC ATAACTTCCA TTACTATAGT TGAACCTAAT CTTCTTAGTC TCCAGAAGGT
    79981 ATTTAATGAA TAGCTTGAAT TGCTCTCTTC CAAAGGCACT ATTCCAAGGA ACCACACCTC
    80041 TAAGAGATTG CATAGAGAAT TTATCTTTAG CATCTCCCAT CTCTGGTGCA GTAATATTCT
    80101 CAAGTCTGTG GTATGGAACT CCATCAATAG ATTCTACTCT TACATACCTA TCAAGCTCCA
    80161 GACATAATAA CTGCCAAATG GCTTCATCAT ATCCTATAGC TAATGTAGAA AGAGAAGAAT
    80221 TGATAGGTCC TCTACCAGTA CAAGGTGTTT GGAAATTCTC AAAGTTGTTT CTTGGAATAG
    80281 AAGATACATG ACTGTGCATA TACCCTCCCT TAAAGTGGTT TAGTGGATAA TTAGACCTGT
    80341 TCACTCCAAA ATATCCCTTA CCTTTTCCCT GCCAATTAAA TGGAACTCTA AGCCATAACT
    80401 CCTTAATATC AACATACTTA TCATACTCAT TTGTAATCCT TACTGTAGGA AAATAAATAA
    80461 GAATAAATAA GCCATTGAAC ATAGTATTAG CAATCTTCTC CTTTATTATT GGCAAGAAAT
    80521 ATTTAGCCAA TGCAGAGTCA CTTACAACAG TTCCATTATT AGCACCTTCT GCTGTCCAAA
    80581 AGAGATTTAT TATATCTCGG TCCTCTTTAT TCATATTTTG GTAAGCAGAA GAATCTACTA
    80641 TATTACTCCA TTCCATGAAT GTTCCCAAGG GAGTTACACT AAGGTATGTA TATAATCCAT
    80701 CCTCAGTAGG AAAACCCTGC ATATCTACTC TCCCTTCACC AAAGAAGTCT TGAAAGAACT
    80761 GTAGGATTTG ATTTGGTCTT TCCATGATAC TATCATATAG TTCATGGACT TGTTTCTTTA
    80821 TTTCTTCGGT CATTGCATGA TAAAAAAAAA TGAGGGGGAA GGCTTATTCA GCCTCCTCCC
    80881 TCACTGGTTT CTACTTAATG AACAAAATCA AACATCTTGT TTATTTCTGA CCTTGACATC
    80941 TTTTCAGGTT CTTTGTAATC TGTACCTTTC AGTTCAGCCA TAGCTCTGTT ATAGGTAGCT
    81001 TCTTCGATGG TATCACTACC ATAAAGACCT TCCAACAGAA CTTCTAATGC ACCTGCAACA
    81061 TTACCTTCAG GAATTGAACT TTCCTTAGAT ATTTCTACTT CCTTCTTCTC TTTTACAGGA
    81121 GCACCTTCAC CCAACAGGTC AATCAAGTCC TGAGTTTTAC ACATAGTGAA GTTCTTTCCG
    81181 AACCTTTTTA CACACTCATC CTGCAAGCCT CTTGCCTTGA TTGCATTGTA GGCTTCTGCC
    81241 CTTGACATAG CACCAGACTT GATTTTCTTT TCAGGTGCAG TCAGCAGGAA TGTCAAATCA
    81301 TTTACTACCT GTCCTTTATA AGGAATGTTG GTAGGAAGGA TAGAAGCATC ATCTTTCAAT
    81361 TCTGCTCTCA AATGACCTTC AAAGAATGTC ATTCCTTCAT ATTCAATACC TGCTTCTCTC
    81421 ATTTCTCTTT TCAACTCACC CAGTGTAGTT GCAGTAGATG CTTGAATAAC TTTTTGGGAC
    81481 TGAGTTTTGT TGTTGATGAT GGTTACTTTT CTAAATTCCA TGATTTTTTT TTTTAGTGAT
    81541 AAAACATTAC CTATTAAATA GGCTTAAAAT TATTTCTCTG AATTGTTCTT TGTCTCCTAT
    81601 TGTTTTATAG AGGTCTGAGA CATCTTTTCC TCCTTCAAAA TGTGGCAATA CTATGTTAGT
    81661 GAACCCAGTG GATGCTGATA GTTTCTCTCC ATCTATGAGA CCAGCTTTAT CATTATCCAA
    81721 TAAGATAAAT ACCTCCTTGT ATCTTCTTTT GAGTTCATTA ACAGCAGTAT CACTAATACC
    81781 ATAGCCCTCT CCTTGAATAG CCAATGCTGG TATCCCAGTG TTTGCCCATA GACATAAAGC
    81841 ATCTTTCATT GAGGAACAGA TACATATCTT ATCCCCAAAT TCAGGTACTT TAGTCCATAA
    81901 GCTAATTACT GACCTATCAT GCCTGTTGGA CCACTTATAT CCTTTCTGAT TGAATGGTTG
    81961 ATATATCTTT AAAGTGACTT TTCCTTCCTT ATATTCTACA TAAGCATAAG CATATTTATC
    82021 TGCTGGGAAG ACCATTCTGT TCTCTCCTTT TATGATTATT TTATAGGATA TAGGATAAAT
    82081 GTCAGCATAT TTCAACCACT CTAAAGTGAT ACCAAATGAA GCCCAATACT CAAGGTCATA
    82141 CTCTCTCCAT TCCCTTGTCT TACATTGTAA ATCAAGGTTA GAACTGTACT CCTTAGTAGT
    82201 GACAATCTTA GGTTTACCTA ATGCACTATA GCCATTAGTC TTAGTAATCT TGGGTAAGTC
    82261 CTCCCAAACA TGTGCAAGCA CATCATTGTA ACTCTCCCCC CAATACTTAC CTAATAAATC
    82321 AAATGTTCCT CCTCTATCTT TTGTAGCCAA GTCTGTCCAA TGTATCTTCT GACCATCTAT
    82381 GCTATAAAAA CCAAAGGATG GATGTTTATC AGGTCTTAAT GGACTTGATA TAATTGTTGG
    82441 TATCTTGTCT ACTCCAAAAT AATAGTTCAG AATATCTAAC TCTGATACCT TTGATAAAAT
    82501 CTCTTCTAAT CTGATATTAG GTTTACCAAT ACTAATAGCC ATAATTCTAA ATCTTTATGT
    82561 TATTAACCCC AAGGAGTTGC TGTAGGAGCT GTTGCTGCTC CTAATGGGTC ATTGTCAGGT
    82621 GCAGTAAATG AAGTAGCTTC TACTACATTT TCATGCAAAG GTTGTGTAGA GAACTCTGTA
    82681 TTAGGAGCAC CACCTGCATT CTGAAACTCA GTGATTGCAG CATCAATCCT ACTGTAATCT
    82741 GTTACAGCAT TCTTAGCAAA CTTCCTTGTA AATACAGCCT GATACTGTCT TGTACCATTC
    82801 TCATTATCTA CAGTTCTGAT ACCTACTGCA CCTTTAACTG TATATGCTGC AGCAAGAGTA
    82861 ACAAGCTCTT TAAGCTCTTT TACATCACCC TTGAACAGAG CTGCCATATC CAGAGAAACC
    82921 TCACTGTCAG AGGGGTCTTC CTTCATAATC CACTTACCAT CTTTATAGTT GGCAGGATTA
    82981 GGAATATTCA ACCACTGAAT AAGGAAGTCA ACCAAGAATT CCTCACCCTG CCATGCAGGT
    83041 CTATAGTCAG CACTGATATT GGCTGGTCCA GAAGAGTATT GTGGAATAGA CTTGGACTGT
    83101 ACTTCTTCTT TTGTAGCCCA TGCAGTTCTA CCAAACTTAT CAATAATCTG GCATTTACCA
    83161 CTTGTCTGAC CAACCTTATA ATCCTTAGTC AATATAAAGC TGATAGGAAT AAGCAATTCA
    83221 ATACCATTGT TCAACTTAGC ATCAGGAGCA GTCTTTGCAT AGAATACCAC CCTTACCTGT
    83281 TCCTTACCTT CATCAGTTTT ACCAACATAT TCAGGGTCAT TCTCAATCTC TCTACCTGTG
    83341 AGAGCTTCTA ATTCTGCCTT AGTAGGATTT ACAGCTACAA TATTGAATGC AGCCATACCT
    83401 TTGTACATCT TGAAAGAACC TTCAACTGAT TCTTTACCTA CCTTAACAGC CATGAAACTT
    83461 TTGTTTAAAT TCTTCATCTT AAATTACTGA TTTTACGTGA TTAATCTTTG AAAGGCATTT
    83521 CATCTGCCAC TTCTCCAAAT GGATTTGCAG GTGCTGCCTC TTCTGCCAAT GCAACTGCCT
    83581 CAGATGCAGG TACTTCTACC TCTCCTACAA CCTCTTCTGA AACTTCTCCT TCTGGAGCTG
    83641 CTTCTGTTGC CTCTGCTACT GCCATGATAC CAGCAAGAAC TTCCTCAGAA GTGAAACCAC
    83701 CAGTCATAGT CTTGATAGGA GCTTCAAAGC CTTCAATGGC TTCATTGATT ACACCCAGTT
    83761 CTTCCTGTGC TTTCTCAATC TTCTCTACCA GTTTGTCCCT TTTGGTTCTC AAACTCTTAG
    83821 TGTTCTGGGC TGTTCTCTTT ACAATAGCCA ACTCAAATCT ACTTAACTCT TTCATAATGT
    83881 TCAATTTATA AAAATTATTT GTCTTTGCCC TATTTCATTG GGCTTACTTT GAAGTTTATT
    83941 TATGGTGTAT TTCTTTTCAT AATATCCTAA TGCTTCCATA AAGAAAGACT CAAACATTCC
    84001 ATTCTTTAAA AGGAAAGTAA TGAATACTGT TGTTTCATAA TAAGGTTTAT CATGCTCCAA
    84061 ACAGTAATTC ATTAATAGAA TATTTACATC CATTTCAGTC AGTCCACCAA AGGCTACAAG
    84121 CCTACTAATC CTGACTACTT CATCCCTACC CATAGTATTC CTGTGCTTTC TCAACTACAA
    84181 GACCCAAATC ATTGGGAATA TATAGAGGAA ACATACCAAC AGGACTCTTT GCAGGATATA
    84241 CTCCATCATC ATTAGTTACA AATTCTCTGA TGGATTTCTT CTCTTTGGAA TCAAAGGAAG
    84301 ATTTACCATA AAGAACCACT TCAAACTTAC CCTCAGGAGT AATATATGAA TCAACCATGT
    84361 TACCAGTACT CTTATATTTA TAAGAGATAC TATCACCATT CTTGTCTTTA TACTCTTCAT
    84421 AGTGAGCAAG ACAAATCATG TTCTTATTCT CTGGTACAAG ATTGATTGCA TCAAAGATTA
    84481 ATCCCATGCC ATAACCAATC TGCTTAGGAG TGTCCCAACC ACCTTTCATA GCATTCTTCA
    84541 TATAGAAATC CTGACTGATA TAGTTCATAT CATCAAGTAC TATATTAGTG AAAGGAGAGT
    84601 GAGGGCTGGC TAACATTTCA ATGATTTGAG CAACTTCTTT TGCATCATTG GTTATAATTC
    84661 TGTTACCCTT ACCAATCTCT TTGAGAGTAG TAACTTGGTA CTTACTTCCC CCACCTCTAA
    84721 AAGGTAGGGG TTTATTCACA CAACTTATCA AATAAGTCAC TTTAGGGTCT AACCCTTTCA
    84781 ATCCAAGCTC TGGTATCTCT CCAATAGAGG TTGATTTACC AAAGCCTGAC TTAGCTAAAA
    84841 TCAATGCTTT CATTCTTCTT ATTTAAAAAT TTAGTCTGCA AAGGTAATCA ATTTAATCAA
    84901 CCTATGCAAA TTCATCTTCC ACTTCCTTAT TCTGGCTTTT CTTATAGAGA CATTCATGAA
    84961 AGTATAGTTA GTCCTCCTTC TTACAACTGT CTCAATATAT TCAAGACACC TTTCCAGTTC
    85021 AGGCTTATTA TTGGGTAGTG GAAGCTCAGT AAATGTACTC ACTGCTCCAT CAAAGAACAA
    85081 TGGACATATT TGACCTCCTG CTCCATTATC TCTATCCTCA ATAACCTGCA TAAACCTTAT
    85141 ATTGTTTTTG AATTTGGTCA CATCATAACC TTCATATTCC CTTAGACCAT ACTTAAATGG
    85201 ACTATATAAA CCAAGCACCA GATTTGCATC TCTGGTAGTA GTCTTACAAT CTGCAAGACC
    85261 ATCTGATGAA GGCATCATCT TATTCAACTT CTGATTCTCA ATTCCTTCCT GAGCCTGAGC
    85321 TTGATGCTGG ATTGCAGTGA TATTGAAATC AAATTGGTCT CTCTGAGTGA TGAAATACTT
    85381 ACTCATCTTC TCAATAGTCT GCATTTTGTT CATACCACTT TCTGACATCA GATTTGAATA
    85441 GTTGTCTAAG ATAATTTCAA CATATTCATC CTTGTCATCT GGTTCATAAA AGTCTATAAC
    85501 CTCTCTTTCC TCCTCAAGTC CAGCTTCATT CTTCATGATA ACCTTCTTGA AGTGGAACTT
    85561 TCCTCTACTC AAAGCAAAAT TCCTACAATA CTTGTTGATT CCTGTAGGAT TTCTCTCAGA
    85621 GTCAATATAG ATTATAGTCT CCTTGAACTT CTGAATATAT GTTACATACC TTTCAGATGC
    85681 AAGTAAGTCT AATATCTCTT GAGGAACTGG TCTATCAGCA GAAGTACTCT TCAAGTCAGT
    85741 TGGACTTATT CTTATTCTAT CAAGCCTGAA TAACAGGTGA CATAAGAATT CATAGAACTT
    85801 TTCTTCCTTA CCCATTTCAA GGGTAAAATA GAGTATCTTC AACCTTAGTT GGTCAGGGTG
    85861 CTCAATTGCA TAGAAGAAGG GTTCATAAAC AAGCATATAG TCAGCAAGTT TTGATTTTCC
    85921 TCATACCACT ATAGTTTTCA CTACACATGA CTTTAACCAC AGTTGAAAGC CACAGCAAAG
    85981 CATCATGTTT TGTGGTCTGG ACTATGTCTT CATCCTATTA TTAAATAGGA GCACCTGCAT
    86041 TTAGTCTCTG GGGCTGAATC TATACTCAAG GTATAGCCTA TGCCTCCTCA AGTTGGCATA
    86101 TCAATTTCTT GACTTAGCTT CCGAGGATAT TCAGGTGTTA CATCTATAGA TTACTCTATA
    86161 GTAGGGCAGT GCCTATAATT ATTGTATTTG GTATTTTGTT TGTTAGATTT AACTTCAAGA
    86221 GGTGATAACT GCTCAAGTTT ATAAGAAAAC CTATAGCCCT TACATTGTTG ATAAGTTCCA
    86281 TTAGTTACCC TACATATACT TGAAGGAGAG ATACCTAATT TAGTAGCTGT ATCTTTCAAT
    86341 CCCAAAGGAT TTTCAAATAA CAGATTTCCA TCTAAGTCAT AAACATACAA AGTAACAGGG
    86401 TTAAAATTAA AATCAAGTTT TCCTTCTTGA TGTAATCTTC TCCTTGTCTC TCCCTGTTTT
    86461 ATCCTTGACT CTTTGGATAG GATATTCCTT TCTACTTTCT TAGTAATATT ATATTCTCCT
    86521 CCTAATAAAT CTAAACAGTA TTGTTCTCTT TCAGTCAATA TAGATTTATC ACAAAACTCT
    86581 AATATGAACC ATTCAAAACT TTCTTCACCA TATTTATTCC AAGCACTTTG CAAATGAGCA
    86641 TTTTCATGCT TATTATGTCT TAATAAGGCA AAGTGTTTCA ATAACCTTTG ATAAAGATTC
    86701 TTTGAACTTC CTATGTAAGT TTTATGATTC AACTTATTTT CTATACAATA AATACCTGAT
    86761 ACTTTTAAAT CTCTTGTTAT TTTCTCCATA TTATAATATA TTTGTCAGTG CAAACATAAA
    86821 ACAATATTTC CAATTACACA ATAGATTAAA TAAATTAGTT AGCTTTTACC TTTTGATTTG
    86881 CAGTAATAAT GTTATACCTT CTTTTCTCTA TTCCGGGGAG CCACACTCTT AATCTTGGGA
    86941 AAGACAATGG AATACAATTT ATCTTGCCAT CCAATATTCT CTGCCTTCGG AGTATTAACT
    87001 TCTCCAGTGC CCTATCAAAT GAATCCTTCT CTTCCATAGC TTAAACCAAT GTAGTTGTCC
    87061 AATTATCAGT AAGGGAGTCT GTTTGACCTT CATTCTCAAT ATAGTTAGCC AGTTCTGAGA
    87121 TAGGCACTTT AGTACCATCC TTCACTTCTT CTTTCCAAAT GAAATATTGA AGTAATCTCA
    87181 TGAACTTATA TTCCCCATTG AAGCCAGAAA CATAGGCTTG AGTTGCATTA ATGATTTGTT
    87241 CATCAGTGTA ATCATTCCCA TACTTCTTAA AGAAAGTCTG TAACTTCCTC TTAATGTCAG
    87301 TTTTATTCCC TCTCCAATAC TGATTGTTAA AGTTCTTTCC TTCTGGATAA ATGGATTGAA
    87361 GTTGAGGTAC TAATGCTTCA ATTCTTTGAT TGAAGTCATC AGTCCCCACA GACTTATCAG
    87421 AGTCAAGAAT GATATTATTT ACCACATTAT TCCCTGTAGA AGTAACAAAT AACCCTACAG
    87481 GAAGATGTGT TTCCCTATCA TAACTTGTAC TAATAAGTCC TTTTTTCTTC AACTCACTTT
    87541 CAGCAGCATT GAAATCTACA TTGTTTTGAA TGGCTATCAT AAGTAAGACC TCTCCAAGAG
    87601 AAACCCCACT CTTTTTAATA ACCTTGTCAT TCAATGAGAT TGTCATACTA CTCTCCAATC
    87661 AGCAATTCAA CATGAGCTTC CTCAACTTTC ACAGTCTGTT CACAAGCCTC CACAGATTCA
    87721 TTCACAAGTG CAGCACAGTT CAAGAAATAT TTCTCAATTT CTCTGTAAAC CTTTGCAGCA
    87781 GTAGCAAATG CTTTACCTTT TGCTCTGGAT TCTGCAATCC TCTTACCTAC CTCTTCATTG
    87841 AAGGCATCTT CCTCATTGCA TCTTGCAATA GCTCTTACCT TGAATGTGCC ACAGAGGTCT
    87901 ACAAGTGGAA GATTAGCCCA CATTTTGGGA TAAATATCAA TCCATGCAGG ATGTTTCTGC
    87961 AACTGCATAT CACACTCCAG AACACAAACT ACCACCTTCT TCTCAGGATT TACAATGTAG
    88021 CTTGCTTTAG TAATTTTAAC TCTGTTTCTC ATACTTTTAT TTCACTCAAA TTTGTTTTCA
    88081 TAACCAACTC TGGATTATAG TCCTCAAGCA TCTTCTCAAC CAACTCCTCT TCCCTTGTAC
    88141 CACTAAAGTA AGGGATGATA ATAATAGGGT CTTTGTGCCT GAGTATTCTA CCCAATCTTT
    88201 GTTTGATGAT AATATCACTG CTGTTCAGAT TAGCATATAA ACCAACTCTG CAATCTACAA
    88261 GGTTCATACC TTCATTCAGC ATATTACATG CTGTAATGTG GTCCAACTTC TTGTGATTAA
    88321 ACATATCAAG TACCATAGAG GATTCTTTGT TCTTACTGTT AATACAGTTT TCCCCTAATA
    88381 TTTCTGTCTG CTCAATAGAG CTACAGAATG TGAGTACCCT CTCTGATTTC AGCTTCTCCA
    88441 GAAGAGATAA GATAATAGGG TTCTTTAATT GTGAAAGGAA TTTGAGCCTT TGACCTGCAA
    88501 GGAATAACCA TTTTGTCTTT ACTCCTTCAT TTCTTGTTCT CATATATTGC CTCTTCCAGA
    88561 ACTCTATCTT GTTTCCTAAC TCTATCACAT ACTGTAATTC AGTACATTTA ATATGCACTT
    88621 GAATAGATTT ATCCTTAAGA TACTGCCATC TGTCCTTATA CAGACATTCC CTGACAATCT
    88681 TAGCCTTAGG ATGCTCAATC ACAGTATGTA CAGCATGTGT ATTATCAAGT TCAAGAGGGA
    88741 TAAGGAACAC TCTTGGGTCA GGAAGGATTT CATTGTCTAT AGCCTCCTTC ATCTTCACTG
    88801 TATAACACTG AAAATCAGGA AACAACTGAC CAAGTTCCCA CTTCATATCT CTGGTAACTG
    88861 TAGCTGAAAG CATGATAGAA TGATGTATCT CCATTGTAGA TACAAATTCC CTACATCTTT
    88921 CTGACATGTG TTGCACTTCA TCAAAGATGA CTACATCCCA TTCTTCCTCT ACATGTTTAT
    88981 TCAATCCTAC ATAAGTACTG AAATACACTC TTTCAAGCCA AGATTCTAAT CCCCACTTAA
    89041 TAAACTCTTC TTTCCAGTTG TTTATCAAGA CTAATCTTGG TATTACTACA AGTATGCTAC
    89101 TGGGATTATC TCTTAAAGCC AAATCAATAC CTATCTTACT TTTACCAAAA GAAGTTGGCA
    89161 ACTCACAGAG TATAGAATTA CTCCTTATAT TCATTATCTC TTCCTGAGCC TGTTCTCTAT
    89221 CCATATCTCT TTACTATATT CTTTAGTTTT TCTACATATT GCGGGTCTTC CGCATAACCT
    89281 ATTTTAATCA AAAATTGATA GTAATCATCC GGGGGTTTGT ATCTATATTG TATGTAATTG
    89341 AGATAGGCAA CCACACTCTC ACTCCAGTGG TCAAACTTGT AATAATCCCC TTTGTAACTA
    89401 TTGTAGAGTC CAAATAAGTT ATTGTACTCT TTGCAGACCT TAGACCTGAA ATGACCTGTC
    89461 TCAAGAATAG CCTGAGCATA TACAATGTTC TTATGTTTAA CATTATAATA CTCTAAAGCC
    89521 TCCATAAGAT AATCATCAGG AGCTTCTGAT AGTAAGAACT CTGGTTGTTC CAATCTCAAT
    89581 ACATCCACCT TGTCAGGTTC CTTGTGCTCC TCTTGATAGT CTATATAGTA CAAACCATAT
    89641 AGACCACCAA TAAGTAAGAG CATAAGAATA TTAATTACTT TTTGTTTCAT ACTATAACTT
    89701 GAAAGAAAGC TCTATATTTC AGTGCATAAG AGCTTTTTAA TTTTAATCAC AATCTTTCCT
    89761 ACATAAGTCT CCCCCTTTAA ACTTGGGATA TACTTAACAA GATACATTTC TGGCTTCATA
    89821 TTGGAAAATA TGAAATATGC TACAAGAAAA GTCAAAAACA GTAAAATGTT AAGAACAGGA
    89881 ATTTGTTCAA CAAGAATAAT CATGATAAAA AACCACAAGG GTATTCTTAC CTCAGACTCC
    89941 TCCACAACCT TCATCCCATG ATAGCATTTA AAATGGGTAT CTTTCATAAT ATCCACTATT
    90001 ATTATAGTAA GAATTATACC AATAATAAAC CAAGTCATGA CTATTTACTT ATGTCTTTAA
    90061 ATATTGTAGG AACTTGACCA TATACTGGTA ACTTTCCATC CCATTTCTCA ATCCACATCT
    90121 TCTCAAGAAT TGCTGGAGTA AGAGCTTGTT CTCTAAGTTG ATTAGCTTCC TTCTCAGCCT
    90181 TAGCAGCTAC AATTAACTTC TCTGCCTCAG CCTTAGCTAC AGCTACTTCA TTCTGCACTC
    90241 TCATTGCTTC CTGCACAGCC TTATTCTTGG CATTTACAGC ATCTACAATG GTCTGAGGAT
    90301 ATTTGAGACC AGATGTCAAC TGTTCCAACT GAAAGTTTTC CTTATGCAAT GCTTCACTAA
    90361 GATGTTTTTC AATGGATTTC TCTATACTAT CTCTATGACT TACTATATAA TCAGTAGTAA
    90421 AACTATTGAG CTGTATTCTA AAGGCATCCT TTACATAGTT AAGCAGAGTT CCTGTAATAA
    90481 CATCATCAAG CTGCTTTCTG TACTTCTTGA ATACTTCTGG AGACTTACCA TCCATAATCT
    90541 TCAAGGATAC AGTAGGGTCA ACTGTAAACT CAGACCCATC TTGGGCATTA ACTGTAAATG
    90601 GAGCATAATC TACTGTTCTT ACATAAGTAG GATACTCATA TATCTCAGTA GTAAAAGGAT
    90661 TGTACCACAC TCTACCAGTG ACAAGAGCAG CTTCTCCAAC TCCCTTATCA TCCCCATAAA
    90721 GGCTTACTTT AATACCTTCA TGTCCAGCAT CAATTCTCTC ACAAGATGAT AGACTTATCA
    90781 TCCCTATAAA GGCTATTAAC AGCCCAATTA AAAACTTACT TTTCATGTTT TCTTTTTAAA
    90841 TTTATTGTTG TAAAACATTT GGTCTTGTAG GAAACCAAGA ATATTAATAC TAATAAGAAG
    90901 AACCCTACAA TGTTCTCCAT TGTGTTGGCT TGTGAAATCA TCTCAAAAGA TAAGTTAATT
    90961 CCTAATATGA ATGCCACTAT CCATATTGAA CCTTTAATTA TATTCATCAT AAATTCTAAT
    91021 ACTTTGTCCA TTCTAAATCA ATAGGTATCT TCCAAGAATC TCTCATAGAC AAGTGAACTC
    91081 CATCAAACTC TTTATGGAAC CTGCTTGTTC TTGGAAACTT GAAACTTCTA TAGGTATTCT
    91141 TTGGTTTTCT TCTTTGCCCA TTTCTCCACT TCTTTTTAGT TAAAACTCTC CCTTTACTCA
    91201 TAGTTCCAAT AGTTTTATGT AAGTTCTTCC ACCATCCTTA TCATACCATA GCAATAGTAT
    91261 ATACTTGTCA TAGCTTGTGA CTAAATCAAA ATAAGGGTGA TACCTAATAA AAACACTTAT
    91321 TAGTAGGATT GCAACATACA ATCCTACTAA GATTGACACA AATAACATAC TACCTACACT
    91381 ATAAATGATT TAATTATCCA ATACAGCATA GGTGAAACTT ACTCCACCAA GCTCTTCACA
    91441 TATCCTTTTG AGATGTGCTT CAAGCCTCTG TTTCTTAGTA AGTTTCTCCC AATCTCTGGG
    91501 TTTAACAAAG TGAGGAGCCT CTTTCCCTGT CATGTAGTCA TAAGCATCCA TACTAAGGTT
    91561 GAGAGATTGA CCAGCAGGTT TACACTTTCT GGTTTTTACA GTAATAGTTT GAATATCCTT
    91621 CTTACCATCA CTCTTCTTAC CTTCTACTCT CACAGAGAAA GTATCATAAC CTGTGCCTAC
    91681 TTTTTCTTCC TCAAGAGCTT TAGCCTGCTC TTGGCTATAC ATAACACTGC CTCGCAATGT
    91741 TACAGATAGA CTTACTTTGA TTTCATTATT CATCTTATTA ATCTTTGTTA TCAAGCATAG
    91801 CTCCCATAAG AAGCATACCC AACATGGCTT CTGGACCTTC ACCTGCTAAA TTCGTAGCTG
    91861 CAATACCTAC AACAATCCTT TGCTGTTGTT CTGCAATGAA TTTCTGCAAG TCCATAGGCA
    91921 GAGTACCAAG TAGATAAGCA ATTACAATAG CCTTACTTTG GTCATCTTTT AATCTTTTCA
    91981 ATTCAATCAG GCAGTTATCC AATACATCTT CTGCATCAGT ATCACCTGTC TTTTTACCAA
    92041 GGTCAATTAC ACCTTCCCTC AAATTATCCA TTACTTCTTT AGGAAGTGGA TTGTTAAGAC
    92101 CTAATTTTTC TCTCATGCTT TCTGCGAAGC TCTCAGCTCC ACTCTTTCCA TTTTTCATTG
    92161 TTGTTTTTTT TTTAGTAAAA CATATCTTAT TATCACATGA ATGTGTATAA AAGAAAAGGC
    92221 TACCAGTAAT TAAACTGATA GCCTTTAAAA GATAGAATAT TCTACAACAC CTTTGAAATT
    92281 GTTGCCCCTA AGGACATAAG TTTATTTAAA AAATCTACTC CTTTCTTACT TTAATTTACT
    92341 TTTCTTTTAT GTATAATATT GAAGTAAGTG TTGTATATCA CTAATCTTTG TGTGGGGATG
    92401 AAAGGACTCG AACCTTTATT TGATAGTACC CAAAACTATT GTGTAAACCT TGAAGTAACT
    92461 CTTATAATAC ACTACCCCTT CGGGAGAACA CTCATAAGAG GATAAAACTT GCTTTATTTC
    92521 ACCACATCCC CATTTAAAAT AAAAGACATC ATAGAATAGC GCAAAGAGTG AATCTGCCAA
    92581 TATTTATAAA CCATTATGAA GTAACTCTAT GCTTCACTAA TGATGTCTTT TATAAGAAAA
    92641 TGCCATAGAA CATTTAACAG ATTGTATAAA TCGAGATAAA TTAAAAATTT ATTGATGTAA
    92701 ATCTGTAACA CACTAATGGC ATTATTTTAT TGTTCCTCAA ACTTATTCTG CAAGCCTTCT
    92761 AAAGCTGCAA TATAAGTCAA GAAATGCTCT GACCAACCTG AAATCTCTGC TGTGTATCTA
    92821 CCTCTGTAAT TCACTCCTTT TGTGTTGGCT GACACATCAC AAATGTAATT GTAAGTACCA
    92881 AAAGGCTCAG GAAGGATAGA CGTATTATAC ATGTGGTCTA TATCCTGTGA ATCTGAGAAA
    92941 ATGATGATTC TATCAAAGTG GACATCTTTA AACTTAGCTT TACACCAGTC TAAACACTGT
    93001 TTGGTGAATA TACCTCCACC TCCAATATTA TTTCTTGTGT CCATGATTTG CTTGAATACA
    93061 CCAAATCCCT TTTGAGGATA CTTGATATGC TCAGATGCTT GCTTTCTTAG AGCATCACTA
    93121 CCTGCTGTAG CCACAAGTTC ATAGTCCTCA CATTGATTAA TGGCTAACAT AGCCATTGCA
    93181 CATGCTTGGT CCATTCTATT GAACTGTGAC CCACCAGAAG TAAGGCTACC CATAGAACCA
    93241 CTGACATCTA CTATAAACAG GGTTTTACCC GGAAGTTTAG GTAGATTCTT ATATGATTCC
    93301 AACATAGCAT CTTCAATATC TCTACTAAAC TCAGGATTCA TTCTTTCAGC TTTCAAGAAG
    93361 TCAAGAGGCA ATAACATTGA TGATTTGAGT TTTGTCAATC CCTCAACAAT AACTCTCCTA
    93421 TCAACATCAG CCTTCTTCAT GTTATTTATG TTTCTCAACA TAGCCAGACC ACCAATCTTA
    93481 TTCTCAAAGA TTAATTTAGT CCAAGTCTCT TTCCTATCTT CACCAGCAGA CAATAACACT
    93541 TCCCATGTTT CAGGTGGTGT GAGAGTTCTG TCAGCTACTT TCTTGAATAA CTTGGTTTCA
    93601 TAATCATTGT TTGGCTTAGG TCTGCATAAG AACATAACAT CTCTCAGCTT AATAGCTGCA
    93661 TTCCTGTCAT ATTTAGCCAA CTTGTATTCA TTGAAATTAT GAAAGGCAGC ACTTAATCCT
    93721 TTCTTAGCTT GGTTACAGAT AGGCTTTTTA CCATCCTTCC AATATAATGC CAAGAAATCT
    93781 GTCAGCATGT CAGCCCTTGT AATAATCTTA GGCAACAAGT CAGCTACAAA TAGCTTATGT
    93841 TCAGGATATT TACACATTTC CACTGCTATA AACAGTGGTG TGTGTCTCAG CTTTTGCATT
    93901 AATCTTGCTT CAAGAGCAAT ATTATACACA TCAATGGCAG GACACAAAGG TATTAATCTC
    93961 TTGATTTCTT CTGCCACTTT AATACCATCC ATATATGCAA CATCTTCCCA AAGAAGATTA
    94021 GCTAATACAG CCCTTCTCAA TAAGGCTACA TCACTCTGTT TAGCTGCCAA TGCACCTGAA
    94081 CCACCAGCCA GTCTTTCTGT ATCCAACTTT GAAGTTGGCT TAATGTTTGG ATTTAATTTA
    94141 GAACACATAC ACTAAAATTT AATCTTGTTT ATTTTTCACT CTGCAAAGAT ATGTCAAAGG
    94201 TTTCATATAT GCAAATATAT TTCCACCTTT AACATTCTTT TGTTATTTAA TACCAAATCT
    94261 CAGGCAAATA ATCATTGCCA TAATCAAATG TTGTTTTCAT CTAAATCAGG ATGTTTAAAT
    94321 ATTAAGAATC TGCAAGCACA AGCTACTATT AAATGTTGTA CACCTATTGC AGCCAGTACT
    94381 CCTATTACTA TTAGGTTCCA ATCAGGTAAT GATTCCCAAT TAAATAACCA TAATGCACAT
    94441 AAGAAGAATG TTATCCATGT AGTACTACAA TAGATACAGA AACCAAGAGG ATAAGCAATG
    94501 AAACCTAAGA ATCTATGCCA TATATTAGGT GTATGACACC CATCTATATC ACAATACATC
    94561 TCTGATTTCT TTACCCATTT CTTGAGTATT ACATACCACC AGTAGAATAT CATATCTTCC
    94621 ACCTTTAAAC AATTTCTGTA GAAGATTCCT AATAATCCTC CTACTAATCC CACAAGGATA
    94681 AATTCAAATA CAAACTGAGT CATGTTTTTT TTTTAGTTCA ACATTTATTA TCTCTTCTCA
    94741 AGTTTAGTTT CAACAATAAT TGGTTTAATA TCCTTCCACT CAGTAATATT ATTACTATCT
    94801 ACTGGCTTAC CACCATTGAA TGTACAAATA GTTATGTGTG GAGTTTTATT TACAGATACT
    94861 AAAGGGAATA TATTTACCTT AAAAGCCATA GCTTTATCAG ATGTTCCTAT TCCTATAACC
    94921 TTGATTTTAA AGTCCTCATG TAATTTATCT ATTAGAAAAT CATGAAGATT ACTATTATCC
    94981 CATGTTAGTT GAGACCTATG CAATAATGTA CAATGGTCCA AATACCAATT CTCAGGAAGT
    95041 GTTCCCTTTA TAAGGTCATT GTTGAAATCA TAGTCATTTT CCCATAACCA TGCTTTCAAT
    95101 TTGGTCTTAC TCTCTTCTGT GAAAAATAAG CCATAGTATT CAAAGTTCTT CATGTAATAG
    95161 TTTATTAGAA TTTCCTTCTT GAGCATTTCT TGATATTTAC AAGGTAGAAA TGTCTGACAG
    95221 CCCATAACAC CCTTTATAGC TTACCTATTA GCATCCTGTG TTTTCTGTAT TTATTGTATT
    95281 GCAGCCCACA CCAGACCAAA ACCATTTACA ATTGTGGAGC ATGAGGGATT TGAACCCTCG
    95341 TCTTACCAAT CTTTAATAAA AGAATTTCAC ATGCTTACCT CTTTGATATG TGGTTGGTTA
    95401 TCCACTGGGG TTGAATAGAA ATCAACACAA TCCACCACCT TATTTCAATT TATCTCTGTT
    95461 AGAAATAAGG AAACCACATG CTATGCACCT TTCTGTTTCC AAGCAAGTAC TGCTCAGCCT
    95521 ATTTAGGCAG CAACTCTATA AGTGTTGTCA GTTAATTGTT TGTTGTCTCT CCAACTGTCT
    95581 CTGCATGTTC TCTTACCAAA TAATCAGCAA TCAAATCCAA ATTATGCCCC TTGGTAAATG
    95641 GATTCATTTC ATGTTGAAAG AATGTCCTAA CAAAGTCAAA TCAGTTTCCT ATTGAAACTT
    95701 AATTATAAAA GTCACGTAAC TTCTTCTTTA TACCTCCACA TTTAAGTTTT GCATTAAGTG
    95761 GTTATGGCTT GCCCATAAGC ATCACATTTT GCTTTCCTTC AGGTTACCTC TGCTTATTAG
    95821 AAATAGTGAG CTAAATCCCC CATTGTATCT CCACTGAGAC TCGAACTCAG ATATATAGTT
    95881 TAGAAGACTA TTGTTCTTTC CCTTGAACTA TGGAGACATC ACAAAAGGAG ACCTATATTC
    95941 ACATACCAGC CTCCTGTAGC AATATTACTA TTGCCCGAAC TAAAATTGAG TACCCCCAAG
    96001 AAGACTCGAA CTTCTAATCT TTATAAATAG AGCCATTCAA TATCTGTTGA ATGTTTCCTC
    96061 TTGATACATT ATATCTCCCA GCTATTTTAT ACTGAGATAA ATGCTCTACA TTATAAAGTC
    96121 TTCTAATTTC ATTAATATCC TCCTTAGAAA ATTGACCATG CTTATATGTT GGAACTCTTA
    96181 GTCCAGTTTC AAAAGCATGT ATAGTATTAC CAGAAGATGT AGTCCACTCC AAATTATTTA
    96241 CATTGTTATT TGTTTTGTTT CCATCTTTAT GATTTACTGT ATCAAATCCA TTAGGATTGG
    96301 GGATGAAAGT AGATGCTATT AATCTATGCA CAGTAAAAGT TTTACATTTT CCATCTATGC
    96361 TTAAATTAAC CATCATATAC CCTCTTGGAC CTACTCTCTG TTTCAAGTAT CTATTCCTTT
    96421 TAGTACTATA GATTCTTCCA TCTTTTGTAG CCCAATAATT ATCTCTTATT AATTTTAGTT
    96481 CTTCCATAAT TTTATATTTT AGTACCTCTG TAGAGAGTCG AACTCTAACT TCATCTTTAG
    96541 GAGAGATGCG TGCATCCATT ACACTACAAA GGCAGTTTGA GTAGCTGTGT TTCACAACAT
    96601 GAGCTACTCT AAAAACATAA ATAAAATGAA ATCCTTTATA AACACATATT TAAAATAAAT
    96661 CCTTGATACT TTCACCTAAT ATCTTGACAG CTTTAATGGC ATCCTCTTGA TTCTTGAAAT
    96721 AAACTACAAT CATATCTCCA ACTTGTACCA TATCATAAGG ACATAAGAAC TTGTATTGTT
    96781 TCATGTTCCT TACTTGTGGG TCACTTAACC TAATGTTTGT AAAAACTACA TAAATTGTCC
    96841 GTACCATTTG ATTATAGTTT ATTTGAATTC TTCATCGAGA TGATTGAAAT ACTTATTTAA
    96901 TGTAAGTATC TCAAGCTCCT CTTTGCTAAT AGTTTTATAA CACACTCCAA TAAGTATTAA
    96961 TACAAGTATA AGACCATGAA AGAAATATCC ATTATCATAA ATACTGTCAA TACCCATCAT
    97021 ATATAATAAG GTAACAAGAA TGGTTACATA TAGTAACACA CCTTTTATAG TTAGTTTGAA
    97081 TGTCTTCATT CTCCTGCTCC TTTCTGGTCT TTCATGAATA ACCATGCAAA GAATGCAATG
    97141 ACCATTATTA CAGCCATTAC ATTCTCAGTA TTTATCATGT CTTCCATTAT CTTTTTCTTT
    97201 TGTATTTATT GAACTCTTTT CTTGCAATAT CACCTTTCTT AAAGGTCTGC ATTGTGATGC
    97261 TATTGTCTGA TGCAATTACT ATTGACCATT CAAAAGCATG TGTCCCAAAC AGTGAAACTG
    97321 TTCTACCCAA TTGGTCTGTA ACTGTAGCTC TCAATTCAGA ACTACAATTC TCCTTATGAT
    97381 AATTCTTAGC CATAATTACT CAAATAATAT ATTTAAGATT CTTCTCCGTT TTGACAATGG
    97441 TTTGGGTGTT GGATTCTGCT TTGTTGCAAA TTGTCCTTCT CTTATTATTT TCCTATTTAC
    97501 ATTTACTTGC TCCTTGCCTA CAGTCATAAA ACAAGCATTT GTTCTGTTAT TATGATTTGG
    97561 CTCAGTCAAA TATTTATAAT AGTGTTGAGA AACAGCTTTA TAAGTTCTCC CAATTGATTG
    97621 TGAGGCTTGT CTTAAAGCTC TGGATATATT ATCAGGAGAC TCTTTAACAC AATTAATAAT
    97681 AATTGTATCT TCTTCTGGGG TATAAGTTCT TCTTCTTCTG TAATTTGATT GTTCCATATA
    97741 TGTTTATAAG TTAATTTGTT AATAATTGAA GCACATACTG GATTTGAACC AGGGACCTTC
    97801 ACAACAACTA CCTTTAATAA TCATTGATGT GATGCTCTGA CCACTGAGCT AATGTGCCTT
    97861 TGATTATTGA TGTTATTATA TCAACCCATG TACTCTTCCT TAAATAGGCT GACTGTCTTA
    97921 TTAATTTTCC TTTACTCAGT TAATAGATAT GAGTCCCTCT GGATTGCTGG ATTACCTCTT
    97981 CTGTTGATAA TTATGTCTTA AGTATTAACA CTACTGACTT TTGTCTCAAG TAGGACTTAC
    98041 AGGATGCCAT TCTCTACATA TTATTTCATC TTTCAGGTGG ATGTTTGTTT AGTCCCCTAA
    98101 GTGGTCAACA CTTACAATAT AATACCCATC CAATATCTTA TTCTTGTTAG TTATTCTAAT
    98161 TATATAATAG TTCTCTCTTA ACACATTTTA ATGGCATGTG TTCTGTCAAA TGCTACTATT
    98221 ATTCACATCT GATTGCCTGA ATTAGCCCAT TGGTATGCTT ACTGTGTGCT TGTTATATGC
    98281 CTTTTTGTGG TCCAATTAAA CTAAAAGCAC TGTTTAGTCT AACAATGTAA CCAGTAAATC
    98341 CAGTTATTCT ATTTAAACTG CCATCTAAAT CCATAAGCTG TATTTTGCTT GTTTAAACAG
    98401 CATGAGGATA TAGCTGTCTG CTTATAACCA AGTAACCTTT CCACTTCTGT AGCACTATTA
    98461 AACTCCCTTA TTTCAACACC ATCTAAGGTA CATTGGATAA CTGGTTTACT TAATTTATTA
    98521 GCCATCCTTA CATTCCTTGT ACCATGATTA CAATTGTCTT TATGCTGAAC CCACTCTAAA
    98581 TTATCCCATC TGTTATTTAG TTTATCCTCA TCTACATGAT TCAATTCTAA ATCTCCAGAA
    98641 GGAATGGGTA AGAAATAAGC AGCTACTAAC TGGTGTATGG TAAAAACTTT ATATTGCCCT
    98701 TCTTTGTATA ACCTTACTTG AAGATAACCA AATGTATTAG GCACAGCTTT TAGCACTTTA
    98761 TTAGTAGTAT TATTCTTAAC TCTCCCCAAG GAAGAAATAG AGTAAGAGGG ATATTCAACT
    98821 ATTACTTTCC AATTTTCCAT AATGAAGTTG TATTAATGCT CAGAAGAATA GAACAGAAAG
    98881 AGGGCAAATG CCCTCCTCCA TTAGAATGTT GCCAACACTG GAGCACCACC TGTGCCTTCT
    98941 TCATGCAGAA GCCAGAATGA GCTACCATCA GGTGCTTCAA CATTTGACAC CATTGGATGT
    99001 GCAGGAATAC CCTTCACTGC AACTGCTCCT GTCTTAGCAC CAAATGTGAA GAACAGCTTG
    99061 TTGGTCT
//
