# Supplementary material for: ΦCrAss001 represents the most abundant bacteriophage family in the human gut and infects Bacteroides intestinalis
Source: Nat Commun. 2018 Nov 14;9:4781. doi: 10.1038/s41467-018-07225-7 (PMC6235969; doi:10.1038/s41467-018-07225-7)
Supplement: Supplementary file 8 — Source Data [file 41467_2018_7225_MOESM8_ESM.zip › figure_3c_fferm_ms_2.gbk]

LOCUS       LOC_17     88823 bp    DNA     linear   CON 02-JAN-2018
DEFINITION  .
ACCESSION   LOC_17
VERSION     LOC_17
KEYWORDS    .
SOURCE      . (unknown)
  ORGANISM  .
            .
FEATURES             Location/Qualifiers
     CDS             complement(222..572)
                     /locus_tag="LOC_17_1"
                     /product="Hypothetical protein"
                     /protein_id="LOC_17_1"
                     /translation="MKWLGFIALILIESLAVFGLSLEQIGFTVPQAILISCYAVLLII
                     TITGFIVTHFVNLQKEREKEFRILIRELREIKEVVGISEIGVIKLESLIENDIRNDIE
                     KVYINVMKELKRKK"
     gene            complement(222..572)
                     /locus_tag="LOC_17_1"
     repeat_region   818..850
                     /rpt_type=inverted
     CDS             complement(1082..1705)
                     /locus_tag="LOC_17_2"
                     /product="Hypothetical protein"
                     /protein_id="LOC_17_2"
                     /translation="MAKQIKEATETIVKVVRISGKTKPLAINGKENTDNVVFLRAFDA
                     ESGAKLDTPLSITESRAKMFGFSCLCISEETAERDNAGNMVEELNTLANPPKYYEMTL
                     RVVPKGEPGEWGYKTKKAVTVDGKEYKAGELVPYRTTGTMIVEAIGKEYKDTDFKSAA
                     INRINGAANAAGDMAYRVETFRLMFGRVPNMANEEDRNTLLSLPVAH"
     gene            complement(1082..1705)
                     /locus_tag="LOC_17_2"
     CDS             complement(2033..2140)
                     /locus_tag="LOC_17_3"
                     /product="Hypothetical protein"
                     /protein_id="LOC_17_3"
                     /translation="MDVYNKLVNLKMNKRCKNKNDNFRYYNSDKNIKGF"
     gene            complement(2033..2140)
                     /locus_tag="LOC_17_3"
     repeat_region   2165..2226
                     /rpt_type=direct
     repeat_region   2595..2623
                     /rpt_type=direct
     repeat_region   2715..2755
                     /rpt_type=direct
     CDS             3089..3577
                     /locus_tag="LOC_17_4"
                     /product="Hypothetical protein"
                     /protein_id="LOC_17_4"
                     /translation="MIILLIQFEIYLDLLAWDKIILYICTRSYNNVNPKQSKTMETKI
                     AFSPRGNKVLLRADFEVSTLNILNNEEINKIPAKAYTVMAVAENVKGLNVGDKVKLEN
                     GCIPTLIQMPGDTQTLAAKQKVHREGKSIIGVGTVKFSEFVLVDEYSIVGVWIESPAI
                     NN"
     gene            3089..3577
                     /locus_tag="LOC_17_4"
     CDS             3581..4003
                     /locus_tag="LOC_17_5"
                     /product="Hypothetical protein"
                     /protein_id="LOC_17_5"
                     /translation="MLNPFVYDKLVPFVDERIEKHLKPYVLRRPASYKRSVAAWEKLR
                     PDQKAKVLELLERTQKDSVAKAMMRGDEVVSVPRVGRFEYSPAKFFKKTHAEELEGLS
                     REERKAKIIAYHIANRRRRRTAEEDGKKMRFRKDFAKG"
     gene            3581..4003
                     /locus_tag="LOC_17_5"
     CDS             3960..4943
                     /locus_tag="LOC_17_6"
                     /product="Hypothetical protein"
                     /protein_id="LOC_17_6"
                     /translation="MGRKCVSEKILPKGRILYFNEEEHKYTDDLGNGYISVTTLIGKY
                     TQEFKKEEIAAACERIGKNPQHPKYQKYKGKTKKQILWEWEQETIKACDKGTKKHNYL
                     ETAIKTCNGYKLNANGFINDRIYTIDDIVDSHKYGKLNLEYFVKTGIREKYPDIFSLI
                     AALVTKGYHIYAEIGVYDSQNLVSGLIDILLIRDKEFIILDWKTNKAPIRFESGYYDK
                     KLDGTLDLNNFIYKEEYFGAPLDHLADSIGNHYAMQLSTYANLVESWGYKNVGIILCH
                     IRTIQNQFQDENEEDEEVVEMYDIPYLKNEVGMMIADYSSKHIYKTAKTLF"
     gene            3960..4943
                     /locus_tag="LOC_17_6"
     CDS             5195..5848
                     /locus_tag="LOC_17_7"
                     /product="Putative uncharacterized phage protein
                     OS=Moritella viscosa GN=MVIS_1264 PE=4 SV=1"
                     /protein_id="LOC_17_7"
                     /translation="MKATKESKYNALFNKLIGVNDLPNRLIEIAKDLEYPIFRKNDKY
                     PINLNIWGIRSKSTCTKYYNDVIVMFYERDFNIWECMVFEATTDPSNLNLETPVNNKG
                     CAVLREGVHKALWKIGKHKGQYKALVQANPCQVIRDNNRDDKIDITDNTDFGMFGINL
                     HRASSWKVSDEIGLYSAGCQVIKDVNQWNDIIIPLFDKAIGKGTQSYVLINEIDLDL"
     gene            5195..5848
                     /locus_tag="LOC_17_7"
     CDS             5852..6181
                     /locus_tag="LOC_17_8"
                     /product="Hypothetical protein"
                     /protein_id="LOC_17_8"
                     /translation="MKDTIRYIFYIVLILAIGIGATYLRRYINHKFLGIERHDEIIKS
                     LRDSLNSFIKKYDTIINEQQFVIDSLRGIEQKTITIYEKAESDFNDSNIISDDSVLRY
                     IAKKIQD"
     gene            5852..6181
                     /locus_tag="LOC_17_8"
     CDS             6138..6509
                     /locus_tag="LOC_17_9"
                     /product="Hypothetical protein"
                     /protein_id="LOC_17_9"
                     /translation="MIPFSAISQKRYKIDGDTVIIFTPKETRKLAIKLLEGEKYEKLY
                     LTASEIQRVQDSVISFQSYHIAIRDSLLVVSFGSLDSLNSKLIDYQERYLTERKKKRR
                     NGWIAAGSIALNAVLIFVSSR"
     gene            6138..6509
                     /locus_tag="LOC_17_9"
     CDS             6506..6685
                     /locus_tag="LOC_17_10"
                     /product="Hypothetical protein"
                     /protein_id="LOC_17_10"
                     /translation="MSKIKNYIPKSCVLAGVDILTVITENKQNAGNLGKSSIANGVIQ
                     LQSLDYGIEISNTQM"
     gene            6506..6685
                     /locus_tag="LOC_17_10"
     CDS             6716..6904
                     /locus_tag="LOC_17_11"
                     /product="Hypothetical protein"
                     /protein_id="LOC_17_11"
                     /translation="MLSSIGELELSENEKFVQNMGNMIFEFLRTADWIRLEEFKHNKF
                     SDADSNAPFIKEGIAEIR"
     gene            6716..6904
                     /locus_tag="LOC_17_11"
     CDS             6908..7540
                     /locus_tag="LOC_17_12"
                     /product="Hypothetical protein"
                     /protein_id="LOC_17_12"
                     /translation="MVHGFKIENDKLILDVEEILQYPLLQQIYARDDSKDKSFAEKEF
                     RFILYLSDRKGYVTKAGLTKKEAYAYAKSNAGLDESYLPDKVVLSAIEFVKSNLNITA
                     VEDLINSTIKSLNLSSKLVRTLTDGIEDLMSKELEMKDLALCEDTLKQIIKIANEIPA
                     RVESLTELNDKWDKIEKGVTSIRGGAEYRDSYDGTNDRASNAPNETETLS"
     gene            6908..7540
                     /locus_tag="LOC_17_12"
     CDS             7482..9818
                     /locus_tag="LOC_17_13"
                     /product="Hypothetical protein"
                     /protein_id="LOC_17_13"
                     /translation="MTEQMIEHLTLLTKQKHYRKDNHYGYETGRSPFIDYILEDKESY
                     KPLSSSICRFTGKPWIDRDNDFLIGESGGVLMKIDFIFVGTEIFSRVADFYEKHGCYC
                     LEPDDSPNAIKFWQREMDRRVKGVQAYCKLYIKDIPAYLAAKSDAERKALLHKVRITG
                     DHYNYLNYGRIDRAPNEKERKQLDREGLFKVHTVAGFPRFWDGDYWNFKIDELIANNS
                     CNLCKAKARRKGFSYKRGSQAANTLNANKNVTVILAADTLDYLTVKDATSYMVKVNLD
                     WYENHTYWKRGYLSENFDKGIELGYKKTKEGQKAFGFRSKLLSVAIGRNESAAVGKKA
                     IEIDFEEAGRCPNLQKALDVMLSNAESGAERIGTIRVYGTGGTKGANWEAFGNCFYNP
                     GKNDMLPMENIWDANSRHAVCGFFFPQIWDYEPFVEDGNSLLFASWKDDYDKKRGAEK
                     EKDAGEYNIYVGQRANSPNEAFTNTQENIFHSPELTNHINAIKYDKSNHFYEDGWYIL
                     DDGRVRFVTKQECIERAIFGSDRFHEYITDVPHNSKTDVHGCIREFYSPIPNDGSLYF
                     ISYDPYRVDKNKEEVSTKNSLASFQVWMRTNSKTPYMGKRLVASYCGRLDTMEAVDKL
                     VLYACLRWNCKVLYEAGTGELVTNFKKWGYRDKLLKDPSSYINRSVDGPRITGYGIVI
                     GDGDIKLEGMRMVRDFLYEIVGKTSDDTPIYRFNQIYDISFLLELDRFIFGRNADRLS
                     SAIVAMFEFRKDSLLLEREANSKSKTNNTGRKVNRFLK"
     gene            7482..9818
                     /locus_tag="LOC_17_13"
     CDS             9815..12139
                     /locus_tag="LOC_17_14"
                     /product="Structural protein OS=candidate division TM6
                     bacterium GW2011_GWF2_33_332 GN=UR43_C0022G0007 PE=4 SV=1"
                     /protein_id="LOC_17_14"
                     /translation="MSERDLRATPLVMPDQRASTATKQTKAWYIPNCNYWINLAIGQN
                     DKTVTQKFLDAANGLVDPKTYEYVLRNYIDKVGEKAVMYGEIRDVDFLTPIKERYMGE
                     FINMFSNYQVFNNDPSVTLARNKVLADKVMAYCNQEIINRLNEAGFNTGQKTIKQGEL
                     NDIIEEVLNDWIDDVTITTQKRLELINTIVEAKDKYQQCYFYWWACEEVYTYREVYKG
                     DVYLQVISPLEYYRIESGQRYIEDDDAGLRVYRMTIPQIIDRFRDELTDAEMNYLKDI
                     YTVSPKYDAPDGIVQIFNKTDFAERKAILHTNAEALRSEARLYGKEIDIYHYVWKTEI
                     KQGILKHQDLLGNIVESVVDENYEFDVSAGDIEIEWEWINQVWEGWRIGGCHSGIYIK
                     PRPIEVQRERFNNYSDCKLPYNGIVGLHKDNLRNPIPFRVLPYLALYRIYTLQQERAV
                     AKFKSWLLFPESILADSSDMTTEERLAVANKDSFLPFDDSDAQPNALQSIREVATSAI
                     TNYIQMLDNLKQGLKAEAWEAANMNNARFGDAKDYAGKAVNESNYSQAMTGSVWSLEC
                     FNLFRERDYVANIDYSKFAWIDGKRGSYVDPTTNKVVVVDIDGSSDFSGNIGIYIRNN
                     ADVQNKLNMMKELAFSAGQNDQLEVAIEAIENNNITSIAKNIKKAIQARRDYELQMQQ
                     VQQQAQAEVEQIVSQREAAKQEFEAQQNALDRKHDINLEILKQEGEKEIWNMRLKVDT
                     NGNGNIDKDEAMAAQSGYTASDVNRIKLQKELKQ"
     gene            9815..12139
                     /locus_tag="LOC_17_14"
     CDS             12266..13561
                     /locus_tag="LOC_17_15"
                     /product="Hypothetical protein"
                     /protein_id="LOC_17_15"
                     /translation="MAVEKVVIPDDETQEQKQERLRKELEERKAKEAKEAQEAEERRK
                     AEEEAARKKTEEEGEKGGSAGNGEEETEPEQVEIDGTLYTLDDNGNAVDDNGEIKFTK
                     EQIDAMSDEGANELDGDYIEAISKASGIVIKDEKGEPVKFEPTIEGFAKREAAVKALG
                     EREGFAKGFNEFLANNPDIAALVEYKSKFGTIEGYSANVDYSKVEIKDDDDLLADLIY
                     KAEIQKGTSPERAKRIVEFAKANNTLKDDATESLNWLRKTQESEIKAIREREAKEMQA
                     ELEKEIKYFGVSYEDDGTVKVHNAPGSLYDLIVVKGQIGEYALPKEGLRIKTTDGEKL
                     VSRQELFDYFSRPVQEINGMVYSQAQIDEINRLSNPAELAMRFIMNLDGGVDQLIKAE
                     LAKKEVKRLRSLASKTGKNNGNPRVQKTAKDDKIVLPIK"
     gene            12266..13561
                     /locus_tag="LOC_17_15"
     CDS             13613..15085
                     /locus_tag="LOC_17_16"
                     /product="Putative structural protein OS=Azobacteroides
                     phage ProJPt-Bp1 PE=4 SV=1"
                     /protein_id="LOC_17_16"
                     /translation="MREIGTVKFDSNQYTDANMLLNFDLIDPVKLNRNLTYLWGKDSD
                     KYPLLTLTEGQGAVTTKVKLNGGDTQYTWEIAPRQRVTSRLKKLVSDKAAIQPYGTVE
                     VEMEDNWFIYQHTAIAPSGMQWRIQNEGIATSTGGYVYRFTNMSGAPISADAVAKDFI
                     SGAIWALGASTIPGSKSDGNRSNNQSFSKATNQYGYYRFSKEIAGNMGNKVVNIAFDT
                     ASGGERSLWMPYEMKMWEIMRREMLEEDLWFSEYNRDSNGIIHLKDEKTGEAIPRGAG
                     VLDILKAVGNYETYSVLTLNRFDRIITRIFDNRIDSTVEELVLYCGKGFARMFNDAIY
                     YDARLKNYFVTLGDNEIKSDGEMMSYGKYFNRYKMFNGKILTVKIVDMFDHGIRARRD
                     REAGNMYQGLPITSYSAVFLDHTMGSNGERNIKFVCEEGREYKVGVYKGMAELPASWG
                     LASGTQLSDTKDIASYEVLGSQGINIDNPTTSFWLDLALN"
     gene            13613..15085
                     /locus_tag="LOC_17_16"
     CDS             15170..16177
                     /locus_tag="LOC_17_17"
                     /product="Hypothetical protein"
                     /protein_id="LOC_17_17"
                     /translation="MIKVNRSVRIEWRNNPSSFELRNKDAFKTDFLRLGSAIRPVNEL
                     LSRSEEMRVLLPTVVGVSPIDSSWQERITTYLNDFLLEIPVHGLEFDTSYVLDLGNPT
                     LKSNIDELIGKLKKADKIKNETGSELEAIVLKRIKELDETELYKYVTFVNIPDYISWR
                     YCLLSSKVANKVEDINKSVNIQFYLTSDSERKALKAARTKLRTDALKKYTELINNPNS
                     ALIDNVVVSTGSVGDYSEFMAMTADDKQSVLLELIDSDPQKFISIVDDKHLEMKAKIT
                     IYLWMNIIRQLPNSSIIVDASNPENVIGNNINDAISYFSNDNNKGIVAEWNAKYRSLK
                     G"
     gene            15170..16177
                     /locus_tag="LOC_17_17"
     CDS             16180..17256
                     /locus_tag="LOC_17_18"
                     /product="Hypothetical protein"
                     /protein_id="LOC_17_18"
                     /translation="MYETVKELHIEIEQRIQQITSNRHRSIAPQFIDMMLNRAAVKYI
                     QTKSNRKTNYKGEGLEDSKKRVDDIQSLKRETPWLKLKRDKQDVDYPNRAFVILPGDY
                     LKLISSTSRLTYGKARLVENLHEVYPDDEVKNLYYHLIDLSKIALTGDEFNGQIIVNG
                     NEIDISDILSLYDSDSDKIDLYEIAGLTCDRLRQALSNEYNVYWENLIGRYYKDCIII
                     TSNAKDEIALKVNNTDIPVITYNTTYDEFVNVGNKFSENDLIATENIRATLNNFYGNK
                     NRHLNPISELVDDRLFVYYGNDFCVDAVKISYIKKPRLFNIDINQMSDMEVTPDFIDS
                     VVSDILLVLKDDSFSAVKQQSNLE"
     gene            16180..17256
                     /locus_tag="LOC_17_18"
     CDS             17260..18156
                     /locus_tag="LOC_17_19"
                     /product="Hypothetical protein"
                     /protein_id="LOC_17_19"
                     /translation="MKSVIVANDFLTTLANNDVSKLTRGQAVLLNSAGKVVAAASDVK
                     DDEMLQFVLGLGDGKVKRGVWINPKWSKQHKEKYLAPAGKTYKFTNLVANRGIGYQGF
                     DAEVIISCKPINSFGGYPLEVYNASVTINGIDEASADIIARLKVEVEKTLTKINARFG
                     ADSIKIDDFIEARVTFTGAAGFEYYVTFDGILRATLEEGTENQTPVGTYDQVAKLEKE
                     ADVAGVGYNPNFKEYDRVYGDIFTATEGVMYDTYVITSRADFTHPFNLHTEGLQVTQF
                     IAIDNTNSTAITALETVLALIK"
     gene            17260..18156
                     /locus_tag="LOC_17_19"
     CDS             18368..18658
                     /locus_tag="LOC_17_20"
                     /product="Hypothetical protein"
                     /protein_id="LOC_17_20"
                     /translation="MIKRIWNKITTFLSGYYSEHKDDIIIGFVIATVVGILFKATVAT
                     WFMSLWITLAYQIIICGIQAARKKTVTDLKIHPIIINFVVGVFISLLFLVWQ"
     gene            18368..18658
                     /locus_tag="LOC_17_20"
     CDS             18649..21723
                     /locus_tag="LOC_17_21"
                     /product="Hypothetical protein"
                     /protein_id="LOC_17_21"
                     /translation="MAVINLRNVVALGVLEDGVYPSVYNGQTGEYIGTVDGEGAGVKT
                     VPTLYMYYRKNGHLYLYRTKERIEIDLTNVTAYDNSALFKLTEKSDISSAKITEFESR
                     NIDVGHYEYKVPWVKSTQQYLYILVPIVRSIHTITVQGIISNQIFTLTGIYVHEGKSW
                     WIYRTNVKTNFDFNDAVNEILDVQVYVRELTAEDLNPVEQLTKLLFEHINNKFNPHEV
                     TKEQVGLGNVDNTADMDKPVSRPQKEYIDALENRVKGWFKQLNVWINNHVAEVNKKFQ
                     DVWAAINKKLDKEDYENDKDNFKAHIRNYDNPHRVTAAQVGLPTAASDIEKLKQKAQE
                     LQGLLINKQDKTSEELVTDNKRIVDAINEIYGIVVEHNNHVRSNSINQIEVTSEIPTT
                     FEDGTLWIRIPRNEEDYITIKIEAVPVDSTIRMINSEGKESAGIGSASLECLIQSRLH
                     YIVEKENYITKDVYVDVGVEDTTINVVLTPKTKKTLTVNATPDNALIIFTDKPSNVVI
                     AQGTGTLTYETYDPRDILIQVSASGYETYEERITLDENIIRDITLTALPVEQGAVSLT
                     VVDSETKAKIAAYVYDKDTGGILGQVTKDTPLQLTGDVNTSRILRFVSSGYIEVEQLV
                     TYAIPTAEVTVEMDKVPVQSGTIYATAVNTESTALDSVTFEYKFSIESDWKPLNNDES
                     TAGKSEAVTAPVGTSVDFRASKTGYITNTGTGTINSTGEHSVTIVLEELPPEPEEVSV
                     TIKAYEIYDSNKLYLAADIKEISSTGTTVGTTRPDEPLVITKNKDSVITYYALPLSSD
                     WYNIGSEEVVFDTDKTVEILCLRNNNGLIKVRTRDALTGCMINGTIYDETGKKIGNCD
                     SSKDGYVSEANPIGFERNYKTLGDTRYEATEPALFIAAKPSEAVVNYIDLHPKEGQDY
                     IALKFVDSVTKVPITSDISCWFNSTVKTIVTDYQGIAHISGTYDSKVVILVRRNGYVE
                     YNQSYDNLANHSVTTIELVPKPVFENDGIDYMQIEGDGIEHPIFRVGDVESN"
     gene            18649..21723
                     /locus_tag="LOC_17_21"
     repeat_region   19750..19793
                     /rpt_type=direct
     CDS             21736..22014
                     /locus_tag="LOC_17_22"
                     /product="Phage tail protein (Fragment) OS=Acinetobacter
                     baumannii GN=BTH24_02475 PE=4 SV=1"
                     /protein_id="LOC_17_22"
                     /translation="MKESVIRKVFCALNWPPKTGAFQKLITFVVEGLATKAESSTVQE
                     LQTKVETLEGTVNTLQETVTTLSGKVSTLESNYTSLESRVTALETPQG"
     gene            21736..22014
                     /locus_tag="LOC_17_22"
     CDS             22030..22263
                     /locus_tag="LOC_17_23"
                     /product="Hypothetical protein"
                     /protein_id="LOC_17_23"
                     /translation="MAQLNLLERATEAVVMLNGNRRQVLDMWLNGKKVWPIDEPVVEL
                     AVDKTLVILNKDNNYHDTITVFASDTVEWEFGN"
     gene            22030..22263
                     /locus_tag="LOC_17_23"
     CDS             22299..22937
                     /locus_tag="LOC_17_24"
                     /product="Bacteroidetes-Associated Carbohydrate-binding
                     Often N-terminal family protein OS=Bacteroides fragilis
                     str. J-143-4 GN=M067_2400 PE=4 SV=1"
                     /protein_id="LOC_17_24"
                     /translation="MATIPSYLSWVPKTGTGNAQIKINSTTPYKGRSNRTTNISGKIV
                     GKSNSVTVTVVETAAAEYIAPDSLSINVAKGGETIHVTGKSNSKILTFTWKTNFGISS
                     VTSYKVNSSVSATSGTAITGDPGATGEYTYNVTIVVPKNGTITTRSATLEIKGEGSTV
                     VKTITITQALGDSYLYLDSQGTTTATVTIPRDGGEQTLSVLSNDKWTFEPAE"
     gene            22299..22937
                     /locus_tag="LOC_17_24"
     CDS             22953..24989
                     /locus_tag="LOC_17_25"
                     /product="Hypothetical protein"
                     /protein_id="LOC_17_25"
                     /translation="MSAITNKWNDGSGDSINIESPSFQGNQTVKISSPVQKGTSKRSM
                     KFIGKCKKDSSKQVVLIVEQEASVYTYDLILSSDNTKIAAKGGTANITAVLKTYRNGN
                     LVSTDTVTPVLSGSATGFSISGTKVTASNRTTTVGSRRSIVVTGKYSNTFDGQTVSST
                     ITIYQEANEASYGALTGGSISASDIPASGGTSSTSVTNMSQTISYTSGSTRAGTVTYS
                     KTSEITVSSLGTTVKARTKVGQVTVTYTGEGSVTANKTVDIYQAENKVTNSNYNPRIT
                     AYGTPTVSIGSGLTAAGGSAKVSASVTNTETYNALYSSGATGPNQTRSVGGSLSISMT
                     VNGNSRFSLSGNTITHSSMGTNETTDTITIKAVNDGDSSKSATASKSITNSKTVKSTS
                     GGIYTYGDVIAGTVTNGIIPASGGSATATAGNGTQSWNKSATITTYEYTSGATKDVTT
                     EAASSGTANVVPNVASITATASSKGTTVSAQTTVKSQAVTWSANGESAGATMYIYQEA
                     NSIDSYNYSSWNIAISANPTTIAASGGTSTITASCMRTKTPVYTSGSTGTATTESATP
                     MLAISGAGFTLSGTTVTASKNNVAARTATVTASYSGATSKSVTITQSAGPDGIGYMQI
                     QGDGVDHYIFQVGRTPNTRSNDVQTLSEEPVEVATETKSESLFAKIKRIVTNLN"
     gene            22953..24989
                     /locus_tag="LOC_17_25"
     CDS             24999..25691
                     /locus_tag="LOC_17_26"
                     /product="Hypothetical protein"
                     /protein_id="LOC_17_26"
                     /translation="MALSKSALKAKFVTGAIPTQTDFANLIDGMLSMPLGGGTGDTTI
                     GFGNGDSTDRLYVKSLRYIHYYIRSYFLIGAWDDEIGGNYLVAAICFQDNAVSGANFD
                     ITYHLLDKTERAHFKSAVGDINTADETDLIHNIIGSNWMWFNITQPFNSNPSPRTIES
                     TTITYHIYPVVQNGIWYVGYAFAMDVDMGGSNDLYVYRCTGNSQTRWTATDSVVVNDL
                     ENAGKFSKKLLY"
     gene            24999..25691
                     /locus_tag="LOC_17_26"
     CDS             26098..26520
                     /locus_tag="LOC_17_27"
                     /product="Hypothetical protein"
                     /protein_id="LOC_17_27"
                     /translation="MIKIYCKFLPFKGYLCMTILWWLIIRTEYKDKITETVERHETVH
                     SYQQITLFATSFLVSIMLSLTTNVSWWWLLGTAIFPLLAYVVSWIVEIILPPYNRAYK
                     DICFEGEARSLESDKDFRKKLFPFSFLKYIPNKKYGSR"
     gene            26098..26520
                     /locus_tag="LOC_17_27"
     CDS             26537..26854
                     /locus_tag="LOC_17_28"
                     /product="Hypothetical protein"
                     /protein_id="LOC_17_28"
                     /translation="MEQLVGHFVELFSTHFDLSFMLCVNVLTYILIKAIDDINGDKSV
                     GTWTKRLVMLISCFAIAAGYIAGGYENTTILINSAILAPVAWSWIFKPILKKIGADYK
                     QNH"
     gene            26537..26854
                     /locus_tag="LOC_17_28"
     CDS             27115..27714
                     /locus_tag="LOC_17_29"
                     /product="Hypothetical protein"
                     /protein_id="LOC_17_29"
                     /translation="MFDYTAIIVAIITSISTIAGIYLKEWLFPKRKEQKLTIEKSNCY
                     IKLDKICASIRDTIHANAVYIAYFHNGGHFINGVEMDKYTVVGEDYDCCIVSYKKSFK
                     DVLVNNFPYLFHNLLVRNRHYCNDVSKYKFQDRCYKDELESRGMKSAYTFLIKDPIKE
                     TPIGFISLEYNIVEGFNPDDEKYIWKKQNTIANLLNLNK"
     gene            27115..27714
                     /locus_tag="LOC_17_29"
     CDS             27718..28431
                     /locus_tag="LOC_17_30"
                     /product="Hypothetical protein"
                     /protein_id="LOC_17_30"
                     /translation="MGTLNQYAARIANMVNQPNNHELKERVKDMIKTMFANRIRQSVE
                     KNGIDDILKLTFIAPVEELKYSDILPTEYRVANKIRLLGTKYKVPTPVRIQSDAPFAF
                     VGDTVGNGYMYESSITSLKLRQSGRPTCSPTGYPRAYIILNGHIIIAEKVGTKDIDDR
                     RPINEVMITGIFENPDEVLSFFKNEDGQDIELPLPNDMLESIIQEILKTEFGIYPQDL
                     DIKTNNNNPTIAQRGNGQD"
     gene            27718..28431
                     /locus_tag="LOC_17_30"
     CDS             28450..29322
                     /locus_tag="LOC_17_31"
                     /product="Hypothetical protein"
                     /protein_id="LOC_17_31"
                     /translation="MVDNEYYWRDFVKEVQIQLNSLIKQLHLAYERRNDCIYNIKDNL
                     AKYQKAGVDVSVVFDIDNRSKIYFNKKQDALLGTKLMSYIRSYNYLVYERLDKLDDDI
                     ETLAALKELPSEMYTYMQDEVNNEIANLLCKGNNYSFGSSVGYVYVYYKKTMPGDVCS
                     VVDWGATKDLKKKLLEQGINIRTADNPNGIPYFIYYDYDWCIKAVYHKVKGRIPQSVY
                     YKFKFGHTSSAYENGEKTIDRTPFAMKGKTVDEIATNRRLNCFNKILAICFNHPDEAI
                     KLYRNNLPKQNNAL"
     gene            28450..29322
                     /locus_tag="LOC_17_31"
     CDS             29319..30068
                     /locus_tag="LOC_17_32"
                     /product="Hypothetical protein"
                     /protein_id="LOC_17_32"
                     /translation="MIDNNIFISSATLIPDMYNDYNIQSDDFVSRFPIWVANALEELK
                     FIQAYVNVEKDIEFDDHRCQLPWDFRGVIDVIINNKKAVLKNSAEFNKDTIIEKVTTV
                     PTYTPYPGIPNADITSSGDKNDSFNHAPVDKEQPYYYISNNWIHTNVDYGTIHLRYRA
                     LPVVYDSIINMDVPLIYNNGPLKKYLKLYVLKQMLLRGYKHPVVSLTANNPYTNPAIE
                     LDRMRIQVRVSCNKFSNDRRENIATILRTLE"
     gene            29319..30068
                     /locus_tag="LOC_17_32"
     CDS             30077..34351
                     /locus_tag="LOC_17_33"
                     /product="Hypothetical protein"
                     /protein_id="LOC_17_33"
                     /translation="MKVLGLDLDNSPHIAQDKSLRYAKNITIDNKGQSYFNERGFDFI
                     GELDDILENHPTNRYIIPYIYSDADNHKYNIIGTIPTNVGVVLFCVVEHWNNADKSDL
                     QTNDAIIYLNLDDNNPTVKRCLYSTSGAFGFSIDRPIHGDYIYNYKENLIVTFTEGTD
                     ESANETRIINLTDPFYDGNNGDDTAIGYDITVDEVDSFNLIPNVTYPELQLEVKDGGN
                     LKTGAYQIAIKYRLDDGTYTNYSPLSTSLIVCGNYEEDYALGIEINKNITISFRNSGI
                     KYKHCRFAIVYITDEAQLSYETDDISISGVSTTHIVSDVSYLSTISLDDIFIKNISYI
                     RDNTLVNFNNRLIRGNVKTLDYSKLDSELKEFTENNLDVQLSWNPSSSYINSTRRYFK
                     SGEVYVLYAGYYDYKGDLVNIHHIPWKANNYDVEAYPVGSTNQNAHKIPYKSENISEI
                     ISPTWKSLPGIDDAEQVDEIAKTGVGSENPTIARNRYFSLYGVSTGHATVKTKGRSLT
                     KGKLKLPSLPLPYTTEDSEGGVNPSDYQVVVLEITSESTSSQLIGVKCSPTFGGNNVI
                     PAGINLTTKVYDATSVVKQIDSEESEVETGYYEVFESNLLASDSKSTFIGSTINTKTN
                     FVINLDAKETKYILIEARLSDKVYGSTAPTFNWLTQLYSTSSEWNPTYTLSPNINIKA
                     NLAGKTDLMNKYISSIVYFFVEHNINNSRIVTQGFAMRDTETNNFGKNQTYKNPFGGD
                     NARFYTFEYLYNKINSIRGKLKPLYFETDVLKFVKNEKLDDDIKVFPAKWKGEDFNGF
                     DTNPNESGTRFLDADINSLTIDTSRATKDVSLEYINANISSQNNIAGDSYYRIEKGFD
                     GFNKGTDNEEWARGYIADLINNSETLYSDVNNQKLQIASNVINIKGSSEIITSLVGDT
                     FIGYITLRATAPSSDYRYGDAQAKELDSNATVYRWIFTIPLESKFNILARYSINNVDK
                     SFKYHGKRGNELREFYQLSYQVDNFINSSVGKGYSPVYNENGIETFIYFEEIPGTQDH
                     PYRIIRSQLQNAENANLNWRLFRSDDYKDMPFNRGEIIALKTDNKNLYIQQTYGLHLL
                     QLRDTLSNTDEGTSYLGTADIFNMEPQEVTYSPSGYIGCQSYFDTHVNVIGYFVIDAV
                     HRRIFNINGDKVSNMTALNVLKWFDGNLAKDVINPFKNNGRIWAFNEDTNILYLVQNV
                     NNRQFTISFSPIANAWISFHDYNPIVGITNRNGLFWFDKHGIYAISKNNYGRFLKDNN
                     NNQLVKESYIKFILNDNSSYNKLLNNIAWKDRVDIVNNLLPTINEFEKTINAILVHND
                     DQCTGYKLVKFNDIWYNGTTGVNKVNLWRFNNVNDIHKQIPFMITDLVVDESALKRKA
                     KWYDVNKFICQYVYCIMKFNNSDNNRLWELIDVNPEWILDNRNNQR"
     gene            30077..34351
                     /locus_tag="LOC_17_33"
     CDS             34448..37180
                     /locus_tag="LOC_17_34"
                     /product="Hypothetical protein"
                     /protein_id="LOC_17_34"
                     /translation="MSNRKVNPDSLRQVTRYINEYSQHIWDNELTGDKEFVRVKENNK
                     LKTVRSRSKDSKYYYPYPSYEGGAKTIGPGFKLNDTSDFTKSVKAKGKATRKQIDAEL
                     NRRMAKAYNDVRDIYSEKYGIDDFNTLPQPIVNLMSNLAYRVGRTGFRQYKKLLKGAN
                     ERNTDSIIKEYTTGNKRRDKSELEIFKTNSSNDYDMIRNKLFSNFNTDDNPDNYVEDM
                     SKTNRKKYNFGGIRSTHDATADYLGMARNSGNSFFGNAMIDLLYHGGKNDDTGIPIKN
                     YVDKLIANDKLIYANMQNKINNEILTSRGITAKFGGLVGTPRRKFYWGGTSINDPGSV
                     QWGTRVQASDIDESKYSADGEGIVGGSALSGAGTGLGIGAAVGGTAALAIGAAAGSWL
                     GPIGAGIGALIGGIVGLFTGRKKKRREERRRQELLAEQAEMERQQTLGNMQDKVENDV
                     ATIRQSNLGNYSEGTGFYAKLGGMIGRRKLNTGGQVVPNSSNSVVAYGQTHEQYNPAT
                     GETGIIYGDSEIEGGGAKNGRMYAGEVIRETPEGGQVFSDTIKVPGTNRTFADYAKKL
                     TDMKGKKEAQVIQLADGVTLSLSALDKSKTNKLQTGTNIRNIEKLVYRMNKARGESEA
                     IDAKTEDLFEAQELYATALGLRNDAPVMRCGGMVRKKRPFGGYTSPYSLTGVSAPKLT
                     TLPPIQTTASAGGGSAFKFGFNEFGLGMNLASSLFGIVGNALNTRANRKAIEFESTLH
                     VPKGNKVDAVQYSTDYDISEELQELGTQERRAARYITDNTSNVQTARNSVANLAINAQ
                     LARNKLYGAKKDYQRQRYDLNRQERVNARNANSQIMYQDAINEYNKAVGLNQQLMAVR
                     TQGLQGMLQGVESLAGAVNNYASARLYEKLWPRGVTNHMRNGFACGGLARRKRA"
     gene            34448..37180
                     /locus_tag="LOC_17_34"
     CDS             37286..40414
                     /locus_tag="LOC_17_35"
                     /product="Hypothetical protein"
                     /protein_id="LOC_17_35"
                     /translation="MGVQPPAPPGSGAAGRSPAGGAIRVTTNLQTNHYKIMAEIAIGR
                     YDTNTLKTPQLQDYGSVYAAVGNALNQKYYQNREAYINRIANPLSQIKATSRGQKVLD
                     SERAKIVEGANEFKEQDNWFAADDYIYKQTENILTNEGLKAVQADYALEQQYMEDLKK
                     SDWDTQNQNAFLLRSRLQSSDIIYDAETNTVVSGGFNGVQIGKKFDVNKYQKDVFDIL
                     SKAKADKVSFENLVTNPDMIRQYGLDVATGFDGEKLASHFVKTGSEREGITEQEIMSY
                     AMSLLKSNPDYTNYLTTIWQNQDALTRFVKDDSSAGGHLRDYELGDYAPLFAGNPTMF
                     ALNGLGININELGAPTKDGKFTVNSKLPAEVKTLLDTVNKEYGVNVLDILQNKAQVPP
                     ELIQAGLQNYVDKMFESYAKGVLGATDDIENLDRTAFTQSVLSGQFINNNIQSLAGAA
                     AGLYSYQDIKTTIDLIANPGYTAYVKARAKGKQKELETLQQYAPYLDTLSGFEVTGDS
                     VAENINRRNEITDQMTKLSNSMNQIFTSDELGILGLNPGDGNIVKTLNISTAERLVDS
                     AGLDEETAANLKGKLLQVQTAQRNYNNLQAKLRSDEIQLNSVFDTWNKHRDKIEGGIG
                     WYRVNNEEAKIILDNRLDSYDKYVDYINRNYKELYNPETYSSTWVRKDGVTTGAKYLG
                     DMLTKEEFESTLSNAADNVSNRYRKAIADAPLEFTATREIIANPSRFQQNYMAAAMVN
                     WKKGAGNISVVQTPSGEGTGLTGMQLAKYMNFDAFPTSTTTNSKGTSITRQSNATKNS
                     KPLSGKELGLDYDIYKTEVSPIANGIAAREGRNEYAITLFDETGAARGNIIFSEQVNP
                     STIARQILDNYRNIKPYAKIGGEGLQRSAGMIESQYASGFIDFNTTGANNSPAVANIA
                     ELQRTVDDLGKVEYDLNIHEPFYNSIDGNSRKVEIGRTTQGYYIKDISGLKYPDGSVH
                     YGEFGYNIIPNSLYTIKGMTPNNIEYYESINEALKPITEYILTQYGIILDMQEAAEAI
                     QINKINNANIGY"
     gene            37286..40414
                     /locus_tag="LOC_17_35"
     CDS             40418..48400
                     /locus_tag="LOC_17_36"
                     /product="Hypothetical protein"
                     /protein_id="LOC_17_36"
                     /translation="MPNLTDIKIPITGSKALTPSETQIQGVGATPILPYSMPEPERAH
                     GAKLSAIRKFNISEYEDILGKGQVNPNLDLSVLNENRAQNQSGWYLTKNAIGQLGTTI
                     LGGTITGIGSILNFFPTTYRAISQIWDDNAKYKWDKAINEGLGSEWQRIGKDIENWGR
                     KAMPIYQTEQAQKGGFAGGMSDATWWASMFPTVGSAAASMLPVIGQMRALQAVGKLGT
                     KINGVGRLGSTLNKAGRALQSPYTQQIIGTLYGAHLDSMEEIVRGYDEQYQYALDLGF
                     SKDDARKFASIYASESYNDAWAYGVLFNAIELNSMLRGIKEAPVNSISIEKGLRSNIK
                     GLAQQGKTFVLDSEASKLNRKLIPSIGLRKTKDFFSVALSEGLEEMRVDMALNEGVIA
                     AKKELGIEDETAALTPLARMGRLVEQASSWDSFIWGAIGGGVMSAGRSGVTRILNGKA
                     QQEAENKRATNIINGIQDTAAAIADFDGDMNIKVTETPVLDEAGNQVMNSDGTPKVNR
                     TITDPASNLLVGIMGRIGSANGFNYAVEYFDELSKLSDAQLEEVYGANKRPVVDALRR
                     EFTIMRDIHARNMGLSWGNPFDNVLKVQASTDDYLLDYYRRQLAIVDTDIQTFDIEAS
                     NLRKQRDEALKAIDSKLHSLNVEKTVLEQEREELQKVIEDYKTQLEDKTRNKAISTLK
                     GKRTRLVNKIKTIEDTINGLQSQIDELNTYIANQGAISTKQPNRKSRKPYLLEIKNSK
                     KSILSLQQQIANARQAIAELEVGKLQYEQELAIHNGEIADTRRKIELFENDLADYDTR
                     LNRINSDITEQSERENNNVAEYNEAAKRLRETRNNNNQTYKSLEEARTQLSMAVMALE
                     ENVNNRDEIMAERSKLLKEVYDKQEEIEKAKDKVEETTETTNQEASQEPENVTTEVLT
                     DSNGISYSLDDSEAPNTVDIKNKVYSVGSKFNVAESPKTVQRIEVVTDDETDFSAVMV
                     TIKDDATGKEDTYSAKELAGMDITEIRSKVQTKFDAIYKTLYSIQDKLSADKFENHYL
                     DTIINLYKELSDSNSDTYKALLSPIDNTELNTLRTTIIGNFIGWINEYQPIEISNENL
                     EKANRVKQLLSDSNVRIANNLKSNLFKDWIWNLYGGDIVGYREEENAKMREAIADYIA
                     NVANVLNNNYTITDGKLTLKNINVDHNVIRAQIEGLTQIKFENLNSNFDTVRYSDFYH
                     KITLFKNSIINEVAKSTTEFYKTNIAYINSVMNRFISKIRAIRQDEDSPLHDALVNDD
                     GFGSQTSKIMEFATAVNNLAKEFLDYGAIPNLPARTRLHTLAQSIQPYLVSDVDALNL
                     TGVDVITAVRQSNVLDLLRNARMAYSILSRYYNFESGTELNDDVSILNSLDVLANSVS
                     DFIDDTESRDEFNTNDYRYYISDSMRNALDAIENTIVKLDGRQIFTDNHVYTYEDILD
                     SIYQQTDGRNDVIKYYEPIWYALKYFKNDVNVNTIYQQMSKNGVPQEQLDALKRLFDI
                     INKRIANPIQTTDGAYLDSNLNLRGKFLSDFFKTHIQREFETNGFKGLRRLTPEVYKI
                     ITSPEYYNPKTRVIKNNITVNGVKFKATELFDALRTLHEGQEFEVTYKDGNVDVNLDV
                     NGKKLLIERIGLGDSETYHGIQLGRIDESGVNQYDSAFGNSYGTSKFVDTIIRKAGGS
                     DTIFNLTKEFYKVYTEALTREQQNSDSVVSKLKSIIKELDKYGNTSKTEHSEIINAFI
                     GAIQYNTEVEGVSPEAFDIEGLDLNKVYYLISPMFYNVRLKNLNDYVRYGLRIKNAYQ
                     NLNTKLGNDFIQSQKLITEIKEKGSAILVLKGINKSPITFADSSGYRANVNEEMQRTV
                     TVNGKPAVNIIQRQPDADGLMLVSSLTTDTAFNNPIVEDKITSSDRHFQMYAEIQANA
                     GENGKSYIPLHRGNLASDVADTPFNVAAMEFVTQTMSDIISDATFTSLPTDAKSGLYT
                     LVDDTNKTRTKAHNANIRSRLAPLSEAIITSYNRGVPGAEWFNISSLYENTDPTTGKT
                     RYIKHLDFQTVVRKKNILGNGISYINRISIEYTKSGDKFTPVKLRLSRRVIPVNRTTS
                     KVRIAKSPFTARELAQLNGIIEKSKSNKGNYAVIDLQARGITGKDLTDLLNHNLFRKL
                     YGNMQRSVTTALQGDHYTYGVKTDDGYAAVKGQYKSKILDWAKQQGIIDKSVSSTFDS
                     MQDFILDTGALTTSVIGIRDTNGNVVTNYTIDSIQPAMFFELKSESSDNPIRESEDMT
                     KEFAVKAITTLSSMTSDTETNWYQKLVNITDDKVAGLRVLGVIPDFVSEDVANRIAEL
                     YDRIYADGKTNFSIKKLSNNQDFIIAQYDKGTETIVINSNKLTKRDFTATDLGVNITH
                     ESLHKYFEQQTNSKELYDKLATLISDINDTAFKVDSKEFNAKYKSDLTELELGYLRTY
                     LKILSETPAEIVTYAFTNKQFANLANRIIVEEAPKIKKRKSLWDKIIDAILSVIGIDT
                     ITDNSLLSNVRNIVINSLDSVNSRRAKSPTSGRATSSPTGERSAGRSPAAEPTSVTTN
                     QTNVTNDATHDNLSVTEPIKTPDETLTENQRAAQAELDFLDDDSEITFDDNNSETLNS
                     IDVSYIGPNIVIPGGGVGLTPTGQVFSNSSENVLNNQKNVVSSNGGYIIEFIDKYIDD
                     NNNKIC"
     gene            40418..48400
                     /locus_tag="LOC_17_36"
     repeat_region   47936..47977
                     /rpt_type=inverted
     CDS             48404..61582
                     /locus_tag="LOC_17_37"
                     /product="Hypothetical protein"
                     /protein_id="LOC_17_37"
                     /translation="MNAQCSPEPYRLTADGRLEKSGLYHQMKSFKTKPIEDIITSLME
                     KGVLPTIKDYNNIRGYAEDNADVSLENAFKRRILTAFLYAEADARTPYGATGYPVYTS
                     GEFKLESVLAALSTDETYSEDIRKDFESLGNALGLDIKHVFNPSIVNTATFDEMDYAY
                     MARVLTAAYFKLKGLTAEQRQTRFGANYRDVSRSGFKALILAEFNKELEEYKARPNFI
                     PTRFNDIFVANVLTDLNKGNSQIFNYFLDYIDKNYGINRKRAYQNNRIVDDESTEEGQ
                     RDAIEDIEVMWDDLQKERIDRKNTLASHVKAQIALLVGSSNFKNRTANKAYISAPIDI
                     NVLWNKLIEAHLYDIQPQDVYNRLQQLAAINDEFTPILEIFQRVFEDDGSAASDYDNS
                     FVNAYISGIKLAVIPVNIMALEGGNNATIYQNNRESFGVKTYIDRFESVLSTNIEFGL
                     YNNLNDVLYTNPKSKRIFEPISRRSKIDKAALLDKQMSVINYLGLAITRDALTQYYNA
                     NDNANEVYSRVNSLLENVVNDTKHRVNTYRGKEIPAHNINGYLYSLAQIATYDFNSFT
                     NMSYLDVQGKLNYSPQYDSMLTKFLRGFVTRTGVNTEYIKHIFKDYLNDPTLTAPGAE
                     DNILIYDEKTGLGIFTKNSIGEYEVNPAFISDVERRYQFALSAFNGVKIGNKGLKYRE
                     VQGALYTYTEVILNMLGQYVFLTSDSPRSYMMTTKRLEVDDLFIKDSSKPRTSIHVKT
                     FGSNYTPAAVAAHPKSVFIFSGNTKSRAIGAPATSGQESIRGLKNTIEIDGFKGENIT
                     PNKPTTTDYFTDADYDAYVKDFESRVVPFINDAISRGLNIYLPMNGISSRLATHAPRI
                     YSYVTEYLDNLVARNKFVRITDNPINEESNVFHSIEKIVNSDVFKFNTFGQIIFQLRD
                     NSDENLAQMKTRHNRKYWNGRSIYDAKGIPTGKAFQFLNITYIENGKNITLPVHIAKI
                     NNVDVAEVYRNMIAQVRNEPYDENLVANTGNIRDFVTAYIRWNATTGVDSFENIAKSI
                     YDTNIKTDTSVVTTFDSYLADLVQEVYNQKANDWIKRRKADGKEYTLDTIPTLKKESL
                     LNSARQHVLATYDIMDNDGVRLSLLKVLLNHTIYNHSMNAIFNGDIEEYKDTVDLNKR
                     VAQVIKNGLNSIDSIHNNTPRKVVVMEDMNFNSNILDKMGIQNEAILDAYRATATIND
                     SQSIMTDVGLIKLLKATGRWNPSEPLYQYITDLQDPTKTFNPTSYAKVVEQVKLFGTT
                     RRRRGDFYHAPAVTGNEVDIFADEVDSVQIKDSTVVLFESMTRGSAMGQLYDWMIQNN
                     IDQVSPISAVKVSGITPVKIHNDQGGLDIEALNRVDDRSILYMRDSDFVIQQDIKADL
                     LDETTILGGQLVKQIMEGLDWNNAIYELDGKNVTGKELFDEFQKTLATNIREDAMQLL
                     YDIGGIDENGEIRTDARGAIQIDINKLVNRFQEIISDDVDAITIRKALEIKEDGLPIM
                     PLSYPVIKGKLEKILASMLSKQVINKYLPGFHAPIRADIFTASNELIKHNEFYSDKEL
                     YNKTIDELVANGSITYASSFIEECKRTGRSLELQAEYREDGNYHYAEVIVNPWKMDFY
                     KNIGTVKTITNEDGTTKDIITVDIDKLDVEACRMIGIRIPTEGKQSMVVFEVVGFLNN
                     NATQAIFPQSLITRTGWDFDIDSIYAYYRNVIFEQDKYIPVEFKSKFDASQAQVGGKF
                     TRSVFKQKYIELATTPQEFTNLTSHNFNAIVKWISRYYNPNLVPTNANQSPLNNIIEL
                     IKEDLQDVKSNPEYTKILKSILHNLQYGFAKNYGDVNSLVREYLANKRDGVTEDFGNY
                     TQTQRAYTSDLLIRAHKAINDLIKFVKNVNSQLATINISPDTISNFDTIKSKFQYLVE
                     DTDKTIVPHLSAIQSNIDKAFNNFTKDFIQNESIYELNSREARDNHLIDIITAILSNP
                     NHAEEVNKPNGMAEIQAVSDRDNAFWNYTLKTLNPNNLMDKITLNNMSMGSTVLKGHS
                     VNFDTLIATISTLHGRLLKGIRRKISLNSLPIPKGFADRSEMYTVSDKGVPRLTSKYK
                     EFLAKRYGAENIQLLPKENALWVNDVWINNDALNEHLDISGERVELQMNQFTSGILDV
                     LKAGLGFNLNVHTLSVARAISSGVTIELYNDKPNRFTNEDAFIHQPAIVEAVNRMEVQ
                     SLSRGNFTILDAVEAIRSDYSVELAKIYADLIVKKEITPVESHDVIMTVASGKSKTKT
                     LTVGQLNELKDKLPNITINEISGKYGYQTTEELLDNIKNRDNRTADWLLRQISILGNF
                     VEYNEIATNLIDLNFMLKSESRVDSFFKADQKERKLAEYYYPVKALKELVNDKYNQTL
                     RFIDEYIEENNGNPKAIDAIKAAFTRKSSDAFRRHYKPKDVKGNPLAAITYSDMKLFR
                     SELPKRNDIMTRRELIEDLAVGYETPNKVILDNGKDIIESIFVGSFEGYLDGNKFNDT
                     ENQSAYGVIQARYQYAHWLMANGFGDVFITRNHHIANTILGQILQRKNSIDESTYKYV
                     TDSIMNYLVSINGGLNNGLVKVLPILTPDNTPEVLTTLGIHTEEQLKEQKLIFKTLLN
                     TVKDGYTPESFTQYTKLSLAQQIQFIQKDSTLRDYIEKSPEFRGDNIFKYLTIRKNNR
                     SVPYDIIRIQRDDNDVNSWSNMTDSILRMWDSKIPYIAHTIRQLLVYTYVTEGFNYAY
                     NVSKYIPIELISTNRSNAEYDALCREVHYPDPSVNIGNYAENLRNAEKAVFDGNVDIT
                     PVMSLISRMKSDMNPVLLSDIQKRYRWEANKNKATIGYVQNANGENVGTGSYIDENGN
                     TQNFYIETEARLVNSEYANAEYVTERITRSKNRVYKRYAIPTNTNSPLKQIYVFLPVN
                     PLLRNEVSLMTGDISIIPTYQEGMMAQVQKDGETIVTDRLSIITDSDAIHKFMLAIDD
                     NESVQMDENSDFNDANMIETEDAIDSTIDVETEDVIDTDVASVSDTDFEVLNSVEVTT
                     PTFINIEHTHSSASDVIYNELESSATSIFITTQTTHSFYKGYHKSAIQVDYNKSAYEE
                     ALRVAPMLKNGNLYINGDVLIDANRDFNYLDDWTKTFISNLYRINPIMTSVSTVLNDG
                     VGRIVAETYIDVPRRNINIYGDNEKLYSRVVHADVPTRDGLRNSLVVDSNIAIETLKI
                     MDRIQKFLNNNNVGNREEFMNILKSFDDESFEGGIQSALEERDIAAMKATYSRLANLS
                     SSVYDAIKQLWAITKDLNYEEIRSNYGAALDYKDRLVMMLKLASHFSPYLTLEEIKIQ
                     DTVYDAESEEGKELFTKEFGELNNNIARLKSLATKVAEIRSNVIQSVKDVVTWAVIDK
                     SRNPKYTTAFSKIKEYLASHNGNLEGFDANSVEITEDEWLEIQHLLFELDKDINKTQL
                     WLDSAFTTGITLIDITGKAWDEANYKAKKAAQRINDELESALEEFQPGLSKNARAREK
                     LMHKFINEYGDLIGSYKTEGLGDSTGTLRKDIHDAIYKNLYTDSGFVTRATAEKTLEI
                     IDDIIKKYNENHTWNIVPLSDSEAAKHLAELTELSNREKLVYLQTHDLIELSLITDIS
                     GKRENVLYKLDFGNTPVSDEYAALSDKEQKLLNTIRNLIQRTIREYDGNWINYYGRWD
                     EVMPFIPQATLGQSAKQFVSIPMIHKDRYYTDIDGNKRFVTKAQTLQIPKHIPVFNIR
                     KKYKSESYTEYEARIVELFNEWFDKNNKLPITVKPSTLREIRHYNDAVMLENKKYKAK
                     VMSYDIVDVMKGFTQELYNLRAINNFETDYQLTKYLMNERGVSGVAPRDIIKNANEQL
                     NNMERRIFNFSKYNSVLDVSAGALLRYTSMTFMYLNYTAGITNILKGVTDMIVESTAN
                     NFVESKDIMKSGLRDVIKTIPHFLRDINSTRTDDVLVAIIKDFDDIYQDTRDVTSSDT
                     GTSYWIKAMRMVDTVGYAPNNMGEFIMQFGMLLAATQSHRVVGGKIMAFNDFYNDNLE
                     KLLQDVLTNEQYDKYLIFKEDLDAEIAREEKRTSKEYLWNHDYASQYLKSHYNLLSDE
                     QRKKIVDSRKTDKKAQREAFDKYNTLRSELKLVDGRLSFNPESGLTEETLSEFRGRVK
                     AINQSLHGIYNRVDRNSLQDAAFGDLLMQFKKWVRPNFVRYFGRRFGRIFYNEQLGSY
                     EVPIFNPMFDMFRSGSQAFKDSLNDNNTVIDYMKGIGNFFKGVSSWLLNVGFYYNTLP
                     LNEQIATMKFARLIGALAFSALAAMTLGAFKKDDDDEDNILYQHAMYAATTYYQQMIE
                     PMPIFGWMATIEQTANSLFAGQKTLQSAYKLVNLTIQGLWVDDDELIYNRGIYKGQDK
                     RAVALRQAVPVLRQINKFNNLGATMSYYNMYNPFGITFTGFRDMISPKDSDNYEDE"
     gene            48404..61582
                     /locus_tag="LOC_17_37"
     CDS             complement(61870..62136)
                     /locus_tag="LOC_17_38"
                     /product="Hypothetical protein"
                     /protein_id="LOC_17_38"
                     /translation="MIKRLNVKKNVRLLGVQWDGANISECVSFCRYCHFSDGWMFIMF
                     RENIIRLNKGDWIIALTDKEFTVINNETYQYLFDKSKDVENGGE"
     gene            complement(61870..62136)
                     /locus_tag="LOC_17_38"
     CDS             complement(62140..62517)
                     /locus_tag="LOC_17_39"
                     /product="Phage family protein OS=Acinetobacter baumannii
                     940793 GN=J532_2006 PE=4 SV=1"
                     /protein_id="LOC_17_39"
                     /translation="MNRARNPNDAIEEGYEVIYSDNYKSFSPKDVFEKAYYMILSPNK
                     IQEGDVLNFLKEGYSLRLGEKTTVVCDTTLTGFDTVGIAACVDPQTYDHDMGCGVARR
                     DIKEKIWGHLGFVLQWAINGLKR"
     gene            complement(62140..62517)
                     /locus_tag="LOC_17_39"
     CDS             complement(62640..63290)
                     /locus_tag="LOC_17_40"
                     /product="Deoxyuridine 5'-triphosphate
                     nucleotidohydrolase OS=Bacillus cereus GN=BHL35_25400
                     PE=3 SV=1"
                     /protein_id="LOC_17_40"
                     /translation="MKESLIGLYVDNTEVPEYKSSGASGFDLRAKFNPNLPAFSQRDV
                     VAVIGGDKYVTSALYDRNYANLEWVIDFNTLHKSIRHAVNQPVEGKTLLEYMVVNDVG
                     AVNIILPYKTVKFETNIYTEIPEEDEMQIRPRSGISSTTLLDIKFGTVDNDWRGNSGI
                     IVQNPTPFSYIIIPNSRLAQGVIVEKKRAVFDIKSSKDELSKTERGENGFGKSGLM"
     gene            complement(62640..63290)
                     /locus_tag="LOC_17_40"
     CDS             complement(63297..63617)
                     /locus_tag="LOC_17_41"
                     /product="Hypothetical protein"
                     /protein_id="LOC_17_41"
                     /translation="MITEVVIYSDGTVNSFDSDNCQIPSASGSWEIIPLLASWALAQY
                     PSQLPEECRMTNAKCFIGVRKKGGDDRMPIPIRHLLKIAKYIGEEGYNIRTADVSEIP
                     QSEQ"
     gene            complement(63297..63617)
                     /locus_tag="LOC_17_41"
     CDS             complement(63618..64730)
                     /locus_tag="LOC_17_42"
                     /product="Phage/plasmid-like protein TIGR03299
                     OS=Flavobacterium xinjiangense GN=SAMN05216269_1104 PE=4
                     SV=1"
                     /protein_id="LOC_17_42"
                     /translation="MAANIEFNSNRNTYSFYSLKDVPWHGLGTVVEEAKTPDEIIRIA
                     NMDYEVALAPMFASFIPAEAKHIVKEDNHYACHMSNGDVVIIPEKGTRVSDVYATYRK
                     DNYKILGTVGSRYEPVQNTEAMDFIYQVCKSQMVINPKDVIIQTAGVLGIGERIFVTA
                     KLPTYEIAKDEMEKYILFTTSHDGSGSIQACFTDIRVVCNNTLNAALNHCKNMVRFKH
                     TKNVKANLAIGAQMMRDTLKYSEQAKLILEAAENIKINDDVMIDYITDLICDANQKEF
                     IAKCGGIGKIPYENDVISTRKKNQLHAMVNYIERGPGQDSHRGTMLWLYNGVTSYINN
                     GIEYKDNLNKFDSITQGNSFKLGQTAFNKLVQRLSA"
     gene            complement(63618..64730)
                     /locus_tag="LOC_17_42"
     CDS             complement(64752..64967)
                     /locus_tag="LOC_17_43"
                     /product="Hypothetical protein"
                     /protein_id="LOC_17_43"
                     /translation="MSKKYLITKVIAGEKQGFLKNVTKDGGEWINDHNEALTFLNLED
                     AENEKELLFNKLGAEHKDIAHIRIIEL"
     gene            complement(64752..64967)
                     /locus_tag="LOC_17_43"
     CDS             complement(65001..65729)
                     /locus_tag="LOC_17_44"
                     /product="Phage protein OS=Lactobacillus paracasei subsp.
                     paracasei Lpp225 GN=Lpp225_1867 PE=4 SV=1"
                     /protein_id="LOC_17_44"
                     /translation="MSNLFGIAQKYDYLVSQIEENDGEITEEIAEELAIAESELEDKL
                     RAYRQVIDAQKANIAYNKDEIKRLRDRNVSFDKIAGRLKSSVVDALHIFGQVGKSGNY
                     SLKFPDFTVYTKESESVSINENALDPIITSLLHITEAPLPPEDNIFVEKHKEELDKIA
                     SISITVDVPISLAKEVGKYIHDKLGDDYIYTVKFDKKAIKELDNWAKTSNESDEDIAR
                     AERIAHVMDKIDMEIVTSETAIYK"
     gene            complement(65001..65729)
                     /locus_tag="LOC_17_44"
     CDS             complement(65736..66362)
                     /locus_tag="LOC_17_45"
                     /product="Putative phosphomevalonate kinase (Fragment)
                     OS=Tabanus bromius PE=2 SV=1"
                     /protein_id="LOC_17_45"
                     /translation="MTGKLILISGRKGTGKTYVTEYLEGMLAGKVEIYPMATMLKRIV
                     AAVTNCNVSQLDSHYFKLSKSPYIVNCYGIDEQLTYRKCLLHFGKLLRFDNDRVFIDD
                     VINRIKTTPCDYFIIPDIREQFELNCIKDFARQNEIELTTIRVLRNTKMDDTSGDKTE
                     CDLENYTGWDFHLDNTADGYDSIHKQLTYICKEKGYNVKKGYVEQKLF"
     gene            complement(65736..66362)
                     /locus_tag="LOC_17_45"
     CDS             complement(66369..66614)
                     /locus_tag="LOC_17_46"
                     /product="Hypothetical protein"
                     /protein_id="LOC_17_46"
                     /translation="MNESRSESEKKTLKELLIEINNRHGMTDGNSYVAREMVRIYNKL
                     FKRSIILAVKKEAALRVLHGQEGRQNVFANFPEEIIN"
     gene            complement(66369..66614)
                     /locus_tag="LOC_17_46"
     CDS             complement(66574..66873)
                     /locus_tag="LOC_17_47"
                     /product="Hypothetical protein"
                     /protein_id="LOC_17_47"
                     /translation="MANNNYISRSKFQEVFAKALSKCNVLQDEQDKFFEEGSTLQLRN
                     LGICIAITNIIDNIIKEELPDYDGCVSDETFNTIYEYNKKYMYEREQERKREENA"
     gene            complement(66574..66873)
                     /locus_tag="LOC_17_47"
     CDS             complement(66880..67902)
                     /locus_tag="LOC_17_48"
                     /product="Thymidylate synthase complementing protein ThyX
                     OS=Deltaproteobacteria bacterium RIFOXYD12_FULL_53_23
                     GN=A2520_02110 PE=4 SV=1"
                     /protein_id="LOC_17_48"
                     /translation="MNVVEPTIEFCDYRGLRKIELIGKVCTKQEDGIKPDSTETFCRN
                     RLIDGHTAIFEHEYVYFNVTSIPNCIVREFVKLSPYIRWSYLGNYIGFSYRVFLDIMS
                     NSRKMKAIYNDIYHPSEVNDLFYNMLLLSKEFSHLLFDDEDITAKLEYGIDASLRIAS
                     DAEILANAPEIYNVTYKITTDRGVTHEAVRHREMSFMQESTRWCNYAKGRLGYKYGRN
                     ISVIEPPFKNEDSLEKFYDVIAGNEAIYQELTNDGEPAQLARSVLPTATKSDIYISGT
                     LDMWIGEHLETVYPKLTIVENKGFLPLRNHKAAHPQMIEIAKMIAEDIAVRFPNETGR
                     IINYFE"
     gene            complement(66880..67902)
                     /locus_tag="LOC_17_48"
     CDS             complement(68007..69290)
                     /locus_tag="LOC_17_49"
                     /product="Hypothetical protein"
                     /protein_id="LOC_17_49"
                     /translation="MKTVGTITEILDLFYKRIDNISIHTKHIAENGKYGYELKDGILY
                     RRGKQIGVCNKYLPFVVRLHDIEDYLYGPLVKLKNQKIRGKINVDIYNICRENTNIIY
                     NDIYSILSALWYGVNQNLTVTRHILKKDIINQRFADVRTHQIKYNNARKAWRSALKDI
                     LIIGKEHNIDVNKIIDKAYTLYNTYVEYKGFRKIYNTFNTTINLKDNIRITLSPKQNL
                     IISGKILYWQTIRAKKVILPYCRNYTEFKKLWSNRTTRKELKSIIRIKFNEYLDNQKA
                     IEEAKAKKYREELEVLIQEFRNYKISSIPYQWRQYGTYAVMRYESTNGVVRLWNDAVI
                     KLKDFTGFAHFFATCVQNNIQLNRKTCCNYKIQFGGYYIWEVQANDLWNAMWGGQCIT
                     IMDVIIICNRIGISLEEYKVTRKQLLSQFEKRQEV"
     gene            complement(68007..69290)
                     /locus_tag="LOC_17_49"
     CDS             complement(69290..70618)
                     /locus_tag="LOC_17_50"
                     /product="DNA ligase OS=Alteromonas mediterranea 615
                     GN=I633_21896 PE=4 SV=1"
                     /protein_id="LOC_17_50"
                     /translation="MIPYEILYKRDLTGGLVRWWGRVEKVINSNGTVSLRLAYYYGKV
                     NGAETSSYSPVIKAKSKKTDREQAEFELKSIYERHKKQGYKSLSDLGISPLDYLTNAN
                     DLFAEIDKRLPKYNTDANNCVKPMKAQKFAIGKFDYPCIAQPKINGVRAVVMLEEFTP
                     TDLFSLEGFVRDDKHYHTVIKTKEGLTYRIWHIEQLFNDFYDSFPEYANMVFDGEIYI
                     RGEKVTTIGGAARNPKNIYHEKLQFVNFDLSIPDLTNRERDKLRFSVWEEYRSKKSSV
                     YYNVMAGRIWENLTPEGHGMWDKFNLIILNSDTIYDDNQALAYMQKCIDCGFEGAIIR
                     DLHTEYKFGSRPATMMKLKKFDDAEFECIGVEHTGNPDDKVGFNVRLVLKNDINDLVF
                     SCTLTGTVNERLDILNNPPIGKSVTVKFYERTKNGLPFHANVVGIRDYEK"
     gene            complement(69290..70618)
                     /locus_tag="LOC_17_50"
     CDS             complement(70631..71014)
                     /locus_tag="LOC_17_51"
                     /product="Hypothetical protein"
                     /protein_id="LOC_17_51"
                     /translation="MDSIKDNFKVALVYHACPICGSKADESVIMNQKLTKKEADKVAE
                     LDHKIIGLSENACEECVNRKDEMFFVTCHKTNNNHIEFKYCGIKHTSDFKNEIKDYIN
                     TTKNGVEFAVCDEETFDAIIHSNDN"
     gene            complement(70631..71014)
                     /locus_tag="LOC_17_51"
     CDS             complement(71018..71467)
                     /locus_tag="LOC_17_52"
                     /product="Hypothetical protein"
                     /protein_id="LOC_17_52"
                     /translation="MEIKIKNYLINTLDNGNKIYLCPMDEESYTRLMNDFSRLSDQSS
                     INRFVDKYGFKHTQIILDGDTYISANDKETLEAINPILSRILPHPKTIKNPLNNKIER
                     SYKCFCAKPLNLTDMTEHKTPLESWNCLMIRIGEPQYAIVVEEKIKK"
     gene            complement(71018..71467)
                     /locus_tag="LOC_17_52"
     CDS             complement(71457..72563)
                     /locus_tag="LOC_17_53"
                     /product="DNA primase (Bacterial type) OS=Chlamydia
                     trachomatis GN=ERS095036_12701 PE=4 SV=1"
                     /protein_id="LOC_17_53"
                     /translation="MGVQPTPPPGSGALGEAQQRSPASYTTDYMRDFILNTLDQVTIF
                     SKYFGIPEDVIRFNISSPNDRIRNPLRNDKHPSLSFKYYGDKLICRDFGDGRFRGDIF
                     EVVGYIINKNCKTSEGFVYICNDIILRCSDKIVTNIEFNRTEQEHIKNQNLEITFDVR
                     KPNKLDYIYWEQYGIKKSNLNTKVFIVDRYRLNEWQTPYRYSGTDPCYVYNVNPNKYK
                     LYFPKRLKSQTKFITNNHCPIECLHQLKPTNYIALIKGYKDKILFEQICDEKGINDIL
                     FIPAASETIVLPTDIYKLLVSYSLSGKLFTIFDTDAAGINAAHLLQSRYNTIPIYFTN
                     NYKSKDPSDMVKDYGYRKVFQHFDNVLKKIYYGD"
     gene            complement(71457..72563)
                     /locus_tag="LOC_17_53"
     repeat_region   72496..72520
                     /rpt_type=direct
     CDS             complement(72768..73580)
                     /locus_tag="LOC_17_54"
                     /product="Hypothetical protein"
                     /protein_id="LOC_17_54"
                     /translation="MADTSKSKVSSTTLMFEEEVVERRLAFKPDPELGNLCMGMINDV
                     RIDIREVPLLDDKGVESTWEYAGCKFPVLVIEFKQCKTDANPKDRYYTFTAKPVTTLN
                     KKGEPVEEKTVINIIQQVYGQLRHIANQFKGLKGYPVNAGKCPGLDYAAPAKVRCEQY
                     LAFFEYFKHLLVGDDEKNPIYKNVKLFMKLVADYNTHKFLAFPSFVNRGFVERVIPGQ
                     SPSIEFEAGETIHLAKDDTPKNREAAAGAPASAPGATVVSSDIQNILDRYSK"
     gene            complement(72768..73580)
                     /locus_tag="LOC_17_54"
     CDS             complement(73700..74335)
                     /locus_tag="LOC_17_55"
                     /product="Hypothetical protein"
                     /protein_id="LOC_17_55"
                     /translation="MKKSVFSAAKLAGLTAVNRGTKSSNDIRPAITTARGMNKFTMNA
                     SASALIGCGHGDRVVMFAMPNADSINERFFIALSAGSEGCKLASAGNTKGTGRPQSFN
                     YAGVWSQMLMQDKDAAPVGERVLADKGLMEEVETQKGRDGKMCTAVLATKRVEYGVEE
                     VKDENGDFIPVEVGDTIYEKVYVLVDPKEVTLEDEKQEEETVAPAEPEAEL"
     gene            complement(73700..74335)
                     /locus_tag="LOC_17_55"
     CDS             complement(74402..75358)
                     /locus_tag="LOC_17_56"
                     /product="Hypothetical protein"
                     /protein_id="LOC_17_56"
                     /translation="MKPVEKTDEDVSGVLVNTRNKNGSVALAVNQINSFEQAEALADW
                     IAKSPVFNKGFKEQVQKEDGTSELVVNKSAIVTCLLLGNELGFTPMVSVTFGKTLDRE
                     AAIKVERGRSMGLNPMAAMQNIYVFSTSQAEIVYTGIHVVNKVLTDAGIKRKILEDGT
                     KPFYIYRYCKKELANELVDYNKETKDDFVVINDGHTADYIDKQVQEGKIPIIRYATRR
                     ALVELTRGDESIAIPYTLQQAIDAGLYVGTKSDGTESKGKANWNAHPETHLIKMSIML
                     GGRIIASDKLNGIYVDSELHQAVSIANRQAEDTEFEEVPVTE"
     gene            complement(74402..75358)
                     /locus_tag="LOC_17_56"
     CDS             complement(75423..76928)
                     /locus_tag="LOC_17_57"
                     /product="Hypothetical protein"
                     /protein_id="LOC_17_57"
                     /translation="MVLFINLKQMLSKTERQKISCNKWRDAKGRGTLNLIMRFGKTRV
                     AAMIVGKLVKANPNRTIMAIAPNAVTTKNLADNLTEFCPKEQWIDIMSSNTLINHVNK
                     LKIERKLPIKVDLLILDEVHKLLQGETLIAIKNIEYKFILCLTGSTLNKNQLSILNEL
                     GAPVIDKITEIEAVSQGWISNSTEYNLAIELDEHDKIRYAKYSDMISETLETFGGLHK
                     VINQEFHNKVFDSDFALVLASFTGYNYKDRNGSSTFIKPTVIRNMLASLMGWTRDMPL
                     DNDYNKRINNLWNPDNIYERAKKFKDFVRQRNDILIHNRPKINAVIEILKTNSVPTIC
                     FNESIAMVTDLADYFSKDGIPFHSAIESRYVINPETGVPYTYKNGEPKRLGKTSLKKL
                     AIEGIKNGTYKYLFTAQSLNEGLTIENIEQVITTGGSCNSNTHGQRVARGKTYNYMNP
                     NKNCVIINLYIDDFKIGDKDVRSRDKQKLIQRQQDSENVPIWVNDISEIFG"
     gene            complement(75423..76928)
                     /locus_tag="LOC_17_57"
     CDS             complement(76975..77427)
                     /locus_tag="LOC_17_58"
                     /product="HNH endonuclease OS=Listeria phage P70
                     GN=P70_0032 PE=4 SV=1"
                     /protein_id="LOC_17_58"
                     /translation="MNDNEIWKEIHDNDRYLISNKGRCKSKINNIFLKPNYNNGYIRY
                     RLYYKNKKEPVPWLAHRLVAIAFIDNPNNYPIINHINENRCDNRVENLEWCTDAYNIS
                     VSTALIKHRNNIKYEKVVIVDNNDNVIKSYDNYIIISRELKVPSWNIR"
     gene            complement(76975..77427)
                     /locus_tag="LOC_17_58"
     CDS             complement(77434..77601)
                     /locus_tag="LOC_17_59"
                     /product="Hypothetical protein"
                     /protein_id="LOC_17_59"
                     /translation="MHEFDEICYGKTVEELQKEMVFQMHFGNCEALTTYIMDCILRLK
                     ESGKDKVDWYY"
     gene            complement(77434..77601)
                     /locus_tag="LOC_17_59"
     CDS             complement(77608..77922)
                     /locus_tag="LOC_17_60"
                     /product="Protein kinase (Fragment) OS=Sorangium
                     cellulosum GN=BE11_47005 PE=4 SV=1"
                     /protein_id="LOC_17_60"
                     /translation="MNSDLVYHEVDGLAIADIKPVNVKNHRIGLRVAKFTREGKYIVT
                     YASTKDAANALTIELKKTNSKQAYYAIVKACTPKGNSKTAYGYQWRYINHDGSIVKRD
                     CD"
     gene            complement(77608..77922)
                     /locus_tag="LOC_17_60"
     CDS             complement(77935..80397)
                     /locus_tag="LOC_17_61"
                     /product="Hypothetical protein"
                     /protein_id="LOC_17_61"
                     /translation="MNNAYEYDVEIYPNLFEVTFIPKTADQKLIDVYKAVDIRCLAIK
                     NGKEGNLEELKEAKVKLLLAMGAKQFVIWIDYTTGKWRNDGPLIMDFFIQHKILTGYN
                     SNNYDKIMLDIFINNYKYLDVKGFNKKESKHITQILYDHSCACVDFGKGYSRLLNFKK
                     YYKRPFTDYDIQKILYLDKTYTSLKQVAICLKWYRIQNLPIAYNCRIREEDIYDICDY
                     NVNDVLITLELERSQKAEIELREDISEEFGIDVRNMSRSSIGKAITTSLYEKFSGIDR
                     KDFMDTKTDRWKIKVSSILSPKLKFQTKILNDLLRTVAQSTIVVGSTKDEDKFKHEFQ
                     FGDAVYTMALGGLHSQDKPGLIIADGFSLRDADVSSFYPNGILSYDVYPKHLERNPFR
                     ATVGYTKDSRIEAKHLSSKLMKEAKKVLNEYQIAKNQNRVDAEELNTKYHELLAESKR
                     HKIKAEGLKIAINRMYGAFRDINDYLYDPKCTYKVTINLQLCLLMLIEALELKGIKVI
                     SANTDGIVCIIKPEQEADYKACCDWWQEYNNFELEFTNYEKYLRNDVNNYIAVKEGFQ
                     DAYDKLIDKTPEAIAELEDIYIKRKGLFIETIAFNKGYAYPVVPKALNLFLLYNVPYA
                     DTIENHIHSSKEAIYDYCISQKTDAKFNIIYRSIVNGKLHDEELQKSNRFYIADVSYC
                     SGTIIKIDKNKPNKINRIVAKCSVRPFNDYVEEDDYHIDFSYYKKECAKILYGKNKKT
                     AGMVAVQGDLFGAMSNNKHLEPIESPEEDGLFEVDFEDDNVSFINPANDIPINNTIWG
                     MYGFSSEEEYKRAIENGDDLPF"
     gene            complement(77935..80397)
                     /locus_tag="LOC_17_61"
     CDS             complement(80410..80958)
                     /locus_tag="LOC_17_62"
                     /product="Uracil-DNA glycosylase
                     OS=Thermoanaerobacterales bacterium 50_218 GN=XD63_1430
                     PE=4 SV=1"
                     /protein_id="LOC_17_62"
                     /translation="MCNACERCYLSIANRRIPGGGAGCTPTLRRIVMFVGDTPTITDY
                     KTQTIFNGRSTKIVSQFINDYKLTAWTIKSTLIQCVCAEPTEHYAETCYPNFIATIRK
                     YKPTIIVAVGQFVYQFLKEEKYKSMASVVNKPVRFNDAILIPIYSPTYIMRNKCYSEY
                     VKSFNLISDIFAELCKEYRYYR"
     gene            complement(80410..80958)
                     /locus_tag="LOC_17_62"
     CDS             complement(81014..82477)
                     /locus_tag="LOC_17_63"
                     /product="RecD-like DNA helicase OS=Francisella sp.
                     (strain TX077308) GN=F7308_0635 PE=4 SV=1"
                     /protein_id="LOC_17_63"
                     /translation="MDADKLKDLTSIKANKNKPSARPKQAATGDYSQLYPGQQQAIDK
                     LSDWYFSNELECTLEGVAGSGKTFILRYFLENIVNKSYTITAPTHKALRVLESQVGRK
                     GMTLHSLHGLKPNIDLQNFDIENPQFDPLNPSKIQNYNLIVIDECSMINKDLFQLNRN
                     RATTYNVKILYVGDPLQLPPVNEEISLTFATVKNKVVLTDIVRQEEGNPLLELFSLLR
                     DDIKNQTNTFLNYIVRNRSNIQDGIGYEIIPRAMFNQRLIDEFNSDTFHKNIDHFRIT
                     AYTNKAVSDWNSIVRNSIVGKDADIIHINDLVLSYNTIVDEFKEPIILNSEDYILEDI
                     RPYISDEGIKTFAVNLKSMYDGHITQPFLIVDTKDASFLKYKEILTHLYNRAANHVQH
                     GWYVYYKFKNRFLTNLKFSIETIQGTKWINKDIDYGYSMTVHKTQGSTFDNVAIDLTD
                     IVFQNTRFGRRENDIDIRNKLMYVALSRARKSVIMKY"
     gene            complement(81014..82477)
                     /locus_tag="LOC_17_63"
     CDS             complement(82483..82815)
                     /locus_tag="LOC_17_64"
                     /product="Hypothetical protein"
                     /protein_id="LOC_17_64"
                     /translation="MLLDAIKEYSVVMPELLQYLKKRGYDPGYFFTKLDLSLQFIIIF
                     EFLLQNYDIVMITTPNVMGVRAYVNRTTDKQDVIFVCPTPETYKISNNHYETLISKAF
                     EYIQNTAF"
     gene            complement(82483..82815)
                     /locus_tag="LOC_17_64"
     CDS             complement(82796..83245)
                     /locus_tag="LOC_17_65"
                     /product="Hypothetical protein"
                     /protein_id="LOC_17_65"
                     /translation="MDFSKLKGLVPVKKANINRDSTNRTKSKTSNMTPHAIKCEVFFY
                     DNKFYGIVDNERYPIDITDEDYQKATFAFSTPDNEHWDWFTIRPFSAAEADIENLKKY
                     WQLIVPKMKIWITLENGVGKLDMERINNRNEKVFKKLSPKYYASRRN"
     gene            complement(82796..83245)
                     /locus_tag="LOC_17_65"
     CDS             complement(83246..83881)
                     /locus_tag="LOC_17_66"
                     /product="Hypothetical protein"
                     /protein_id="LOC_17_66"
                     /translation="MTFDLKVITIETKPRAGYFILDEGEFSTVKKVVPQRSEVYLDNG
                     KVLSIADASKKVAKLIGEVTTEQEDKVITKTYSIIHSDFSGIIRGLYDTIPYGDDVPE
                     EDKKYKTLRDALFAGVKVRYEGAFETILTRTVVDEVVEISSLSVVDRYQLYSRDDRIG
                     VVTKFDKDSHWFQIKLNTSGTVVKCKREDFTKLHNDNTIQMLHTLCSRCGR"
     gene            complement(83246..83881)
                     /locus_tag="LOC_17_66"
     CDS             complement(83887..84231)
                     /locus_tag="LOC_17_67"
                     /product="Hypothetical protein"
                     /protein_id="LOC_17_67"
                     /translation="MINVGQQVVTSKGRYGRVIDVDNSSSELKVLVKIGTKNYWILES
                     QLTPATHIVRVKVEYEIDYCGKSITDSLEVALKRDTVLYNDNVNYLVQLCKDKVERQL
                     EMEVKVKQIKIS"
     gene            complement(83887..84231)
                     /locus_tag="LOC_17_67"
     CDS             complement(84197..84355)
                     /locus_tag="LOC_17_68"
                     /product="Hypothetical protein"
                     /protein_id="LOC_17_68"
                     /translation="MPKLNVNQIDKYLNPKDNGDKRRSKPNRNLREDNNQNYSKKNDK
                     RRPTSRNQ"
     gene            complement(84197..84355)
                     /locus_tag="LOC_17_68"
     CDS             complement(84359..84541)
                     /locus_tag="LOC_17_69"
                     /product="Hypothetical protein"
                     /protein_id="LOC_17_69"
                     /translation="MSKQPIIQVHSCRACKYCKSKTSYKSRTERKTYYECDKTKTMIT
                     ESVYQTNDCLIFISRK"
     gene            complement(84359..84541)
                     /locus_tag="LOC_17_69"
     gene            complement(84910..84996)
     tRNA            complement(84910..84996)
                     /product="tRNA-Leu"
     CDS             complement(85007..85336)
                     /locus_tag="LOC_17_70"
                     /product="Hypothetical protein"
                     /protein_id="LOC_17_70"
                     /translation="MDISEYFCCDNSGTLFHVNSNLIYNIMTLITLPSGTVLANDYTL
                     PIIVVSKVLMANDNNPHAKLYPYYFTIMYANGVSIPIIAKTLAEAELDRQIVVKAITP
                     TKDSNVN"
     gene            complement(85007..85336)
                     /locus_tag="LOC_17_70"
     gene            complement(85377..85449)
     tRNA            complement(85377..85449)
                     /product="tRNA-Thr"
     gene            complement(85462..85532)
     tRNA            complement(85462..85532)
                     /product="tRNA-Gln"
     CDS             complement(85643..85804)
                     /locus_tag="LOC_17_71"
                     /product="Hypothetical protein"
                     /protein_id="LOC_17_71"
                     /translation="MPYIITRANENNKVGKMGKGRKISHVQTIVVGGDERNKCRPVYR
                     VTLIHKNNK"
     gene            complement(85643..85804)
                     /locus_tag="LOC_17_71"
     CDS             complement(85884..86435)
                     /locus_tag="LOC_17_72"
                     /product="Hypothetical protein"
                     /protein_id="LOC_17_72"
                     /translation="MTTEQEKDFKKRGIYNDIILMTNLTMIYCYIMFFALEEVVNIFG
                     KRYRHSTKYYYNIVREVLDRINCDNINCFKTSQQDAGQMVLDVVKEIEDRLAFDDKQL
                     YILFVINQKAYDNIHRFEPEVTSIFKKQIEYIYRKLIDYCPITLDKDKMAIATIVINQ
                     VINKIKAREESNGSLTIIYDDAK"
     gene            complement(85884..86435)
                     /locus_tag="LOC_17_72"
     CDS             complement(86442..86747)
                     /locus_tag="LOC_17_73"
                     /product="Flp pilus assembly protein TadD, contains TPR
                     repeats OS=Rhizobium sp. RU20A GN=SAMN05880582_10655 PE=4
                     SV=1"
                     /protein_id="LOC_17_73"
                     /translation="MPNLEDCIIRFEDSNPTLVRVENTSNNIGIGATPVLPYSKPEPE
                     QARGAALSAIRPMTVAEYNNIHANDYKTERNTGSIILIMIVATICLIKVIRAAKKSD"
     gene            complement(86442..86747)
                     /locus_tag="LOC_17_73"
     CDS             complement(86751..86954)
                     /locus_tag="LOC_17_74"
                     /product="Variable membrane protein A OS=Phytoplasma
                     vitis GN=vmpA PE=4 SV=1"
                     /protein_id="LOC_17_74"
                     /translation="MLCEIISETKGTIINLPIQSDINVSHDDYIEINNVRYVVRRKEY
                     ILKTETEPTGRQVYITRIVIYVM"
     gene            complement(86751..86954)
                     /locus_tag="LOC_17_74"
     CDS             complement(87093..87245)
                     /locus_tag="LOC_17_75"
                     /product="Hypothetical protein"
                     /protein_id="LOC_17_75"
                     /translation="MTAKLIVSVKEVNGIAQVVYYCKERRRIYRKSFADTVREFRDAY
                     RKANKK"
     gene            complement(87093..87245)
                     /locus_tag="LOC_17_75"
     CDS             complement(87258..87413)
                     /locus_tag="LOC_17_76"
                     /product="Hypothetical protein"
                     /protein_id="LOC_17_76"
                     /translation="MIWKVIAIVFWVLVGLIGFCKCIDGDESKTLTGIIYIIISLAFL
                     TGIAIGV"
     gene            complement(87258..87413)
                     /locus_tag="LOC_17_76"
     CDS             complement(87417..87752)
                     /locus_tag="LOC_17_77"
                     /product="Hypothetical protein"
                     /protein_id="LOC_17_77"
                     /translation="MSNSMFFLPCICIIICFIISAITYTYNKAKDRAVDKAINDDIQD
                     GFVCLGDVYIDKYSIESIYLDDNGHLVDIKTDHNQYSYRFTSESSYHKYLDYLENTCK
                     INTMIHNQY"
     gene            complement(87417..87752)
                     /locus_tag="LOC_17_77"
     CDS             complement(87773..88240)
                     /locus_tag="LOC_17_78"
                     /product="Hypothetical protein"
                     /protein_id="LOC_17_78"
                     /translation="MNTTESPKRKISALERTIVAGMGSITMPDMMALHKKFPTLAIED
                     IYDILSSIETSALGTTSREFILQYAEVRLLSLRKSKTIEEATVQTREISEKVQALISR
                     NEELNDRLERQTSYISKLQRELSTFKSVNKNIKIVSLVLLFLLIGQVIAHFTL"
     gene            complement(87773..88240)
                     /locus_tag="LOC_17_78"
     CDS             complement(88247..88435)
                     /locus_tag="LOC_17_79"
                     /product="Hypothetical protein"
                     /protein_id="LOC_17_79"
                     /translation="MTCAIIGFIISYLFVILTVRNSVDITDKPEFTLTEKLQASFLIF
                     LFAGYWIVLLVKYLISLI"
     gene            complement(88247..88435)
                     /locus_tag="LOC_17_79"
ORIGIN
        1 AGATTAATAT AAATGATATT GTAAGATTGT TAAGAACAAT TATTGAAATA AATATTAAAA
       61 CTTAAATTGA GATTGTTAAT AATAAAATAA ATAAAAAAGA TAAAGAAAAT ATTAATATGA
      121 AATTATTAAG AACAATTATT GGAAGATTAT TTGCCTAAAA TTGGAGATTC TGATAGTGGA
      181 AATAATAAAG ATAAAAGTGG AGATAATACC TTTGCAACTA ATTATTTTTT TCGTTTCAAT
      241 TCTTTCATTA CATTTATATA CACTTTTTCT ATATCATTTC TTATATCATT TTCTATCAAA
      301 CTTTCTAATT TAATTACTCC TATTTCAGAT ATTCCTACTA CTTCTTTAAT TTCTCTTAAT
      361 TCTCGTATTA AAATTCGAAA TTCTTTTTCT CTTTCTTTTT GTAGATTTAC AAAATGCGTA
      421 ACAATAAATC CCGTAATTGT GATAATTAAT AACACAGCAT AACACGAAAT TAATATCGCT
      481 TGTGGAACAG TAAATCCTAT TTGTTCTAAT GATAAACCGA ATACAGCTAA TGATTCAATT
      541 AGAATTAATG CTATAAATCC TAACCATTTC ATAGTTTTCG TAATATAAAA GTTACTGATT
      601 ATCGTAATGA AAATCTAAAT TTAAGAAATA AAAATACGAA TGTTATTTGT CGATGTAATA
      661 GACTTACCGA TACTGCTCAT GCTATTCCTC TTCCTTCTCC TCATGCGAAA CGACCTAAAT
      721 TTACTAATAA ATCCGGTAAT AGATTTGGTA AGTTAAATCT TAAATTTAGA AATAGTGAAA
      781 ATTGAATTGT TTCAAAATTG CTATCTGAAC ATGTAAATAA TCATGAATGA TTGTAATATA
      841 TAGATAATAC GAGTGGAACG AGTATTAGAT ATATATTATA ATCATTTATG ATTATACCTT
      901 GTGATCGGGC GGGCGGGCGC GCGCGTATAT ATAATCAAAC GATTCGTAAA ATGCAAGTAA
      961 AAATGAATAA AAATTTGAAT CGTAAAATTT GACCAGTAAG TGTTCGTCGT AAATGAATTT
     1021 TATAATTACG AAAAGAATGA CGAACATCAT TACGACGTTC GCCATCCTTA ACGCTATTAG
     1081 TTTAGTGTGC TACCGGAAGA GAAAGCAACG TATTTCTATC TTCCTCGTTA GCCATATTCG
     1141 GAACACGTCC GAACATCAGA CGGAAAGTTT CAACGCGATA GGCCATATCA CCGGCAGCGT
     1201 TTGCGGCTCC ATTAATACGA TTAATCGCGG CACTTTTGAA ATCCGTATCT TTGTACTCTT
     1261 TTCCGATAGC CTCGACAATC ATTGTGCCAG TAGTACGATA GGGCACAAGT TCACCCGCTT
     1321 TGTACTCTTT GCCGTCCACC GTTACGGCCT TTTTGGTCTT ATAGCCCCAT TCTCCCGGCT
     1381 CGCCTTTCGG TACTACTCGA AGTGTCATTT CGTAGTACTT GGGCGGATTT GCCAGCGTAT
     1441 TCAGTTCCTC GACCATGTTT CCGGCATTAT CTCGTTCGGC TGTTTCCTCG CTAATACACA
     1501 AGCAAGAAAA ACCGAACATT TTTGCCCTAC TTTCAGTAAT ACTTAACGGT GTGTCAAGTT
     1561 TCGCACCACT TTCAGCATCG AATGCACGCA AGAATACGAC ATTATCGGTA TTCTCTTTAC
     1621 CATTAATTGC CAGCGGTTTA GTTTTACCAC TAATTCGAAC AACTTTAACG ATTGTTTCAG
     1681 TTGCTTCTTT GATTTGCTTT GCCATAGTTG AATAATGTTT AGTTAGACTA TTCAGGAAAC
     1741 ATTTATTTTT TTCTTTCCTG CAATCTCAAG CGGGGGGCTT CGCAAACCCT TGAATGGACG
     1801 GGGCAGTTTC ATTAGGTACT TCCACAATAT AAATACTTAT ATTATTTTTA ACACTAACAA
     1861 AAATACTTTT ATAATCATTA ATATTTTTAT TATTTTTATC TTGAAAATAA TCATTAAAAT
     1921 CATTTTGAAA TTTATAACAA ATACTTATAT TATTTTCTAT ACCTTTGTAA ACACTTTCAT
     1981 AATTATTAAA ATCTTTATTC TTTATATTAT CATTTCATTC AATCTATAAA TCTTAAAAAC
     2041 CCTTAATATT TTTATCACTA TTGTAATATC TAAAATTATC ATTTTTATTT TTACATCTTT
     2101 TATTCATTTT AAGATTCACA AGTTTATTAT AAACATCCAT ATTATTTCCG ATATCTGTAA
     2161 AAACATTTAC ATTAATATTT CAATCTTTCA TTTTATTATC ATTATTAATA TTATCATTTT
     2221 CATTAAAATC TTTATAACTT TTTCTTATAA TTTATATTCA CTTACAAAAG CACTTATAGA
     2281 TTTATCACGA AATTTATTAT TAAAATCTTC ATTTTTATCT TTACAAAAGT TATTAAAATC
     2341 CTTAGAAAAT TTATCTTTAT TCTTATCATT TATAAAAAGA CTTGTATCAT TATCTATAAA
     2401 ATCACTTAAA ATCTTTTTAA TTTCATTATT AAATCTTATA TTAAATTCTC TAATTTTTGA
     2461 ATTTTCATTT TCTTTATTTT TAATTTTACT TAAAATTTCA TTAGTTTATT TATTAAAATC
     2521 TCTATTATTT TCATTACCAT TTTCCTTAAT TTTTGAATTA ATTTTTAATG TAATTTCAAT
     2581 ATTACTTGTA ATTTGACCTG TAAAATTACC TGTAAAATGA CCTCTATCTT CACTAAAATC
     2641 TACAATTTTT GCATCATTAT TTTCCGTAAT TTTTGAATGA ATTTTTGAAT TAATTGACCA
     2701 TATACCTATA TATAGTAATA ATATTACAAG TAATATTATT ACAAATAATG AATATATAAT
     2761 ATATATACAA ATTCCAACTC GTAATTCAGA AACTATATCA AATAATCACG TAATTAATAA
     2821 CGAATTTAAT AACGAAAAAA TTAGTTCAAA AATTAGTGAT TTTAGTAGTG CAACTGGTCA
     2881 AGATACTAAT GTCGCCAAAA TTAATTCTTT TGGTTGGAAA ACTGGTAATG CAAAAAGTGG
     2941 TAAACTTTGA AGAGCTTTTA ATAGGGATTT TATTAGTTTT AACTTGTGTA CTCCCGGTGG
     3001 GGGAGTGGGT TGGACGCCCA CTCGTGAGGT CTTGCAATCG CTAATACTGT AATTACTATT
     3061 AGACTTATTG ATAATTCTGC TTTTGATAGT GATAATTTTA TTAATTCAGT TTGAAATTTA
     3121 TTTAGATTTG CTTGCATGGG ATAAGATTAT ATTATATATT TGTACTCGTA GTTATAATAA
     3181 TGTAAATCCT AAACAAAGTA AAACTATGGA AACAAAAATT GCATTTAGTC CTCGTGGTAA
     3241 CAAAGTTCTT CTTCGTGCAG ATTTTGAAGT ATCTACTCTT AACATTCTTA ATAACGAGGA
     3301 GATTAATAAG ATTCCAGCTA AGGCTTATAC TGTTATGGCT GTTGCCGAAA ATGTCAAAGG
     3361 TCTTAACGTT GGAGATAAAG TAAAACTGGA AAACGGTTGT ATTCCTACTC TTATTCAAAT
     3421 GCCGGGTGAT ACTCAAACGC TTGCAGCTAA ACAGAAAGTT CATCGTGAAG GTAAATCTAT
     3481 AATTGGTGTT GGAACTGTTA AGTTTAGTGA ATTTGTTCTT GTAGATGAAT ATTCTATCGT
     3541 AGGTGTTTGG ATTGAATCTC CTGCCATTAA TAATTAAACT ATGCTCAATC CTTTTGTTTA
     3601 TGATAAGTTA GTTCCTTTCG TAGATGAACG TATTGAAAAA CATCTTAAAC CTTATGTTCT
     3661 TCGACGACCT GCTTCTTATA AACGAAGTGT TGCAGCTTGG GAAAAGTTAA GACCTGACCA
     3721 AAAGGCGAAA GTATTAGAGT TACTGGAAAG AACACAAAAG GATAGTGTTG CCAAAGCTAT
     3781 GATGCGAGGA GATGAAGTTG TTAGTGTTCC TCGTGTTGGT AGATTTGAAT ACAGTCCAGC
     3841 TAAGTTCTTT AAGAAAACTC ATGCTGAGGA ACTTGAAGGT TTAAGTCGAG AGGAACGTAA
     3901 AGCAAAGATT ATTGCTTATC ATATTGCTAA TCGTCGTAGA CGTAGAACTG CCGAAGAAGA
     3961 TGGGAAGAAA ATGCGTTTCA GAAAAGATTT TGCCAAAGGG TAGAATACTG TACTTTAATG
     4021 AAGAGGAACA TAAGTACACA GATGATTTAG GTAATGGTTA TATATCTGTT ACTACTCTTA
     4081 TTGGTAAATA TACGCAAGAA TTTAAGAAAG AAGAAATTGC CGCCGCGTGT GAACGTATAG
     4141 GTAAGAATCC TCAACATCCA AAATATCAAA AATATAAAGG TAAAACTAAG AAACAAATTC
     4201 TTTGGGAATG GGAACAAGAA ACTATTAAGG CTTGTGATAA AGGAACAAAG AAACATAATT
     4261 ACCTTGAAAC TGCTATTAAG ACTTGTAATG GATATAAGCT GAACGCTAAT GGTTTTATCA
     4321 ATGATAGAAT CTATACGATA GATGATATTG TTGATAGTCA TAAATACGGT AAGCTAAATC
     4381 TTGAATATTT TGTTAAGACT GGTATTCGAG AAAAGTATCC TGATATATTT AGTCTGATTG
     4441 CTGCTCTTGT TACAAAAGGT TATCATATTT ACGCTGAGAT TGGTGTTTAT GATAGTCAAA
     4501 ACCTTGTTTC CGGTCTTATT GATATTCTCT TAATTCGTGA TAAGGAATTT ATTATTTTAG
     4561 ACTGGAAAAC TAATAAAGCT CCAATTAGAT TTGAAAGTGG TTATTATGAT AAGAAACTTG
     4621 ATGGTACACT TGACCTCAAT AATTTTATTT ATAAAGAGGA ATATTTCGGT GCACCACTTG
     4681 ACCACCTCGC TGATAGTATA GGTAATCACT ATGCAATGCA ACTTTCTACT TATGCTAATC
     4741 TTGTTGAGAG TTGGGGTTAT AAAAATGTAG GAATTATTCT CTGTCATATT AGAACTATTC
     4801 AGAATCAATT TCAAGACGAA AATGAAGAAG ATGAAGAAGT CGTAGAAATG TATGATATTC
     4861 CTTATCTTAA AAATGAAGTC GGAATGATGA TTGCTGATTA TTCAAGTAAA CATATTTATA
     4921 AAACTGCTAA AACACTTTTC TGAGCTATGA AAACTATTAA GATTTATTAT ATAGATACTC
     4981 GTGGTAAACT TGCAGTAAAT CTTATTAGGA TTTTTAATAG TAATTATCGT GGGCAACTAT
     5041 AAAATTTAGT TTGGACGATA GAAATGTTAT AAGTGATGAT GCAAATGGTG TCGCCAGTGG
     5101 GCGTCCAACC CACTCCCCCA CCGGGTGAGG GTGCGGAGCA CCCGAAAGGC CGAGCGGAGC
     5161 GAGGCCCACA CAAGTTACAA AAAGTATTAC AAATATGAAA GCAACTAAGG AATCAAAATA
     5221 TAACGCATTA TTTAATAAAC TTATTGGTGT AAATGATTTA CCGAATAGAC TTATTGAAAT
     5281 TGCGAAAGAT TTAGAATATC CTATATTTAG GAAAAATGAT AAATATCCTA TTAATCTTAA
     5341 TATCTGGGGT ATTCGTTCTA AAAGTACTTG TACTAAATAT TATAACGATG TTATTGTAAT
     5401 GTTTTATGAA CGAGATTTTA ATATATGGGA ATGTATGGTT TTCGAAGCTA CTACTGACCC
     5461 AAGTAATCTA AATCTTGAAA CTCCTGTTAA TAATAAAGGT TGTGCAGTTC TTCGAGAAGG
     5521 TGTACACAAA GCTCTTTGGA AAATAGGTAA ACATAAAGGA CAATATAAAG CACTTGTTCA
     5581 AGCTAATCCT TGTCAAGTAA TTCGTGACAA TAATCGAGAT GACAAAATTG ATATTACCGA
     5641 TAATACTGAC TTTGGTATGT TTGGTATTAA TTTACATAGG GCGTCAAGCT GGAAAGTAAG
     5701 TGATGAGATT GGTCTTTATT CTGCTGGTTG TCAAGTTATC AAAGATGTGA ATCAATGGAA
     5761 TGATATTATT ATTCCTTTGT TTGATAAGGC GATTGGTAAA GGAACTCAAT CTTATGTTCT
     5821 TATTAATGAA ATAGATTTAG ATTTGTAAGC TATGAAAGAT ACTATTCGAT ATATATTTTA
     5881 TATAGTTTTG ATTCTTGCGA TTGGTATTGG AGCTACTTAT TTAAGAAGGT ATATTAATCA
     5941 TAAGTTTTTA GGTATTGAAA GGCATGATGA AATTATTAAA TCTTTAAGGG ATAGTCTTAA
     6001 TAGTTTCATT AAGAAATATG ATACGATTAT TAATGAACAA CAATTTGTTA TTGATAGTCT
     6061 TAGAGGAATT GAACAAAAAA CTATTACTAT TTATGAGAAA GCTGAAAGTG ATTTTAATGA
     6121 TAGTAATATC ATTAGTGATG ATTCCGTTCT CCGCTATATC GCAAAAAAGA TACAAGATTG
     6181 ATGGCGATAC AGTTATTATT TTTACTCCGA AAGAAACTCG TAAGTTAGCT ATAAAACTTC
     6241 TTGAAGGTGA AAAATATGAA AAACTTTATC TTACTGCCAG TGAAATTCAA AGAGTACAAG
     6301 ATAGCGTTAT ATCCTTCCAG TCTTATCATA TTGCTATTCG TGATAGTCTT TTGGTTGTTT
     6361 CTTTTGGTAG CCTTGATTCA CTCAATAGTA AGTTAATTGA TTATCAAGAA AGATATTTAA
     6421 CTGAACGAAA AAAGAAACGT AGAAATGGTT GGATTGCAGC TGGTTCTATT GCTTTGAACG
     6481 CTGTATTAAT ATTTGTATCA AGTCGATGAG TAAAATTAAA AATTATATTC CTAAGAGTTG
     6541 TGTATTAGCT GGTGTTGATA TTTTAACTGT TATTACAGAG AATAAACAAA ACGCTGGAAA
     6601 TCTCGGCAAA TCTTCTATTG CTAATGGTGT AATTCAATTA CAATCATTAG ATTATGGAAT
     6661 TGAGATTTCT AACACACAAA TGTAGAATAC ATATTTTCAT GAACTTGTTC ATCAAATGCT
     6721 TAGTAGTATT GGTGAATTAG AATTAAGTGA AAATGAAAAG TTTGTTCAGA ATATGGGAAA
     6781 TATGATATTT GAATTTCTTC GTACTGCTGA TTGGATTAGA TTAGAAGAGT TCAAACATAA
     6841 TAAGTTTTCT GATGCAGATA GTAATGCACC TTTTATTAAG GAAGGTATTG CTGAAATAAG
     6901 ATAATGTATG GTACATGGAT TTAAGATAGA AAATGATAAA CTAATTCTTG ATGTAGAAGA
     6961 AATACTTCAA TATCCTTTAC TTCAACAGAT ATATGCTCGT GATGATAGTA AAGATAAATC
     7021 TTTTGCAGAA AAAGAATTTA GATTTATATT ATATTTATCC GATAGAAAAG GTTATGTAAC
     7081 GAAAGCAGGA CTTACTAAAA AAGAAGCTTA TGCTTATGCT AAGTCTAATG CCGGTTTAGA
     7141 TGAATCTTAT CTACCGGATA AAGTTGTTTT ATCTGCTATT GAATTTGTAA AATCAAATCT
     7201 TAATATTACA GCTGTTGAAG ATTTAATTAA TTCTACTATT AAATCTTTGA ATCTTTCAAG
     7261 TAAGTTAGTT CGTACATTAA CTGATGGTAT AGAAGATTTA ATGTCGAAAG AACTTGAAAT
     7321 GAAAGATTTA GCTCTTTGTG AAGATACTCT TAAACAGATT ATTAAAATTG CTAATGAAAT
     7381 TCCTGCACGA GTTGAAAGTC TTACTGAGCT TAATGATAAG TGGGATAAGA TTGAAAAAGG
     7441 TGTAACATCA ATTCGTGGTG GAGCTGAATA CAGAGATAGC TATGACGGAA CAAATGATAG
     7501 AGCATCTAAC GCTCCTAACG AAACAGAAAC ATTATCGTAA AGATAATCAT TATGGTTATG
     7561 AAACTGGTCG AAGTCCGTTT ATAGATTACA TACTTGAAGA TAAAGAAAGT TACAAGCCTT
     7621 TATCTTCAAG TATTTGTCGT TTTACTGGTA AACCTTGGAT TGACAGAGAT AACGATTTTC
     7681 TTATAGGTGA AAGTGGTGGT GTACTTATGA AAATAGATTT TATTTTCGTA GGTACTGAAA
     7741 TATTTAGTCG TGTTGCAGAC TTTTATGAGA AACATGGATG TTATTGTCTT GAACCAGATG
     7801 ATAGTCCTAA TGCCATAAAG TTTTGGCAAC GTGAAATGGA TAGACGAGTT AAAGGTGTTC
     7861 AAGCATATTG TAAATTATAC ATTAAAGATA TTCCTGCTTA TTTAGCAGCT AAGTCTGATG
     7921 CTGAACGTAA GGCTTTACTT CATAAAGTTC GTATAACTGG CGACCATTAT AATTATCTTA
     7981 ATTATGGTCG TATAGACCGT GCTCCTAACG AAAAAGAACG AAAACAATTA GATAGAGAAG
     8041 GTCTTTTCAA AGTTCATACA GTTGCTGGAT TTCCTCGTTT TTGGGATGGG GATTATTGGA
     8101 ATTTCAAAAT TGATGAATTA ATTGCTAATA ATAGTTGCAA TTTATGTAAA GCAAAAGCTC
     8161 GTCGTAAAGG ATTTTCATAT AAACGAGGTA GTCAAGCAGC TAATACATTA AATGCTAATA
     8221 AGAACGTAAC TGTTATTCTT GCTGCTGATA CATTAGATTA TTTAACTGTT AAAGATGCTA
     8281 CATCTTATAT GGTTAAAGTT AATCTTGATT GGTATGAAAA TCATACTTAT TGGAAACGAG
     8341 GTTATTTAAG TGAGAATTTC GATAAAGGTA TTGAACTTGG ATATAAAAAG ACAAAAGAAG
     8401 GTCAAAAGGC TTTTGGATTT CGTAGCAAAC TTTTGAGTGT TGCTATTGGT AGAAATGAAA
     8461 GTGCAGCTGT AGGTAAAAAA GCTATTGAAA TAGATTTTGA AGAAGCTGGT CGTTGTCCAA
     8521 ATCTTCAAAA GGCATTAGAT GTTATGTTAT CTAATGCAGA ATCTGGTGCT GAAAGAATTG
     8581 GTACTATTCG AGTGTATGGT ACTGGTGGTA CAAAAGGTGC TAACTGGGAA GCATTCGGTA
     8641 ATTGTTTTTA TAATCCCGGA AAGAACGATA TGCTTCCTAT GGAAAATATC TGGGATGCTA
     8701 ATAGTAGACA TGCTGTTTGT GGTTTCTTTT TTCCTCAGAT ATGGGATTAT GAACCTTTTG
     8761 TAGAAGACGG TAATTCTTTA CTGTTTGCTT CTTGGAAGGA TGATTATGAC AAGAAACGTG
     8821 GTGCAGAAAA AGAGAAAGAT GCTGGTGAAT ATAATATTTA TGTAGGTCAA CGTGCTAACA
     8881 GTCCTAATGA GGCATTTACG AACACACAAG AGAACATTTT TCACAGTCCG GAACTTACTA
     8941 ATCATATTAA CGCTATTAAA TATGATAAGT CTAATCATTT TTATGAAGAT GGTTGGTATA
     9001 TACTTGATGA TGGACGTGTT AGATTTGTTA CTAAACAGGA ATGTATTGAA CGAGCTATAT
     9061 TTGGTTCCGA TAGATTCCAT GAATATATAA CTGATGTACC TCATAATTCA AAAACTGATG
     9121 TTCATGGTTG TATAAGAGAG TTTTATTCTC CTATTCCAAA TGATGGTAGT CTTTATTTTA
     9181 TTTCTTATGA CCCATATCGT GTAGATAAAA ATAAAGAAGA AGTTAGTACA AAAAATTCAC
     9241 TTGCAAGTTT TCAAGTGTGG ATGCGTACTA ACAGCAAAAC TCCTTACATG GGTAAACGAC
     9301 TTGTTGCTTC TTATTGTGGT CGTCTTGATA CTATGGAAGC TGTCGATAAA CTTGTTCTTT
     9361 ATGCTTGTTT ACGTTGGAAT TGTAAAGTTC TTTATGAAGC TGGTACTGGT GAACTTGTTA
     9421 CTAATTTCAA GAAATGGGGT TATAGAGATA AGTTACTGAA AGACCCAAGT AGTTATATTA
     9481 ATCGAAGTGT TGATGGCCCT CGTATTACTG GTTATGGTAT TGTAATTGGT GATGGCGATA
     9541 TTAAGTTGGA AGGTATGCGC ATGGTACGGG ATTTCTTATA CGAAATTGTC GGAAAAACGT
     9601 CCGACGATAC ACCAATATAT AGATTTAATC AAATTTATGA TATAAGTTTC TTATTAGAGT
     9661 TGGATAGATT TATATTTGGG CGTAATGCAG ACCGATTAAG TTCGGCTATC GTTGCAATGT
     9721 TTGAATTTCG TAAAGATTCC CTTTTACTTG AACGAGAAGC TAATTCGAAA AGTAAAACTA
     9781 ATAACACTGG TCGTAAAGTT AATAGATTCC TAAAATGAGT GAACGTGATT TAAGAGCAAC
     9841 TCCACTTGTT ATGCCTGACC AGCGTGCAAG TACTGCTACA AAACAAACGA AAGCTTGGTA
     9901 CATTCCTAAT TGTAATTATT GGATTAATCT TGCTATTGGT CAGAATGATA AAACTGTTAC
     9961 GCAGAAATTT CTTGATGCTG CTAATGGTTT AGTAGACCCT AAGACTTATG AATATGTTCT
    10021 TCGGAATTAT ATTGATAAGG TTGGTGAGAA AGCTGTAATG TATGGTGAGA TACGTGATGT
    10081 AGATTTTCTT ACTCCTATTA AAGAACGATA TATGGGAGAA TTTATTAATA TGTTCTCTAA
    10141 TTATCAAGTA TTTAATAATG ACCCTTCTGT AACTCTTGCT CGCAATAAAG TTCTTGCTGA
    10201 TAAAGTAATG GCTTATTGTA ATCAAGAGAT TATTAATCGT CTTAATGAAG CAGGATTTAA
    10261 TACTGGTCAA AAGACAATTA AACAGGGTGA ACTTAACGAT ATTATTGAGG AAGTTCTTAA
    10321 TGATTGGATT GATGATGTAA CTATTACAAC TCAAAAGCGT CTTGAACTTA TCAATACTAT
    10381 CGTTGAAGCG AAAGACAAGT ATCAACAATG CTATTTCTAT TGGTGGGCTT GTGAAGAGGT
    10441 TTATACTTAT CGAGAAGTTT ATAAAGGTGA TGTTTATCTT CAAGTAATAT CTCCTCTTGA
    10501 ATATTATCGT ATTGAAAGTG GTCAACGATA TATCGAAGAT GATGATGCAG GACTTCGTGT
    10561 CTATCGAATG ACTATTCCTC AAATCATTGA TAGATTTCGT GATGAACTTA CAGATGCAGA
    10621 AATGAATTAT CTTAAAGATA TTTATACTGT ATCTCCTAAA TATGATGCTC CTGATGGCAT
    10681 AGTTCAAATC TTCAATAAAA CAGATTTTGC TGAACGTAAA GCTATCTTAC ATACTAACGC
    10741 AGAAGCACTT CGTAGTGAAG CTCGATTATA TGGTAAAGAA ATTGATATTT ATCATTATGT
    10801 TTGGAAAACT GAAATTAAAC AAGGTATTCT TAAACATCAA GATTTATTAG GAAATATCGT
    10861 TGAAAGTGTT GTAGACGAGA ATTATGAATT TGATGTTTCT GCTGGTGATA TTGAAATTGA
    10921 ATGGGAATGG ATAAATCAAG TTTGGGAAGG CTGGCGTATC GGTGGTTGTC ATAGTGGTAT
    10981 TTATATTAAG CCACGACCTA TCGAAGTTCA ACGTGAAAGA TTTAACAATT ATAGTGATTG
    11041 TAAATTACCT TATAATGGTA TTGTAGGTTT ACATAAAGAT AATCTTCGTA ATCCTATTCC
    11101 TTTCCGTGTT TTACCTTATC TTGCTCTTTA TCGTATTTAT ACTTTACAAC AAGAACGTGC
    11161 AGTAGCTAAG TTTAAGTCTT GGTTATTATT TCCCGAAAGT ATTCTCGCTG ATAGTAGCGA
    11221 TATGACTACC GAGGAACGTC TTGCTGTTGC GAATAAAGAT AGTTTCTTAC CGTTTGATGA
    11281 TTCTGATGCA CAACCTAATG CTTTACAATC TATTCGAGAA GTAGCCACAA GTGCTATTAC
    11341 GAATTATATT CAAATGCTTG ATAATCTTAA ACAAGGTTTG AAAGCAGAAG CTTGGGAAGC
    11401 AGCTAATATG AATAATGCTC GCTTTGGTGA TGCTAAAGAT TATGCAGGTA AGGCTGTTAA
    11461 TGAATCGAAT TATTCTCAAG CAATGACCGG AAGTGTTTGG AGTCTTGAAT GTTTTAATCT
    11521 CTTCCGTGAA CGTGATTATG TTGCAAATAT TGATTACAGT AAGTTTGCTT GGATTGACGG
    11581 TAAACGAGGT TCTTATGTAG ACCCGACAAC TAATAAAGTT GTTGTAGTTG ATATTGATGG
    11641 TTCTTCTGAT TTCTCTGGTA ATATTGGAAT TTATATTCGT AATAATGCCG ATGTTCAGAA
    11701 TAAGCTGAAC ATGATGAAAG AACTTGCATT TAGTGCAGGT CAGAATGACC AACTGGAAGT
    11761 TGCTATTGAA GCTATTGAAA ATAATAATAT TACTTCTATT GCTAAGAATA TTAAGAAAGC
    11821 TATTCAAGCT CGTCGAGATT ATGAACTTCA AATGCAACAA GTTCAACAAC AAGCTCAAGC
    11881 TGAAGTTGAA CAAATTGTTA GTCAGCGTGA AGCAGCTAAG CAAGAATTTG AAGCTCAACA
    11941 AAATGCTCTT GATAGAAAAC ATGATATTAA TCTTGAGATT CTTAAACAAG AAGGTGAAAA
    12001 AGAGATTTGG AATATGCGAC TTAAAGTCGA TACCAATGGA AATGGTAATA TAGATAAGGA
    12061 TGAAGCTATG GCTGCTCAAT CTGGTTACAC TGCTTCTGAT GTTAATAGAA TAAAGTTACA
    12121 AAAAGAATTA AAGCAATGAT GATCGAGAAT TATCGACGGC GAGCAAGAGA ACCTGCAAGA
    12181 TAATACTACT ATAATTATTG ATAATATATT ATATATAGTA TATCTTTGTT CATGTAATAA
    12241 TATTCAACTA TAAATAAATA CTAATATGGC TGTTGAAAAA GTTGTTATAC CTGATGATGA
    12301 AACTCAGGAG CAAAAACAAG AACGTCTTCG TAAAGAATTA GAAGAACGTA AAGCTAAGGA
    12361 AGCTAAAGAA GCTCAAGAAG CTGAAGAACG ACGTAAAGCT GAAGAGGAAG CTGCTCGTAA
    12421 GAAAACTGAA GAAGAAGGTG AGAAGGGTGG TTCTGCTGGT AATGGTGAAG AAGAAACTGA
    12481 ACCGGAACAA GTAGAAATTG ATGGTACTCT TTACACACTT GATGATAATG GAAACGCCGT
    12541 AGATGATAAC GGTGAAATCA AGTTCACAAA GGAACAGATT GATGCAATGT CTGATGAAGG
    12601 TGCTAATGAA TTAGACGGTG ATTATATCGA AGCTATTTCA AAAGCAAGTG GCATTGTTAT
    12661 TAAAGATGAG AAAGGTGAAC CTGTTAAGTT TGAACCTACG ATTGAAGGTT TTGCTAAACG
    12721 TGAAGCTGCT GTAAAAGCTC TTGGTGAACG AGAGGGTTTT GCAAAAGGTT TTAACGAGTT
    12781 TTTAGCTAAT AATCCTGATA TTGCAGCTCT TGTTGAATAT AAGAGTAAGT TCGGTACAAT
    12841 CGAAGGTTAT TCAGCAAATG TAGATTATAG TAAAGTTGAA ATCAAAGATG ATGATGATTT
    12901 ACTTGCTGAT TTAATCTATA AAGCTGAAAT TCAAAAAGGT ACTTCTCCGG AACGTGCCAA
    12961 ACGAATTGTT GAGTTTGCAA AAGCAAATAA TACTCTTAAA GATGATGCAA CTGAAAGTCT
    13021 TAACTGGTTG CGTAAAACTC AAGAGAGTGA GATTAAAGCA ATTCGTGAAC GTGAGGCCAA
    13081 AGAAATGCAG GCTGAACTTG AAAAGGAAAT TAAATACTTT GGTGTTTCTT ATGAAGATGA
    13141 CGGTACTGTC AAAGTTCATA ATGCACCGGG TAGTCTTTAT GATTTAATTG TTGTTAAAGG
    13201 TCAGATTGGA GAATACGCTC TTCCGAAAGA AGGTCTGAGA ATTAAAACAA CTGATGGTGA
    13261 GAAACTTGTT TCTCGTCAAG AGTTATTTGA TTATTTCTCT CGTCCTGTTC AAGAGATTAA
    13321 TGGAATGGTT TATAGTCAAG CACAGATTGA TGAAATTAAT CGTCTTTCTA ATCCTGCTGA
    13381 ATTGGCTATG CGATTTATTA TGAATCTTGA CGGTGGAGTT GACCAACTGA TTAAAGCTGA
    13441 ACTTGCTAAA AAAGAAGTTA AACGTCTTCG TTCATTAGCA AGTAAGACTG GTAAAAACAA
    13501 TGGTAATCCC AGAGTTCAAA AGACTGCAAA GGATGATAAA ATTGTTTTAC CTATTAAATA
    13561 AAGCAAATGT TCTTGCCTTA TAATAATAAC TTAACCAAAA ATCTAATTTA CAATGCGTGA
    13621 AATTGGAACT GTGAAATTTG ACTCGAATCA ATATACAGAT GCTAATATGC TTCTGAATTT
    13681 TGATTTGATT GACCCTGTTA AACTTAATCG TAATCTTACT TATCTTTGGG GTAAAGATAG
    13741 TGACAAGTAT CCTCTTCTTA CTCTTACTGA GGGTCAAGGT GCTGTTACAA CAAAAGTTAA
    13801 GCTGAATGGT GGTGATACTC AATATACTTG GGAAATTGCT CCTCGTCAGC GTGTTACTTC
    13861 TCGTCTGAAA AAGCTGGTAT CTGATAAAGC TGCTATTCAG CCTTATGGAA CTGTTGAGGT
    13921 TGAAATGGAG GATAATTGGT TTATTTATCA GCACACGGCT ATTGCTCCTT CGGGTATGCA
    13981 ATGGCGTATT CAGAATGAGG GTATTGCTAC TTCGACTGGT GGATACGTTT ATCGTTTTAC
    14041 CAATATGTCG GGTGCTCCTA TCTCGGCTGA TGCTGTTGCA AAAGACTTTA TTAGTGGTGC
    14101 TATTTGGGCA TTAGGTGCTT CGACTATTCC GGGTAGCAAG TCTGACGGAA ACCGTTCGAA
    14161 TAACCAGTCG TTCAGCAAGG CAACTAACCA GTATGGTTAT TACCGTTTCT CGAAAGAGAT
    14221 TGCTGGTAAC ATGGGTAATA AGGTTGTTAA TATTGCCTTT GATACTGCAT CTGGTGGTGA
    14281 GCGTAGTCTG TGGATGCCTT ACGAAATGAA GATGTGGGAA ATCATGCGAC GCGAGATGCT
    14341 CGAAGAGGAC TTGTGGTTCT CGGAGTACAA CCGCGATTCG AATGGTATTA TCCACTTAAA
    14401 GGATGAAAAG ACTGGTGAGG CAATTCCTCG TGGTGCTGGT GTTCTTGATA TTCTCAAGGC
    14461 CGTTGGTAAT TATGAAACGT ATTCTGTTCT GACACTTAAT CGTTTCGACC GTATCATTAC
    14521 TCGTATCTTT GACAATCGTA TTGATTCTAC CGTTGAGGAA CTTGTTCTTT ATTGCGGTAA
    14581 AGGTTTCGCA CGAATGTTCA ATGATGCTAT CTACTATGAT GCTCGTCTGA AGAATTACTT
    14641 TGTAACTCTT GGTGATAACG AGATTAAGAG TGATGGCGAG ATGATGTCTT ATGGTAAGTA
    14701 TTTTAACCGT TACAAGATGT TTAATGGTAA GATTCTTACT GTTAAGATTG TTGATATGTT
    14761 CGACCACGGT ATTCGTGCTC GTCGTGACCG TGAAGCCGGT AATATGTATC AAGGTCTGCC
    14821 CATTACTTCT TATAGTGCTG TATTCCTTGA CCATACTATG GGTTCGAATG GTGAGCGTAA
    14881 TATTAAGTTT GTTTGTGAAG AGGGTCGTGA GTATAAAGTA GGTGTTTATA AAGGTATGGC
    14941 TGAACTGCCT GCTTCGTGGG GACTTGCGAG TGGTACTCAA CTGTCGGATA CGAAGGATAT
    15001 TGCTTCTTAT GAAGTTCTTG GTTCGCAGGG TATTAATATT GATAATCCTA CTACTTCGTT
    15061 CTGGCTTGAT TTAGCTCTGA ACTAAACACC CAATTTGAGT AGTAATAATC GAAAGGTTAT
    15121 TACTACTCAT TAACATATAA AAGATTGAAT AACTTAAAAT GTTAAAAATA TGATTAAAGT
    15181 TAATCGTTCA GTTCGTATTG AATGGAGGAA CAATCCTTCT TCTTTTGAAC TTCGGAATAA
    15241 AGATGCTTTC AAAACTGATT TTCTTCGTCT TGGTTCTGCT ATTCGTCCTG TTAATGAATT
    15301 GCTGAGCCGT AGTGAGGAAA TGCGAGTTCT TCTTCCTACT GTTGTTGGTG TATCTCCTAT
    15361 TGATAGTTCT TGGCAAGAAC GAATCACTAC ATACTTAAAT GATTTTCTTC TTGAGATTCC
    15421 TGTTCATGGC TTAGAGTTCG ATACTTCTTA CGTTTTAGAT TTAGGTAATC CTACTCTGAA
    15481 AAGTAATATT GACGAACTTA TCGGTAAACT TAAAAAAGCT GATAAGATTA AGAATGAAAC
    15541 TGGTTCGGAA CTTGAAGCTA TTGTTCTGAA ACGGATTAAG GAACTTGATG AAACGGAACT
    15601 TTATAAGTAT GTTACTTTTG TTAATATTCC CGATTATATT AGTTGGAGAT ATTGCCTTTT
    15661 AAGTAGCAAA GTTGCTAATA AGGTTGAAGA CATTAATAAG AGCGTTAATA TTCAATTTTA
    15721 TCTTACTTCG GATAGTGAGC GTAAAGCACT CAAAGCTGCT CGGACGAAAC TTCGCACTGA
    15781 TGCTCTCAAG AAATATACAG AACTTATTAA TAATCCGAAT AGCGCACTTA TCGACAATGT
    15841 TGTTGTATCG ACAGGTAGCG TAGGTGATTA TTCGGAATTT ATGGCAATGA CTGCCGATGA
    15901 TAAGCAATCT GTTCTTCTTG AACTTATTGA CAGTGATCCG CAGAAGTTTA TTAGTATTGT
    15961 TGATGATAAA CATCTGGAGA TGAAAGCTAA AATTACTATT TATCTTTGGA TGAATATTAT
    16021 TCGACAACTT CCGAATAGTT CTATCATTGT CGATGCTTCT AATCCGGAAA ATGTTATTGG
    16081 TAATAATATT AATGATGCTA TCTCGTATTT CTCGAATGAT AACAACAAAG GTATTGTTGC
    16141 CGAGTGGAAT GCGAAGTATC GTAGTTTGAA AGGTTAGTCA TGTATGAAAC GGTAAAAGAG
    16201 TTACACATCG AAATAGAGCA ACGAATACAG CAGATAACAT CTAATAGACA TCGGAGTATT
    16261 GCTCCTCAGT TTATTGATAT GATGCTGAAT CGAGCTGCCG TTAAATATAT ACAAACTAAA
    16321 TCAAATAGGA AAACTAATTA TAAAGGCGAA GGTCTTGAAG ATAGTAAAAA ACGTGTAGAT
    16381 GATATTCAAT CATTAAAACG TGAAACTCCG TGGCTTAAAC TTAAACGTGA TAAGCAAGAT
    16441 GTAGATTATC CAAATAGAGC TTTCGTTATT CTTCCGGGTG ATTATCTAAA ACTTATTTCT
    16501 TCTACTTCTC GATTAACTTA TGGTAAAGCT CGACTTGTTG AGAATTTACA TGAAGTTTAT
    16561 CCTGATGATG AAGTTAAGAA TTTGTATTAT CATCTAATAG ATTTGTCTAA AATTGCCTTA
    16621 ACTGGTGATG AATTTAATGG ACAAATTATT GTTAATGGGA ATGAGATTGA TATTTCAGAT
    16681 ATTCTTTCTC TTTATGATAG TGATTCAGAT AAGATTGATT TGTATGAAAT TGCAGGTTTA
    16741 ACTTGTGATA GATTACGTCA AGCTCTTTCT AATGAATATA ATGTTTATTG GGAGAATCTG
    16801 ATTGGTCGTT ATTATAAAGA TTGTATTATT ATTACTTCTA ATGCAAAAGA TGAAATTGCA
    16861 TTAAAAGTTA ATAATACAGA CATTCCTGTT ATTACTTATA ATACTACTTA TGACGAGTTC
    16921 GTAAATGTAG GAAATAAGTT TTCTGAAAAT GATTTAATTG CTACCGAAAA TATTCGAGCT
    16981 ACTCTAAATA ACTTCTATGG TAATAAAAAT AGACATCTTA ATCCAATAAG TGAACTTGTT
    17041 GATGATAGGC TGTTTGTTTA TTACGGTAAT GATTTTTGTG TTGATGCGGT TAAGATTTCA
    17101 TATATTAAGA AACCACGTCT TTTTAATATT GATATTAACC AAATGTCAGA TATGGAAGTT
    17161 ACACCTGATT TCATAGATAG TGTAGTTAGC GATATTCTTC TTGTTCTTAA AGATGACAGT
    17221 TTTAGTGCTG TTAAACAACA ATCAAATTTA GAATAGAAAA TGAAAAGTGT AATTGTCGCA
    17281 AATGATTTTC TGACAACACT TGCTAATAAC GATGTTAGCA AGCTGACTCG CGGACAAGCT
    17341 GTTCTTCTTA ATTCGGCTGG TAAAGTCGTT GCAGCTGCTT CGGATGTCAA GGATGATGAG
    17401 ATGTTGCAGT TTGTTCTTGG TCTTGGTGAT GGCAAGGTTA AACGCGGCGT TTGGATTAAT
    17461 CCTAAGTGGT CGAAGCAGCA CAAAGAAAAG TATCTTGCTC CTGCTGGTAA AACTTATAAG
    17521 TTTACGAATC TTGTAGCTAA TCGTGGTATT GGTTATCAAG GTTTCGATGC TGAGGTTATT
    17581 ATCTCGTGCA AGCCTATTAA TTCTTTTGGT GGTTATCCTC TGGAAGTTTA CAATGCCAGC
    17641 GTAACTATCA ACGGAATTGA CGAAGCAAGT GCTGATATTA TTGCTCGTCT GAAAGTTGAG
    17701 GTTGAAAAGA CTTTAACTAA GATTAATGCT CGCTTTGGTG CTGATAGCAT CAAGATTGAT
    17761 GATTTTATCG AAGCACGTGT TACGTTCACT GGCGCCGCAG GTTTTGAGTA TTATGTGACG
    17821 TTTGATGGTA TTCTTCGTGC TACGCTTGAA GAGGGTACTG AGAATCAAAC TCCGGTTGGT
    17881 ACTTATGACC AAGTTGCTAA ACTTGAGAAA GAAGCAGATG TTGCCGGTGT AGGTTATAAT
    17941 CCTAATTTCA AGGAATATGA CCGTGTTTAT GGTGATATTT TTACAGCTAC CGAGGGTGTT
    18001 ATGTATGACA CTTATGTAAT TACTTCTCGT GCTGATTTCA CACATCCCTT TAATTTACAT
    18061 ACAGAGGGTT TACAGGTTAC TCAATTTATT GCTATTGACA ATACTAATAG TACTGCAATT
    18121 ACTGCACTCG AAACGGTATT GGCACTCATT AAGTAAGAAA TTGATTTGTT AAAAATGTAA
    18181 CCACAAGGAT AACTCCTAAT GCTATTAATT GTGGTGTTAG GAGTTATTCT CTTAATGATG
    18241 CTAATGTTAT GTGACAAGTG GGCGTGCAAC CTCCTGCCCC ACCGGGGAGC GAGGCCGCAG
    18301 GCCGAGCCAT ACAAGTTGCA CCATTATTAT TATTAATCGT CATATAACAA TAAATACGAT
    18361 TAGTATTATG ATAAAGAGAA TATGGAATAA AATAACTACT TTTTTAAGTG GTTATTATTC
    18421 AGAACATAAA GACGATATTA TTATTGGTTT CGTCATTGCT ACTGTCGTAG GTATTTTATT
    18481 TAAGGCTACT GTTGCTACTT GGTTTATGAG TTTATGGATT ACATTAGCTT ATCAAATAAT
    18541 TATTTGTGGT ATTCAAGCTG CAAGAAAGAA AACAGTAACT GATCTTAAAA TTCATCCTAT
    18601 TATTATTAAT TTTGTAGTTG GAGTATTTAT TTCGTTATTG TTCTTGGTAT GGCAGTAATT
    18661 AATCTTCGAA ATGTTGTAGC GCTCGGTGTG CTTGAAGATG GTGTATATCC GAGTGTTTAT
    18721 AATGGCCAAA CCGGAGAATA TATTGGTACA GTAGACGGTG AAGGTGCTGG TGTTAAAACA
    18781 GTTCCTACAT TATATATGTA CTATCGAAAG AATGGCCACC TATATTTATA TAGGACAAAG
    18841 GAGAGGATTG AAATAGACTT AACTAATGTA ACTGCTTACG ATAATAGTGC TCTATTTAAG
    18901 CTAACTGAAA AATCTGATAT TAGTTCTGCA AAGATTACAG AGTTTGAATC TCGAAATATT
    18961 GATGTAGGAC ATTATGAATA TAAAGTTCCG TGGGTTAAAT CAACTCAACA ATATCTTTAT
    19021 ATACTTGTAC CGATTGTTCG TTCTATACAT ACAATTACAG TACAAGGTAT CATAAGTAAT
    19081 CAGATATTCA CTCTTACTGG TATTTATGTT CATGAGGGTA AATCTTGGTG GATTTATCGG
    19141 ACGAATGTAA AGACCAATTT TGATTTTAAT GATGCTGTTA ATGAGATTCT TGATGTTCAA
    19201 GTATATGTTC GTGAGCTTAC AGCAGAGGAC TTAAATCCTG TTGAACAACT TACAAAACTT
    19261 TTATTTGAAC ATATTAATAA TAAGTTTAAT CCTCATGAGG TAACAAAAGA ACAAGTTGGT
    19321 CTTGGTAATG TTGATAACAC TGCCGATATG GATAAACCTG TATCTCGACC TCAAAAAGAG
    19381 TACATTGATG CTCTTGAAAA TAGGGTTAAA GGTTGGTTCA AACAGTTGAA TGTTTGGATT
    19441 AACAATCATG TTGCAGAAGT TAATAAGAAG TTTCAAGATG TTTGGGCTGC TATAAACAAG
    19501 AAACTTGATA AAGAAGATTA CGAGAATGAT AAAGATAATT TCAAAGCTCA TATTCGTAAT
    19561 TATGATAACC CTCATAGAGT TACTGCCGCA CAAGTTGGTT TACCAACTGC CGCAAGTGAC
    19621 ATTGAGAAAT TAAAACAAAA AGCTCAAGAA CTTCAAGGTT TGCTTATTAA TAAGCAAGAT
    19681 AAAACTTCTG AAGAACTTGT TACTGATAAT AAACGTATTG TAGATGCTAT TAATGAGATT
    19741 TATGGTATTG TTGTAGAACA TAATAATCAT GTTCGTAGCA ACAGTATTAA TCAAATTGAA
    19801 GTTACAAGTG AGATTCCTAC TACGTTTGAA GATGGTACAC TTTGGATTCG TATTCCTCGA
    19861 AATGAAGAAG ATTATATAAC AATTAAGATT GAAGCTGTTC CGGTTGATTC TACTATACGA
    19921 ATGATTAATT CGGAAGGTAA AGAATCAGCA GGTATTGGTA GTGCAAGTCT TGAATGTTTA
    19981 ATTCAAAGTC GTTTACATTA TATTGTAGAA AAAGAGAATT ACATTACAAA AGATGTTTAT
    20041 GTCGATGTAG GTGTTGAAGA TACGACAATT AACGTTGTTC TTACACCTAA AACTAAAAAG
    20101 ACATTAACTG TAAATGCAAC TCCTGATAAT GCTTTAATTA TATTTACTGA TAAACCTTCT
    20161 AATGTAGTTA TTGCTCAAGG TACTGGTACT CTTACATATG AAACTTATGA CCCGCGTGAT
    20221 ATTTTAATTC AGGTTAGTGC AAGTGGATAT GAAACTTACG AAGAGCGTAT TACGTTAGAT
    20281 GAGAATATAA TTCGTGATAT TACTCTTACA GCTCTACCAG TTGAACAAGG TGCTGTAAGT
    20341 CTTACGGTAG TCGATAGCGA AACAAAGGCC AAAATAGCCG CATACGTCTA TGATAAGGAC
    20401 ACGGGTGGTA TATTAGGTCA AGTCACAAAA GATACGCCGC TACAACTCAC CGGAGATGTC
    20461 AATACGAGCC GAATTTTGAG GTTTGTTTCG TCGGGTTATA TAGAGGTTGA ACAACTGGTA
    20521 ACTTATGCAA TTCCTACCGC AGAAGTTACT GTTGAAATGG ATAAAGTTCC AGTTCAATCT
    20581 GGTACTATCT ATGCAACTGC TGTAAATACT GAATCTACTG CTTTAGACAG TGTTACGTTT
    20641 GAGTATAAAT TCAGTATTGA AAGTGATTGG AAACCTCTCA ATAATGATGA ATCGACTGCT
    20701 GGTAAATCTG AGGCTGTTAC AGCTCCAGTT GGAACAAGTG TTGATTTCCG AGCTTCTAAA
    20761 ACTGGTTATA TAACTAACAC TGGAACTGGT ACGATTAATT CTACTGGTGA ACATAGTGTT
    20821 ACTATTGTAC TTGAAGAGTT ACCGCCTGAA CCCGAAGAGG TTTCTGTAAC CATCAAGGCT
    20881 TATGAAATTT ATGATAGTAA TAAACTTTAT TTAGCTGCTG ATATTAAAGA AATATCAAGT
    20941 ACTGGAACTA CTGTTGGTAC AACCAGACCT GATGAACCTT TGGTAATCAC AAAGAATAAA
    21001 GATAGTGTTA TAACTTATTA TGCTTTACCG TTATCTTCTG ATTGGTATAA TATTGGTAGT
    21061 GAAGAAGTAG TATTTGATAC TGATAAAACA GTTGAGATAT TATGTCTTCG TAATAATAAC
    21121 GGCCTTATTA AAGTTCGTAC ACGGGATGCT TTAACTGGTT GCATGATTAA TGGTACCATT
    21181 TATGATGAAA CTGGTAAAAA GATAGGTAAC TGTGATTCAT CAAAAGATGG TTATGTTAGT
    21241 GAAGCTAATC CTATTGGTTT CGAACGTAAT TATAAGACTT TAGGTGATAC TCGTTATGAA
    21301 GCTACTGAAC CTGCATTGTT TATTGCAGCT AAACCTTCTG AAGCTGTTGT CAATTATATT
    21361 GATTTACATC CGAAAGAAGG TCAAGATTAT ATAGCTCTTA AATTTGTAGA TTCTGTTACT
    21421 AAAGTTCCTA TTACCTCAGA TATTAGTTGT TGGTTTAATT CTACTGTTAA AACTATTGTT
    21481 ACTGATTATC AAGGTATAGC TCATATTAGT GGTACTTATG ATTCAAAGGT TGTAATTTTG
    21541 GTTAGACGTA ATGGTTACGT TGAATACAAT CAAAGTTATG ATAATCTTGC AAATCATAGT
    21601 GTTACAACTA TTGAATTAGT ACCTAAACCA GTATTTGAAA ATGACGGTAT TGATTATATG
    21661 CAGATAGAAG GTGATGGTAT TGAACATCCT ATATTTAGGG TTGGTGATGT CGAATCTAAT
    21721 TAACGGTTTA ATAATATGAA AGAATCAGTA ATTCGTAAAG TATTTTGTGC CTTAAACTGG
    21781 CCTCCGAAAA CTGGTGCTTT TCAGAAGTTA ATTACTTTTG TAGTTGAAGG TTTAGCCACT
    21841 AAGGCTGAAT CTTCAACTGT TCAAGAATTA CAAACAAAAG TAGAAACTCT TGAAGGTACT
    21901 GTTAATACAT TACAAGAAAC TGTTACTACT TTAAGTGGTA AAGTAAGTAC ATTAGAGAGT
    21961 AATTATACTT CTTTGGAAAG TCGTGTGACT GCTCTTGAAA CACCGCAAGG TTAATATTAA
    22021 TCTACAACTA TGGCACAACT TAATCTTCTT GAACGAGCTA CAGAAGCTGT CGTAATGCTT
    22081 AATGGTAATC GTCGGCAGGT TCTTGATATG TGGCTTAATG GTAAAAAAGT TTGGCCAATA
    22141 GATGAACCTG TTGTAGAATT AGCTGTTGAT AAAACTCTTG TTATTCTAAA TAAAGATAAT
    22201 AATTATCATG ATACTATAAC TGTTTTCGCA AGTGATACAG TTGAATGGGA ATTTGGTAAT
    22261 TAGTTTATTA TTATAGTTAA TCAACCAAAA AAAAACAAAT GGCAACTATT CCGAGTTATT
    22321 TATCATGGGT TCCTAAAACT GGTACTGGAA ATGCACAGAT TAAGATTAAT TCTACGACTC
    22381 CTTACAAAGG TCGTTCTAAT CGTACTACTA ACATTTCCGG TAAAATTGTT GGAAAGTCGA
    22441 ATAGTGTTAC TGTAACTGTT GTTGAGACAG CAGCTGCTGA GTACATTGCT CCGGATAGTT
    22501 TGAGTATCAA TGTTGCAAAA GGTGGTGAAA CCATTCATGT AACTGGTAAA TCAAACTCGA
    22561 AAATTCTTAC GTTTACGTGG AAGACTAATT TTGGTATTTC TTCTGTAACC TCTTATAAAG
    22621 TTAATAGTAG TGTAAGTGCT ACTTCTGGAA CTGCTATTAC AGGTGACCCC GGTGCCACTG
    22681 GTGAATATAC CTACAATGTA ACTATTGTAG TTCCTAAGAA TGGAACTATC ACTACTCGAA
    22741 GTGCAACTCT TGAAATCAAG GGTGAAGGTT CGACTGTTGT TAAAACTATT ACTATTACTC
    22801 AGGCTCTTGG TGACAGCTAT TTGTATCTCG ATTCGCAGGG TACAACTACC GCAACTGTTA
    22861 CTATTCCGAG GGATGGTGGT GAGCAGACTC TGAGTGTTCT GTCTAATGAC AAATGGACGT
    22921 TCGAACCTGC TGAATAAATT AATTAATCAT TTATGAGTGC TATCACTAAT AAATGGAATG
    22981 ACGGGAGTGG AGATTCAATT AATATTGAAT CTCCCTCTTT TCAAGGAAAT CAGACTGTTA
    23041 AAATTTCATC ACCTGTTCAA AAGGGTACTT CTAAAAGAAG TATGAAGTTT ATTGGAAAGT
    23101 GTAAAAAAGA TTCCAGTAAA CAAGTTGTTC TTATTGTTGA ACAAGAAGCT TCTGTTTATA
    23161 CATATGATTT AATATTAAGT AGTGATAACA CTAAAATTGC CGCAAAAGGT GGAACTGCAA
    23221 ATATTACAGC TGTACTTAAA ACTTATCGTA ATGGTAATTT AGTTAGTACA GATACTGTTA
    23281 CACCAGTTCT ATCAGGAAGT GCTACTGGAT TTTCTATATC TGGTACTAAG GTTACTGCAA
    23341 GTAATCGAAC TACAACTGTT GGTAGTAGGA GAAGTATTGT TGTAACTGGT AAATATTCAA
    23401 ATACATTTGA TGGTCAAACA GTATCATCAA CTATTACTAT TTATCAAGAA GCCAATGAGG
    23461 CTTCTTATGG TGCTTTAACA GGTGGTTCTA TTTCGGCATC TGATATTCCT GCAAGTGGTG
    23521 GAACTTCTTC AACCAGTGTT ACTAATATGT CACAGACAAT TAGTTATACA TCTGGTTCGA
    23581 CTCGTGCTGG TACAGTTACT TATTCAAAAA CAAGTGAAAT TACAGTTTCT TCTCTTGGAA
    23641 CCACAGTTAA GGCAAGAACT AAGGTTGGAC AAGTTACTGT AACTTATACT GGTGAAGGTA
    23701 GTGTAACTGC CAATAAAACC GTTGATATTT ATCAAGCTGA AAATAAAGTA ACTAATAGTA
    23761 ATTACAATCC TCGAATCACT GCTTATGGAA CTCCTACTGT AAGTATTGGT AGTGGTTTAA
    23821 CAGCAGCTGG TGGTTCTGCG AAGGTAAGTG CTTCCGTTAC TAATACTGAA ACTTATAATG
    23881 CTTTGTATAG TTCGGGTGCT ACTGGCCCGA ATCAAACACG AAGTGTTGGC GGTAGTTTAT
    23941 CAATTTCTAT GACTGTTAAT GGTAATAGTA GATTCAGTTT ATCTGGAAAT ACGATTACTC
    24001 ATAGTAGTAT GGGAACTAAT GAAACTACTG ATACTATTAC TATAAAAGCT GTAAATGACG
    24061 GAGATAGTTC TAAATCAGCT ACGGCTTCTA AGAGTATAAC AAACAGTAAA ACTGTTAAAT
    24121 CTACTTCTGG TGGTATTTAT ACATATGGTG ATGTAATAGC TGGTACAGTA ACAAATGGTA
    24181 TTATTCCTGC AAGTGGTGGT TCTGCTACTG CTACAGCTGG AAATGGTACT CAAAGTTGGA
    24241 ATAAATCTGC TACAATTACT ACTTATGAAT ATACATCTGG TGCTACAAAA GATGTTACTA
    24301 CTGAAGCTGC TTCAAGTGGA ACTGCTAATG TTGTTCCGAA TGTAGCTTCT ATTACTGCTA
    24361 CTGCTTCTTC GAAGGGTACA ACTGTTTCAG CTCAAACTAC TGTTAAAAGT CAAGCTGTTA
    24421 CTTGGTCGGC TAATGGTGAA TCTGCAGGTG CAACAATGTA TATTTATCAA GAAGCTAACT
    24481 CAATAGATTC TTATAATTAC AGTAGTTGGA ATATTGCTAT TTCGGCAAAT CCTACAACTA
    24541 TTGCTGCATC AGGTGGAACT TCTACTATTA CAGCAAGTTG TATGAGAACT AAAACTCCTG
    24601 TTTATACATC AGGTTCTACT GGAACAGCTA CTACTGAATC TGCAACCCCA ATGTTAGCAA
    24661 TTAGTGGTGC TGGATTTACA TTAAGTGGAA CTACTGTTAC AGCTTCAAAG AATAATGTTG
    24721 CAGCTCGAAC TGCTACTGTA ACTGCTTCAT ATTCTGGAGC TACTTCTAAA TCTGTTACTA
    24781 TTACTCAATC GGCTGGGCCT GATGGTATTG GTTATATGCA AATTCAAGGT GATGGTGTTG
    24841 ACCACTATAT TTTCCAAGTT GGTCGTACAC CAAATACTCG TTCTAATGAT GTTCAAACTT
    24901 TATCAGAAGA ACCTGTTGAA GTTGCAACAG AAACTAAATC TGAAAGTTTG TTTGCTAAAA
    24961 TTAAACGTAT TGTTACTAAT CTTAATTAAT TAAAAGTTAT GGCTTTATCT AAATCTGCTT
    25021 TAAAAGCAAA ATTTGTTACT GGTGCTATAC CAACTCAAAC TGATTTTGCC AACCTTATTG
    25081 ATGGTATGTT GAGTATGCCA TTGGGGGGAG GGACTGGTGA TACAACAATA GGTTTCGGAA
    25141 ATGGAGATAG TACCGATAGA CTATATGTTA AATCTCTTAG ATATATTCAT TATTATATTC
    25201 GTAGTTATTT TTTAATTGGT GCTTGGGATG ATGAAATTGG AGGTAATTAT CTTGTAGCAG
    25261 CTATTTGTTT TCAAGATAAT GCTGTTAGCG GTGCCAATTT TGATATAACT TATCATTTAT
    25321 TAGATAAAAC AGAAAGAGCG CATTTTAAAT CTGCAGTTGG CGATATTAAT ACTGCTGATG
    25381 AAACAGATTT AATTCATAAT ATTATAGGTT CTAATTGGAT GTGGTTTAAT ATCACACAAC
    25441 CTTTTAATAG TAATCCGTCA CCTCGAACCA TTGAATCAAC CACTATAACA TATCATATTT
    25501 ATCCTGTAGT GCAAAATGGT ATATGGTATG TTGGTTATGC TTTCGCAATG GATGTTGATA
    25561 TGGGTGGTTC CAATGATTTA TATGTTTATC GTTGTACTGG TAATTCTCAA ACTAGATGGA
    25621 CTGCTACTGA CAGTGTTGTC GTAAATGATT TAGAAAACGC TGGTAAATTT AGTAAAAAAC
    25681 TACTATATTA AACTCTGACT GTTATTAGTA ATAATAGTTA GAGTTTAATC AATATATGTC
    25741 AAACTTTAAC TATTATTACT ATGACTATTG CACAAATTAA AGACTTGTTT CAAACTGGGA
    25801 AAATTCCTAC ATAAGCTGAT TTTGAAAATT TAATAAATAA AATTCCAAAT AGTGATTTAA
    25861 CAGGGGGGAC AGTACATTAA AACTGTATAA TCCGAGTACT CCTTATGTTT GGGGTTATAG
    25921 ATTTGTAGCT CTTGATGATA ATTATACATA TATCTTTTTA GGTGTTTATG ATGCATCTAA
    25981 TGGTATTATA GTTCCTTATA TTATTCTCGA AGTTAATGGT GGTAGACCAT TAGAAGAAAG
    26041 CTAACCTTAA TAGTAATACA TCAGAACCTA ATTTACAAAA TTAATTTATT ATAAATTATG
    26101 ATTAAAATTT ATTGTAAATT CCTACCGTTC AAAGGATATT TATGTATGAC GATATTATGG
    26161 TGGTTAATCA TACGAACTGA ATATAAAGAT AAAATTACTG AAACTGTTGA ACGACATGAA
    26221 ACTGTTCATA GTTATCAGCA AATTACTCTT TTTGCTACAA GTTTTTTGGT TAGTATCATG
    26281 TTAAGTCTTA CTACAAATGT TTCTTGGTGG TGGTTACTTG GTACTGCAAT ATTTCCTTTA
    26341 TTAGCTTATG TTGTTAGTTG GATAGTTGAA ATTATATTAC CTCCTTATAA CCGAGCTTAT
    26401 AAAGATATTT GTTTTGAAGG TGAAGCAAGA AGTTTAGAAT CTGATAAAGA TTTTAGAAAG
    26461 AAATTGTTTC CTTTTAGTTT CTTAAAATAT ATTCCAAATA AGAAATATGG TAGTCGATGA
    26521 AATTGATGAA TGGTAAATGG AACAACTCGT AGGACATTTC GTTGAGTTAT TCAGTACTCA
    26581 TTTCGATTTA TCATTTATGC TTTGTGTGAA TGTTTTAACG TATATTCTCA TTAAAGCAAT
    26641 AGATGATATT AATGGTGATA AATCTGTTGG CACATGGACT AAACGATTGG TTATGCTAAT
    26701 TAGTTGTTTT GCTATTGCCG CAGGATATAT AGCAGGTGGA TATGAAAATA CTACAATTCT
    26761 TATTAATTCT GCTATTCTTG CACCAGTTGC TTGGAGTTGG ATATTCAAAC CGATTCTAAA
    26821 AAAGATTGGT GCTGATTATA AACAAAATCA TTAATTAATT AAAATGATTA CTACTATGGC
    26881 ATGTGGTGGA AAGAAAGGTG GTAAAAAGAC CACTGGTAAG AAAGTGAAGA AATAAATTGT
    26941 TAGTAATATA ACAATTTATA TTGTTAAAGA TTGAATTGAA ATGGTGAGAG GTGTTACTAA
    27001 TGTAGCACCT CTTTTTTATA GTGAATTTAG TGGGAAATCG ACTATTTTAA CGTATATTTG
    27061 TTAGTAGCCC AATATAATAT ACCTATTAAT ATTAATCCTC TTATACGCCT ATCTATGTTC
    27121 GATTATACAG CTATTATAGT AGCTATAATA ACATCCATAA GTACGATTGC TGGTATTTAT
    27181 CTAAAAGAAT GGTTATTTCC TAAACGTAAA GAACAAAAAC TTACTATTGA AAAAAGTAAT
    27241 TGTTATATAA AACTTGATAA GATATGTGCT TCTATTCGAG ATACTATTCA CGCTAATGCT
    27301 GTTTATATTG CTTATTTTCA TAATGGCGGT CATTTTATTA ATGGTGTAGA AATGGATAAA
    27361 TACACTGTTG TTGGTGAAGA TTATGATTGT TGTATAGTAT CTTATAAGAA ATCTTTTAAG
    27421 GATGTTCTTG TTAATAATTT TCCTTATTTA TTTCATAATC TTCTTGTTAG AAATCGTCAT
    27481 TATTGTAATG ATGTTAGTAA ATATAAGTTT CAAGACAGAT GTTATAAAGA TGAACTTGAA
    27541 AGTAGAGGTA TGAAGTCTGC TTATACTTTT CTTATTAAAG ACCCTATTAA AGAAACACCT
    27601 ATTGGTTTTA TTTCTCTTGA ATATAATATC GTAGAAGGAT TTAATCCTGA TGATGAAAAA
    27661 TATATTTGGA AAAAACAAAA TACTATTGCT AATCTTTTGA ATCTAAATAA GTAAGATATG
    27721 GGAACACTTA ATCAATATGC AGCTCGTATT GCAAACATGG TTAATCAACC TAATAATCAC
    27781 GAACTTAAAG AACGTGTTAA GGATATGATT AAAACGATGT TTGCAAATCG TATTCGACAA
    27841 AGTGTTGAGA AAAATGGAAT AGATGATATT CTTAAACTTA CCTTTATTGC TCCTGTTGAA
    27901 GAGTTGAAAT ATAGTGATAT TCTTCCTACT GAATATCGAG TTGCTAATAA AATTAGATTG
    27961 TTAGGAACAA AGTACAAAGT TCCTACACCC GTGCGCATAC AAAGTGATGC GCCTTTTGCG
    28021 TTTGTAGGTG ATACTGTTGG TAATGGATAT ATGTATGAAA GTTCTATTAC ATCTCTTAAA
    28081 CTACGTCAAA GTGGGCGTCC AACCTGCTCT CCCACCGGGT ATCCACGAGC TTATATTATA
    28141 TTAAACGGTC ATATAATTAT TGCTGAAAAA GTTGGTACAA AAGATATTGA TGATAGACGA
    28201 CCAATTAATG AAGTAATGAT TACAGGTATA TTTGAAAATC CTGATGAAGT TCTTTCGTTC
    28261 TTTAAGAATG AAGATGGTCA AGATATTGAA TTACCTTTAC CCAATGATAT GCTTGAAAGT
    28321 ATAATTCAAG AAATACTTAA AACTGAATTT GGTATTTATC CTCAAGATTT GGATATTAAA
    28381 ACAAATAATA ATAATCCTAC TATTGCTCAA CGTGGTAATG GTCAAGATTA ACCTCATGTT
    28441 TCTATCATTA TGGTTGATAA CGAATATTAT TGGAGAGATT TCGTTAAAGA AGTTCAAATA
    28501 CAACTTAATT CTTTAATTAA ACAATTACAT CTTGCTTATG AACGACGCAA CGATTGTATT
    28561 TATAATATCA AAGATAATCT TGCTAAATAT CAAAAAGCCG GTGTTGATGT TTCAGTAGTA
    28621 TTCGATATTG ATAATCGTAG TAAGATTTAT TTTAATAAAA AACAAGATGC TCTACTTGGT
    28681 ACTAAACTAA TGAGTTATAT TCGTAGTTAT AATTACTTAG TTTATGAACG TCTTGATAAA
    28741 CTTGATGATG ATATAGAAAC TCTTGCTGCT CTTAAAGAAT TACCTTCTGA AATGTATACT
    28801 TATATGCAAG ATGAAGTTAA TAATGAGATA GCTAATTTAC TATGTAAAGG TAATAATTAT
    28861 TCTTTTGGTA GTTCCGTAGG TTACGTTTAT GTTTACTATA AAAAGACAAT GCCCGGTGAT
    28921 GTATGTAGTG TTGTCGATTG GGGTGCTACA AAAGACTTAA AAAAGAAATT ATTAGAACAA
    28981 GGTATTAATA TACGAACTGC TGATAATCCA AATGGTATTC CTTATTTCAT ATATTATGAT
    29041 TATGACTGGT GTATAAAAGC TGTATATCAT AAAGTCAAAG GTCGAATACC ACAAAGTGTC
    29101 TATTATAAAT TCAAATTTGG TCACACGAGT AGTGCTTATG AAAATGGTGA AAAAACTATT
    29161 GACAGAACAC CTTTTGCAAT GAAAGGTAAA ACTGTTGATG AAATTGCAAC TAATCGAAGA
    29221 CTTAATTGTT TCAATAAAAT TCTTGCAATT TGTTTTAATC ATCCGGACGA AGCTATTAAA
    29281 CTATATCGAA ATAATCTTCC TAAACAAAAT AATGCTTTAT GATTGATAAT AATATATTCA
    29341 TTAGTAGTGC TACATTAATT CCAGATATGT ATAACGATTA TAATATACAA AGTGATGATT
    29401 TTGTAAGTCG TTTTCCTATT TGGGTTGCAA ATGCTTTGGA AGAACTTAAA TTCATTCAAG
    29461 CTTATGTTAA TGTAGAAAAA GATATTGAAT TTGATGACCA CCGTTGTCAA TTACCGTGGG
    29521 ATTTTCGTGG TGTAATTGAT GTCATTATAA ATAATAAAAA AGCTGTTCTT AAAAATTCAG
    29581 CTGAATTTAA CAAAGATACT ATTATTGAAA AAGTAACAAC TGTTCCGACA TATACTCCTT
    29641 ATCCCGGTAT TCCAAATGCT GATATAACAA GTTCCGGTGA TAAAAACGAT AGTTTTAATC
    29701 ATGCTCCTGT TGATAAAGAA CAACCTTATT ATTACATTAG TAATAACTGG ATTCATACTA
    29761 ACGTTGATTA CGGAACTATT CATTTAAGAT ATAGAGCTTT ACCTGTTGTT TATGATAGTA
    29821 TTATAAATAT GGATGTTCCT CTTATTTATA ATAACGGCCC TCTTAAAAAA TATCTTAAAC
    29881 TTTATGTTCT TAAACAAATG TTATTAAGAG GCTATAAACA TCCGGTTGTA AGTCTTACAG
    29941 CAAACAATCC TTATACAAAT CCTGCGATAG AACTCGATAG AATGAGAATA CAAGTTCGAG
    30001 TTTCTTGTAA CAAATTTAGT AATGACCGTC GAGAGAATAT TGCTACTATT CTTCGTACAT
    30061 TAGAATAATA GAAATTATGA AAGTTTTAGG TCTTGATTTA GATAATTCAC CTCATATTGC
    30121 ACAAGATAAA TCTTTGCGAT ATGCTAAAAA TATAACTATT GATAACAAAG GTCAAAGTTA
    30181 TTTTAATGAA AGAGGATTTG ATTTCATAGG TGAATTAGAT GATATTCTTG AAAATCATCC
    30241 GACAAATCGA TATATCATTC CTTATATTTA TAGTGATGCC GATAATCACA AATATAATAT
    30301 TATAGGTACA ATTCCAACTA ATGTTGGTGT TGTACTTTTT TGCGTTGTAG AACACTGGAA
    30361 TAATGCAGAT AAATCTGATT TACAAACTAA CGACGCTATT ATATATCTCA ATCTTGATGA
    30421 TAATAACCCA ACTGTAAAAC GTTGTTTGTA TAGTACATCG GGTGCATTTG GATTCAGTAT
    30481 TGATAGACCA ATTCATGGAG ATTATATATA TAATTATAAA GAAAATTTAA TTGTTACATT
    30541 TACTGAGGGA ACTGATGAAT CAGCAAATGA AACAAGAATT ATTAATCTAA CTGACCCGTT
    30601 TTATGATGGT AACAATGGAG ATGATACTGC GATAGGATAT GACATTACTG TTGATGAAGT
    30661 TGATTCATTT AATCTTATTC CAAATGTTAC TTATCCTGAA CTTCAATTAG AAGTTAAAGA
    30721 CGGTGGTAAT CTTAAAACTG GTGCTTATCA AATAGCAATT AAATATCGTC TTGATGATGG
    30781 TACTTATACA AACTATTCTC CTTTGAGTAC ATCACTTATT GTTTGTGGTA ATTACGAAGA
    30841 AGATTATGCA TTAGGTATCG AAATCAATAA AAATATTACT ATTAGTTTTA GAAATAGTGG
    30901 TATTAAATAT AAACATTGCC GGTTTGCTAT TGTTTATATT ACTGACGAAG CTCAATTATC
    30961 ATATGAAACT GATGACATTT CAATTAGTGG TGTAAGTACT ACTCATATTG TAAGTGATGT
    31021 TTCATATTTA TCTACTATAA GTCTTGATGA TATTTTTATT AAAAATATAT CATATATTCG
    31081 AGATAACACT CTTGTTAATT TCAATAATAG ACTTATTCGA GGTAATGTAA AGACTCTTGA
    31141 TTATAGCAAA CTCGATAGTG AACTTAAAGA ATTTACAGAG AACAATCTTG ATGTTCAATT
    31201 AAGTTGGAAT CCGAGTTCTT CTTATATTAA TAGTACTCGA CGTTATTTTA AGAGTGGTGA
    31261 AGTTTATGTT CTTTATGCTG GATATTATGA TTATAAAGGT GACCTTGTAA ATATACATCA
    31321 TATTCCTTGG AAAGCTAACA ATTATGATGT TGAAGCTTAT CCCGTAGGTT CTACTAATCA
    31381 AAATGCTCAT AAAATTCCTT ATAAATCTGA AAATATTAGT GAGATTATAA GTCCGACTTG
    31441 GAAGAGTTTA CCCGGTATTG ATGATGCTGA ACAAGTAGAT GAAATTGCTA AAACTGGTGT
    31501 TGGCAGTGAA AATCCTACAA TAGCTCGTAA TCGTTATTTT AGTTTATACG GAGTTTCGAC
    31561 TGGACACGCA ACAGTTAAAA CGAAAGGTCG TTCTTTAACA AAAGGTAAAC TGAAATTACC
    31621 AAGTCTTCCA CTACCTTATA CAACTGAAGA TTCTGAAGGT GGAGTTAATC CTTCTGATTA
    31681 TCAAGTTGTA GTATTGGAGA TAACAAGTGA GAGTACATCG AGCCAGTTAA TTGGTGTTAA
    31741 ATGTAGTCCT ACATTTGGTG GAAATAATGT GATACCTGCT GGTATAAATT TAACTACAAA
    31801 AGTTTATGAT GCTACATCGG TAGTTAAACA GATTGATTCA GAAGAATCTG AAGTTGAAAC
    31861 TGGGTATTAT GAAGTTTTTG AATCTAATCT TTTAGCATCT GATAGTAAAT CTACATTTAT
    31921 TGGTAGTACT ATTAATACAA AAACTAATTT CGTAATTAAT CTTGATGCAA AAGAAACTAA
    31981 ATATATTTTA ATTGAAGCTC GATTAAGTGA CAAAGTTTAT GGTTCAACTG CTCCAACATT
    32041 TAATTGGTTA ACTCAATTAT ATTCTACTTC TTCTGAATGG AATCCTACTT ATACATTAAG
    32101 TCCTAATATC AATATTAAAG CTAATCTTGC TGGTAAAACA GACTTAATGA ATAAATATAT
    32161 TAGTTCGATA GTTTATTTCT TTGTTGAACA TAATATTAAT AACTCTCGAA TTGTTACACA
    32221 AGGTTTCGCA ATGCGAGATA CTGAAACTAA CAATTTCGGT AAGAATCAAA CTTATAAAAA
    32281 TCCTTTTGGT GGAGATAATG CAAGATTTTA TACATTTGAA TATCTCTATA ATAAGATAAA
    32341 TAGTATTCGA GGTAAACTTA AACCTCTATA CTTTGAAACT GATGTTCTTA AATTTGTTAA
    32401 AAATGAAAAA CTTGATGATG ATATAAAAGT ATTTCCAGCT AAATGGAAAG GTGAAGATTT
    32461 TAATGGATTT GATACAAATC CTAATGAATC TGGAACTCGA TTCTTAGATG CTGATATTAA
    32521 TAGTCTTACT ATTGATACTT CTCGTGCAAC TAAAGATGTT TCACTTGAAT ATATCAATGC
    32581 TAATATTAGT TCTCAAAACA ATATTGCTGG CGATAGTTAT TATCGTATTG AAAAAGGTTT
    32641 TGATGGATTT AATAAAGGTA CAGATAATGA AGAATGGGCA AGAGGATATA TTGCCGATTT
    32701 AATTAATAAT TCTGAAACAC TTTATTCTGA TGTTAATAAT CAGAAACTTC AAATTGCATC
    32761 TAATGTAATT AACATTAAAG GTTCTTCTGA AATAATAACT TCTTTAGTTG GTGATACATT
    32821 TATTGGATAT ATAACACTTC GAGCTACTGC TCCATCATCT GATTATCGTT ATGGTGATGC
    32881 TCAAGCAAAA GAATTAGATA GTAATGCTAC TGTTTATCGT TGGATATTTA CTATTCCTCT
    32941 TGAAAGTAAA TTCAATATTC TTGCTCGATA CAGTATTAAT AATGTAGATA AATCTTTTAA
    33001 ATATCATGGT AAACGTGGTA ATGAATTACG TGAATTTTAT CAATTAAGTT ATCAAGTTGA
    33061 TAATTTCATA AATAGTAGTG TTGGTAAAGG TTATTCTCCT GTTTATAATG AGAATGGTAT
    33121 TGAAACATTT ATTTATTTTG AAGAAATTCC CGGAACTCAA GACCATCCTT ATCGTATAAT
    33181 TCGTAGTCAA TTACAGAATG CTGAAAATGC TAATCTTAAT TGGCGATTAT TTAGAAGTGA
    33241 TGATTATAAA GATATGCCTT TTAATCGAGG TGAAATTATT GCATTGAAAA CTGACAATAA
    33301 AAATCTTTAT ATTCAACAGA CTTATGGTCT GCATTTATTA CAACTTCGTG ATACACTTTC
    33361 TAATACGGAT GAAGGTACTT CGTATTTAGG TACAGCTGAT ATATTTAATA TGGAACCTCA
    33421 AGAGGTTACA TATAGTCCCA GTGGTTATAT AGGTTGTCAA AGTTATTTTG ATACTCACGT
    33481 TAATGTTATT GGTTATTTTG TTATTGATGC AGTTCATAGA CGTATCTTCA ATATCAATGG
    33541 AGATAAAGTA AGTAATATGA CTGCTCTTAA TGTTCTTAAA TGGTTTGACG GTAATCTTGC
    33601 AAAAGATGTA ATTAATCCGT TTAAGAATAA TGGTAGAATT TGGGCATTTA ATGAAGATAC
    33661 TAATATCTTA TATTTAGTCC AAAATGTTAA TAACAGACAG TTCACAATTA GTTTTAGTCC
    33721 TATTGCTAAT GCTTGGATTT CATTTCATGA CTATAATCCT ATTGTAGGTA TTACCAATCG
    33781 AAATGGATTA TTCTGGTTTG ATAAACATGG CATTTATGCA ATATCTAAAA ATAATTATGG
    33841 TCGATTCTTA AAAGATAATA ATAATAATCA ACTTGTTAAA GAATCATATA TTAAATTTAT
    33901 TCTTAACGAC AATAGTAGTT ATAATAAGTT ATTAAATAAT ATTGCTTGGA AAGACAGAGT
    33961 TGATATTGTT AATAATCTGT TACCTACTAT TAATGAATTT GAGAAAACTA TTAATGCTAT
    34021 ATTGGTTCAT AATGATGACC AATGTACTGG TTATAAACTT GTTAAATTTA ATGATATTTG
    34081 GTATAATGGT ACAACTGGTG TTAATAAAGT AAATCTTTGG AGATTTAATA ATGTTAATGA
    34141 TATACACAAA CAAATACCTT TTATGATTAC TGATTTAGTT GTAGATGAAT CTGCATTAAA
    34201 ACGTAAAGCT AAATGGTATG ATGTTAATAA GTTCATTTGT CAATATGTTT ATTGTATAAT
    34261 GAAGTTTAAT AATAGTGATA ATAACAGACT TTGGGAACTT ATTGATGTTA ATCCTGAATG
    34321 GATTCTTGAT AATCGTAATA ATCAAAGATA ATTTGTAACA ACTTGTGCGG CTCGGCCTTC
    34381 GGCCTCGCTC CCCGGTGGGG CAGGAGGTTG CACGCCCACT TGTCGTGTTA CTTAAACTTT
    34441 TAATGGTATG TCTAATCGTA AAGTTAATCC TGATAGTCTT CGTCAAGTTA CTCGTTACAT
    34501 TAATGAGTAT TCTCAACATA TTTGGGATAA CGAATTGACT GGTGATAAAG AATTTGTTCG
    34561 TGTTAAAGAA AATAATAAAC TTAAAACTGT TCGTTCACGT TCAAAAGATA GTAAATATTA
    34621 TTATCCTTAT CCCTCGTATG AAGGTGGTGC TAAAACTATT GGCCCCGGTT TTAAATTAAA
    34681 TGATACTTCT GATTTTACTA AATCTGTTAA AGCAAAAGGT AAAGCAACAA GAAAACAAAT
    34741 TGATGCTGAA TTAAATCGTC GTATGGCGAA AGCATACAAT GATGTTCGTG ATATTTATTC
    34801 TGAGAAATAT GGTATTGATG ATTTCAATAC TTTACCTCAA CCTATTGTTA ATCTTATGTC
    34861 TAATCTTGCA TATCGAGTAG GTCGAACTGG TTTTAGACAA TATAAGAAAT TATTAAAAGG
    34921 TGCTAATGAA CGTAATACAG ATAGTATTAT TAAAGAATAT ACTACTGGTA ATAAAAGAAG
    34981 AGATAAATCT GAATTAGAAA TATTTAAAAC TAATAGTTCT AATGATTATG ATATGATTAG
    35041 AAATAAATTA TTTTCTAATT TTAATACTGA TGATAATCCT GATAATTATG TTGAAGATAT
    35101 GAGTAAAACT AATCGTAAAA AATATAATTT CGGTGGTATT CGTTCTACAC ATGATGCTAC
    35161 TGCTGATTAT TTAGGAATGG CTCGTAATTC CGGTAATAGT TTTTTCGGTA ATGCTATGAT
    35221 TGATTTATTA TATCATGGCG GAAAGAATGA TGATACTGGA ATCCCAATTA AGAACTATGT
    35281 AGATAAGTTG ATTGCTAATG ATAAACTTAT CTATGCAAAT ATGCAGAACA AAATCAATAA
    35341 TGAAATTTTA ACTTCTCGTG GTATTACTGC TAAATTCGGT GGACTTGTTG GAACTCCTCG
    35401 TAGGAAATTC TATTGGGGTG GAACGAGTAT TAATGACCCC GGTAGTGTTC AATGGGGTAC
    35461 ACGAGTTCAA GCCAGTGATA TTGATGAATC TAAATATAGT GCTGATGGCG AAGGTATCGT
    35521 AGGTGGTAGC GCTTTAAGTG GAGCTGGAAC TGGATTAGGA ATTGGAGCTG CTGTTGGTGG
    35581 AACCGCGGCG CTTGCTATTG GTGCAGCTGC TGGTTCTTGG CTTGGCCCTA TCGGTGCTGG
    35641 TATCGGCGCA TTAATTGGTG GTATCGTTGG TCTGTTTACT GGGCGTAAGA AAAAGCGTCG
    35701 AGAAGAACGT CGTCGTCAAG AACTTTTAGC TGAACAAGCT GAAATGGAAC GTCAACAGAC
    35761 TTTAGGTAAT ATGCAAGATA AAGTTGAAAA TGATGTTGCA ACTATTCGAC AAAGTAATCT
    35821 TGGTAATTAC TCAGAAGGTA CAGGATTTTA TGCTAAATTA GGTGGAATGA TTGGTCGTAG
    35881 AAAATTAAAC ACCGGCGGCC AAGTAGTTCC TAATTCATCT AATAGTGTTG TTGCTTATGG
    35941 TCAAACGCAT GAACAATATA ATCCTGCTAC TGGTGAAACT GGAATTATAT ATGGAGATTC
    36001 GGAAATTGAA GGCGGCGGCG CTAAAAATGG TCGAATGTAT GCTGGTGAAG TTATTCGTGA
    36061 AACTCCTGAA GGTGGTCAAG TATTCAGTGA TACGATTAAA GTTCCCGGAA CAAATCGTAC
    36121 TTTCGCTGAT TACGCAAAGA AACTTACTGA TATGAAAGGT AAAAAAGAAG CTCAAGTTAT
    36181 TCAACTTGCT GATGGAGTTA CATTATCTTT GTCTGCATTA GATAAGAGTA AAACTAACAA
    36241 ATTACAAACT GGAACAAATA TTCGTAATAT TGAAAAATTA GTTTATAGAA TGAATAAAGC
    36301 TCGTGGTGAA TCTGAAGCTA TTGATGCTAA AACAGAAGAT TTATTTGAAG CTCAAGAACT
    36361 TTATGCTACT GCTTTAGGAC TTCGTAATGA TGCTCCGGTT ATGCGTTGTG GTGGAATGGT
    36421 AAGAAAGAAA AGACCTTTTG GTGGATATAC TTCACCTTAT AGTCTTACAG GAGTTTCAGC
    36481 TCCTAAACTT ACTACTTTAC CGCCGATTCA AACTACTGCA AGTGCTGGCG GTGGTTCTGC
    36541 ATTTAAGTTC GGATTTAATG AATTTGGACT TGGTATGAAT CTTGCAAGTT CACTGTTTGG
    36601 AATTGTAGGT AACGCTCTTA ATACTCGTGC TAATCGAAAG GCTATTGAAT TTGAATCTAC
    36661 ACTTCATGTT CCGAAAGGTA ATAAAGTAGA TGCTGTTCAA TATAGTACAG ATTATGATAT
    36721 TAGTGAGGAA TTACAAGAAC TTGGTACACA AGAACGTAGA GCTGCTCGAT ATATTACTGA
    36781 TAACACAAGT AATGTTCAAA CAGCTCGAAA TAGTGTAGCA AATCTTGCAA TTAATGCTCA
    36841 ACTTGCTCGA AATAAACTGT ATGGAGCTAA GAAAGATTAT CAACGTCAAA GATATGATTT
    36901 GAATAGGCAA GAACGAGTTA ATGCTCGAAA TGCTAATAGT CAAATTATGT ATCAAGACGC
    36961 TATTAATGAA TATAATAAAG CTGTCGGCTT AAATCAACAG TTAATGGCAG TCAGAACGCA
    37021 AGGATTACAA GGAATGTTAC AAGGAGTTGA AAGTCTTGCC GGAGCAGTTA ATAATTACGC
    37081 AAGTGCCCGC TTATATGAAA AGTTATGGCC TCGTGGAGTA ACTAATCACA TGAGAAATGG
    37141 TTTTGCTTGC GGTGGTCTTG CAAGACGTAA AAGAGCTTAA TGTAGTGCGT GATATATCGG
    37201 ATTATTCTTT TATAGGATAG TCCGATATTC ACGATTTTTT GTATATTTGT AATGATACAA
    37261 ATAGTGGTAC AAACACGCGC GACAAGTGGG CGTGCAACCT CCTGCCCCAC CGGGGAGCGG
    37321 AGCCGCTGGG CGAAGCCCAG CAGGCGGAGC CATACGAGTT ACAACTAATT TACAAACTAA
    37381 TCATTATAAA ATTATGGCAG AAATTGCAAT AGGTCGATAC GATACTAATA CATTAAAAAC
    37441 TCCACAATTA CAAGATTATG GAAGTGTATA TGCTGCTGTT GGAAATGCTT TGAATCAAAA
    37501 GTATTACCAA AATCGTGAAG CTTATATTAA TAGAATTGCT AATCCTTTAA GTCAAATTAA
    37561 GGCAACTTCT CGTGGACAAA AAGTTCTTGA TTCTGAAAGA GCTAAGATTG TTGAAGGTGC
    37621 TAATGAATTT AAAGAACAAG ATAATTGGTT TGCAGCAGAT GATTATATTT ATAAGCAAAC
    37681 TGAGAATATT CTGACCAATG AAGGTCTTAA AGCTGTTCAA GCTGATTATG CTTTGGAACA
    37741 GCAGTATATG GAAGATTTGA AAAAGAGTGA TTGGGATACT CAAAATCAAA ATGCTTTTCT
    37801 GCTTCGTAGT CGTTTACAAT CTTCTGATAT TATTTATGAT GCAGAAACTA ATACTGTTGT
    37861 AAGCGGTGGT TTTAACGGAG TTCAAATAGG TAAAAAGTTT GATGTAAATA AATATCAAAA
    37921 AGACGTATTT GATATTCTTT CAAAAGCTAA AGCTGATAAA GTATCATTTG AAAATCTTGT
    37981 TACTAATCCT GATATGATAC GTCAGTATGG ATTAGATGTT GCAACAGGTT TTGATGGTGA
    38041 AAAGTTAGCA AGTCACTTTG TTAAAACTGG TAGTGAAAGA GAAGGTATCA CAGAACAAGA
    38101 GATTATGAGT TATGCTATGT CATTACTCAA ATCTAATCCT GATTATACTA ATTATCTTAC
    38161 TACTATTTGG CAGAATCAAG ATGCTCTTAC TCGATTTGTA AAAGATGATA GTTCTGCTGG
    38221 TGGACATTTA AGAGATTACG AATTAGGAGA TTATGCTCCT TTATTTGCTG GTAATCCTAC
    38281 AATGTTTGCT CTTAATGGTT TAGGTATTAA CATAAATGAA CTTGGTGCTC CTACAAAAGA
    38341 CGGTAAGTTT ACTGTTAATT CTAAATTACC TGCTGAAGTT AAAACTTTGT TAGATACTGT
    38401 TAATAAAGAA TATGGAGTTA ATGTTCTCGA TATATTACAG AATAAAGCTC AAGTTCCACC
    38461 TGAACTTATT CAAGCTGGTT TACAGAATTA TGTAGATAAA ATGTTTGAAA GTTACGCTAA
    38521 AGGTGTACTT GGTGCTACTG ATGATATTGA GAATCTTGAT AGAACCGCTT TTACACAAAG
    38581 TGTTTTATCT GGTCAATTTA TTAACAATAA TATTCAAAGT TTAGCTGGTG CTGCCGCAGG
    38641 TTTATATTCT TATCAAGATA TTAAAACTAC GATTGATTTA ATTGCTAATC CCGGTTATAC
    38701 AGCTTATGTT AAAGCCCGTG CAAAAGGTAA GCAAAAAGAA CTTGAAACTC TTCAACAATA
    38761 TGCTCCGTAT CTTGATACAT TAAGTGGTTT TGAAGTTACT GGTGATAGTG TTGCAGAAAA
    38821 CATTAATCGT CGTAATGAAA TTACTGACCA AATGACTAAA CTTTCAAATT CTATGAATCA
    38881 GATATTTACA TCTGATGAAC TTGGAATTTT AGGTCTTAAT CCGGGAGATG GTAATATTGT
    38941 TAAAACACTT AATATTTCTA CTGCTGAAAG ATTAGTTGAT TCAGCAGGTC TTGACGAAGA
    39001 AACAGCAGCC AATCTTAAAG GTAAACTCTT ACAAGTTCAA ACTGCTCAAC GTAATTATAA
    39061 TAATCTTCAA GCTAAACTTC GTTCTGACGA AATTCAACTT AATTCTGTAT TTGATACTTG
    39121 GAATAAACAT CGAGATAAGA TTGAAGGTGG TATAGGTTGG TATCGAGTTA ATAACGAAGA
    39181 AGCTAAAATT ATTCTTGATA ACAGACTTGA TAGTTATGAT AAATATGTTG ATTATATAAA
    39241 TCGAAATTAT AAAGAACTTT ATAATCCTGA AACATATAGT AGTACTTGGG TACGAAAAGA
    39301 TGGTGTAACA ACTGGAGCTA AATATCTCGG TGATATGCTG ACAAAAGAAG AGTTTGAATC
    39361 TACTTTGTCT AATGCAGCAG ATAATGTTTC AAATCGTTAT CGTAAAGCTA TTGCCGACGC
    39421 ACCTCTTGAA TTTACAGCAA CTCGTGAGAT TATTGCTAAT CCTTCAAGAT TTCAACAAAA
    39481 TTACATGGCA GCTGCTATGG TAAATTGGAA AAAAGGTGCT GGTAATATTA GTGTTGTTCA
    39541 AACTCCGTCT GGAGAAGGTA CTGGTCTTAC CGGAATGCAA TTAGCTAAGT ATATGAATTT
    39601 TGATGCGTTT CCTACTTCGA CTACTACTAA TTCAAAAGGT ACAAGTATAA CTCGTCAAAG
    39661 TAATGCTACT AAAAATTCTA AACCTCTTTC GGGTAAAGAA CTTGGTCTTG ATTATGATAT
    39721 TTATAAGACT GAAGTTAGTC CGATTGCTAA TGGAATTGCA GCTCGTGAAG GCCGTAATGA
    39781 ATATGCAATT ACTCTTTTCG ATGAAACCGG TGCTGCTCGT GGTAATATTA TTTTTTCCGA
    39841 ACAAGTAAAC CCTTCTACTA TTGCTCGTCA AATTCTTGAC AATTATCGTA ATATTAAACC
    39901 TTATGCTAAA ATTGGTGGTG AAGGTTTACA ACGTAGTGCT GGAATGATTG AATCTCAATA
    39961 CGCTTCGGGA TTTATTGATT TCAATACTAC TGGTGCTAAT AATAGTCCTG CTGTTGCAAA
    40021 TATAGCAGAA CTTCAAAGAA CTGTTGATGA TTTAGGTAAA GTTGAATATG ATTTAAATAT
    40081 TCACGAACCT TTCTATAATA GTATTGACGG TAATAGTCGT AAGGTTGAGA TTGGTAGAAC
    40141 AACACAAGGT TATTATATAA AAGATATTAG TGGATTGAAA TATCCTGATG GTTCTGTTCA
    40201 TTATGGAGAG TTTGGATATA ACATAATTCC TAATAGTCTT TATACAATTA AAGGCATGAC
    40261 TCCTAATAAT ATTGAATATT ATGAAAGTAT AAATGAAGCA TTAAAGCCTA TCACAGAATA
    40321 TATTTTAACT CAGTATGGAA TTATTCTTGA TATGCAAGAA GCCGCTGAAG CTATTCAAAT
    40381 AAATAAAATA AACAATGCTA ATATAGGATA TTAAACTATG CCAAATTTAA CAGATATTAA
    40441 GATTCCTATT ACAGGTTCAA AAGCTCTTAC TCCTTCTGAA ACACAAATTC AGGGAGTAGG
    40501 AGCTACTCCT ATTTTACCGT ATAGTATGCC GGAGCCTGAA CGTGCTCATG GTGCAAAATT
    40561 ATCAGCAATT AGAAAATTTA ATATTTCTGA ATACGAAGAT ATATTAGGTA AAGGTCAAGT
    40621 AAATCCTAAT CTTGATTTAA GTGTTCTTAA TGAAAATAGA GCACAAAATC AAAGTGGTTG
    40681 GTATTTAACT AAAAATGCTA TTGGTCAATT AGGAACTACT ATTCTCGGTG GTACTATTAC
    40741 TGGTATCGGT AGTATTCTTA ATTTCTTTCC TACTACATAT CGTGCTATTA GTCAAATATG
    40801 GGATGATAAT GCCAAATATA AATGGGATAA AGCTATCAAC GAAGGTCTTG GTTCTGAATG
    40861 GCAAAGAATA GGTAAAGATA TTGAGAATTG GGGTCGTAAA GCAATGCCTA TTTATCAAAC
    40921 AGAACAAGCT CAAAAAGGTG GTTTTGCTGG TGGTATGAGT GATGCTACTT GGTGGGCAAG
    40981 TATGTTTCCT ACCGTAGGTT CTGCGGCCGC ATCTATGCTT CCTGTTATTG GACAAATGCG
    41041 AGCTTTACAA GCTGTTGGTA AATTAGGAAC AAAGATTAAC GGTGTTGGTC GTTTAGGTTC
    41101 TACATTGAAT AAAGCAGGTC GTGCATTACA AAGTCCTTAT ACTCAACAGA TAATTGGTAC
    41161 TTTATACGGA GCACATCTCG ATAGTATGGA AGAAATTGTT CGTGGTTATG ATGAACAATA
    41221 TCAATATGCT CTCGATTTAG GTTTCAGTAA AGATGATGCT CGTAAGTTTG CATCTATTTA
    41281 TGCTTCTGAA AGTTACAATG ATGCTTGGGC TTATGGAGTA TTATTTAATG CTATTGAACT
    41341 CAATAGTATG CTTCGTGGTA TTAAAGAAGC TCCAGTTAAT AGTATTTCTA TTGAAAAAGG
    41401 TTTAAGAAGT AATATAAAAG GTCTTGCACA ACAAGGTAAG ACTTTTGTTT TAGATAGTGA
    41461 AGCATCTAAA CTTAATCGTA AACTTATTCC GAGTATTGGA CTTCGTAAAA CAAAAGATTT
    41521 CTTCTCTGTT GCTTTATCTG AAGGTCTTGA AGAGATGCGA GTTGATATGG CACTTAATGA
    41581 AGGTGTCATT GCTGCAAAAA AAGAACTTGG AATTGAAGAT GAAACTGCTG CTTTAACTCC
    41641 GTTAGCTCGT ATGGGAAGAC TTGTTGAACA AGCTTCTTCA TGGGACAGTT TTATATGGGG
    41701 TGCTATTGGT GGTGGTGTAA TGTCTGCTGG ACGTAGTGGT GTTACACGAA TACTTAATGG
    41761 TAAAGCTCAA CAAGAAGCTG AAAATAAACG AGCTACTAAC ATTATAAATG GTATTCAAGA
    41821 TACTGCCGCA GCTATTGCTG ATTTTGACGG TGATATGAAT ATTAAAGTAA CTGAAACACC
    41881 AGTTTTAGAT GAAGCTGGTA ATCAAGTTAT GAATAGTGAT GGTACTCCAA AAGTTAACAG
    41941 AACTATTACT GACCCTGCTT CAAATTTACT TGTTGGTATT ATGGGTAGAA TTGGTTCTGC
    42001 TAATGGATTC AATTATGCTG TTGAATATTT TGATGAATTA AGTAAATTAT CAGATGCTCA
    42061 ACTTGAAGAA GTTTACGGTG CTAATAAACG ACCTGTCGTA GATGCTCTTC GTAGAGAATT
    42121 TACTATTATG CGAGATATTC ATGCTCGTAA TATGGGTTTG AGTTGGGGTA ATCCTTTCGA
    42181 CAATGTTCTT AAAGTTCAGG CATCAACTGA TGATTATTTA CTTGACTATT ATCGTCGTCA
    42241 ATTAGCTATT GTTGATACTG ATATTCAAAC TTTCGATATT GAAGCGTCTA ATCTTCGTAA
    42301 GCAACGAGAT GAAGCCCTTA AAGCTATTGA TAGTAAACTC CATAGCTTAA ATGTAGAAAA
    42361 GACTGTTCTT GAACAAGAAC GTGAAGAACT GCAAAAAGTT ATTGAAGATT ATAAAACTCA
    42421 ACTTGAAGAT AAAACTCGTA ATAAAGCAAT TAGTACACTT AAAGGTAAAC GCACTCGATT
    42481 AGTAAATAAG ATTAAAACTA TTGAAGATAC AATCAATGGT TTGCAATCTC AAATTGATGA
    42541 ATTAAATACT TATATTGCTA ATCAAGGTGC TATTAGTACA AAACAACCTA ATCGTAAATC
    42601 TCGTAAACCT TATCTTCTTG AAATTAAAAA TAGTAAGAAA TCTATTTTAA GTCTTCAACA
    42661 ACAAATTGCA AATGCTCGTC AAGCTATTGC AGAATTAGAA GTTGGTAAAC TTCAATATGA
    42721 ACAAGAACTT GCTATTCATA ACGGAGAGAT TGCTGATACT CGTAGGAAGA TTGAATTATT
    42781 TGAAAATGAT TTAGCTGATT ACGATACAAG ACTTAATAGA ATTAATAGTG ATATTACAGA
    42841 ACAGAGTGAA CGTGAAAATA ACAATGTAGC TGAATATAAT GAAGCTGCAA AACGTTTGCG
    42901 TGAAACTCGC AATAACAATA ATCAAACATA TAAATCTCTT GAAGAAGCTC GAACTCAACT
    42961 GAGTATGGCT GTAATGGCTC TCGAAGAAAA TGTTAATAAT CGAGATGAGA TTATGGCTGA
    43021 ACGAAGTAAA TTACTTAAAG AGGTTTATGA TAAACAAGAA GAAATTGAAA AAGCTAAAGA
    43081 TAAAGTAGAG GAAACTACTG AAACTACTAA TCAAGAAGCA AGTCAAGAAC CCGAAAATGT
    43141 TACTACCGAG GTATTGACAG ACAGTAACGG GATTTCGTAC TCTCTCGATG ACAGCGAGGC
    43201 CCCAAATACC GTCGATATTA AAAATAAGGT ATATTCGGTA GGCTCAAAAT TTAATGTCGC
    43261 AGAATCGCCC AAAACCGTGC AAAGAATCGA GGTTGTAACC GACGACGAAA CCGATTTTAG
    43321 TGCTGTAATG GTTACTATAA AAGATGATGC GACTGGTAAA GAAGATACAT ATTCTGCAAA
    43381 AGAACTTGCA GGTATGGATA TTACTGAAAT TCGAAGTAAA GTTCAAACTA AATTTGATGC
    43441 TATTTATAAA ACACTTTATA GTATTCAAGA TAAACTTTCA GCAGATAAAT TTGAGAATCA
    43501 TTATTTAGAT ACTATTATAA ATTTGTATAA AGAATTATCT GATTCTAATA GTGATACTTA
    43561 TAAAGCATTA TTATCTCCTA TTGATAATAC TGAACTTAAT ACGTTACGAA CTACTATTAT
    43621 TGGTAATTTT ATTGGTTGGA TAAATGAATA TCAACCTATT GAAATTAGTA ATGAGAATTT
    43681 AGAAAAAGCT AATCGTGTAA AACAGTTATT ATCAGATAGT AATGTTCGTA TTGCAAACAA
    43741 TCTTAAATCT AATCTTTTCA AAGATTGGAT TTGGAATCTT TATGGTGGTG ATATAGTTGG
    43801 TTATCGTGAA GAAGAAAACG CTAAAATGCG TGAAGCTATT GCTGACTATA TCGCTAACGT
    43861 TGCTAATGTT CTTAACAATA ATTATACTAT AACTGATGGT AAATTAACTC TTAAGAATAT
    43921 TAATGTAGAC CATAATGTAA TTCGAGCACA AATCGAAGGT CTTACTCAAA TCAAATTTGA
    43981 GAATCTTAAT AGTAATTTTG ATACTGTTAG ATATTCAGAT TTCTATCATA AGATAACACT
    44041 ATTCAAAAAT AGTATTATTA ATGAAGTAGC TAAAAGTACA ACTGAATTTT ACAAAACTAA
    44101 TATCGCATAT ATCAACAGTG TGATGAATAG GTTTATTAGT AAAATTCGTG CTATTAGACA
    44161 AGATGAAGAT AGTCCGTTAC ATGATGCTCT TGTAAATGAT GATGGCTTTG GTAGTCAAAC
    44221 TTCTAAAATT ATGGAATTTG CTACTGCCGT AAATAATTTA GCAAAAGAGT TTTTAGATTA
    44281 TGGTGCTATC CCTAATCTTC CTGCTCGTAC AAGACTTCAT ACATTAGCTC AATCAATTCA
    44341 ACCTTATTTG GTATCTGATG TTGATGCTTT GAATCTTACT GGAGTAGATG TTATTACTGC
    44401 TGTTCGTCAA AGTAATGTTC TTGATTTATT AAGAAATGCT CGAATGGCTT ATTCTATTCT
    44461 TTCGAGATAT TATAATTTTG AAAGTGGTAC TGAATTGAAT GATGATGTAT CTATTCTTAA
    44521 TAGTCTTGAT GTACTTGCTA ACAGTGTTTC TGACTTTATA GATGATACTG AATCAAGAGA
    44581 TGAGTTTAAT ACTAATGACT ATCGTTATTA CATTAGTGAT TCAATGCGTA ATGCTCTTGA
    44641 TGCTATTGAA AATACTATTG TAAAACTTGA TGGTCGTCAG ATATTTACTG ATAATCACGT
    44701 TTATACTTAC GAAGATATTC TTGATTCTAT ATATCAGCAA ACAGATGGTC GTAATGATGT
    44761 TATCAAATAT TATGAACCTA TCTGGTATGC ACTTAAATAT TTTAAAAATG ATGTAAATGT
    44821 TAATACAATA TATCAACAAA TGAGTAAGAA TGGTGTTCCA CAAGAACAAC TTGATGCTCT
    44881 TAAACGTTTG TTTGATATTA TTAATAAACG AATTGCTAAT CCGATTCAAA CAACAGACGG
    44941 TGCTTATCTT GATAGTAACT TAAATCTTCG TGGTAAGTTT TTAAGTGATT TCTTCAAAAC
    45001 TCATATTCAA CGTGAATTTG AAACTAATGG TTTCAAAGGT TTACGTCGTC TTACACCTGA
    45061 AGTTTATAAG ATTATTACAA GTCCTGAATA TTATAATCCT AAAACTCGTG TTATTAAAAA
    45121 CAACATTACA GTTAATGGTG TTAAATTCAA GGCTACTGAA TTATTTGATG CTTTAAGAAC
    45181 TTTACACGAA GGTCAGGAAT TTGAAGTTAC TTATAAAGAT GGTAATGTCG ATGTCAATTT
    45241 AGATGTAAAT GGTAAGAAAC TATTAATTGA ACGAATTGGT TTAGGTGATA GTGAAACTTA
    45301 TCATGGAATC CAATTAGGTA GAATTGATGA AAGTGGAGTT AATCAATATG ATTCTGCTTT
    45361 TGGTAATTCT TATGGAACAT CTAAATTTGT AGATACTATT ATCAGAAAAG CTGGTGGAAG
    45421 TGATACAATA TTTAACTTAA CAAAAGAGTT TTATAAAGTA TATACTGAAG CCTTAACTCG
    45481 TGAACAACAA AATTCTGATT CAGTTGTTTC AAAACTGAAA TCAATTATTA AAGAATTAGA
    45541 TAAATATGGT AATACATCAA AAACTGAACA TTCTGAAATA ATCAATGCTT TCATTGGAGC
    45601 TATCCAATAT AATACCGAAG TTGAAGGTGT TAGTCCGGAA GCGTTTGATA TTGAAGGTCT
    45661 TGATTTAAAT AAGGTTTATT ATCTTATTAG TCCTATGTTC TATAATGTAA GACTTAAAAA
    45721 TCTTAATGAT TATGTTCGTT ATGGACTTAG AATCAAGAAC GCTTATCAGA ATCTAAATAC
    45781 TAAACTCGGA AACGACTTTA TTCAAAGTCA AAAACTTATT ACTGAAATTA AAGAAAAAGG
    45841 TTCTGCAATT TTAGTATTAA AAGGTATTAA TAAATCTCCT ATTACATTTG CTGATTCAAG
    45901 TGGTTATCGA GCTAATGTAA ATGAAGAGAT GCAACGTACT GTTACAGTTA ATGGTAAACC
    45961 TGCTGTTAAT ATTATTCAAC GTCAGCCTGA TGCTGATGGT TTAATGTTAG TTTCATCACT
    46021 TACTACTGAC ACTGCATTTA ATAATCCTAT TGTTGAAGAT AAAATTACTT CATCTGATAG
    46081 GCATTTCCAA ATGTATGCTG AAATTCAAGC TAATGCTGGT GAAAATGGAA AAAGTTATAT
    46141 TCCGTTACAT CGTGGTAATT TAGCAAGTGA TGTTGCAGAT ACACCATTTA ATGTAGCTGC
    46201 TATGGAATTT GTTACTCAAA CTATGAGTGA TATTATTTCA GATGCTACGT TTACATCTCT
    46261 TCCAACTGAT GCTAAATCTG GTCTGTATAC TCTTGTAGAT GATACTAATA AAACTCGAAC
    46321 AAAAGCTCAT AATGCTAATA TTCGTAGTCG ATTAGCTCCT TTATCGGAAG CTATTATTAC
    46381 AAGTTATAAT CGTGGAGTTC CGGGAGCTGA ATGGTTTAAT ATCAGTTCTC TTTATGAAAA
    46441 TACAGACCCT ACTACTGGAA AAACTCGTTA TATTAAACAT TTAGATTTCC AAACAGTTGT
    46501 TCGTAAAAAG AATATACTTG GAAATGGAAT AAGTTATATC AATAGAATTA GTATTGAATA
    46561 TACTAAATCT GGTGATAAAT TTACTCCTGT TAAACTTCGA TTAAGTCGTA GAGTAATTCC
    46621 AGTTAATAGA ACTACTTCAA AAGTTCGTAT TGCTAAGAGT CCTTTTACAG CACGAGAACT
    46681 TGCTCAATTA AATGGTATTA TTGAAAAGAG TAAATCTAAC AAAGGAAATT ACGCTGTAAT
    46741 TGATTTACAA GCAAGAGGTA TTACCGGTAA GGATTTAACT GATTTACTTA ATCATAATCT
    46801 GTTCCGTAAA CTGTATGGTA ATATGCAACG TAGTGTTACT ACTGCCTTAC AAGGCGACCA
    46861 TTATACTTAC GGTGTTAAAA CAGATGATGG TTACGCAGCA GTTAAAGGTC AATATAAATC
    46921 TAAAATACTT GATTGGGCTA AACAACAAGG TATCATTGAT AAATCTGTTT CTTCAACATT
    46981 TGATTCGATG CAAGATTTTA TTCTTGACAC CGGCGCTTTA ACAACAAGTG TTATTGGAAT
    47041 TAGAGATACC AATGGTAATG TTGTTACCAA TTATACTATT GATTCTATTC AACCTGCAAT
    47101 GTTCTTTGAA CTTAAATCTG AAAGTTCTGA TAATCCTATT CGAGAATCAG AAGATATGAC
    47161 GAAAGAATTT GCTGTTAAAG CAATTACAAC ATTAAGTTCA ATGACAAGTG ATACTGAAAC
    47221 AAACTGGTAT CAAAAACTTG TTAATATTAC AGATGATAAA GTAGCAGGTC TTAGGGTATT
    47281 AGGTGTTATA CCTGATTTTG TATCTGAAGA TGTTGCTAAC AGAATCGCTG AATTATATGA
    47341 TAGAATTTAT GCTGATGGTA AAACTAATTT CAGTATTAAG AAACTATCAA ATAACCAAGA
    47401 TTTCATAATT GCTCAATATG ATAAAGGTAC TGAAACTATT GTTATCAATA GTAATAAACT
    47461 TACTAAACGT GATTTTACTG CTACTGATTT AGGTGTTAAT ATTACTCATG AATCTCTTCA
    47521 TAAGTATTTT GAACAACAAA CTAATTCTAA AGAATTATAC GATAAACTTG CTACATTAAT
    47581 TAGCGATATT AATGATACTG CATTTAAAGT TGATTCTAAA GAATTTAATG CTAAATATAA
    47641 GAGCGATTTA ACTGAACTTG AACTTGGTTA TCTTCGTACA TATCTTAAAA TATTAAGTGA
    47701 AACTCCTGCT GAAATAGTTA CTTATGCTTT TACAAATAAA CAGTTTGCTA ATTTAGCAAA
    47761 TAGAATTATT GTAGAAGAAG CTCCGAAGAT TAAGAAACGT AAAAGTCTTT GGGATAAAAT
    47821 TATTGATGCA ATTCTTTCTG TTATTGGTAT AGATACAATT ACGGATAATA GTTTACTTAG
    47881 TAATGTACGA AATATAGTAA TTAATAGTTT GGATAGTGTA AATAGCCGAC GCGCAAAAAG
    47941 TCCGACCAGT GGGCGTGCAA CCTCCTCTCC CACCGGGGAG CGGAGCGCTG GGCGAAGCCC
    48001 AGCAGCGGAG CCAACCTCAG TTACAACTAA TCAAACTAAT GTTACAAATG ATGCAACACA
    48061 TGATAATTTA TCAGTTACAG AACCTATTAA AACACCTGAT GAAACTCTAA CAGAAAATCA
    48121 AAGAGCAGCT CAAGCTGAAT TAGATTTCCT TGATGATGAC AGTGAAATTA CATTTGATGA
    48181 CAATAATTCT GAAACACTTA ATAGTATTGA TGTTTCTTAT ATTGGCCCGA ACATAGTGAT
    48241 ACCCGGTGGG GGAGTGGGTT TGACGCCCAC TGGTCAGGTT TTTTCAAATA GTTCTGAAAA
    48301 TGTTTTGAAT AATCAGAAAA ATGTTGTATC TTCAAACGGT GGATATATAA TCGAATTTAT
    48361 TGATAAATAT ATTGATGACA ATAATAACAA AATTTGTTAG TTTATGAATG CACAATGTAG
    48421 TCCTGAACCT TATCGTTTAA CTGCTGATGG AAGACTTGAG AAATCTGGTC TTTATCATCA
    48481 AATGAAGTCT TTTAAGACTA AACCTATCGA AGATATTATT ACATCTTTAA TGGAAAAAGG
    48541 TGTTTTACCT ACTATTAAAG ATTATAATAA TATTCGAGGT TATGCTGAAG ATAATGCTGA
    48601 TGTATCATTA GAGAATGCTT TTAAGCGTCG TATTCTTACA GCGTTTTTAT ATGCAGAAGC
    48661 GGATGCCCGT ACTCCTTATG GAGCTACGGG TTATCCCGTT TATACAAGTG GAGAATTTAA
    48721 ATTAGAATCT GTATTAGCTG CTCTTTCAAC AGATGAAACA TATAGTGAAG ATATTCGTAA
    48781 AGATTTTGAA TCTCTTGGTA ACGCATTAGG TCTTGATATT AAACACGTTT TTAATCCGTC
    48841 TATTGTAAAT ACTGCTACAT TTGATGAGAT GGATTATGCC TACATGGCTC GTGTTTTAAC
    48901 TGCTGCTTAC TTTAAGTTAA AAGGTCTTAC TGCGGAACAA AGACAAACTC GTTTTGGAGC
    48961 TAATTATCGA GATGTTTCTC GTAGTGGATT TAAGGCTTTA ATTCTTGCTG AGTTTAATAA
    49021 AGAACTTGAA GAGTATAAAG CTCGACCTAA TTTTATTCCT ACAAGATTTA ACGATATTTT
    49081 TGTAGCAAAT GTACTTACTG ATTTGAATAA AGGTAATAGT CAAATCTTTA ATTATTTTCT
    49141 TGATTATATT GATAAGAACT ATGGTATTAA TCGTAAGCGT GCTTATCAAA ATAATCGGAT
    49201 TGTCGATGAT GAAAGTACAG AAGAAGGACA ACGTGATGCT ATTGAAGATA TTGAAGTAAT
    49261 GTGGGATGAT TTACAAAAAG AACGTATTGA TAGAAAGAAT ACGTTAGCAT CTCATGTTAA
    49321 AGCTCAAATA GCTCTTCTTG TAGGTTCGAG TAATTTCAAA AATAGAACTG CTAATAAAGC
    49381 ATACATTTCT GCTCCTATTG ATATTAATGT TTTATGGAAT AAACTTATTG AGGCACATCT
    49441 TTACGATATT CAACCTCAAG ATGTATATAA TAGATTGCAA CAACTTGCAG CTATAAATGA
    49501 TGAGTTTACT CCTATTCTTG AAATATTCCA ACGAGTATTT GAAGATGATG GTTCTGCTGC
    49561 TTCTGATTAT GATAATTCTT TTGTAAATGC TTATATTTCT GGAATTAAAC TTGCTGTTAT
    49621 TCCTGTAAAT ATTATGGCAT TAGAAGGTGG TAATAATGCT ACGATTTATC AGAATAATCG
    49681 AGAATCATTT GGTGTTAAAA CATATATTGA TAGATTTGAA AGTGTTTTAA GTACAAATAT
    49741 TGAATTTGGA TTGTATAATA ATCTGAATGA TGTACTTTAT ACTAATCCTA AATCTAAACG
    49801 TATTTTTGAA CCTATTTCAA GACGTAGTAA GATTGATAAA GCAGCTCTGT TAGATAAACA
    49861 GATGTCTGTA ATTAATTATT TAGGGTTAGC AATTACTCGT GATGCTCTTA CTCAATATTA
    49921 TAATGCAAAT GATAATGCTA ATGAAGTATA TTCCAGAGTT AATTCTCTTC TTGAAAATGT
    49981 AGTTAATGAT ACTAAACATC GTGTTAATAC ATATCGTGGC AAAGAAATTC CTGCACATAA
    50041 TATTAATGGA TATTTATATT CATTAGCACA AATTGCTACT TATGATTTTA ATAGTTTTAC
    50101 TAATATGAGT TATCTTGATG TTCAAGGTAA ACTTAATTAT TCACCTCAGT ATGATAGTAT
    50161 GCTTACAAAG TTCCTTCGTG GATTTGTTAC TCGTACTGGT GTAAATACTG AATACATTAA
    50221 ACATATATTT AAGGATTATC TTAATGACCC GACTTTAACT GCTCCGGGTG CAGAAGATAA
    50281 TATTCTTATT TATGATGAAA AAACTGGTCT TGGTATATTT ACTAAAAATA GTATTGGTGA
    50341 ATATGAAGTA AATCCTGCAT TTATTTCTGA TGTTGAACGT CGTTATCAAT TTGCATTATC
    50401 TGCATTTAAT GGTGTTAAGA TTGGAAATAA AGGTCTGAAA TATCGTGAGG TACAAGGTGC
    50461 TCTTTATACA TATACCGAAG TTATTCTTAA TATGCTTGGT CAATATGTAT TCTTAACATC
    50521 TGATAGTCCT CGTAGTTATA TGATGACTAC TAAACGACTT GAAGTTGATG ATTTATTTAT
    50581 TAAAGATTCT TCTAAACCTC GTACTTCAAT TCATGTTAAG ACTTTTGGTT CTAATTATAC
    50641 ACCTGCGGCT GTTGCAGCAC ATCCTAAATC GGTATTTATT TTCTCAGGTA ATACTAAAAG
    50701 TCGTGCGATA GGTGCTCCAG CAACATCTGG TCAAGAATCT ATTCGAGGTC TTAAAAACAC
    50761 TATCGAAATT GATGGTTTTA AGGGTGAGAA TATTACTCCT AATAAACCTA CGACAACAGA
    50821 TTATTTTACT GATGCAGATT ATGATGCTTA TGTAAAAGAT TTTGAAAGTC GAGTGGTTCC
    50881 TTTTATTAAT GATGCTATTT CTCGTGGATT GAATATCTAT CTGCCGATGA ATGGTATTAG
    50941 TAGTAGATTA GCTACTCATG CTCCTCGTAT ATATTCTTAT GTAACTGAAT ATTTAGATAA
    51001 TCTTGTTGCA CGAAATAAGT TTGTTCGTAT AACAGATAAT CCTATAAATG AAGAATCAAA
    51061 TGTTTTTCAT TCTATCGAAA AGATTGTAAA TAGTGATGTC TTTAAGTTTA ATACTTTTGG
    51121 ACAAATTATA TTCCAATTAA GAGATAATAG TGACGAGAAT CTTGCTCAAA TGAAAACTCG
    51181 TCATAATAGA AAGTATTGGA ATGGCAGATC TATTTATGAT GCAAAAGGTA TTCCGACTGG
    51241 TAAGGCATTT CAGTTCTTGA ATATTACTTA TATTGAAAAC GGTAAGAATA TCACATTACC
    51301 TGTTCATATT GCAAAGATAA ATAATGTAGA TGTTGCAGAA GTTTATCGTA ATATGATTGC
    51361 ACAAGTTCGA AATGAACCTT ACGATGAAAA TCTTGTTGCT AATACTGGTA ATATTCGTGA
    51421 TTTCGTAACT GCTTACATTC GTTGGAATGC TACAACTGGT GTTGATAGTT TTGAAAATAT
    51481 CGCTAAAAGT ATTTACGATA CTAATATCAA AACTGATACA AGTGTCGTTA CTACTTTCGA
    51541 TAGTTATTTA GCAGATTTAG TTCAAGAAGT ATATAATCAG AAAGCTAATG ATTGGATTAA
    51601 ACGTCGCAAA GCTGATGGTA AAGAATATAC TCTTGATACT ATCCCTACAT TAAAGAAAGA
    51661 AAGTTTGTTA AATAGCGCTC GTCAACATGT TCTTGCTACT TACGATATTA TGGATAATGA
    51721 TGGTGTTCGA TTAAGTTTAC TTAAAGTATT ACTTAATCAT ACTATCTATA ATCATAGTAT
    51781 GAACGCTATA TTTAATGGTG ATATTGAAGA ATATAAAGAT ACAGTAGACC TCAATAAACG
    51841 TGTAGCACAA GTTATTAAGA ATGGTCTTAA TTCTATTGAT TCAATTCATA ACAATACTCC
    51901 TCGTAAGGTT GTTGTTATGG AAGATATGAA TTTCAATAGT AATATTCTTG ATAAAATGGG
    51961 TATTCAAAAT GAAGCTATTT TGGATGCTTA TCGTGCTACT GCTACTATCA ATGACTCTCA
    52021 GTCTATTATG ACTGATGTAG GTCTTATTAA ACTTTTGAAA GCTACTGGTC GTTGGAATCC
    52081 GAGCGAACCT TTGTATCAAT ATATTACTGA TTTACAAGAC CCAACTAAAA CATTTAATCC
    52141 TACATCTTAT GCTAAGGTTG TAGAACAAGT TAAATTGTTT GGTACAACTC GTCGTCGCCG
    52201 TGGTGATTTT TATCATGCTC CGGCTGTAAC TGGTAATGAA GTTGATATAT TTGCTGATGA
    52261 AGTAGATAGT GTTCAGATTA AAGACTCGAC CGTTGTTCTT TTTGAAAGTA TGACACGAGG
    52321 TAGTGCTATG GGTCAATTAT ATGATTGGAT GATTCAAAAT AATATTGACC AAGTTAGTCC
    52381 TATTTCTGCT GTTAAAGTAT CTGGTATTAC ACCAGTTAAA ATTCATAATG ACCAAGGTGG
    52441 TCTTGATATT GAAGCACTAA ATCGAGTAGA TGATAGGTCT ATTCTTTATA TGCGAGATAG
    52501 TGATTTTGTT ATTCAACAAG ATATTAAAGC TGATTTGCTT GATGAAACTA CTATTTTAGG
    52561 TGGTCAGTTA GTTAAGCAGA TTATGGAAGG TCTTGATTGG AATAATGCTA TTTATGAATT
    52621 AGATGGCAAA AATGTTACTG GTAAAGAACT GTTTGATGAA TTTCAAAAGA CATTAGCTAC
    52681 TAATATTCGT GAAGATGCTA TGCAATTACT TTACGATATT GGTGGTATCG ATGAGAATGG
    52741 TGAAATTCGA ACTGATGCTC GCGGTGCTAT TCAAATTGAT ATAAATAAAC TTGTTAATCG
    52801 TTTTCAAGAA ATTATATCGG ATGATGTTGA TGCTATAACT ATTCGAAAAG CTCTTGAAAT
    52861 TAAAGAAGAT GGTCTTCCTA TTATGCCTTT ATCTTATCCT GTTATTAAAG GTAAATTAGA
    52921 GAAGATACTG GCTTCTATGT TAAGTAAACA AGTTATTAAT AAATATCTTC CCGGATTTCA
    52981 TGCTCCTATT CGAGCAGATA TATTTACTGC AAGTAATGAG TTAATCAAAC ATAATGAGTT
    53041 CTATTCTGAT AAAGAACTTT ACAATAAAAC TATTGATGAA CTTGTTGCTA ATGGTTCTAT
    53101 CACATATGCT TCGAGTTTTA TTGAAGAATG TAAACGAACT GGTAGAAGTC TTGAATTACA
    53161 AGCTGAATAT CGTGAGGATG GAAATTACCA TTATGCAGAA GTTATAGTTA ATCCGTGGAA
    53221 AATGGATTTC TATAAAAATA TTGGTACTGT TAAAACTATT ACTAATGAAG ATGGTACAAC
    53281 TAAGGATATT ATAACTGTTG ATATTGATAA ACTTGATGTT GAAGCTTGTC GGATGATAGG
    53341 TATTCGTATT CCTACTGAGG GTAAACAATC AATGGTTGTA TTTGAAGTTG TTGGTTTTCT
    53401 TAATAATAAT GCTACACAAG CTATATTCCC ACAAAGTCTT ATTACTCGTA CTGGCTGGGA
    53461 CTTCGATATT GACTCGATTT ATGCCTACTA TCGCAATGTA ATTTTTGAGC AAGACAAATA
    53521 TATACCTGTC GAATTTAAGT CGAAATTTGA TGCCTCGCAG GCCCAAGTAG GGGGTAAATT
    53581 CACACGGTCG GTGTTTAAGC AAAAGTATAT CGAATTAGCC ACTACTCCGC AAGAATTTAC
    53641 CAATTTAACA AGTCATAATT TTAATGCTAT TGTTAAGTGG ATTAGCCGGT ATTATAATCC
    53701 TAATTTAGTA CCTACTAATG CAAATCAATC TCCTCTTAAT AACATCATTG AATTGATTAA
    53761 AGAGGATTTA CAAGATGTTA AAAGTAATCC GGAATATACT AAGATTCTTA AATCTATTCT
    53821 GCATAATTTA CAGTATGGAT TTGCAAAGAA TTACGGTGAT GTAAATAGTT TAGTTCGAGA
    53881 ATATCTTGCT AATAAGCGAG ATGGTGTTAC TGAAGATTTT GGTAATTATA CTCAAACTCA
    53941 ACGTGCTTAT ACTTCGGATT TATTAATTCG TGCTCATAAA GCAATCAATG ATTTAATTAA
    54001 GTTTGTTAAG AATGTTAATA GTCAGTTAGC TACTATTAAT ATTTCTCCTG ATACAATTAG
    54061 TAATTTTGAT ACTATCAAAT CAAAATTCCA ATATCTTGTT GAGGATACTG ATAAAACTAT
    54121 TGTTCCTCAT TTAAGTGCTA TTCAGAGTAA TATTGATAAA GCATTTAATA ATTTTACAAA
    54181 AGACTTTATT CAAAACGAGA GTATTTATGA ATTGAATAGT AGAGAAGCTC GTGATAATCA
    54241 TTTAATTGAT ATTATTACAG CTATTCTTTC TAATCCAAAT CATGCTGAAG AAGTAAATAA
    54301 ACCCAATGGT ATGGCTGAAA TTCAAGCTGT ATCTGACCGT GATAATGCTT TTTGGAATTA
    54361 TACTCTTAAA ACTTTGAATC CTAATAATCT CATGGATAAG ATTACTCTTA ATAACATGAG
    54421 TATGGGTTCA ACAGTTCTTA AAGGTCATTC TGTTAATTTC GATACTTTAA TCGCAACAAT
    54481 TTCTACTTTA CATGGTAGAT TACTTAAAGG TATTCGTCGT AAGATTAGTC TTAATTCTTT
    54541 ACCGATACCT AAAGGTTTTG CTGATAGAAG TGAAATGTAC ACTGTAAGTG ATAAAGGTGT
    54601 ACCTCGATTA ACAAGTAAAT ATAAAGAGTT TTTAGCTAAA CGATATGGTG CTGAAAATAT
    54661 CCAATTATTG CCAAAAGAAA ATGCTCTTTG GGTTAATGAT GTTTGGATTA ATAATGATGC
    54721 ACTCAATGAA CATTTAGATA TTAGTGGTGA GCGAGTTGAA CTTCAAATGA ATCAGTTTAC
    54781 TTCTGGTATT CTTGATGTTC TTAAAGCTGG ACTTGGATTT AATCTTAATG TTCATACTTT
    54841 AAGTGTAGCT CGTGCTATAT CATCTGGTGT TACTATTGAA CTTTACAATG ATAAACCTAA
    54901 TAGATTCACT AATGAAGATG CTTTTATTCA TCAACCTGCT ATTGTTGAAG CAGTTAATCG
    54961 AATGGAAGTT CAATCATTAA GTCGTGGCAA TTTTACAATT CTTGATGCTG TCGAAGCAAT
    55021 TCGTTCTGAT TATAGTGTAG AACTTGCTAA AATTTATGCT GATTTAATTG TTAAGAAAGA
    55081 AATTACTCCG GTTGAATCTC ATGATGTTAT AATGACTGTT GCAAGTGGTA AAAGTAAAAC
    55141 CAAAACTCTT ACTGTTGGAC AGCTCAATGA ACTGAAAGAT AAATTACCGA ATATTACTAT
    55201 TAATGAAATC AGTGGTAAAT ATGGTTATCA AACTACTGAG GAATTATTAG ATAATATTAA
    55261 AAATCGTGAT AATCGTACAG CAGATTGGTT ATTACGTCAA ATTAGTATTC TTGGTAATTT
    55321 TGTTGAATAT AATGAAATTG CTACTAATTT GATTGACCTT AACTTTATGC TTAAAAGTGA
    55381 AAGTAGGGTT GATAGTTTCT TTAAGGCTGA CCAAAAAGAA CGTAAACTTG CTGAATATTA
    55441 TTATCCAGTA AAAGCCTTAA AAGAACTTGT AAATGATAAG TATAATCAAA CACTTCGGTT
    55501 TATTGATGAA TATATCGAAG AAAATAATGG TAATCCTAAA GCAATAGATG CGATTAAAGC
    55561 TGCTTTTACT CGTAAAAGTT CTGATGCTTT TAGACGGCAT TATAAACCAA AAGATGTTAA
    55621 AGGTAATCCT CTTGCTGCGA TTACTTATTC TGATATGAAA CTGTTTCGTT CGGAACTTCC
    55681 GAAACGAAAT GATATTATGA CACGTCGTGA ACTTATTGAG GATTTAGCTG TTGGATATGA
    55741 AACTCCTAAT AAGGTAATTC TTGATAATGG TAAAGACATT ATTGAAAGTA TATTTGTTGG
    55801 TTCATTTGAA GGTTATCTTG ATGGCAACAA ATTTAATGAT ACTGAAAATC AAAGTGCTTA
    55861 CGGAGTAATT CAAGCTCGTT ATCAGTATGC ACATTGGTTA ATGGCTAATG GTTTCGGTGA
    55921 TGTTTTCATT ACTCGAAATC ATCATATTGC TAATACGATT TTAGGTCAGA TACTTCAACG
    55981 TAAAAATTCG ATTGATGAAT CTACTTATAA ATATGTTACT GATAGTATTA TGAACTATCT
    56041 CGTAAGTATT AACGGTGGAT TAAATAATGG ACTTGTTAAA GTTCTTCCTA TTTTAACACC
    56101 TGATAATACT CCGGAAGTTC TTACTACATT AGGTATTCAT ACAGAGGAAC AACTTAAAGA
    56161 ACAAAAACTT ATCTTTAAGA CTCTTTTGAA TACTGTTAAA GATGGTTATA CACCTGAAAG
    56221 TTTTACTCAA TACACTAAAC TTTCACTTGC TCAACAAATT CAATTTATTC AAAAAGATAG
    56281 TACATTAAGA GATTATATTG AGAAATCACC TGAGTTCAGA GGTGATAACA TATTTAAGTA
    56341 TTTAACAATT CGTAAGAATA ATCGTTCTGT ACCTTATGAT ATTATTAGAA TCCAACGTGA
    56401 TGATAATGAT GTCAATTCTT GGTCTAATAT GACTGATAGT ATTCTTCGTA TGTGGGATAG
    56461 TAAAATTCCT TACATTGCTC ATACGATACG TCAATTATTA GTTTATACTT ATGTTACAGA
    56521 AGGTTTTAAT TATGCTTATA ATGTTTCAAA ATATATTCCG ATTGAACTTA TAAGTACTAA
    56581 TCGATCTAAT GCAGAATATG ATGCTTTATG TCGTGAAGTT CATTATCCTG ACCCTTCTGT
    56641 TAATATTGGT AATTACGCAG AGAACTTAAG AAATGCTGAA AAAGCTGTAT TTGATGGAAA
    56701 TGTAGATATT ACACCTGTTA TGAGTTTAAT ATCTCGTATG AAATCAGATA TGAATCCAGT
    56761 ATTATTAAGT GATATACAAA AACGTTATCG TTGGGAAGCA AATAAGAATA AAGCTACTAT
    56821 TGGTTATGTT CAAAATGCTA ACGGCGAAAA TGTTGGTACT GGTTCTTATA TTGATGAAAA
    56881 TGGTAATACT CAGAATTTCT ATATTGAAAC AGAAGCTCGA TTAGTTAATT CTGAATATGC
    56941 TAATGCAGAA TATGTAACTG AAAGGATTAC TCGTAGTAAG AATCGTGTAT ATAAACGATA
    57001 TGCAATTCCT ACGAATACAA ATAGTCCGTT AAAACAGATT TATGTATTCT TACCTGTTAA
    57061 TCCTTTACTT CGCAATGAGG TATCTTTAAT GACTGGTGAC ATTAGTATTA TACCTACTTA
    57121 TCAAGAAGGT ATGATGGCAC AAGTTCAAAA AGATGGTGAA ACTATTGTAA CTGATAGATT
    57181 ATCAATTATT ACAGATTCCG ATGCTATTCA CAAATTCATG TTAGCTATTG ATGATAATGA
    57241 ATCAGTCCAA ATGGATGAAA ATTCAGATTT CAATGATGCT AATATGATTG AAACAGAAGA
    57301 TGCTATTGAT AGTACTATTG ATGTTGAAAC GGAAGATGTA ATTGATACTG ATGTTGCTTC
    57361 TGTATCTGAT ACAGATTTTG AAGTATTAAA TTCAGTTGAA GTTACTACTC CTACATTCAT
    57421 TAATATTGAA CATACACATT CTTCTGCAAG CGATGTTATT TATAATGAAT TAGAATCTTC
    57481 TGCTACATCT ATTTTTATTA CCACACAAAC AACTCATTCT TTCTATAAAG GTTATCATAA
    57541 ATCTGCAATT CAAGTAGATT ATAATAAGTC TGCTTACGAA GAAGCTCTTC GTGTAGCTCC
    57601 TATGTTAAAG AATGGTAATC TTTATATTAA CGGTGATGTT CTGATTGATG CTAATAGAGA
    57661 TTTCAATTAT TTGGATGATT GGACAAAAAC TTTCATTAGT AATCTTTATA GAATTAATCC
    57721 TATTATGACT TCGGTTAGTA CTGTCTTAAA CGATGGTGTT GGTCGAATAG TTGCCGAAAC
    57781 ATATATTGAT GTTCCTCGTA GGAATATTAA TATTTATGGT GATAATGAAA AATTATATTC
    57841 TCGTGTTGTT CATGCTGATG TTCCTACAAG AGATGGTTTA CGAAATTCTC TTGTTGTCGA
    57901 TTCTAATATT GCTATTGAAA CTTTGAAAAT TATGGATAGA ATCCAGAAAT TTTTAAATAA
    57961 TAACAATGTT GGAAATCGTG AGGAATTTAT GAATATCTTA AAATCCTTCG ATGATGAAAG
    58021 TTTTGAAGGT GGTATTCAAA GTGCTCTTGA AGAACGAGAT ATTGCTGCAA TGAAAGCTAC
    58081 TTATAGTCGT TTGGCTAATT TAAGTAGTTC TGTTTATGAT GCTATCAAGC AATTATGGGC
    58141 TATTACTAAA GATTTGAATT ACGAAGAGAT TCGTTCAAAT TATGGTGCGG CTCTTGATTA
    58201 CAAAGATAGA CTTGTAATGA TGTTAAAACT TGCTTCGCAT TTTAGTCCAT ATCTTACACT
    58261 TGAAGAAATC AAAATTCAAG ATACAGTTTA TGATGCTGAA AGTGAAGAAG GTAAAGAATT
    58321 ATTTACTAAG GAATTTGGTG AATTAAACAA TAATATAGCT CGACTTAAAT CTCTTGCAAC
    58381 AAAAGTTGCT GAAATACGAT CTAATGTTAT TCAATCTGTT AAAGATGTAG TAACTTGGGC
    58441 TGTAATTGAT AAGAGTCGTA ATCCTAAATA CACTACTGCA TTTAGTAAGA TTAAAGAGTA
    58501 TCTTGCTTCA CATAATGGTA ACCTTGAAGG ATTTGATGCT AATAGTGTTG AAATAACAGA
    58561 AGATGAATGG TTAGAAATTC AGCATTTGTT ATTTGAACTT GATAAAGATA TTAATAAGAC
    58621 ACAACTTTGG CTTGATTCTG CTTTTACAAC TGGTATTACT TTAATTGATA TTACTGGTAA
    58681 AGCATGGGAT GAAGCTAATT ATAAAGCTAA GAAAGCAGCT CAACGCATTA ATGATGAACT
    58741 TGAAAGTGCA CTTGAAGAGT TCCAACCGGG ACTTTCTAAA AATGCTCGTG CTCGTGAAAA
    58801 GTTAATGCAT AAATTCATTA ATGAATATGG AGATTTAATC GGTAGCTATA AAACTGAAGG
    58861 TCTTGGAGAT TCAACTGGTA CTTTACGAAA AGATATTCAT GATGCTATTT ATAAGAATCT
    58921 TTATACTGAC AGTGGATTTG TTACAAGAGC TACTGCCGAA AAGACTCTTG AAATCATTGA
    58981 TGATATTATA AAGAAATACA ATGAAAATCA TACTTGGAAT ATTGTTCCAT TAAGTGATAG
    59041 TGAAGCAGCT AAACATCTTG CTGAACTTAC TGAATTAAGT AATCGTGAGA AACTTGTTTA
    59101 TTTACAAACT CACGACCTTA TTGAACTTAG TCTTATTACT GATATTAGTG GTAAGCGTGA
    59161 AAACGTTCTT TATAAACTTG ATTTTGGTAA TACTCCGGTA TCAGATGAAT ATGCAGCTTT
    59221 AAGTGATAAA GAACAAAAGT TACTCAATAC TATTCGTAAT CTTATTCAAC GAACTATTCG
    59281 TGAATATGAC GGTAACTGGA TTAACTATTA TGGCAGATGG GATGAGGTAA TGCCTTTCAT
    59341 TCCTCAAGCT ACATTAGGTC AATCTGCTAA ACAATTTGTT AGTATTCCTA TGATTCATAA
    59401 AGATAGGTAT TATACTGACA TTGATGGTAA TAAACGATTT GTTACAAAAG CTCAAACTTT
    59461 ACAAATTCCT AAACATATTC CTGTATTCAA TATTCGTAAA AAGTACAAAT CTGAAAGTTA
    59521 TACTGAATAC GAAGCTCGAA TCGTAGAATT ATTTAATGAA TGGTTTGATA AAAATAACAA
    59581 ACTTCCTATT ACAGTTAAAC CTTCAACTCT TCGTGAGATT AGACATTATA ACGATGCTGT
    59641 AATGCTTGAA AATAAAAAGT ATAAAGCAAA GGTGATGTCT TATGATATTG TTGATGTAAT
    59701 GAAAGGTTTT ACACAAGAAC TTTATAATCT TCGTGCAATT AATAATTTTG AAACTGATTA
    59761 TCAGCTTACA AAATATTTAA TGAACGAACG TGGAGTTTCT GGTGTAGCAC CTCGTGATAT
    59821 TATTAAAAAT GCGAATGAAC AGTTAAATAA TATGGAACGT CGTATTTTTA ATTTTAGTAA
    59881 ATATAATAGT GTTCTCGATG TTTCTGCCGG TGCATTATTG CGTTATACTT CTATGACTTT
    59941 CATGTATCTC AACTATACTG CTGGTATTAC TAATATTCTC AAAGGTGTTA CTGATATGAT
    60001 AGTTGAATCT ACTGCTAATA ATTTTGTTGA AAGCAAAGAT ATTATGAAAT CAGGTCTGCG
    60061 TGATGTTATT AAGACTATTC CTCATTTCTT ACGCGATATT AATTCGACAA GAACTGATGA
    60121 TGTACTTGTA GCAATCATTA AAGATTTTGA TGATATTTAT CAAGATACTC GTGATGTAAC
    60181 ATCTTCTGAT ACTGGAACTT CCTATTGGAT TAAAGCTATG CGAATGGTTG ATACTGTTGG
    60241 CTATGCTCCT AATAACATGG GTGAGTTCAT TATGCAGTTT GGTATGTTAC TTGCTGCTAC
    60301 ACAATCTCAT CGAGTAGTTG GTGGTAAGAT TATGGCTTTC AATGATTTTT ATAATGATAA
    60361 TCTTGAAAAG TTATTACAAG ATGTTCTTAC TAATGAACAA TATGATAAAT ATCTTATTTT
    60421 CAAAGAAGAT TTAGATGCTG AAATAGCTCG TGAAGAAAAA CGTACTTCAA AAGAGTATTT
    60481 ATGGAATCAT GATTATGCTT CTCAATATCT TAAATCACAT TATAATTTAC TTTCTGATGA
    60541 ACAACGTAAG AAAATTGTTG ATTCTCGAAA GACTGATAAA AAAGCTCAAC GTGAAGCTTT
    60601 TGATAAATAT AATACTCTTC GTTCGGAACT TAAACTTGTA GATGGTCGTT TGAGTTTTAA
    60661 TCCTGAAAGT GGTCTTACAG AAGAAACTCT TTCGGAGTTC CGTGGTCGAG TTAAAGCTAT
    60721 TAACCAATCA TTACATGGTA TTTACAATCG TGTAGACAGA AATAGTTTAC AAGATGCTGC
    60781 ATTTGGTGAT TTGTTAATGC AATTTAAGAA ATGGGTTCGT CCTAACTTTG TTCGTTATTT
    60841 CGGTCGTCGT TTCGGTCGTA TATTTTATAA TGAACAATTA GGTTCTTATG AAGTTCCTAT
    60901 ATTTAATCCT ATGTTTGATA TGTTTAGAAG TGGTAGTCAA GCCTTCAAAG ATAGTCTTAA
    60961 TGATAACAAT ACTGTTATCG ACTATATGAA AGGTATTGGT AACTTCTTCA AAGGTGTATC
    61021 AAGTTGGTTA CTTAATGTAG GATTCTATTA TAATACTCTT CCTTTAAATG AACAGATAGC
    61081 AACTATGAAA TTTGCTCGTT TAATAGGTGC TTTAGCTTTC AGTGCTCTTG CTGCTATGAC
    61141 ACTTGGTGCA TTTAAGAAAG ATGATGATGA CGAAGATAAT ATTTTGTATC AACACGCTAT
    61201 GTATGCTGCA ACAACTTATT ATCAACAAAT GATTGAACCT ATGCCGATAT TTGGTTGGAT
    61261 GGCTACAATA GAACAAACTG CAAATAGTTT GTTTGCTGGT CAGAAAACTT TACAATCTGC
    61321 ATATAAACTT GTTAATCTTA CTATTCAAGG TCTTTGGGTT GATGATGATG AACTTATTTA
    61381 TAACAGAGGT ATTTATAAGG GACAAGATAA ACGTGCAGTT GCATTACGTC AAGCTGTTCC
    61441 TGTTCTTCGT CAAATTAATA AGTTTAATAA TCTCGGTGCT ACTATGTCTT ATTACAATAT
    61501 GTATAATCCT TTTGGTATTA CATTTACTGG TTTTAGAGAT ATGATTAGTC CGAAAGACAG
    61561 CGATAACTAC GAGGACGAAT AGTTCAATAA AGTAAACACT GGATATTTGC CCGTGGTGGT
    61621 GCTTTCCAGC CTGCTACGGG CATTATCTTT TGTCGATGAT ACATTTGTCT AACTGACAAA
    61681 AAAAAAGACC GTCAGAACGC CTGAAAATAG GCACTCTGAC GGTCTGTCTG TATTACTTAT
    61741 TATGTTAGTA ATATCGTTAT TAATAATAAC AACAATTATA GTAGCAATTA AAGTTGTAAC
    61801 ATTGATAGCT CAGCCCTTCG GGCTTCGCTG ACCCGGTGGG GCAGGAGGTT GCACGCCCAC
    61861 TTGTCACGTT TATTCGCCAC CGTTTTCAAC ATCTTTCGAT TTATCAAAAA GATATTGATA
    61921 TGTTTCATTA TTAATAACAG TAAATTCTTT ATCAGTTAGA GCAATAATCC AATCTCCTTT
    61981 ATTAAGTCGA ATTATATTTT CTCTAAACAT AATAAACATC CAACCATCGG AAAAATGACA
    62041 ATATCTACAA AAACTAACAC ATTCTGAGAT ATTAGCACCA TCCCATTGGA CACCTAATAA
    62101 TCTAACATTT TTCTTTACAT TTAGTCGCTT AATCATAAAT TACCTTTTAA GACCATTAAT
    62161 AGCCCATTGA AGAACAAAAC CCAGATGTCC CCAGATTTTC TCTTTAATAT CACGACGAGC
    62221 TACACCACAT CCCATATCAT GGTCGTAGGT TTGAGGGTCT ACACAAGCAG CTATACCGAC
    62281 AGTATCGAAT CCAGTTAGAG TAGTATCGCA AACAACTGTT GTCTTTTCAC CAAGACGTAA
    62341 AGAATAACCT TCTTTAAGGA AATTAAGTAC ATCACCTTCT TGAATTTTGT TAGGACTTAA
    62401 AATCATATAA TAAGCCTTTT CAAATACGTC TTTTGGTGAG AAAGATTTAT AGTTATCAGA
    62461 ATAAATAACT TCATAACCTT CTTCAATAGC ATCGTTAGGA TTACGAGCAC GATTCAAGTC
    62521 ATAAACTATT TCATTACCGT TAATCCTATA AGCTACACGA GCTTTAATCA GTTTAACACC
    62581 GATATAATAA TGTTCACCTT GCGGAATATC TGATTTAGTA CATATCTTAT TTTGATTTAT
    62641 TACATTAGAC CACTTTTACC AAAACCATTT TCACCACGTT CAGTTTTGCT TAATTCATCT
    62701 TTAGAAGATT TAATATCAAA TACTGCACGT TTCTTTTCAA CAATTACACC TTGTGCAAGT
    62761 CTACTATTAG GAATAATAAT ATAACTAAAA GGTGTAGGAT TTTGTACTAT GATTCCACTG
    62821 TTACCACGCC AATCATTATC CACAGTACCA AATTTAATAT CTAATAAAGT AGTACTTGAA
    62881 ATACCACTGC GAGGACGAAT TTGCATTTCA TCTTCTTCAG GTATTTCAGT ATAAATATTA
    62941 GTTTCAAATT TAACAGTTTT ATATGGGAGA ATGATATTAA CTGCACCAAC ATCATTTACG
    63001 ACCATATATT CTAGAAGAGT TTTTCCTTCA ACTGGTTGAT TTACTGCATG ACGAATAGAT
    63061 TTATGAAGTG TATTAAAATC AATAACCCAT TCGAGATTAG CATAATTCCT ATCATACAAA
    63121 GCGCTTGTTA CATATTTATC GCCACCTATT ACAGCAACAA CATCTCTTTG ACTAAAAGCT
    63181 GGAAGATTAG GATTAAATTT GGCTCGTAAA TCGAAACCGG AAGCTCCAGA ACTTTTATAC
    63241 TCTGGAACTT CCGTGTTATC GACATACAAT CCTATAAGAC TTTCTTTCAT GCTATCTTAT
    63301 TGTTCAGATT GTGGAATTTC ACTTACATCT GCGGTACGAA TATTATACCC TTCTTCTCCA
    63361 ATATATTTTG CTATTTTAAG GAGATGACGT ATAGGAATTG GCATCCTATC GTCACCTCCT
    63421 TTCTTTCTAA CACCAATAAA ACATTTGGCA TTAGTCATTC TACATTCTTC AGGTAATTGA
    63481 CTTGGATATT GAGCTAAAGC CCAACTTGCA AGCAAAGGAA TAATTTCCCA ACTACCAGAA
    63541 GCACTTGGAA TTTGACAATT ATCAGAATCG AAGCTATTTA CAGTACCATC AGAATATATA
    63601 ACTACTTCTG TAATCATTTA GGCACTTAAA CGTTGAACTA ATTTATTAAA GGCTGTCTGA
    63661 CCGAGTTTGA AAGAATTACC CTGCGTAATA GAATCGAATT TATTGAGATT ATCTTTATAT
    63721 TCAATTCCAT TATTAATATA TGAAGTAACA CCGTTATAAA GCCAAAGCAT TGTACCGCGA
    63781 TGACTATCTT GTCCGGGGCC ACGTTCAATA TAATTAACCA TAGCGTGTAA CTGATTCTTC
    63841 TTACGAGTAG AAATAACATC ATTCTCATAA GGAATCTTAC CAATACCACC GCATTTAGCA
    63901 ATAAATTCTT TCTGATTAGC ATCACAAATT AAATCCGTGA TATAATCAAT CATCACATCA
    63961 TCATTAATCT TAATATTCTC AGCAGCTTCG AGAATCAGCT TAGCTTGTTC AGAATATTTA
    64021 AGAGTGTCAC GCATCATTTG AGCACCTATT GCTAAATTAG CTTTAACATT TTTAGTATGC
    64081 TTAAATCGAA CCATATTCTT ACAATGATTC AAAGCAGCAT TTAACGTATT GTTACATACA
    64141 ACACGAATAT CAGTAAAACA AGCTTGAATA CTACCACTTC CATCATGACT TGTAGTGAAA
    64201 AGGATATATT TCTCCATTTC ATCTTTTGCA ATCTCATAAG TAGGAAGTTT AGCAGTAACA
    64261 AAGATTCGTT CACCGATACC TAAAACGCCA GCAGTCTGAA TGATAACATC TTTTGGATTA
    64321 ATTACCATTT GACTTTTACA AACTTGATAT ATAAAATCCA TAGCTTCTGT ATTTTGAACA
    64381 GGTTCATACC TACTACCAAC AGTACCAAGA ATTTTATAAT TATCTTTACG ATATGTAGCA
    64441 TATACATCAC TTACGCGAGT ACCCTTTTCC GGAATAATGA CAACATCACC ATTGGACATA
    64501 TGACAAGCAT AGTGATTATC TTCTTTTACT ATATGTTTAG CTTCAGCAGG AATAAAACTT
    64561 GCAAACATCG GAGCTAAAGC TACTTCATAA TCCATATTAG CAATACGAAT GATTTCGTCA
    64621 GGAGTTTTAG CTTCTTCAAC GACAGTTCCA AGACCATGCC AAGGAACATC TTTCAACGAA
    64681 TAGAATGAAT AAGTATTTCT ATTAGAATTA AATTCAATAT TCGCAGCCAT AATTAAATTA
    64741 GTTAGTTTAT ATTACAATTC AATAATACGA ATATGAGCAA TGTCCTTATG TTCAGCACCA
    64801 AGTTTGTTAA ACAGAAGTTC TTTCTCATTT TCAGCATCTT CAAGATTCAA AAATGTAAGA
    64861 GCTTCATTAT GGTCATTAAT CCACTCTCCA CCATCTTTGG TTACATTTTT AAGAAAACCT
    64921 TGTTTCTCAC CAGCGATTAC TTTTGTAATC AAATACTTTT TACTCATAGC TTAATTAATT
    64981 TTAATTTGTT TAATGATAGA CTACTTATAT ATAGCAGTTT CAGACGTAAC AATCTCCATA
    65041 TCAATTTTAT CCATGACATG AGCTATTCGT TCAGCACGAG CAATATCTTC GTCAGATTCA
    65101 TTGGATGTCT TAGCCCAATT ATCAAGTTCC TTAATAGCTT TCTTATCAAA TTTAACAGTA
    65161 TAAATATAAT CATCACCTAA TTTGTCATGA ATATATTTAC CTACCTCTTT TGCTAAACTA
    65221 ATAGGAACAT CAACTGTAAT ACTAATAGAA GCAATCTTAT CTAATTCTTC TTTATGTTTC
    65281 TCAACGAAGA TATTATCTTC CGGCGGAAGA GGTGCTTCTG TTATATGAAG TAATGAAGTA
    65341 ATAATAGGGT CTAAAGCATT TTCATTAATT GAAACACTTT CTGACTCTTT TGTATAAACA
    65401 GTAAAATCAG GAAATTTAAG ACTATAATTA CCAGATTTAC CAACTTGACC AAATATATGT
    65461 AAAGCATCAA CAACTGAAGA TTTAAGTCTA CCAGCTATTT TATCAAAACT TACATTCCTA
    65521 TCACGAAGTC GTTTAATCTC ATCTTTATTA TAAGCAATAT TAGCTTTTTG AGCATCAATT
    65581 ACTTGTCGAT AAGCACGAAG TTTATCTTCA AGTTCACTTT CAGCAATAGC TAATTCTTCT
    65641 GCAATTTCTT CCGTTATCTC GCCGTCATTC TCTTCTATCT GCGAAACAAG ATAATCATAT
    65701 TTTTGCGCAA TACCAAATAA ATTACTCATA AATTGTCAAA ATAATTTTTG TTCAACATAA
    65761 CCTTTTTTAA CATTATAACC TTTCTCTTTA CAGATATAAG TTAATTGTTT ATGAATACTA
    65821 TCATATCCAT CAGCAGTATT ATCAAGATGA AAATCCCAAC CAGTATAATT CTCTAAATCA
    65881 CACTCAGTTT TATCACCGGA TGTATCATCC ATTTTAGTAT TACGGAGAAC ACGAATTGTA
    65941 GTTAATTCAA TTTCATTCTG ACGAGCAAAA TCTTTAATAC AATTTAATTC AAATTGTTCT
    66001 CGAATATCAG GAATAATAAA ATAATCACAA GGAGTAGTTT TGATTCTATT TATAACATCA
    66061 TCAATAAACA CTCTGTCATT ATCAAATCTT AATAGTTTAC CAAAATGAAG TAAACACTTA
    66121 CGATATGTCA GTTGTTCATC AATACCGTAA CAATTAACAA TATACGGAGA TTTAGATAAC
    66181 TTAAAATAAT GAGAATCTAA TTGAGATACA TTGCAATTTG TAACAGCAGC TACAATACGT
    66241 TTAAGCATTG TAGCCATAGG ATATATCTCA ACTTTACCAG CGAGCATACC TTCAAGGTAT
    66301 TCAGTAACAT AAGTTTTACC TGTACCTTTT CTACCACTGA TTAAAATTAA TTTACCAGTC
    66361 ATATAATCTT AATTAATTAT TTCTTCTGGA AAGTTAGCAA ATACATTTTG TCTACCTTCT
    66421 TGACCATGTA ACACTCTTAA AGCAGCTTCT TTCTTAACTG CTAAAATAAT ACTACGTTTG
    66481 AATAACTTAT TATAAATTCT AACCATTTCA CGAGCAACAT ATGAATTACC ATCTGTCATA
    66541 CCGTGACGAT TATTAATTTC AATAAGAAGT TCTTTAAGCG TTTTCTTCTC GCTTTCGCTC
    66601 CTGCTCTCGT TCATACATAT ACTTTTTGTT ATACTCATAA ATAGTATTAA ATGTTTCATC
    66661 AGAAACACAA CCATCATAAT CAGGAAGTTC CTCTTTTATA ATATTATCTA TAATATTTGT
    66721 AATAGCAATA CAAATACCAA GATTTCTTAA CTGAAGAGTA CTACCTTCTT CAAAAAACTT
    66781 GTCTTGTTCA TCTTGTAGAA CATTACATTT ACTAAGAGCT TTAGCAAATA CTTCTTGAAA
    66841 TTTTGAACGA GATATATAAT TATTATTAGC CATAGTAGTT TATTCAAAAT AATTAATAAT
    66901 ACGACCTGTT TCATTAGGGA ATCTAACAGC AATATCTTCT GCAATCATTT TAGCAATTTC
    66961 AATCATTTGA GGATGTGCAG CTTTATGATT ACGAAGAGGA AGGAAACCTT TATTCTCAAC
    67021 AATAGTGAGT TTGGGATAAA CAGTTTCAAG ATGTTCACCA ATCCACATAT CAAGAGTACC
    67081 AGATATATAA ATATCTGATT TAGTAGCAGT AGGAAGAACC GAACGAGCCA ACTGAGCAGG
    67141 TTCACCATCA TTAGTTAATT CTTGATATAT AGCTTCATTG CCAGCAATAA CATCATAGAA
    67201 TTTTTCTAAT GAATCTTCAT TCTTAAACGG TGGTTCAATT ACACTAATAT TTCTACCATA
    67261 TTTATAACCA AGCCTACCTT TAGCATAATT ACACCAACGA GTACTTTCTT GCATAAAACT
    67321 CATCTCACGA TGACGAACGG CTTCATGCGT AACACCTCTG TCAGTTGTAA TTTTATAAGT
    67381 AACATTATAA ATCTCCGGCG CATTTGCAAG AATTTCAGCA TCTGAAGCAA TTCGAAGACT
    67441 TGCATCAATA CCATATTCAA GTTTAGCAGT AATATCTTCA TCATCAAACA GTAAATGAGA
    67501 AAACTCTTTA CTTAAAAGAA GCATATTATA AAACAAATCA TTAACTTCGC TTGGATGATA
    67561 AATATCATTA TAAATAGCTT TCATTTTACG ACTATTACTC ATAATATCAA GAAATACTCG
    67621 ATATGAAAAA CCAATATAAT TACCAAGATA AGACCAACGA ATATAAGGAC TTAATTTAAC
    67681 AAATTCTCGA ACAATACAAT TCGGAATTGA AGTAACATTA AAATAAACAT ATTCATGTTC
    67741 AAATATAGCA GTATGACCAT CAATAAGTCT ATTTCTACAA AAAGTTTCAG TTGAATCAGG
    67801 TTTGATACCA TCTTCTTGTT TAGTACAAAC TTTACCGATT AATTCAATCT TTCTAAGACC
    67861 TCGGTAATCA CAAAATTCGA TTGTAGGTTC TACAACATTC ATAGCTTTAA TTGTATTAGT
    67921 TCAGACGCGA CCAATGGGCG TGCAACCTCC TCTCCCACCG GGGAGCGGAG CCGCTGGGCG
    67981 AAGCCCAGCA GGCGGAGCCA CACAAGTTAC ACCTCCTGTC GCTTCTCGAA TTGCGACAAT
    68041 AATTGTTTAC GAGTTACTTT ATATTCTTCA AGACTAATTC CTATTCTATT ACAGATAATT
    68101 ATAACATCCA TAATAGTAAT ACACTGACCA CCCCACATAG CATTCCATAA ATCGTTAGCT
    68161 TGAACTTCCC AAATATAATA TCCACCAAAT TGAATTTTAT AATTACAACA AGTTTTACGA
    68221 TTTAATTGAA TATTATTTTG CACACAAGTA GCAAAGAAAT GAGCAAAACC AGTAAAATCT
    68281 TTTAATTTAA TAACTGCATC ATTCCATAGT CTAACAACTC CATTAGTTGA TTCATAACGC
    68341 ATTACGGCAT AAGTACCATA CTGTCGCCAT TGATAAGGAA TACTACTAAT TTTATAATTT
    68401 CTAAATTCTT GAATTAGAAC TTCAAGCTCT TCTCGATATT TCTTAGCTTT TGCTTCTTCA
    68461 ATAGCTTTCT GATTGTCGAG ATATTCATTG AATTTAATTC TAATAATAGA TTTAAGTTCT
    68521 TTGCGAGTAG TTCTATTACT CCAAAGTTTC TTAAATTCAG TATAATTTCT ACAATAAGGT
    68581 AATATAACTT TTTTAGCACG AATAGTTTGC CAATAAAGAA TTTTACCGCT AATAATAAGA
    68641 TTTTGTTTAG GACTTAAAGT AATACGAATA TTATCTTTAA GATTAATTGT TGTATTAAAT
    68701 GTATTATATA TTTTTCTAAA ACCTTTATAT TCTACATAAG TATTATATAA AGTATAAGCT
    68761 TTATCAATAA TTTTATTAAC ATCAATATTA TGTTCTTTAC CAATAATCAA AATATCTTTT
    68821 AATGCAGAAC GCCATGCTTT ACGAGCATTA TTATATTTTA TCTGATGAGT TCGAACATCA
    68881 GCAAATCTTT GATTAATAAT ATCTTTTTTA AGAATATGTC TCGTAACGGT AAGATTTTGA
    68941 TTTACACCAT ACCAAAGAGC CGAAAGAATA GAATAAATAT CATTATATAT AATATTAGTA
    69001 TTTTCCCTAC AAATATTATA AATATCTACA TTAATTTTAC CTCGAATCTT TTGATTTTTA
    69061 AGTTTGACAA GTGGTCCATA AAGATAATCT TCAATATCAT GTAATCTTAC AACAAACGGT
    69121 AAGTATTTAT TACAAACACC AATTTGTTTA CCTCTACGAT AAAGAATACC ATCTTTTAAT
    69181 TCATAACCAT ATTTACCATT TTCAGCAATA TGCTTTGTAT GAATACTTAT ATTATCTATT
    69241 CTTTTATAGA ATAAATCAAG TATTTCAGTA ATAGTTCCAA CAGTTTTCAT CACTTTTCAT
    69301 AATCTCTAAT TCCAACAACG TTTGCATGGA AAGGTAAACC ATTTTTAGTT CTTTCATAGA
    69361 ACTTAACAGT TACAGACTTT CCGATAGGTG GATTATTAAG AATATCTAAT CGTTCATTAA
    69421 CAGTACCAGT TAAAGTACAA CTAAATACCA AATCATTAAT ATCATTCTTA AGAACTAATC
    69481 TAACATTAAA TCCCACTTTA TCATCAGGAT TTCCAGTGTG TTCAACACCA ATACATTCAA
    69541 ATTCAGCATC GTCGAACTTT TTGAGTTTCA TCATTGTAGC AGGACGAGAA CCAAATTTAT
    69601 ATTCAGTATG CAAATCTCTA ATTATGGCTC CTTCAAAGCC ACAATCAATA CATTTTTGCA
    69661 TATAAGCTAA CGCTTGATTA TCATCATAAA TAGTATCACT ATTAAGAATA ATAAGATTAA
    69721 ATTTATCCCA CATACCATGA CCTTCGGGAG TTAAATTTTC CCAAATTCTA CCAGCCATTA
    69781 CGTTATAATA TACACTACTT TTTTTACTAC GATATTCTTC CCAAACACTA AATCTTAATT
    69841 TATCACGTTC TCTATTAGTT AAATCGGGAA TGCTTAAATC AAAATTAACA AACTGAAGTT
    69901 TCTCATGATA TATATTCTTA GGATTACGAG CAGCTCCACC AATAGTTGTT ACTTTTTCAC
    69961 CACGAATATA AATCTCACCA TCAAATACCA TATTAGCATA TTCAGGAAAA CTATCATAAA
    70021 AATCATTAAA TAGTTGCTCG ATATGCCAAA TACGATAAGT AAGACCTTCT TTAGTTTTAA
    70081 TTACAGTATG ATAATGTTTA TCATCACGAA CAAAACCTTC AAGACTGAAT AAATCAGTAG
    70141 GTGTAAATTC TTCAAGCATA ACAACTGCTC GAACACCATT AATTTTAGGT TGAGCAATAC
    70201 AAGGGTAATC AAATTTACCA ATAGCAAACT TTTGTGCTTT CATAGGTTTG ACACAATTAT
    70261 TTGCATCAGT GTTATATTTA GGCAATCTCT TATCTATTTC TGCAAATAAA TCATTTGCAT
    70321 TAGTAAGATA ATCCAAAGGA CTAATACCTA AATCAGAAAG ACTTTTATAT CCTTGTTTTT
    70381 TATGTCTTTC GTAAATACTT TTAAGCTCAA ATTCAGCTTG TTCTCTATCA GTTTTCTTAC
    70441 TCTTAGCTTT AATTACAGGA GAATAAGATG ATGTTTCAGC ACCATTTACT TTACCATAAT
    70501 AATAAGCTAA TCGTAGAGAT ACTGTACCAT TAGAATTAAT AACTTTTTCA ACTCGACCCC
    70561 ACCAACGAAC TAAACCGCCA GTTAAATCTC GTTTATATAA AATTTCATAA GGAATCATAT
    70621 CTATATCGAT TTAATTATCA TTACTATGAA TTATAGCATC GAATGTTTCT TCATCACAAA
    70681 CTGCAAATTC GACACCATTT TTAGTCGTAT TGATATAATC TTTTATTTCG TTTTTAAAAT
    70741 CACTTGTATG TTTTATACCA CAATATTTAA ATTCAATATG ATTATTATTA GTTTTATGAC
    70801 AAGTAACAAA AAACATTTCA TCTTTTCTAT TTACACATTC TTCACAAGCA TTTTCACTTA
    70861 AACCTATTAT TTTATGATCT AATTCTGCAA CTTTATCTGC TTCTTTTTTA GTAAGTTTTT
    70921 GATTCATTAT AACAGATTCA TCAGCTTTAG AACCACAAAT AGGACAAGCA TGATAAACTA
    70981 ATGCAACTTT AAAATTATCT TTAATAGAAT CCATATCTTA TTTTTTAATT TTTTCTTCAA
    71041 CAACAATAGC GTATTGCGGT TCTCCAATAC GAATCATAAG ACAATTCCAA CTTTCAAGAG
    71101 GAGTCTTATG TTCAGTCATA TCTGTAAGAT TAAGTGGCTT AGCACAAAAA CATTTGTATG
    71161 ACCTTTCAAT CTTATTATTA AGAGGATTCT TAATAGTTTT AGGATGTGGG AGAATACGCG
    71221 AAAGAATAGG ATTGATAGCT TCTAATGTTT CTTTATCATT AGCGCTAATA TAAGTATCAC
    71281 CATCAAGAAT AATTTGTGTA TGTTTGAAAC CATATTTATC CACAAATCTG TTAATACTTG
    71341 ATTGGTCAGA TAAACGAGAA AAATCATTCA TTAATCTCGT ATAACTTTCT TCATCCATAG
    71401 GACAAAGATA AATCTTATTA CCATTATCAA GAGTATTGAT AAGATAGTTT TTGATTTTAA
    71461 TCTCCATAAT AAATCTTTTT TAGAACATTA TCAAAATGTT GGAATACTTT ACGATAACCA
    71521 TAATCTTTAA CCATATCAGA TGGGTCTTTA GATTTATAAT TATTCGTAAA ATAAATTGGA
    71581 ATAGTATTAT ATCTACTTTG TAGTAGATGG GCTGCATTAA TTCCAGCAGC ATCAGTATCG
    71641 AAAATAGTAA ATAACTTTCC GCTTAAAGAG TACGACACCA ATAACTTGTA GATGTCAGTA
    71701 GGTAATACGA TAGTTTCAGA AGCAGCAGGT ATAAACAAAA TATCATTAAT ACCTTTCTCA
    71761 TCACAAATTT GTTCAAAAAG TATTTTATCT TTATAACCTT TTATAAGAGC AATATAATTC
    71821 GTTGGTTTAA GTTGATGTAA ACACTCAATA GGACAATGAT TATTAGTAAT AAACTTAGTT
    71881 TGACTTTTAA GTCTTTTTGG AAAATAAAGT TTATACTTAT TTGGATTAAC ATTATAAACA
    71941 TAACAAGGGT CAGTACCACT ATAACGATAA GGTGTTTGCC ACTCATTAAG TCTATATCTA
    72001 TCAACAATAA ATACTTTTGT ATTTAGATTA CTTTTCTTAA TACCATATTG TTCCCAATAA
    72061 ATATAATCTA ACTTATTTGG TTTACGAACA TCAAAAGTAA TTTCAAGATT TTGATTCTTA
    72121 ATATGTTCTT GTTCAGTTCG ATTAAATTCA ATATTAGTAA CAATCTTATC AGAACAACGA
    72181 AGGATTATAT CATTACATAT ATACACAAAC CCTTCGCTTG TTTTACAATT TTTATTAATA
    72241 ATATAACCTA CAACTTCAAA TATATCACCT CTAAATCTAC CATCACCAAA ATCTCTGCAT
    72301 ATCAGTTTAT CACCATAATA CTTAAAAGAT AATGAAGGAT GTTTATCATT TCTTAAAGGA
    72361 TTTCGTATTC TATCATTAGG ACTACTAATG TTAAATCGGA TTACATCTTC GGGAATACCA
    72421 AAATATTTAC TAAATATTGT AACTTGGTCA AGTGTATTAA GTATGAAATC TCTCATGTAA
    72481 TCAGTAGTGT AACTTGCTGG GCTTCGCTGC TGGGCTTCGC CCAGCGCTCC GCTACCCGGT
    72541 GGGGGAGTGG GTTGGACGCC CACTCGTGAC GCTTCTGGCC GCGTGTATTT ACCTGACCTA
    72601 TACAGATATA CGTCTGTTAA ATACAGTCCG CCAAATCAAA AGAAATCGGC CAAAAATACG
    72661 GTATAACAAC AAGTCTAATT TTAGCATTAC CCAAAAAAGA AGGAGATAAT AGAGTTTTAC
    72721 CTCCATTACC TCCTTTACAA GTTCCTGTTT TAGTAATATG ATAAATACTA CTTCGAGTAT
    72781 CTATCAAGAA TGTTCTGAAT ATCCGACGAA ACAACAGTAG CACCGGGAGC GGAAGCAGGA
    72841 GCACCTGCGG CAGCTTCACG ATTCTTCGGA GTATCATCCT TTGCAAGATG AATTGTTTCA
    72901 CCAGCTTCAA ATTCAATCGA CGGACTTTGA CCGGGAATAA CACGTTCAAC AAATCCACGA
    72961 TTAACAAACG AAGGAAAAGC TAAGAACTTA TGCGTGTTAT AATCTGCAAC AAGTTTCATG
    73021 AACAGTTTTA CATTCTTATA AATAGGATTT TTCTCATCAT CACCAACAAG GAGATGTTTG
    73081 AAATATTCAA AGAAAGCAAG ATACTGTTCA CAACGAACCT TTGCAGGAGC AGCATAATCG
    73141 AGTCCCGGAC ACTTACCAGC ATTAACCGGA TAACCTTTAA GACCCTTAAA CTGATTTGCG
    73201 ATATGACGAA GCTGTCCATA TACCTGCTGA ATAATATTAA TAACAGTCTT TTCTTCAACA
    73261 GGTTCGCCTT TCTTATTAAG AGTAGTAACC GGCTTAGCAG TAAATGTATA ATAACGGTCT
    73321 TTCGGATTTG CGTCAGTTTT ACACTGCTTA AATTCGATAA CCAGTACGGG GAATTTACAA
    73381 CCAGCATACT CCCATGTACT TTCGACACCT TTATCATCCA GCAGAGGTAC TTCACGAATA
    73441 TCAATACGAA CATCGTTAAT CATACCCATA CAAAGATTAC CAAGTTCAGG ATCGGGCTTA
    73501 AAAGCTAATC TCCGTTCAAC AACCTCTTCT TCAAACATTA ATGTTGTCGA ACTAACTTTC
    73561 GATTTACTTG TGTCTGCCAT AATAATAATT AAAGTACTTT AAGTTATTAG ACTAAAAAGA
    73621 GGAGCTACTT ATTCAATAAC TCCTCTTTTT ATAATGATAG CAAATGATAG ATTTGTTAAA
    73681 TACTTTTAGA TATTAACAAT TACAACTCGG CTTCCGGCTC GGCAGGAGCT ACGGTTTCCT
    73741 CTTCCTGCTT CTCGTCCTCC AGCGTTACCT CTTTCGGGTC TACAAGCACA TAGACTTTCT
    73801 CATAGATAGT ATCACCAACC TCAACAGGAA TAAAGTCACC ATTCTCGTCC TTAACTTCCT
    73861 CAACACCATA CTCAACTCGC TTGGTAGCAA GAACAGCAGT ACACATCTTA CCGTCACGGC
    73921 CTTTCTGAGT TTCAACCTCT TCCATAAGAC CCTTATCAGC AAGAACACGC TCACCTACGG
    73981 GAGCAGCATC CTTATCCTGC ATAAGCATCT GCGACCAAAC ACCAGCGTAA TTAAACGACT
    74041 GAGGACGACC AGTACCTTTC GTGTTACCAG CACTTGCAAG TTTGCAACCC TCGCTACCTG
    74101 CCGAAAGAGC AATAAAGAAA CGCTCATTAA TCGAATCAGC ATTAGGCATA GCAAACATAA
    74161 CAACACGGTC GCCATGACCA CAACCAATAA GTGCAGAAGC CGAAGCATTC ATCGTAAACT
    74221 TGTTCATACC ACGAGCAGTA GTAATTGCCG GACGAATATC ATTCGACGAC TTCGTACCAC
    74281 GGTTTACAGC AGTCAGACCA GCAAGTTTAG CAGCAGAAAA AACAGACTTT TTCATAATTG
    74341 TAATTTGTTT TAATTTATGA ATATTTTATG AATGATAGAT TAATGATAGA TTTGCATTAC
    74401 TTTATTCTGT AACAGGAACT TCTTCAAATT CAGTATCTTC AGCTTGACGA TTTGCAATAG
    74461 ATACAGCTTG ATGTAATTCA CTATCAACGT AAATTCCATT TAACTTATCA CTTGCAATAA
    74521 TTCTACCACC AAGCATGATA GACATTTTAA TAAGATGAGT TTCAGGATGG GCGTTCCAAT
    74581 TAGCTTTACC TTTACTTTCA GTACCGTCAG ATTTAGTACC AACGTACAAA CCTGCATCAA
    74641 TAGCTTGTTG TAAAGTATAA GGTATTGCAA TACTCTCATC ACCACGAGTA AGTTCTACAA
    74701 GAGCTCGACG AGTAGCATAC CTAATAATTG GAATTTTACC TTCTTGTACT TGTTTATCAA
    74761 TATAATCAGC AGTATGACCA TCATTAATTA CAACAAAATC ATCTTTCGTT TCTTTGTTAT
    74821 AATCAACAAG TTCATTTGCA AGTTCCTTTT TACAATATCT ATATATGTAA AAAGGTTTAG
    74881 TTCCATCTTC AAGAATTTTA CGTTTAATAC CGGCATCTGT AAGGACTTTA TTAACAACAT
    74941 GAATACCAGT ATATACTATC TCTGCTTGAG AAGTACTAAA AACGTAAATG TTTTGCATAG
    75001 CAGCCATAGG ATTAAGTCCC ATAGACCGCC CACGTTCAAC TTTGATTGCT GCTTCCCTAT
    75061 CAAGTGTCTT ACCAAATGTA ACACTTACCA TAGGAGTAAA ACCGAGTTCA TTACCTAACA
    75121 GCAAACATGT AACAATCGCA CTCTTATTAA CTACAAGTTC ACTTGTTCCA TCTTCTTTCT
    75181 GAACTTGCTC CTTAAAGCCT TTATTAAAAA CAGGACTTTT AGCAATCCAA TCTGCTAATG
    75241 CTTCAGCTTG TTCAAATGAA TTAATTTGAT TAACAGCTAA CGCAACACTT CCATTTTTAT
    75301 TTCTTGTATT AACAAGAACA CCACTCACAT CTTCATCAGT CTTTTCGACT GGCTTCATTT
    75361 GTGGTTTATC CATACGCAAA TATAGTAATT ATAATTGTAC CACCAAAGAA AATAGCAAGA
    75421 AATTAACCGA AAATTTCACT AATATCATTA ACCCATATCG GAACATTCTC GGAATCTTGC
    75481 TGACGCTGGA TTAACTTCTG TTTGTCCCTC GACCTAACAT CTTTATCACC AATTTTGAAA
    75541 TCATCAATGT AAAGATTAAT AATAACACAA TTCTTATTAG GATTCATGTA ATTATAAGTC
    75601 TTACCTCGTG CGACACGTTG CCCATGAGTA TTAGAATTAC AACTACCACC AGTCGTTATA
    75661 ACTTGTTCGA TATTTTCTAT CGTTAAACCC TCATTAAGAC TTTGTGCAGT AAATAAATAT
    75721 TTATAAGTAC CATTTTTAAT CCCTTCAATA GCTAACTTTT TAAGAGATGT TTTACCTAAT
    75781 CGTTTAGGTT CACCATTCTT ATAAGTATAT GGAACACCAG TTTCAGGATT AATTACATAC
    75841 CTACTTTCAA TAGCACTATG AAAAGGGATA CCGTCTTTAC TGAAATAATC AGCTAAATCA
    75901 GTAACCATAG CTATTGATTC ATTAAAACAG ATAGTAGGAA CGCTATTAGT TTTAAGAATT
    75961 TCAATAACAG CATTAATTTT AGGTCTGTTA TGAATTAAAA TATCATTACG TTGTCTAACA
    76021 AAGTCCTTAA ACTTTTTAGC ACGTTCATAA ATATTATCGG GATTCCAAAG ATTATTAATT
    76081 CGTTTATTAT AATCATTATC GAGTGGCATA TCACGAGTCC AACCCATTAA TGAAGCTAAC
    76141 ATATTACGAA TAACAGTAGG TTTAATAAAA GTACTACTGC CATTTCTATC TTTATAATTA
    76201 TAACCAGTAA AAGATGCAAG AACTAATGCA AAATCACTGT CAAAAACTTT ATTATGAAAT
    76261 TCTTGATTAA TCACTTTATG TAATCCACCA AATGTTTCAA GAGTTTCAGA AATCATATCA
    76321 GAATATTTAG CATATCTAAT TTTGTCATGT TCATCAAGTT CAATAGCTAA ATTATATTCT
    76381 GTACTATTTG AAATCCAACC TTGCGATACA GCTTCAATCT CAGTAATCTT ATCAATTACT
    76441 GGAGCACCCA ATTCATTAAG AATAGATAAC TGATTTTTAT TTAATGTAGA ACCAGTAAGA
    76501 CATAGAATAA ATTTATACTC TATATTCTTA ATAGCTATGA GAGTTTCACC TTGTAATAAC
    76561 TTATGAACTT CATCGAGAAT AAGTAAATCA ACTTTAATAG GAAGTTTTCG TTCTATTTTA
    76621 AGTTTATTTA CATGATTAAT AAGAGTATTA CTACTCATTA TATCAATCCA TTGTTCTTTC
    76681 GGACAAAATT CAGTAAGATT ATCAGCAAGA TTTTTAGTAG TTACAGCATT TGGAGCGATA
    76741 GCCATAATTG TTCGATTAGG ATTAGCTTTA ACCAGCTTAC CAACAATCAT AGCTGCTACT
    76801 CGTGTTTTTC CAAATCTCAT TATAAGATTT AGAGTACCTC GACCTTTGGC ATCACGCCAT
    76861 TTATTACAAG ATATTTTTTG ACGTTCTGTT TTTGATAACA TCTGCTTCAA ATTTATAAAT
    76921 AACACCATGA TAACTATGGT GTCCAGATGA ATGATTTCTA TTTCTAATAC ATACTTATCT
    76981 TATATTCCAA GATGGTACTT TTAGTTCTCT ACTTATAATA ATATAATTAT CGTATGATTT
    77041 AATAACATTA TCATTATTAT CAACAATAAC TACTTTTTCA TATTTAATAT TATTACGATG
    77101 TTTTATAAGT GCTGTTGATA CAGAAATGTT ATAAGCATCA GTACACCATT CTAAATTTTC
    77161 AACTCTATTA TCACATCTAT TTTCATTAAT ATGATTTATG ATAGGATAAT TATTAGGGTT
    77221 ATCTATAAAA GCAATAGCTA CTAATCTATG AGCAAGCCAA GGTACTGGTT CTTTTTTATT
    77281 TTTATAATAC AATCTATATC TTATATAACC ATTATTATAA TTAGGTTTTA AAAATATATT
    77341 ATTGATTTTT GATTTACAAC GACCTTTATT ACTTATTAAA TATCGGTCAT TATCATGTAT
    77401 TTCTTTCCAA ATTTCATTAT CATTCATAAA AATTTAATAA TACCAATCAA CTTTATCTTT
    77461 ACCACTTTCT TTAAGACGAA GAATACAATC CATTATATAA GTAGTAAGAG CTTCACAATT
    77521 ACCAAAGTGC ATTTGAAAGA CCATTTCCTT TTGTAATTCC TCTACTGTTT TACCATAACA
    77581 AATTTCATCA AATTCGTGCA TAACATATCA ATCACAATCA CGCTTTACAA TACTACCATC
    77641 GTGATTAATA TATCTCCATT GATAACCATA AGCAGTTTTA GAATTACCTT TAGGAGTACA
    77701 AGCCTTAACA ATAGCGTAAT AAGCCTGTTT AGAATTTGTT TTTTTTAGCT CAATAGTTAG
    77761 AGCATTAGCA GCATCTTTAG TGGAAGCATA AGTAACTATA TACTTTCCCT CTCTTGTAAA
    77821 CTTAGCTACA CGCAAACCAA TTCTATGATT TTTAACATTA ACTGGTTTAA TATCAGCTAT
    77881 TGCAAGACCA TCAACTTCAT GATATACAAG GTCACTATTC ATATTAGTAT TTTATTAAAA
    77941 AGGTAAATCA TCTCCATTTT CTATTGCACG TTTATATTCT TCCTCACTTG AAAAACCATA
    78001 CATACCCCAG ATAGTATTGT TAATAGGAAT GTCATTAGCA GGATTAATAA ACGATACATT
    78061 GTCATCTTCA AAATCAACTT CAAACAAACC ATCTTCTTCA GGACTTTCAA TAGGCTCTAA
    78121 ATGTTTATTA TTAGACATAG CACCAAATAA ATCACCTTGA ACCGCAACCA TACCAGCAGT
    78181 TTTCTTATTT TTACCATATA GAATCTTAGC ACATTCTTTT TTATAATAAC TAAAATCTAT
    78241 ATGATAATCA TCTTCCTCAA CATAATCATT AAAAGGACGA ACACTACATT TAGCTACAAT
    78301 TCGATTAATT TTATTTGGTT TATTTTTATC AATTTTTATA ATAGTTCCAC TACAATAAGA
    78361 TACATCAGCA ATATAGAAAC GATTAGATTT TTGAAGTTCT TCATCATGAA GTTTACCGTT
    78421 TACAATACTG CGATATATAA TATTGAATTT AGCATCAGTC TTTTGACTAA TGCAATAATC
    78481 ATAAATAGCT TCTTTACTAC TATGAATATG ATTTTCTATT GTATCAGCAT AAGGAACATT
    78541 ATATAAAAGA AATAGATTAA GAGCTTTTGG AACAACTGGA TAAGCATAAC CTTTATTAAA
    78601 AGCAATAGTT TCAATAAAAA GACCTTTACG TTTAATATAA ATATCTTCAA GTTCAGCTAT
    78661 TGCTTCTGGC GTTTTATCAA TCAATTTATC ATAAGCATCT TGAAAACCTT CTTTAACAGC
    78721 AATATAATTA TTTACATCAT TACGAAGATA CTTTTCATAA TTAGTAAATT CAAGTTCAAA
    78781 ATTGTTATAT TCTTGCCACC AATCACAACA AGCTTTATAA TCAGCTTCTT GTTCAGGTTT
    78841 AATGATACAA ACAATACCAT CAGTATTAGC AGATATAACT TTAATACCTT TGAGTTCCAG
    78901 TGCTTCAATA AGCATCAAAA GACAAAGTTG CAGATTTATA GTAACTTTAT AAGTACATTT
    78961 AGGGTCATAA AGATAATCAT TTATATCTCT AAATGCACCA TACATTCTGT TGATAGCAAT
    79021 TTTAAGACCT TCAGCCTTAA TTTTATGACG TTTACTTTCT GCTAATAATT CATGATATTT
    79081 AGTATTTAAT TCTTCAGCAT CAACTCGATT TTGATTTTTA GCAATTTGAT ATTCATTTAA
    79141 TACTTTCTTA GCTTCTTTCA TTAATTTACT GCTAAGATGT TTAGCTTCAA TTCGACTATC
    79201 TTTTGTATAA CCGACAGTAG CTCTGAAAGG ATTTCTTTCG AGATGTTTGG GATAAACATC
    79261 ATAACTAAGA ATACCATTAG GATAGAAACT ACTAACATCC GCATCACGTA AACTAAATCC
    79321 ATCTGCAATT ATTAAACCCG GTTTGTCTTG ACTATGTAAA CCACCTAAAG CCATAGTATA
    79381 TACCGCATCA CCAAATTGAA ATTCATGCTT AAATTTATCT TCATCTTTTG TACTACCTAC
    79441 AACAATAGTA GATTGTGCAA CAGTACGAAG TAAATCATTG AGAATTTTAG TTTGAAATTT
    79501 AAGTTTAGGA CTTAATATAC TGGAAACTTT AATCTTCCAT CTATCAGTCT TAGTATCCAT
    79561 AAAATCTTTT CTATCAATAC CGCTAAACTT CTCATAAAGA GATGTAGTAA TAGCTTTACC
    79621 AATAGAACTT CTTGACATAT TACGGACATC AATTCCAAAC TCTTCAGATA TATCTTCTCG
    79681 TAGTTCAATT TCAGCCTTTT GACTACGTTC CAGTTCTAAT GTAATAAGAA CATCATTTAC
    79741 ATTATAATCA CAAATATCAT AAATATCTTC TTCTCTAATT CTACAATTAT AAGCAATCGG
    79801 TAGATTCTGA ATACGATACC ATTTTAAGCA AATAGCAACT TGTTTAAGAC TGGTATAAGT
    79861 CTTATCAAGA TATAAAATCT TTTGAATATC ATAATCAGTA AAAGGACGTT TGTAATATTT
    79921 CTTGAAATTA AGTAAACGAC TATATCCTTT ACCAAAATCT ACACAAGCGC AACTATGGTC
    79981 ATATAGAATT TGTGTAATAT GTTTACTTTC TTTCTTATTA AAACCTTTTA CATCAAGATA
    80041 TTTATAATTA TTAATAAAAA TATCCAACAT AATTTTATCA TAATTATTAC TGTTATAACC
    80101 AGTAAGAATT TTATGTTGAA TAAAGAAATC CATAATAAGT GGCCCATCAT TTCTCCACTT
    80161 ACCAGTAGTA TAATCAATCC AAATAACAAA TTGTTTAGCA CCCATTGCTA ATAACAATTT
    80221 TACCTTTGCT TCTTTCAGTT CTTCAAGATT ACCTTCTTTA CCATTTTTAA TAGCAAGACA
    80281 TCTTATATCA ACAGCTTTAT AAACGTCGAT AAGTTTTTGG TCTGCTGTCT TAGGTATAAA
    80341 GGTAACTTCA AATAGATTAG GATATATCTC TACATCATAT TCATAAGCAT TATTCATAAT
    80401 AATACTACTT TATCTGTAAT AACGATATTC TTTACATAAT TCAGCAAATA TGTCACTAAT
    80461 TAAATTAAAA GATTTAACAT ATTCTGAATA ACATTTGTTA CGCATAATAT AGGTTGGTGA
    80521 ATATATAGGA ATTAGTATAG CATCATTAAA CCTAACTGGT TTATTAACAA CTGATGCCAT
    80581 ACTTTTATAT TTTTCTTCTT TAAGGAACTG ATAAACAAAT TGTCCAACAG CAACAATAAT
    80641 AGTAGGTTTA TATTTCCTAA TAGTTGCTAT AAAATTTGGA TAACAAGTTT CAGCATAATG
    80701 TTCAGTTGGT TCAGCACAAA CGCACTGAAT AAGAGTTGAT TTAATAGTCC AAGCAGTTAG
    80761 TTTATAATCA TTAATGAATT GACTAACTAT TTTAGTTGAA CGACCATTAA ATATAGTTTG
    80821 AGTTTTATAA TCTGTAATAG TTGGTGTATC ACCAACAAAC ATAACAATAC GCCTCAAAGT
    80881 GGGCGTGCAA CCTGCTCCCC CACCGGGTAT CCGTCGATTA GCAATAGATA AATAACATCT
    80941 TTCACAAGCA TTACACATAA TATTAATACT ATTAAAAATA TCAGATGAAA CAGTCTGATT
    81001 AATAAGATTA TGTTTAATAC TTCATAATAA CACTTTTGCG AGCACGAGAT AGAGCTACAT
    81061 ACATAAGTTT ATTACGAATA TCAATATCAT TTTCTCTACG ACCAAATCTC GTATTTTGGA
    81121 AAACAATATC TGTCAAATCT ATTGCTACAT TATCGAAAGT AGAACCTTGT GTTTTATGAA
    81181 CAGTCATAGA ATAACCATAA TCTATGTCTT TATTAATCCA CTTAGTTCCT TGAATAGTTT
    81241 CAATACTGAA TTTAAGATTT GTTAAAAAAC GATTCTTAAA TTTATAATAA ACATACCAAC
    81301 CATGTTGAAC ATGATTAGCT GCTCTATTAT AAAGATGTGT TAGAATTTCC TTATATTTAA
    81361 GAAACGAAGC ATCTTTTGTA TCTACAATAA GAAATGGTTG AGTTATATGA CCATCATACA
    81421 TAGATTTAAG ATTAACAGCA AATGTTTTAA TACCTTCGTC ACTAATATAA GGTCTAATAT
    81481 CTTCAAGAAT ATAGTCTTCA CTATTTAGAA TAATTGGTTC CTTAAATTCA TCAACAATAG
    81541 TATTATAAGA TAACACCAAA TCGTTAATAT GAATTATATC AGCATCTTTA CCAACTATAC
    81601 TATTACGAAC AATACTATTC CAATCAGAAA CAGCTTTATT CGTATAAGCA GTAATTCTAA
    81661 AATGGTCTAT ATTCTTATGA AATGTATCTG AATTAAATTC ATCAATAAGT CTTTGATTAA
    81721 ACATAGCTCG TGGAATAATT TCATAACCAA TTCCATCTTG TATGTTAGAC CTATTTCGAA
    81781 CTATATAATT CAGAAAAGTA TTTGTTTGAT TTTTAATATC ATCTCTTAAA AGACTAAACA
    81841 GTTCAAGAAG GGGATTACCT TCTTCTTGTC GTACAATATC AGTAAGAACA ACTTTATTCT
    81901 TAACAGTAGC AAATGTTAAA GATATTTCTT CATTTACAGG TGGTAACTGA AGAGGGTCAC
    81961 CAACATAAAG AATCTTAACA TTATAAGTAG TAGCACGATT TCGATTAAGT TGAAATAAAT
    82021 CCTTATTAAT CATAGAACAT TCATCAATCA CAATAAGATT ATAATTTTGT ATCTTGCTTG
    82081 GATTAAGAGG GTCAAATTGA GGATTCTCAA TATCAAAATT CTGTAAATCA ATATTAGGTT
    82141 TAAGACCATG CAAACTATGC AAAGTCATAC CTTTTCTACC TACTTGAGAT TCAAGAACTC
    82201 GAAGAGCTTT GTGTGTAGGA GCCGTAATAG TATAAGATTT ATTAACAATA TTCTCAAGAA
    82261 AATATCTAAG AATAAAAGTT TTTCCACTAC CCGCGACACC TTCAAGTGTA CATTCAAGTT
    82321 CATTACTAAA ATACCAATCA GATAGTTTGT CGATAGCCTG CTGTTGTCCC GGATATAATT
    82381 GCGAATAATC GCCCGTGGCG GCCTGTTTTG GCCTCGCTGA CGGCTTATTT TTGTTTGCCT
    82441 TAATACTTGT AAGGTCTTTC AATTTATCTG CGTCCATATC GGCTAAAATG CAGTGTTTTG
    82501 GATATACTCA AATGCCTTAC TAATAAGGGT TTCATAATGA TTATTACTTA TTTTATAAGT
    82561 TTCAGGAGTA GGACAAACAA ATATTACATC TTGTTTGTCA GTAGTTCGAT TAACATAAGC
    82621 TCTAACACCC ATAACATTAG GAGTTGTAAT CATAACAATA TCATAATTCT GTAACAAAAA
    82681 CTCGAATATT ATTATGAATT GTAGCGATAG GTCTAACTTT GTAAAAAAGT ATCCGGGGTC
    82741 ATATCCTCGT TTCTTCAAAT ATTGAAGTAA TTCCGGCATG ACCACCGAAT ACTCTTTAAT
    82801 TGCGTCGAGA AGCATAATAT TTTGGACTTA ATTTTTTGAA AACTTTTTCG TTTCGATTAT
    82861 TAATACGTTC CATATCAAGT TTTCCTACTC CATTTTCAAG AGTAATCCAA ATCTTCATTT
    82921 TAGGAACAAT GAGTTGCCAA TACTTTTTCA AGTTTTCAAT ATCAGCTTCA GCAGCACTAA
    82981 AAGGACGAAT CGTAAACCAA TCCCAATGTT CATTATCAGG TGTACTAAAT GCAAATGTAG
    83041 CTTTCTGATA ATCCTCATCT GTTATATCAA TAGGATAACG TTCATTATCG ACAATTCCAT
    83101 AAAACTTATT ATCATAAAAA AACACCTCAC ACTTTATAGC ATGAGGTGTC ATATTTGAAG
    83161 TTTTACTTTT TGTTCGATTA GTTGAATCTC TATTGATATT AGCTTTCTTT ACAGGAACAA
    83221 GTCCTTTAAG TTTACTAAAA TCCATTTATC GACCACAACG AGAACATAAA GTATGAAGCA
    83281 TCTGTATAGT ATTGTCATTA TGAAGTTTTG TAAAATCTTC ACGTTTACAC TTAACAACAG
    83341 TACCACTGGT ATTAAGCTTA ATTTGGAACC AATGAGAATC TTTGTCAAAC TTCGTAACAA
    83401 CACCAATCCT ATCATCACGA GAATAAAGTT GATATCTATC TACAACAGAA AGACTTGAAA
    83461 TCTCAACAAC TTCATCAACA ACAGTACGAG TAAGAATAGT TTCAAATGCA CCTTCATATC
    83521 TGACTTTTAC ACCAGCGAAC AGTGCATCAC GAAGTGTTTT ATATTTTTTA TCCTCTTCGG
    83581 GAACATCATC TCCATAAGGA ATCGTATCAT ACAAACCGCG AATGATTCCA CTGAAATCAC
    83641 TATGAATAAT CGAATAAGTT TTTGTAATAA CTTTATCTTC TTGTTCAGTA GTAACTTCAC
    83701 CGATAAGTTT TGCAACTTTC TTAGAAGCAT CAGCGATAGA TAATACTTTA CCATTATCAA
    83761 GATAAACTTC GCTACGTTGA GGTACAACCT TTTTAACAGT AGAAAATTCA CCTTCGTCAA
    83821 GAATAAAGTA TCCAGCACGA GGTTTAGTTT CAATAGTAAT AACTTTTAAG TCAAATGTCA
    83881 TAACACTTAT GAAATTTTAA TTTGTTTAAC TTTTACTTCC ATTTCTAATT GTCTTTCTAC
    83941 TTTATCTTTA CAAAGTTGAA CTAAATAATT AACATTATCA TTGTAAAGAA CAGTATCACG
    84001 TTTTAGGGCT ACTTCAAGAC TATCGGTAAT AGATTTACCA CAATAATCTA TTTCGTATTC
    84061 AACTTTAACC CTAACTATAT GTGTAGCAGG AGTTAATTGA CTTTCTAATA TCCAATAATT
    84121 CTTAGTACCA ATCTTAACTA ATACTTTAAG TTCACTGGAT GAATTATCAA CATCAATAAC
    84181 ACGACCATAT CTACCCTTAC TGGTTACGAC TTGTTGGCCT ACGTTTATCA TTCTTCTTAC
    84241 TATAATTTTG ATTATTATCT TCTCGAAGAT TTCTATTAGG TTTAGACCTT CTCTTATCTC
    84301 CGTTATCTTT CGGATTAAGA TATTTGTCTA TCTGATTAAC ATTGAGTTTA GGCATAAACT
    84361 ATTTACGACT AATAAAAATT AAACAATCAT TTGTTTGATA TACACTTTCT GTAATCATAG
    84421 TTTTAGTCTT ATCACATTCA TAATAAGTCT TTCGTTCAGT TCGTGACTTA TACGAAGTTT
    84481 TACTTTTACA ATACTTACAA GCTCTACAAC TATGAACTTG TATAATAGGT TGCTTACTCA
    84541 TACCGTAATG TTAGATAGTT TTAATTTGTA TTTAATTAAG AGTTAATTTA GTAGCAATTT
    84601 AAGTCGGCTT CGCTGCTGGG CTTCGCCCAG CGCTCCGCTA CCCGGTGGGG GAGTGGGTTG
    84661 GACGCCCACT TGTCGCGCGT GTTTCGTCAT TATTAAAAAG ACAAGAACGA GGAGTACTCT
    84721 CGTTTCTTGT TCGTTGCTCG TCAGCATTAA CAACATCATT ACTAAATGAA CGTGTTGAAA
    84781 CTTACATAAT ATCATTCCGC TTGGTACCAG CGTTAGCCTT ATGAGTATCC ATAAGTACTG
    84841 TCACATTTTT AACTCACAGA TTTTTGACAG TTTTGTCTGC AAGGTTGTGT ACTTGTTTTG
    84901 GTACACTTGT AGCGAGAGCG GGAATCGAAC CCGCAAGGTC ATTTGCTGAC CAAAGGATTT
    84961 TAAGTCCTTC GTGTTTACCT GTTTCACCAT CTCGCCAACT TACTATTTAA TTCACATTTG
    85021 AATCTTTTGT AGGAGTAATA GCTTTAACAA CTATTTGTCT ATCAAGTTCT GCTTCTGCTA
    85081 ATGTTTTAGC TATAATAGGA ATCGAAACTC CATTAGCATA CATAATTGTA AAATAATACG
    85141 GATACAATTT AGCATGAGGA TTGTTGTCAT TAGCCATAAG AACTTTACTA ACAACAATAA
    85201 TCGGAAGAGT ATAATCATTA GCTAAAACAG TTCCAGAAGG TAGAGTGATT AAAGTCATAA
    85261 TATTATATAT TAGATTAGAA TTTACATGAA AAAGAGTACC ACTATTATCA CAACAGAAGT
    85321 ACTCCGAGAT GTCCATTTCA AAACATCAAC ATTTGGAACA CAACAATCCC AATGTGAGCC
    85381 GTGTGTAGGA TTCGAACCTA CAACCTGCTG ATTACAAGTC AGCTGCTCTA CCATTAAAGC
    85441 TAACACGGCT TATATTATTA GTTGAACTAT CAGGATTCGA ACCTGAAATC TGAGAACCAA
    85501 AATCTCATGT GTTACCATTA CACCATAGTT CAAAAAAACA AGTTGTAAAA ATAGTAGTTT
    85561 AATACTGGAT TGCCTATCGA GGATTTCTAC TCATTACATA TTTTGTTATG ATAATGTATT
    85621 TACAACTTGT TGTATTAATT TGTTACTTAT TATTTTTGTG AATAAGCGTT ACACGATATA
    85681 CCGGCCGACA TTTATTACGT TCATCACCAC CGACTACGAT AGTTTGAACA TGACTGATTT
    85741 TACGACCTTT TCCCATTTTA CCAACTTTAT TATTTTCGTT AGCACGAGTG ATAATGTAAG
    85801 GCATAGTTCT TGTGTTTGTT TGTTTATTAT TTATGATTCA AATATAATAA TTATATATGG
    85861 TATGACCAAA CAAATCTTGA AATTTATTTT GCATCATCAT ATATAATAGT GAGTGAACCA
    85921 TTAGATTCCT CACGAGCTTT AATTTTATTA ATAACTTGAT TAATGACAAT AGTTGCAATA
    85981 GCCATTTTGT CTTTATCCAA TGTTATAGGA CAATAATCAA TTAGTTTACG ATAAATGTAT
    86041 TCAATTTGTT TCTTAAATAT ACTTGTAACT TCGGGTTCAA ATCTATGAAT ATTATCGTAA
    86101 GCCTTTTGAT TAATAACAAA TAGGATATAC AACTGTTTAT CATCAAAAGC AAGTCTATCT
    86161 TCGATTTCTT TAACAACATC CAAAACCATT TGACCAGCAT CTTGCTGACT TGTTTTGAAA
    86221 CAATTAATAT TATCACAATT AATTCTATCG AGAACTTCTC GAACGATATT ATAATAATAC
    86281 TTGGTTGAAT GTCGATAACG TTTACCAAAG ATATTAACAA CTTCTTCAAG AGCAAAGAAC
    86341 ATAATATAAC AATATATCAT CGTCAGATTT GTCATCAGAA TAATATCATT ATATATGCCT
    86401 CTTTTCTTAA AATCTTTTTC TTGTTCAGTA GTCATACTTG GCTAATCTGA TTTTTTCGCA
    86461 GCTCTAATGA CTTTAATTAA GCAAATTGTT GCAACAATCA TAATAAGAAT GATACTTCCA
    86521 GTATTTCTTT CAGTTTTATA ATCATTTGCG TGGATATTAT TATATTCTGC AACAGTCATA
    86581 GGTCTAATAG CAGATAATGC TGCCCCTCGC GCTTGTTCAG GTTCAGGTTT ACTATATGGT
    86641 AGAACTGGTG TTGCACCAAT ACCAATATTA TTTGAAGTAT TTTCAACACG AACTAATGTT
    86701 GGGTTTGAAT CTTCAAATCT AATAATACAA TCTTCTAAAT TTGGCATAGT TTACATGACA
    86761 TAAATAACAA TTCGAGTAAT ATACACTTGT CTTCCAGTAG GTTCAGTTTC AGTTTTAAGA
    86821 ATATATTCTT TTCGACGAAC TACATATCGA ACATTATTGA TTTCAATATA ATCGTCATGA
    86881 CTAACATTAA TATCACTTTG TATAGGTAAA TTAATAATAG TACCTTTTGT TTCAGATATA
    86941 ATTTCACATA ACATAGTTTC TATATTATTA GTGGTAAGAG TTATAATAAT AATTTCGTGA
    87001 GTAACGTGAC AAGTGGGCGT GCAACCTCCT CTCCCACCGG GGAGCGGAGC GGCTGGGCGT
    87061 AGCCCAGCTG CGTAGCCCTC TCCAGTTGCA ACTTATTTTT TATTAGCTTT TCTATAAGCA
    87121 TCACGAAATT CTCGAACAGT ATCAGCAAAC GATTTACGAT AAATACGCCG ACGTTCTTTA
    87181 CAATAGTAAA CGACTTGTGC AATACCGTTT ACCTCTTTAA CAGATACAAT TAGTTTAGCA
    87241 GTCATATAAT TAATAGTTTA TACTCCAATA GCAATACCAG TTAAGAAAGC TAATGAAATA
    87301 ATTATATAAA TAATACCAGT GAGAGTTTTT GATTCATCAC CGTCAATACA TTTACAAAAG
    87361 CCTATTAGAC CTACTAAAAC CCAAAAGACT ATTGCTATTA CTTTCCATAT CATAAGCTAA
    87421 TACTGATTAT GAATCATTGT ATTAATTTTA CAAGTATTTT CAAGATAATC AAGATATTTA
    87481 TGATATGAAC TTTCACTTGT AAAACGATAA GAATACTGAT TGTGGTCTGT TTTAATATCA
    87541 ACAAGATGTC CATTATCATC TAAATAAATA GACTCAATAG AATACTTATC AATATAAACA
    87601 TCCCCCAAAC ATACAAAACC ATCTTGAATA TCATCATTAA TAGCTTTATC AACTGCTCTA
    87661 TCTTTGGCCT TATTATAGGT ATAAGTAATA GCGGAAATAA TAAAGCAAAT GATAATACAA
    87721 ATGCAAGGAA GAAAAAACAT ACTGTTCGAC ATAATTAAAT TATTGTTAAA ATTTATAATG
    87781 TAAAATGTGC TATAACTTGA CCAATCAGTA AGAATAATAG TACGAGAGAT ACTATTTTAA
    87841 TATTTTTATT TACTGATTTG AATGTTGATA GTTCTCGTTG AAGTTTACTG ATATAAGATG
    87901 TTTGTCTTTC AAGTCGGTCA TTTAATTCTT CATTACGAGA TATGAGAGCT TGTACTTTTT
    87961 CTGATATTTC ACGAGTTTGT ACTGTTGCTT CTTCAATAGT TTTAGATTTT CGTAAACTAA
    88021 GAAGTCTTAC TTCTGCATAT TGAAGAATAA ATTCTCGTGA TGTTGTACCT AATGCAGATG
    88081 TTTCTATCGA ACTAAGTATA TCATAAATAT CTTCGATAGC TAATGTAGGA AATTTCTTAT
    88141 GTAATGCCAT CATATCAGGC ATTGTAATAC TACCCATACC TGCAACGATT GTACGTTCTA
    88201 ATGCAGATAT TTTTCGTTTA GGAGATTCTG TTGTGTTCAT AGTTGATTAA ATTAATGAAA
    88261 TGAGATATTT TACAAGTAAT ACAATCCAAT ATCCTGCAAA TAAGAATATT AAAAATGATG
    88321 CTTGTAGTTT TTCTGTTAAT GTAAACTCTG GTTTATCAGT TATGTCTACT GAATTTCTTA
    88381 CTGTTAATAT AACAAATAAA TAGGAAATTA TAAATCCAAT GATAGCACAA GTCATGATAG
    88441 TTATGATATT AAAACTATTG TAATTAATAA TAAAGATAAG TAATATAAAA GTAAAGAATA
    88501 AATAATTACA ATTAATATTA CAAATTCTAT TACAATTACA ATGTCAATTA ATAATGAAAA
    88561 TTGAGATGAT AAAATGAATG AAAAAGATAA AGATAATATT ATTATAATTA ATTGTATAAA
    88621 TAAGAATTTA TAATGGATGT AAATAATAAA GATTGAAAAA GAATAAAAAT TATTACAAAT
    88681 TCTATTACAA TAATTATAGT AATTTCAATA ATAAATATTA CAGATGTTTT TAATTGAAAA
    88741 GATAATGAAA ATATTAAAGA TAAAAATAAA GAAAATGTTA TTACAATTAT TATTGAAAAT
    88801 GATATTAAAA ATAAAAATGA AAA
//
