# Supplementary material for: ΦCrAss001 represents the most abundant bacteriophage family in the human gut and infects Bacteroides intestinalis
Source: Nat Commun. 2018 Nov 14;9:4781. doi: 10.1038/s41467-018-07225-7 (PMC6235969; doi:10.1038/s41467-018-07225-7)
Supplement: Supplementary file 8 — Source Data [file 41467_2018_7225_MOESM8_ESM.zip › figure_3c_IAS_virus.gbk]

LOCUS       LOC_1                  99915 bp    DNA     linear   CON 09-MAR-2018
DEFINITION  ..
ACCESSION   LOC_1
VERSION     LOC_1
KEYWORDS    .
SOURCE      .
  ORGANISM  .
            .
FEATURES             Location/Qualifiers
     gene            complement(199..432)
                     /locus_tag="LOC_1_1"
     CDS             complement(199..432)
                     /locus_tag="LOC_1_1"
                     /product="Hypothetical protein"
                     /protein_id="LOC_1_1"
                     /translation="MKTVISLTIVIIACFNIIALQKKEIKECKDTITIYHNYYENTENL
                     LDTLETQYNWVDAIDNYDYYSSKDKIEKTIKN"
     gene            complement(498..1040)
                     /locus_tag="LOC_1_2"
     CDS             complement(498..1040)
                     /locus_tag="LOC_1_2"
                     /product="Hypothetical protein"
                     /protein_id="LOC_1_2"
                     /translation="MKEIVTYMEVNSKGESQAIKYIAATKVIDFALKNTIELMLRLGIN
                     QNNFFIGGSVAATVQGVDLGRTPHDIDIIVKWEDFETIKERIKSSFWFMVLPSSTSSNV
                     ADGCKHFAFKISGSPIIDIMARKTDVPFNKRYITIPNYDLAHIATLEEIIISKKIFNRW
                     KDEQDINKINSYIDSLF"
     gene            complement(1203..1451)
                     /locus_tag="LOC_1_3"
     CDS             complement(1203..1451)
                     /locus_tag="LOC_1_3"
                     /product="Hypothetical protein"
                     /protein_id="LOC_1_3"
                     /translation="MAKFVISMQGENVWHNCCIECVISDTTDETLEKVRKYLSKKYNLE
                     IEEFRNYNGWMKAYTSNKGVEVFLDEVKELYILHIIT"
     gene            complement(1541..1846)
                     /locus_tag="LOC_1_4"
     CDS             complement(1541..1846)
                     /locus_tag="LOC_1_4"
                     /product="Hypothetical protein"
                     /protein_id="LOC_1_4"
                     /translation="MTFKNFCESNNIELETQVEACESETKVYKDFETQQPTDEHVIYFL
                     LPKKVRNQDYIVLSRRAAQAVLSEDKLPSELEVAEYEESYVLQLPAQHKKLKLKMK"
     gene            3649..3873
                     /locus_tag="LOC_1_5"
     CDS             3649..3873
                     /locus_tag="LOC_1_5"
                     /product="Putative membrane protein OS=Bacteroides vulgatus
                     str. 3775 SL(B) 10 (iv) GN=M097_1965 PE=4 SV=1"
                     /protein_id="LOC_1_5"
                     /translation="MWLKESNRPKHLLYAIPSAFIGTILFAAGLAFGMEFKDKQWGGKF
                     DWLDIAATLIGGIIGQFLQIIFILVLKNL"
     gene            5018..5221
                     /locus_tag="LOC_1_6"
     CDS             5018..5221
                     /locus_tag="LOC_1_6"
                     /product="Hypothetical protein"
                     /protein_id="LOC_1_6"
                     /translation="MGDNKEFNTEPVFYCKHCLSLRIKAVPGLSYLDYCDECGATDIAQ
                     TDIETWRKMYREKFGFDYLDEF"
     gene            5223..5453
                     /locus_tag="LOC_1_7"
     CDS             5223..5453
                     /locus_tag="LOC_1_7"
                     /product="Putative F-box and FNIP repeat-containing protein
                     OS=Powai lake megavirus PE=4 SV=1"
                     /protein_id="LOC_1_7"
                     /translation="MEEKMTVEQVKAAANEQISILYKKLQEANLANTFKRLDYLFKIVE
                     GNFSEEIKNKARTEIDHIVFGYPQEENKKEE"
     gene            5457..5843
                     /locus_tag="LOC_1_8"
     CDS             5457..5843
                     /locus_tag="LOC_1_8"
                     /product="Hypothetical protein"
                     /protein_id="LOC_1_8"
                     /translation="MDGKVNNVIGLSQSPLGDKFFKCWFTFLRPLHHLTDREIDVIASF
                     TKHRYELSKVIKDDNLLETVLMSEETKRKVREDCGITLAHFQVIMGKLRKNKVIVDNKI
                     NPILIPKLDENSESLQLLVLFPIK"
     gene            5840..6109
                     /locus_tag="LOC_1_9"
     CDS             5840..6109
                     /locus_tag="LOC_1_9"
                     /product="Hypothetical protein"
                     /protein_id="LOC_1_9"
                     /translation="MNKDIILNVSSTLGISPNVVEKVYKAYWLYIKTTIQALPLKENLT
                     DEEFSCLRTNFNIPSLGKLSCTIDKYRKTKNRFKLIEKFRNAES"
     gene            6096..6518
                     /locus_tag="LOC_1_10"
     CDS             6096..6518
                     /locus_tag="LOC_1_10"
                     /product="Putative PAS domain sensor hybrid histidine
                     kinase OS=Emiliania huxleyi GN=EMIHUDRAFT_464698 PE=4 SV=1"
                     /protein_id="LOC_1_10"
                     /translation="MLKVNSIKPLFNKIVTTCDTYDNDKTKGGIIIKTNGTIKEYQRVE
                     AVGSTVRDIKVGDLVMINPTRYIVPKHKEKRGESLKGVIGDELTFGVNFPIVEYNDKRH
                     LLINDQDIDYIIDGEEVEDEQSKSSLILPKVKKIIV"
     gene            6568..7122
                     /locus_tag="LOC_1_11"
     CDS             6568..7122
                     /locus_tag="LOC_1_11"
                     /product="Hypothetical protein"
                     /protein_id="LOC_1_11"
                     /translation="MKLFKYEGYKVVISEEAFALKVFRQIWNRDRSVNKDKAIMELGYV
                     YFMIDPRSDYQYLVDEEERSKAIIEGEGLPNNWKPDKVVTEAMQFYSRFKPTAALLLED
                     TRVAVEKLRKLLRDINLQDTDDKGRPLYTLNTITATIKQVPSLAKDLDEAERALSSEMR
                     NEGKMRGQGEKTIFEDSLDIW"
     gene            7116..7412
                     /locus_tag="LOC_1_12"
     CDS             7116..7412
                     /locus_tag="LOC_1_12"
                     /product="Hypothetical protein"
                     /protein_id="LOC_1_12"
                     /translation="MVRVEDIVEAIGKSLNKTLVLHKSIRTHQTFKVYKIYTYSLYDIS
                     NDKTKLLTLEISKNLSIERQEEAWDDCDKSFVDALINWLSSDEYRRMKDDRSE"
     gene            7396..9648
                     /locus_tag="LOC_1_13"
     CDS             7396..9648
                     /locus_tag="LOC_1_13"
                     /product="Hypothetical protein"
                     /protein_id="LOC_1_13"
                     /translation="MIEVNKHQTPLTDELLSTLPEEVRDQLFDIINNVEFVKRLISPTR
                     GYAKDRPRDESGKIIVDLANPHILENMDYFRPTALHYEXYGTLTNLRPNANPNSAYGKW
                     IREEKRRCWEGYVRESDGEWITGYMYWFLNYSPIMLSKIRKGSKRADRIEALPECWEGI
                     YWRFHCMEQASNGGIYNNFQGGQHMAELASRGKGKSYSLASILNHIFVLGENEEAHEKV
                     KGIVTAYQKEYLTKDGVLNKFVDMANFCASNTQFPRXRLKNSLQEMTWIMGYKDAELDI
                     EKGTQNTVLGVSSKDDESKLRGKRAAKILIEEFGTFPRLTDLYNVLLPSVQEGDIVFGQ
                     IYMLGTAGDNESDFAGAQEIMYNPKGYNMYALPNVFDKFNQGRPYFVFFFPGYINRKGC
                     YNHDGVSDVIKALIEILMNRYRVKYNSTDPNTIIKTIAEVPITPAEAIVKTGVNMFPVA
                     DLTERLGQLDSNPREYDDVYTGDLTLNKSGIIEFKPTFDMPIREFPHKDNKIEGAFEIF
                     QMPEIDKKTGKAYNARYILGCDPYDDDESNTMSLGSVWVLDLWTDRIVAEYTGRPPFAD
                     DFFEKVRRLCLFYNGRMNYENNKKGLFAYFSRMNCTYLLTDQLEFLKDKQMIKDTGYGN
                     KAKGTNATEAINAFARNRLRAWLLRPVTVIKTIDGEEQEVEIPNLFTLRSRAFIKELIN
                     YNSEGNFDRISAAGMLMLLREDRIILYQGKVSREKQEKADSSYLGNDPFFKNNYRQ"
     gene            9738..12149
                     /locus_tag="LOC_1_14"
     CDS             9738..12149
                     /locus_tag="LOC_1_14"
                     /product="Structural protein OS=candidate division TM6
                     bacterium GW2011_GWF2_33_332 GN=UR43_C0022G0007 PE=4 SV=1"
                     /protein_id="LOC_1_14"
                     /translation="MSEFLQFPPQQLPMSKKTKKWRKQILDWGSNRATINSSLVRKSVI
                     HKRINYDLLNGIVHLSDMMTIINPDNIKAQFIPSKIQHYPIMNSKLNVLRGEESKRVFD
                     FRVVITNPNAISEIENNKKQALLQDLQQAVADTSQSEEEFNARLEKLNDYYTFEWQDMR
                     EVRANALLNHYSKEYNMPLLFNKGFMDAMTVAEEIYQCDIVGGEPVIERLNPNKVRIYK
                     SGYSNKIEDADVIIIEDYWSPGKIIDTYYDVLTKKDMEYIENLPNKIDQGSVDSMDNID
                     YRHEFIRIDDSTAGDAVYKDGFFWSPNGNASGENDSMLPYDMEGNIRIVRMFWKSRRRL
                     KKVKYYDEQGEEQFKFRDENYVTNTDLGEEEQILYVNEAWEGTKIGEDIYVNMRPRVVQ
                     YNRLSNPSRCHFGIIGSIYNLNDDKPFSLVDMMKPFNYLYDAIHDRLNKLLAKNWGKII
                     TLDLAKVPTKWDVEKWLYFAKTNNIAVVDSFKEGNIGAATGKLAGAMNNASSGVIDAEL
                     GNSIQQNINLLEFIKMEMSDVAGISKQREGQISNRETVGGVERATLQSSHITEWLFVIH
                     EDVKXRVLECFLETAKIALRGRNKKFQYILSDGSMKVMDIDGDEFAEADYGLVVDNSNA
                     IQELKQKMDMLAQAALQNQTLNFSTIMKLYNSCSMAEKQRLVERNEQEMIQRQQEAQQQ
                     QAQMEQQKIEADAQAKEQEMQLKDMMNQRDNETKILIATISANSNQESDDGIQEQPFSE
                     EARANLMEKMREFDAKLKLDREKLNLDREKAKTDAELKRKALNKKPQTSK"
     gene            12152..15595
                     /locus_tag="LOC_1_15"
     CDS             12152..15595
                     /locus_tag="LOC_1_15"
                     /product="Hypothetical protein"
                     /protein_id="LOC_1_15"
                     /translation="MALLTNKDLEKIKQYLIENSIKDSQFEEQSQIKGDDWITLVGIEG
                     NKKLKMETLLNLIIKEGQHDFNKSGVMVVDTIEELEGLDAKIYGNLVYVRQTDSYYSYS
                     STGQWEEFLKVYVGHEEPKDPKVLWIDTEDNESLGSEADDEVLELQRQVQELALKVKDI
                     SRLITTGIVPGNVKHSYRRAIMTTAEPXKPDDAEGDDEEEDDSEWKPDTEVSEPTVFHN
                     AAKQDTXINFAQNKQDLVDGEMLFYTDKKKFVIYYGGKFYAXSSGGNTGSGSGVTAEXL
                     QDLALDHMTFACGTKQFRARCNSDGIWTVTEYNTEETAPGSPLASWGVYVEHLLCINSV
                     FCGGEGSEEALVSHNFIELANGSKEDINLKGLYLLYTDGSRKSASDIGYIWKVLPLEGV
                     IKAGSTFLIRGNQCNTLKASMIKVDSSDMEWNISFNQGNSSFYLCAGTGFQELLNNNTL
                     SNPWVKNQVKAGYIDSCGFGEGSVGXGSKQFLVDSDWNKVLFVRWFMLEPAKQGNKAYA
                     ARQTTALWTYIDLERQSTREGNSVQYYYPXYMKERFAPMASTKGKXFFTNKTTFNPRXA
                     NYLNTTFGIQATDNGSGATRCFNWVSVGYYDEYIEIRKKGTSDWTRHYSITEKNSSNTA
                     TINKFIEHYKRLRWIASDGTMVTTHKCIVNGLTKGDYEYRVGRDNDPYYVSEPLKFKVL
                     ANSDVTSFTYAXVTDQQGFNWAEYQAWKKSAMMLSREEPDIQFTVNTGDITQSGNRVSE
                     WLDYYDGRQYLNNLVEMFTIGNNDLCGHNATELTNGEDATSKYSHINVLRYFTFELDSD
                     NTYEVEWNGVKYPIYSLYSFNYGDFHFVSLNSEIAIASSKMYKDWSSDTYAGDRTFAEA
                     ANAQIEAWFIKDLQKWSGKDIPTNCAKCIVYMHEMPFTIVTYDFMKGSXSRAGSHLNTL
                     NTNGNYRFSRLFKKFGIRLVMGGHKHTYSISKPIYDAPLNYITTSNKVNSTIDIMSSMS
                     DDLSRKPVIQVLNAKDVQTNNYARYEVVDKITAPTYVMSQATGYKLVSNKEQPSGNAYT
                     IPWLMSYFKASTNASSPTENVAQHKPMYIRYDVTPTEIKVTATQVENVWNVNTEKNTKS
                     LDMNKQLSDLSVTKMTLSTISNEDKAAYNITDTKSYTITL"
     gene            15597..17585
                     /locus_tag="LOC_1_16"
     CDS             15597..17585
                     /locus_tag="LOC_1_16"
                     /product="Hypothetical protein"
                     /protein_id="LOC_1_16"
                     /translation="MGNIKKQNPNGNWDVLASGKATGIAVTNPKLLQEGETINSVDRVL
                     EKHQDAIDKLQHNVSWLAKHGGGGSGGSGGGGGSITEATCDITVNDQLTGNSILIDENG
                     LKISLTNISAKVTKPWNVTVRIGATQIASTVLSFTANTFYLSLSKISPYLTNHTGNLTI
                     GASYEDETNGVYGSSSWSGTVLEAVVNVKTSNYSFNLDKLNTAQLVYNYSVGIIGAYTM
                     TIVVEKNGVEFTRKEIPITINSTSAQXKTVDLSNIISTEIGSAQIVGVYNITTTLSYDS
                     NPLVQESTKSTITIVSDEILIASTVMSESQDKPIEVSLSASINVVFTAYLQGATTFKYK
                     LQIANTVVKQDTIGYFGTEINEYLPVNGDWAVEDAVVPLILTVSSGEKVVEKTYYIKFV
                     KATDTFLSVSDTSRVHLISEMLARNYNTGESKFDLTTSGYEQGGNSYDLTSVLQTFNGN
                     DLSTITKLSSGLPYLRLNNGAYASLGSFKYNNKTYTLPSLIVTDAFTMSICFKADYHPD
                     DNRTILFCGNTDVTTGTLTSGISIDAHDIYINNRSVAKLTDESINSVDITCQKVTAKDI
                     NDKGEEITYDIFIIKVYVDGVLTAVTKETSFPSLSDRVYFGGRIAGDKSTYLCDCNIYN
                     FQLYDTALTDFDIMINYINNKVSTSYY"
     gene            17620..19725
                     /locus_tag="LOC_1_17"
     CDS             17620..19725
                     /locus_tag="LOC_1_17"
                     /product="Hypothetical protein"
                     /protein_id="LOC_1_17"
                     /translation="MKTNFCERASDGSVTSYMFKNGEYTIDFLLDGSSHLDITKLSNYA
                     KVLGIPIMLIDVSTDANWTFDAFVTQQTAGNVSLPKTSGXXXXXWDPNGANTSIINITN
                     ASVELQGTSTLSDSVKNLNITVPEDTVFIPKDTWFPEQTYTLKADVVDSSHSNNAAIGG
                     FINEKLGYDEQTGAFFPFDKNAINNVYTADYKKKQQPTVTLKHTVEGFPVFLIMKFNTN
                     TSSTISVTPLGIYSFNIGRDAYRNLGFKKVNSISDSVGDVPEIKTFPYLLERARINETD
                     SDANWIEIKDTTSVKDLIEVTNVLPENFDCSKGDFWQDDPSILDARYEVRFGNKTVPSQ
                     YENFKTFVKNIMSLPIEGCSTTDVLGNRDQSQITGSYDKYQVDNKSNYTKTGLKNEFVT
                     DSNSLPADLGFNADSFYKYFVIGLLFGLIDNXGKNSTYRSWLGGQYFIDFYDLDCGLKG
                     DNQGDLSVTPDLWIKYLYNSIKEGKNYGYICXSFDLDKTYVGSGPNRRQTGSKTVVSAN
                     HNKLWLSLDTPFFRGYSGDXXXXXXXXXXYXXXEKMDELASAAGYDNFADYFIDEFYIK
                     QTKSCGPLLFNYDYKLKYLLQFRGNEYNTTKDLSKLHGRKIAVARDWLKKHISFMDSLF
                     YWRDNGQTLNFKNDLDSRGSNTVLNTPESLPMTSNTPLLVYNSVGDSAKTFYFMQTNMX
                     XXXXXXW"
     gene            19811..23350
                     /locus_tag="LOC_1_18"
     CDS             19811..23350
                     /locus_tag="LOC_1_18"
                     /product="Hypothetical protein"
                     /protein_id="LOC_1_18"
                     /translation="MNIKILSSTPNNRNLNSIGYPSITSLLLGNNRSFASSFNLESFSK
                     AKVSELRTIDLSNTSGESFTLNLVNTASDGSTYTKFSKLTSINIGNSSCISNITIPTIP
                     LNELVLVNSSITDFNLANQKYITGVDLTGCSKLRTIEINKCDSYKELRVSNLANLETVK
                     IVSCAGISSVIIINCPRLRTVNIEYCDKLTTIQINNCKSLVGGTSDNYIRVANCNNINS
                     LDLSNNSNLKKVSIDGCDRVKIETLKIHQTNITDVSSSTNLNDNMKLDLTEFSQLKTFT
                     CYYNKSVKYIAFANNQNAPIPITSTFQECSNLERIYGCVELSNTSYSGXYGLFRGCSKF
                     SVHGITTTRWKGKSVKKGAVWCTPWELLRTNPSEYNTVTWAETFTTGSTATNIRFADKS
                     DQLESLFRGTALTQFDVYYILCVLALSNVTTNQYAYYTFKDITPPMFDWSTGNQPNRYM
                     FYGCSMITSFTYTFSTKDSKDLKVSEYSTFLYSPTVENGVVTADDGLFSPLIKLSSIGH
                     MFEFIVCSKYLFHRKNGTYPITTLRERVKRIYDSDKEGEVYSNMSDTSFLMNNYSKIGN
                     YDGFFDYMPNLESIVFFGSSDFVNFSKLVIPTTVTQVTAAFNPSSGQGTMDLRKIFTAG
                     SQCTSIVNSFSVSLNTTVANILXKVKFPXANDTFINLKNLVLVGYNSAXXXXXSXXQTS
                     FXGSGLDKYIEXSTFPINIVSSLPNLEVFSGFFRDVRGDLSSPPAIPGKMFXNNTKLRD
                     VSSLMYNASIQFTLSGDGFKNCPNLTNVAYFCYHDVTSEISNRSKLTGSIPYHMFYHGT
                     SGNENKVFKGTNQVTKPDETFXMQNLLSETLSFPVMRRNITNMTRCFYGCIGLESYSMS
                     TQDVESNPDYSPFKWMYNEQSDSWYEGTDNKKVDASWSYDGASTQVSSYKYLDTGAIRV
                     TTNVLDKVETLHYMCPPDLFRYCANLNSTKIQGVFENCGLNYXVXVXGWINXNEGYYST
                     GITGRIPPYLLRPLSNITDISYMFKNCKXLSSYMKDSLVYQIPKDFFSYAPKITSLVET
                     FQGLAFIPNTNLTVFGVLTKALDIRCIXQSCIWGKADVTWNISGIFGTNTIARISGAFS
                     MKDLKIDSNKILGVSVSEYRNMSIPNSTTMGSNFGTNSTKIPSPIATGXVYYLWEDKAN
                     DTLIDNSNNNYSA"
     gene            23450..23827
                     /locus_tag="LOC_1_19"
     CDS             23450..23827
                     /locus_tag="LOC_1_19"
                     /product="Hypothetical protein"
                     /protein_id="LOC_1_19"
                     /translation="MKRTIEXXTPPANKQVMWLDISQEVKQLKAYINGEWVVVNDDTKN
                     NEEIVNKVLEKIDNVLDIMSYGISWKPNVADXXXXXXXXATGYSNAGLGSFNTSYKPTF
                     SSSNIGYRSSFVVNXNXSXXX"
     gene            23949..24326
                     /locus_tag="LOC_1_20"
     CDS             23949..24326
                     /locus_tag="LOC_1_20"
                     /product="Hypothetical protein"
                     /protein_id="LOC_1_20"
                     /translation="MLEPGELFQIIAPAITENLGNGNWYYNYDIKSEKVELPIQEGETV
                     PKEEIRYNYIQIKLWGKPKYKECVELLIRRFITQTQEFDLINSANKAILLGAKSSEDIT
                     KYREYLDKVEEIKKQVEKSLG"
     gene            24407..24793
                     /locus_tag="LOC_1_21"
     CDS             24407..24793
                     /locus_tag="LOC_1_21"
                     /product="Putative lipoprotein OS=Bacteroides sp. CAG:709
                     GN=BN760_00897 PE=4 SV=1"
                     /protein_id="LOC_1_21"
                     /translation="MLAILMLSACKTTTKLVEVPVEVVKKEYIHDTKIDSVYIHDSIDR
                     WQKGDTLYITKWYTQYKYKINTDTIIRIDTIPKIVEVPKIVEVTKEKKVEVNHIYWYQK
                     LLMWVGGISLLLCVMYITYKLKSK"
     gene            24790..25161
                     /locus_tag="LOC_1_22"
     CDS             24790..25161
                     /locus_tag="LOC_1_22"
                     /product="Cell wall anchor protein OS=Capnocytophaga sp.
                     ChDC OS43 GN=CBG49_04560 PE=4 SV=1"
                     /protein_id="LOC_1_22"
                     /translation="MIDVDVLITGGVGLITSVVSSWTTWFFARKKYNSEVDLNLVEKME
                     KSLEFYRSLSDDNRTRLEEITERNNELEKEVQELRKQVLNLTMNICMDLACAHRIRETV
                     RKYGKSKSRLDETVSPSRG"
     gene            25109..25327
                     /locus_tag="LOC_1_23"
     CDS             25109..25327
                     /locus_tag="LOC_1_23"
                     /product="Putative adhesin OS=Campylobacter hominis (strain
                     ATCC BAA-381 / LMG 19568 / NCTC 13146 / CH001A)
                     GN=CHAB381_1400 PE=4 SV=1"
                     /protein_id="LOC_1_23"
                     /translation="MGKVRVGSMKQLALVEGDVNLLSKNEILISEEEGYTILRKRLDSG
                     DIETFVVVPLKDFRKDGDSTGEKMEEA"
     gene            25290..25745
                     /locus_tag="LOC_1_24"
     CDS             25290..25745
                     /locus_tag="LOC_1_24"
                     /product="Uncultured bacterium extrachromosomal DNA
                     RGI00163 OS=uncultured bacterium PE=4 SV=1"
                     /protein_id="LOC_1_24"
                     /translation="MEIVLERKWKKPNYTIGILSIDGKRFCETLEDTDRGLKDSMSIGQ
                     IKSLKKPHITAIPTGVYEVNLNTVSPKFGSRSFYKEVCKGKVPRLLNVKGFDGILIHAG
                     NKAEDTDGCILVGQNKVVGQVINSQATFRELYKILSNSKDKITIKII"
     gene            25748..25852
                     /locus_tag="LOC_1_25"
     CDS             25748..25852
                     /locus_tag="LOC_1_25"
                     /product="Hypothetical protein"
                     /protein_id="LOC_1_25"
                     /translation="MAKSSSKKRPKPMSPKAGVGKGTKYGCGGKIKKK"
     gene            25893..26213
                     /locus_tag="LOC_1_26"
     CDS             25893..26213
                     /locus_tag="LOC_1_26"
                     /product="Hypothetical protein"
                     /protein_id="LOC_1_26"
                     /translation="MVIALCYMLNTMFYIEPLSNIAGVSLLTWIFLYLASVVLEFCSYH
                     RMFXWYILIDDILNIVDYYWNIPISTDNLIRIHNILAGITLFIVLILYXKSNKVIIRKN
                     NK"
     gene            26170..26484
                     /locus_tag="LOC_1_27"
     CDS             26170..26484
                     /locus_tag="LOC_1_27"
                     /product="Helix-turn-helix domain OS=Chlamydia trachomatis
                     GN=ERS095036_06919 PE=4 SV=1"
                     /protein_id="LOC_1_27"
                     /translation="MXKVIKSLLEKIINDIDCGNSNITEDEAMEMIKVXKSYTDKTQRL
                     SXHQACQKLNVSRATFDNLVREGKLPRGQKVTGFKELFWVEKDLXXXIKNRXNDNKKNN
                     "
     gene            26462..26962
                     /locus_tag="LOC_1_28"
     CDS             26462..26962
                     /locus_tag="LOC_1_28"
                     /product="Hypothetical protein"
                     /protein_id="LOC_1_28"
                     /translation="MITKRIIKVPIYDYKVTIVVXDSREEXKSIYPNIGDDADGIVLED
                     KNYSVIIIPPDNPSTIVHKCEHLKNCIYSRTLESIKSNLNKAELDTGFAYSSYDKQFSI
                     VVIHKASSIGEFINTFEHEKNHLEMHICEALDINPYSEEAAHMSGDLAQLILEEALYSI
                     VEL"
     gene            27435..28229
                     /locus_tag="LOC_1_29"
     CDS             27435..28229
                     /locus_tag="LOC_1_29"
                     /product="Hypothetical protein"
                     /protein_id="LOC_1_29"
                     /translation="MDLMEKQIQSKLDEKQRRIDEALNAGIEPTQVQRFENNMKILNGI
                     TDEAISEEGEKGENLRKNIIYEDYIQRGFSKERAIKAIXRSIAAGTDIEDAKEALQSCK
                     DQVSKAYNNAVKEAEAEKANEEKKLKEQAEALKKSILSDKKPFGDLELDKNTRQRVFDA
                     ISKPVFTDPNTGERLTAIQKFAADNRNDFKKYVGLTYVLTDGFKSLDGLVKGKVKKEIG
                     KGLKELEHTLNNTARNSDGTLKFTSGVGSDPESVFSRYTLDI"
     gene            28247..29761
                     /locus_tag="LOC_1_30"
     CDS             28247..29761
                     /locus_tag="LOC_1_30"
                     /product="Putative structural protein OS=Azobacteroides
                     phage ProJPt-Bp1 PE=4 SV=1"
                     /protein_id="LOC_1_30"
                     /translation="MAGQLGKFQMVGFDGWKGLTKLNHLSAIFQMAPQKASNLMVQLLA
                     AKRGKTLDTFLSQFPVKEFEDESEYYWDVIGSSKKNIPLVEARDEDGKKVENGDAPVGA
                     GTSPFYLVFAEDYFADGEVIFGNLNQVYPFRILGDARMEGTNAVYKVELMGGNTTGCPS
                     DRLQAGERFSVGFAPVERELSRKVGDIRFSTPVSMRNEWTTIRIQHKVTGSMLGRKLAV
                     GIPMVEETANGGKVRKIANMWMHHIDWTLEQQWSDYKNIAMAWGTSNRNANGEYLNFGK
                     SGEVIRMGDSLFAQMEVANTMYYNNFSLKLLEDALYELSAAKLGMDERIFVIKTGERGA
                     IQFHKAILNTVSGWTQFVLNGDALKVVEKTQSNLHVNSLAAGFQFVEYRAPNGVRVKVE
                     VDPFYDDPVQNKIMHPNGGVAMSYRYDIMDIGSMDQPNIFKCQIKGQPEIRGYESGFRN
                     PFTGEVNIQYMSHDEDSATIHKMATFGVCVLDPTRTMSLIPAILQG"
     gene            29819..30799
                     /locus_tag="LOC_1_31"
     CDS             29819..30799
                     /locus_tag="LOC_1_31"
                     /product="Hypothetical protein"
                     /protein_id="LOC_1_31"
                     /translation="MAKETKVTVDDTVEEKMIEQPIVKTERKTARAAAKKEETGLINCL
                     RNERVIVRHIPKQSRMVSNPKHILYGGMAESAKRTFVVPRLSSGRYVNVLTDDEKDFLE
                     DIMGLEVNAMSIYNKVNNFWDDSNDAGISKVTLLKQDNYLDLSDPEDYIRYKILLANKD
                     LIAPNMKTLEDFPKATYQFVIISEGDETKAAKKGMTIIMQCYTLYGKLEDDTDALRVIV
                     ETLTGVTIHPNTKKEFLQTKVNELIQGNSKMFLKVASDPLLQTKVLIKKSIEAGLIAHR
                     GNQYYIKSGNIPMCESGEPTLNVAAQWLNLPKNQEIKFSLEAKLK"
     gene            30815..31948
                     /locus_tag="LOC_1_32"
     CDS             30815..31948
                     /locus_tag="LOC_1_32"
                     /product="Hypothetical protein"
                     /protein_id="LOC_1_32"
                     /translation="MTIVEFSNEFDVLYNNITSNQAPGLDEYEKSVFLTQAQEDIVRCY
                     FDPKSNKVQEGFDGSQKRQYDFSSLIKTTELKSMGEIMSIEENNPNFNFPQLFDNKSIP
                     FLSPNNLFLTINESIIDTKNNERFLVVPITYDEYFRLKAKPYGMPLKRQAWRLITNEAN
                     KLARTGYYGDHDNTSPGIKVWFTSISSKPVTMVINYSATSQAPTITEEEDKIVITLKPK
                     KGEMVLYWGNYLNTPNSANTELLKYIMPLDGTKFGSWPSVDLSSDVTISTVGSINSSNQ
                     IFEVIGKFKNIANLNYKIRYIEELKPIILTDLTDEDLSIKGYKEAMTSALPSSCHDEIL
                     KRAVELAKVAYTGGIQEALIVGNQSSTDIGHVSNQKN"
     gene            31951..32646
                     /locus_tag="LOC_1_33"
     CDS             31951..32646
                     /locus_tag="LOC_1_33"
                     /product="Hypothetical protein"
                     /protein_id="LOC_1_33"
                     /translation="MTIEEFSNEFDVLFNSYAINNPYGIGQNITQLDEYEKSVLLTKAQ
                     EDIVRDLYNGKLTGDGFESTEEQRRNLDYLVKTLELNPIDTDKPKMSENSKFFQLVSDV
                     WFITYESAILSDDNLKCKNNTRVDVVPIRQDEYNLVKDNPFRGASKNRVLRIDTGSSIV
                     ELISKYNIQSYFIKYLSKPKPIILEDITDDNLSIDNEKEKMDCELNTALHRTILERAVA
                     LAIKRLPSK"
     gene            32671..33690
                     /locus_tag="LOC_1_34"
     CDS             32671..33690
                     /locus_tag="LOC_1_34"
                     /product="Hypothetical protein"
                     /protein_id="LOC_1_34"
                     /translation="MATFSVNQNRQLYVAKAVVTTTPANVGDLKLGGDKASTYMYFQHM
                     GYGGLTRSDKIDLSNVMYAKITKAAALSRKLKQSTVTLDAEVNGGEPISGQDYILRVFF
                     RQYIGNSDIYQEVKYGAVHAYKNMSASDFYKVLALSLAANFSKEAIPLLKFYLKTASGN
                     TEVTATTAKKDLSGTYTGVILEEAEQPWVLGIRKQEEVFFDVIPTTVLYNSEEVTWGTV
                     ATGESTTTIKNGKKMADLEYFCMGERGDQYRKMGWPYNLETKYLVDPDKEYNVLDIHYY
                     FSDSGVNVQKSEKDITILADTSVSLTTLVAALKKLGITVEDPSAGATQKEEPGGTLGD"
     gene            33816..34415
                     /locus_tag="LOC_1_35"
     CDS             33816..34415
                     /locus_tag="LOC_1_35"
                     /product="Hypothetical protein"
                     /protein_id="LOC_1_35"
                     /translation="MPMIQFNTLKITQDGKSLIINASVKDLDYYKDVLIGSIIIDNQDT
                     YSANGPSSNPIYKRSFSNTDLVTGKEIGGFKKINLTISAKELQDNNGDLNDDILYIYLV
                     AVGTPSTDTPCGMDDINTLGVALNLRPIYNSGMSYIKQVEKSCEIPKEFINFILEYKAL
                     DLALKTENYLQANKYWNKFFKNNKVVPLNTTSCGCT"
     gene            34402..34755
                     /locus_tag="LOC_1_36"
     CDS             34402..34755
                     /locus_tag="LOC_1_36"
                     /product="Hypothetical protein"
                     /protein_id="LOC_1_36"
                     /translation="MAALDYLTKEVAGAIDRYMAVLSHIGYKSYCAVDKLLVYSFIEEI
                     LSRFSFIVTESDYDSMAKVINCFYGSCMIPFPYYVENTIESKETPLFYYDYFRITEDNK
                     LRSTENNKLRLKL"
     gene            34828..35553
                     /locus_tag="LOC_1_37"
     CDS             34828..35553
                     /locus_tag="LOC_1_37"
                     /product="Hypothetical protein"
                     /protein_id="LOC_1_37"
                     /translation="MSTFREIVYMCSDQLKLSSDDTFFTNDHILYLLKRYRGLYLSQKY
                     KDVRKEIPESNYQTICLDLIQVPAISGEPCEGGILLRTKNKIPSLLTIGDAKVYPIDYY
                     IGDITMVSRERMKYVGHNRWLQNIIYCSIAPDGYMYFKSSNPQYLHLENVKMTGIFEDI
                     DKVEELSCDKESSCDILDRKFPIEEALIPQLIDTVVKFMTSGLYKPEDDDNNAKDDLAT
                     LMQFLRNNMKSNLQKQIEG"
     gene            35553..36086
                     /locus_tag="LOC_1_38"
     CDS             35553..36086
                     /locus_tag="LOC_1_38"
                     /product="Hypothetical protein"
                     /protein_id="LOC_1_38"
                     /translation="MDSFRKEILKVDKPRIHKVSNSLGVYDAYKWLRRNKWLDVGPISE
                     HDFYAIIRTMNKALADNFLHTGSIKLPERMGEISLRKYPVKIILKNGKIQTNLPINWDA
                     TLSLWSEDKDSYNNKVLIRAEERELFKVLYDKSKAIYNNKSFYKFELNRDIKVALKRNL
                     KDKLLDAFMLCGKT"
     gene            36071..37489
                     /locus_tag="LOC_1_39"
     CDS             36071..37489
                     /locus_tag="LOC_1_39"
                     /product="Hypothetical protein"
                     /protein_id="LOC_1_39"
                     /translation="MWKDLNMKERAAFIKVAVDNGILDINDIIGHYNKFAEGGTLGEPI
                     KSYADFAKKLSIAWGGQDITKDDYDYEKYYNDYPDEAYENLRLIQMGKAPHFRDDGKSG
                     MYKKPSHPTYPDLGDKSWSENDTVFNISDRQVEGDTDRILNYLGSDLKYNNGSTKVKYN
                     EGIVLPTLTVTPNARWIELVPNKYHTGWVYPDSKAADPNIKPFEYIVPNTYAKGGKINK
                     VNPNAVRALNYFMNKGLTREQSAGLVGNLMAETGMNIRAVNPYSGAYGIAQWLGSRKTA
                     LFNKYGNNPTLDQQLDFIWHELNSSHSRGLRMLRQSNNPSDAAANAFGYYEFSAGPLQA
                     VRAMNAAGKNTKWKNPNGTIRLNEGIKNANILLGMNPNYNPAFDRPPISSTINLSIPDR
                     PIEIPQYKVNLALLETPRQDNQLGLFNTEPIQEQQEEPRQNTQIATLMNILDSIGKPSE
                     RRRESNINNYTIHI"
     gene            37489..38163
                     /locus_tag="LOC_1_40"
     CDS             37489..38163
                     /locus_tag="LOC_1_40"
                     /product="Hypothetical protein"
                     /protein_id="LOC_1_40"
                     /translation="MNGFISIKEILDNLLDNPLLQDLTLERVVNYTVDFIRKVGMPKAY
                     LDKTVELKVEEFRALLPCDLVSITQVKDKKHDVALRANTDNFYLSNKDSMNFTYKVQGR
                     VIYTAMKNATIEVAYKAIPVDCDGYPMIVDNSSFKEALELYITKKRYKVLFDTGKLRGD
                     VYNTTCQDYSFAVGQAQTSLIMPSIDEMQSISNMWCSILDRNSEHINGFSNNSSKAVLK
                     VQ"
     gene            38160..42590
                     /locus_tag="LOC_1_41"
     CDS             38160..42590
                     /locus_tag="LOC_1_41"
                     /product="Hypothetical protein"
                     /protein_id="LOC_1_41"
                     /translation="MIKQDNHAFQGMKKDSHPIRQDGKFLWEAHNIRFTALEDNTLLSM
                     TNEKGNKKINTIAGHYVGHCVVGNYLVVFTYVRAGLNYIYRIEKRGNNYNVVKLYEGDL
                     SMVTESPAQTIGVYENDLVQKVYWVDGRNQPRVINIVADKLLGLTLSSSNIIKIYPKGC
                     FDFIRELNLEETVDVERIEGIGQFPTGTIQYAFSYYNKYGQESNIFYTTGLYNTSPIDR
                     GGSPEEVQKNSFSITIQNVEDKFQYIRVYSIQRTTLNTTPIVKVVTDLTIDSNAVSFTD
                     DGMMGYNIDPTRLLYIGGESIIANTITSKDNTLFLGNIKLNRLSIPSELKTSLKGAYKN
                     RVNITTREITINYSDELNYHYDNQLKLEDYTSFKGGETYRLGVQFQHNTGKWSEPVWLG
                     DYAISNNYKPVIDTNSLVVNKLLFNLTPTEISTLGKLGYKKARAMIVLPTINDRDILAQ
                     GVVCPTVFSIKDRLNNTPFAQSSWFFRPMSESWKNDIFIDKGAIVEFAHLRPLIGYNNR
                     GAEIQSMVYKKFNEANTEAKSNPATDLNTFFVDQSILTFHSPDIEFDESTKIELNNTEC
                     LFNIVGLVPIASNAGDINIQTSSPAPGINDVGFYHKQLISSEYSNRILASGLFYRSHYI
                     DNKYTVTDGDNADKELSWMVYPWHRTGSLNNDATRPADKGARTAVLKRKVISNLRFSYD
                     TKWLQDNSWHSFDTTGNKNGITKVNVFDSNKVSLIKIDNYDSNKTEKLNYYGNVDSLII
                     TRTKYPFLAVLNTREPTTGGKDYDPFVEPKLHQLDVDSSGTLDTNLAFSKDPVRMKYKS
                     SPHAVFAFKKCEDGSQLVLPKLAKNINQGALLTSAPFWEDNTDLSNYTELRALLLSVPA
                     GSTEAQTEANVIAVLNEGYSSDAVGTVAASICSMYPTNTEYADLYIKTAEGSAWQKYNF
                     RDYDLGNIYKFQDTYYKTIYVNQKVGYVLKKILAQATKDYLQETINTTIPYTLDSFLYI
                     GELVRATPNPNKFGGTTDEALRNNQWIPAGKSVSLGENIEFTRGDTYYQRYDCLKTYSF
                     TNEDENSIIDIASFMCETRVNIDGRYDKNRGLYSNLNVSPSNFNLLNNVYSQKDNFFNY
                     RIMDDLFYKEINYPTQVLWSLEKKSLESIDTWTNVTLANSLELDGNDGKLTSLNTFNEN
                     LVAFQDKAINHILFNSRVQINASDGIPIEVANSGKVDGSRVISNTIGCQDKNAITKSPL
                     GLYFIDSTTDSFYLFNGELKDIGTTLGNNWWLKKFHSNFPWYIMNHEGIRLSYDPVKKD
                     VYLTPANDPDGEVLCYSEQLGCFTSLLSYNSAVLLSFNGSFLSLLDNINTTELWENFKG
                     DYNSFYGNIKLPSFTYISNEDAYYTKIFDTIEYKADVYINNTLNNIKTFDWIKAYNEYQ
                     DSGIKHLNQSRRVLKDNSLRKKFRVWRGQIPRQGRERMRNPWTAITLGFNEDKTTPSNN
                     NFKMVLHDISTKYTI"
     gene            42696..45410
                     /locus_tag="LOC_1_42"
     CDS             42696..45410
                     /locus_tag="LOC_1_42"
                     /product="Hypothetical protein"
                     /protein_id="LOC_1_42"
                     /translation="MSIKFNNKRYNKLLSYRNNYFALGGNPYNFNNMQNPLQGWVDSYS
                     GGYSVDNGDTDDAISALASSLYSPKLNFTTQKQAYHNPTFFDKVGTSFNEGKLNPLINA
                     VGSASSGLISGGLSSGVGSAFSSLGNIAAAIPGPWGAVASAGLNVAGGLTNQLFGSKIN
                     DANVRKVESDISRLNSFQSDASSFDTLANTWGNTNLGYSFGNSYIGRDGLFSSKAKRKA
                     NSLRNQLQAAANYAENAMINNADNITQNTFNNLNANYAALGGYLNHFGNGGSIHINPAN
                     RGKFNATKKRTGKTTEELTHSKNPLTRKRAIFAQNASHWKHGLGGILNSEYPTGLTFIN
                     EGGSHESNPNEGIQMGTAPDGKPNLVEEGESIYNDYVYSNRLKVPNDFKEKYKLRGKDL
                     TFSDAVKQLSKSTLERPNDSISKNTLNDILSELAMVQENIRETQTGRQYSYGGVLGHHY
                     SGEGLGNQILSMNNKTPNITFGVEGFNPYDSEGNIDWNIMYGKDSPYMKRRQYVLDNWD
                     SPKVQQWLNKYVAGINEYNKNREGYTPMSTNDITRDIFEKRTFDKSWGGMHAGIDYAGD
                     PNIQEKTRYFLRSKDKDGNIVVNPWDVTPWEGFNTEGKQFSDLYPGYTLAGKQKREQEG
                     DTVYTDIYYNAPGEQKDKVNPQDIELSDESLRFVPAYGLGLTALTDALGLTNKPDYSDA
                     DAIEAVSRSGNYKPVAYSPVGNRLTYNPYDINFYTNKLNAQSAATRRAIEEQGAGSGRT
                     IAGILAADYAAQDKLGEAYRNALLYNNEERQKVEDFNSRINAQNAQGMLQADTTNAQSA
                     AALRKVALEGILSGAEMRQRAKLTADQAKSANLSGLLNTLGDIGYENKSMNMIRGLYAS
                     GALGPMTDKVAEMFDIIKPNVKKKKSILGLFNI"
     gene            45414..47210
                     /locus_tag="LOC_1_43"
     CDS             45414..47210
                     /locus_tag="LOC_1_43"
                     /product="Hypothetical protein"
                     /protein_id="LOC_1_43"
                     /translation="MPLVIDSKFRPFSFEELIRPLQMYKESYDKVEADYSNLAAQTEQW
                     KDIANQIQSPEAYAMYSKYANDLNNIVEDFSRGMTMQNRGQLGVIRRRYASEIIPIAKA
                     ATRKRELEDEQRKLMLQDPTRIWQRNASEMSIDELLKNPSATYGQSYSGQALMAQSSTI
                     AQNLARGMLDYGLGKPIDEYTNTFIQRYGLKPSDIQDYLAGKPTATSAMLQRIHDQVLH
                     SSGINTWNNKEATAKATEFINQGIWSAIGQASVQAMENYGTRKALDFKMQKDLMDYQKS
                     LETPTDPPIDDSSISPDPRDLFTPAEQSEVDTNLKQYSKYFYTKNGKTYLNNAGLREYN
                     SMLPGYAVGKDGTLYLTTSXTEHTGFYKFLNSIGAGKYIRGGKQVGPGRIGNLWNQYIK
                     RGNKAGDAVRYEEYNYKIDPEDQENFWQSLTSDNKGDSFDVVEFGTEKGKPLFKGAGTV
                     SKEALEKEKFVPTEIRGSGYDMTVIMSNKKRNIRIRMPKALQQRKQENAKSAFGSAAYF
                     SEIAQKAKKALNVQSIDVALEALRSGTLYGKKLTEQQKEFIRQWADAERQYKEHVQNGY
                     FFMSQLNAANSTKPTEYNVIGY"
     gene            47212..53544
                     /locus_tag="LOC_1_44"
     CDS             47212..53544
                     /locus_tag="LOC_1_44"
                     /product="Hypothetical protein"
                     /protein_id="LOC_1_44"
                     /translation="MTKQKEQKPWDITKSGPKSYRDLQKQNAAMYEGIDAPTDKEYLYR
                     RNLANAYKSKSLYNAAEAAPTRVQSPLYDTHTPLGQSAYDQSEYSIDEFNDAGYIRGEN
                     QPWIMQAINGTTKAAVLAGTTALNGVLGSIYGTATAVYHKDFDRFWDNDFSNTMKFIND
                     ASEEWLPNYYTKEEQENPWYTNIFTPNFIFDKVVKNIGFAVGAAYAGGIYAKALGGIFK
                     GIGAMRALLGTGRSLKQALEIGXRAMEMSSAARHTKSIIGSVMNAIGEGTIEAINNSDD
                     YASAEKQKYDALSAEDIGKAYDRFAMEGGEFDANGNPVLDNTPKSIKLQADLKKIAEAK
                     QAAYEGIEESRKRVGTWDLAANLPILTLGDWYTFGKMYAGGWKGAKSVNGIXTRATKEA
                     MDAAKKEGKDAVKRLHDVVKKAKKTGYQGLTTEEKALVEESKSYLLGDKSYATLKALGE
                     PLKEGLEEMNQSLAAKIPSNYWSSRIDAIYDAKMDRESTEQVVDWWKATVQGFKDIYGN
                     IDNYEEGFIGALTGMMGSPTFGKKNNSTSETYIGRSKWIGMSGGVVPQWRNAVKDREHE
                     AEIISHVNNILKNGNLERGVKHLIAQTFFDNKQRVAVIKDDKKDYKDSELASMFENIMY
                     LREAGKLDLLKRAITNMDGYTEDDAKKILETTKKEISIDGKNIETLIKRRDDLTAKYEE
                     ELEAFNKEKEGTRQFEQSMDASNPXQVAKLQEAKNNQARKEEQLNPMLDDIEKISKEVK
                     DANSHTESGYLKEDGELMSPKEVLEDLNKRKEKYNKIIDYVANTVKDIDNATGETLSNE
                     QLSTLVWYKTMMKDWQDRANSMGISLDRLIGSIVNNPELQASLQALDDRLEGIDESKLT
                     SLEQIVFGGQLRNRKLLKNYLASAKSIMDLFQKINEHSKDAGLALARALNDDTEITIGE
                     GKNAKKVKNGDHIFDALISIIGANKTFTEDEKMAFNKNLTDLKRIGNDYNTYMKLLTEY
                     TKNPGNIDKAHEASTNQATREAKRDKNKRTTDSVRFDGTLGELATDLKHKKDDLEDIXF
                     DEWXGSLXEEQQRKVDAAEKFIDGIDSLHEMIDEKAKDEALNKLMHRVVDGAIEESSDL
                     NDLINKISAQDESERLSSAIDKAVEVNEMDDMGKQSEKERLEAGYREIFNEETLNKILA
                     AADAKEKAHAKQQEEIEKQANRATEEEERKEEAFNRASRADDGGVDTSVLDKEGKGKGR
                     TSRKRQTPASRRKNTPKKTDTTVENTPSTVEQDKTEVKNQAKKDSMKERHKRRKESNNY
                     STAFSNRPQISEYLMFGNDLQTYLQYIKEHPESIPKAPKGTSQEEFNKAYIHYIETVHK
                     YLKDNGAFDYVKKNLKLKDELIFTVDEELNKEAGVPIVVIKAKTENGDYVVVGTMKSKL
                     DFDSINYRTKKPYGETDTEQKKLYEEILEKYKEYKANKEEGEFIGAESSVNKLMGGDIA
                     FSAVNEHSVSDIFENTGSPIIFGVVDSSGTINTGNNDYNDRILQVDISSTKPGQVYLLI
                     PSNNGSLVPALCYGASLENLMKDDNDWYINKMIETIQSLTNRLKLSDSMNDLAKLLGYS
                     TQSFSVHYGTYKDSEVVRTDNIEEADRINVHYIDRKGKEVVRTIKLDENKQISRGNAKV
                     FINSAIKYASENEGRTLTVNLDTRKVTNKEYLDNISKYYYTNIVQGETHTINDWFTYKS
                     LDKEKKSKKPVTPSPKETTPTGAPKSTVTKVVDGVTYTIEDGNVYDEDGNRLSKEEADK
                     VLGKTEERKPQEESKEEKKPRSRRKRKGRESVSLLNIPKEEEDKGESKENAQEETPKED
                     TTQEESKEEPKEKEEEKEDDNNEGTSTNTSELGEDKAKTTRAKQRNNRRRRPRASSEES
                     TEAKAESKETTKETTKKTLREKTVDKAVQIFPDADKSRLENIVNKIFDSVENNKGAMGL
                     IKDISNVVKFLKRLYDPVAGFTVRHYNNFLESIFTPSEIEEIDAAAKDEYGLSDDYSLR
                     TVQKVEAIMNSLKEYMDGYNRVKSKRLLNAFKVIKNIVDTVGKNIILMNNFLNRTMINA
                     GFIMDNRSPQDRAIENSLRIKYAFKNLSKELKDVLSARGISEQVYSALSPYQQMAYLRC
                     "
     gene            complement(53594..58522)
                     /locus_tag="LOC_1_45"
     CDS             complement(53594..58522)
                     /locus_tag="LOC_1_45"
                     /product="Hypothetical protein"
                     /protein_id="LOC_1_45"
                     /translation="MARSCVYMPKHGKDTFLEMKKRYGYEKSAHIFNIISRKKFINEFK
                     DSLVLDKDGIPTFDSIMKNKLVRDYFTEKTIIEAENKIQPHVEDTIENTKNLINKAAEY
                     NKEHSYNIAIVDYDNEDNLTIRIVENNAANREVANTQSSILKLNETITDMLSSVGVTLS
                     SLMSIEKGIGRVGVTDFNNAKAIGEQFVNLIRVANNMEGYKAISEEFSHLIVGIFRQDP
                     LILRAINHFSNEDNAREILGEEYDTISDFYDGDSAMIAEEAVGKALRNAFLNLEEKKPI
                     KQSLIKRFINKLVGLFKRYNPSTLQDSIDNINKDLSKLAEGIVSGKTKLTKAQIEATKA
                     NKVFNALSKKAEIQTEALKEALKNFSKVSALRTNLSTLREGEDTSQKAQAWEFYDSVKK
                     AVNEGIKTEETVAAIANVLSLSVKELRAIIRSLQDVEGLSTKDKFIVYQNCLYTAMAFA
                     PTISNLKELMTSEYLNNEQIANQKFVIGDIENTLQEFENEVSEAIDTSNLSDDEIANLI
                     TSNSSKWVLSDDNKYYVNTETGAKAKRVTDIIQYTEDGEIFDENSPWVMPSTNIGTGVD
                     NFVRDFFAGKIDDKTDKELEKLYPNANGKDLIKFREQLKELKKKFDAKGITIIPRDVTV
                     DGHIETVDGKGKIHKVTVVGTLDLVGYDKDGNWYIYDMKTHRSKIKQATKKKYAKQLSL
                     YKQLLEDKYGINVKELNVIPIKVSYPTPAGATTAKDKGTAKYTEGENNQLYLDDEEFRD
                     ASPKLDELLPIEETNVEVEYAGLSGDNTNGLGDAIKHTIDTLHTVDDLYSAFMSRFSSE
                     ALDSFVEFLKPFVGETIEVRNKNGEMVKTTLEAILKHSDKDVSLLQQWFSTMADNPDAL
                     LQIFDKVYSRQIVEKNQNTIDMSQRIMALAKEFEARGITSYDFMFEDDKKHYVGVEMQG
                     DVNVAYDKSAYEAAKKEYTRTLDVKYGKHPIFGSDEYKEKNAAIKQWIKDNSRLVVEEN
                     DFKHYVPSYEKYPSKYNSFSDTQKEFYDRWMELKEELDANLDPKATTLFSTIKIRKGMM
                     ERTKDALLRGDFKTFGKEAKSQFVRSYDDEIVYTKGIKGFNGEEILKLPTYYINENPNL
                     DCSDLSTDVISTLCAYAEMSYNYKAMSEVLSPLEIGRWLAYNVNGKGRIIQATKGGRQL
                     MERWHAGGRTTESPLTIDVNQSNFKKTLDQFFESKIYQRYLKDSGEIGGIDVNKGMSFL
                     LRLGSAVQLGVNVLAGLANIGTGVAMMNIEAAAGEFFNASELAKADASYVSLLKDYIGD
                     IGQRVQDSWLSLFDDMFDVKQDYRAKIKNKDWLNKTVLTRVFGPGMQFICQTMGDHWLY
                     NRVALGIAIRHKLLDKDGKEISLKDALIRVPVIEGRPELGYKLVVKEGVTNLDGSAFTR
                     NDVSRITNLMKYVNHHLFGVYDPESAIAARQVIWGRFLMQYRDWIPSQFRYRFGTKTSN
                     LKKGGTVEGYYRTTWSFGKQLYNEVLTGNKRLMQVWDELDDWQQRNCRRAATEFGQFII
                     IAAITTLLGKSKDKDRNWAMKMLNYWAAREKTELAALVPSPFMLTEGIKLVKSPVANTS
                     IWSDIANLQTCLWVPNWYDEIENGEYKGHSSGYRAFMRSPATLWYRNIKRTFDPEKAQQ
                     FYNQ"
     gene            complement(58522..65001)
                     /locus_tag="LOC_1_46"
     CDS             complement(58522..65001)
                     /locus_tag="LOC_1_46"
                     /product="Hypothetical protein"
                     /protein_id="LOC_1_46"
                     /translation="MVTDKGTIAYLNRDNQSTTFLDMVTTAYEGHQIFGPNSIYNADGT
                     RNSTNVENMYRLLQSPSDEERRNKDSIIKNRPLYYAKYVLSKKNSSIYDLTRALQLLRG
                     EFPDGKGGFRKISLEALLNNLGIDTSNMNLESLIPNIEALELDKQGNIILKDGKPVLSQ
                     DFIDEAIDNDYGEDEVVDYFNSLFTTRMRSNLNNILTRATIISAPSKGYQDKDDLVTKF
                     QTSYLSIGNSLTLANEAYSQTSFRFSGNNRFSYVAYNMITRTVNTLNKTNTQEGIIRGT
                     KFLDENYGNFDFFRNQNTKEWYNTWLQQLYEPGDAGDYSIRKNFKILYMLGFGGNNEEN
                     SFGKISKETLIDNHILAFLNGGSDEHGNNYGYYRNALFSDTDASVLVRHIRYKGENYKQ
                     EIVEKLALVLRQEIERIIALRNNNKGVKIDNYNDGKKNGLKFNFFPALNNRLDEIISTY
                     QDFANNSSNTFGKQSTEYLQKLVGDILETKAAEFINSIDEKRKGILYSKIKKIEADQKK
                     AEDKDEKDNERRLKDLFKEDTEEEEAEKTKTTEKQNEELNELLENFFYNDYFAQSQVIQ
                     MFGGDLAYYKNFRDFIKRNKQAYAAGDRLYGMKTDEQGHNTKKLTERCIYLKDRIELSN
                     TYDSIKKILESNVGVSHLTRSMILGALEKFRGINATDGQSFRTPASMKKILEAMGGKWT
                     EDMQEAYDRMTREQRLDMQDFYTIWNNIKPFVYSHESVKIGDRVEKVPVEHKNSEYMMT
                     AFYNLIGSVLSKSPQLVALQEFMQDNDIDVVHFESAVKVGGYGQVNLNYDEERFEKLRD
                     SNGNIKVGNEPIKATDYDTFMKNLRQAIVDEKITQEEYNKAIKDIDFENSEDGIDSCYS
                     QLERAFGVLDENGEVVLDEDENLVLNEEKLHVIPLSDYMVVQPSGDHLTEDDLMAIFGS
                     QLRNILPADLPNDFSVDVTFGKDKVTLDRDKYIELYNTLIVDQLLDSFSKVDKEFSSAE
                     NLQRALLNKIHNNLKYGPEVEEALELNEDKTGFKIPFNNPNLKNKIEELLLSTFKNAIQ
                     KQKINGGNIILVSNFGLSKDLQTAYKVDKKGRKSIDYIPCYMPAYKRSLIQDLLVPRKD
                     SAGEEYWEVDYNKIKGNEDLLDLVGYRIPTENKYSIFKLRIKGFLPISAGTAIMLPSDI
                     VEMSGTDFDIDKLFLMIKNFRRVVTGRKYREGFDKYLQNKGIDSNDESIKKIYKAVSRG
                     LTEEELNSYLESNEIFADYHNSKGEQLVTKPRYFAYSPSYNKGMSMSDLSLQKGKSKAI
                     RKKIRDNMLIDLIAQGLTSNAGSQSSLTPGSYDNVKQSSRQQRILHNKKALESFYAKHK
                     KEIEASSLLEVLNKYGMEKDSTIKDGIDALDNFYDENATVEDPLSIIDYANNHRNLMDG
                     NDLIGMFAVNSSSHYKFQFINKGEGLKLRDSVQFKITLPNAKEPKTISTIDSVVSPLTG
                     TKIGDICAEFQAASPDNGKDPVLGDLGCNSSTVARVAFLIRIGCDPQTIGYLNTCDDLI
                     TVIKTKVAADKDLDNETKMWQSFDGNIADIVDLIAKFRLTGTIEEEDLPFAARFLGWMN
                     NINDLSKLLKESSAIARCDSPNGALAISTEEVTQQMIKAREFMNKVTVREDGVLKANPF
                     SPILGFENFIDIDLDAINEEEGTRDAILKSSVPRVQAFYTLGIRSAYTMIGRHNLLPQL
                     SSSVENAVEKLRNFTNNDLTRTRDIKEIRRFYNELVMYLMSGRESRFGSEEGMDIMDKR
                     NYYIHDFPAKYYQFLNTKDNNGKFKHLEVKQMTLIQCMRVSANSGITFTNVGKVSSKSR
                     RYFSNELKQLLTSNDPEVVKFAEDLFQYSYYANGLNFGHSNFGIFFTNAFYENMPKYLD
                     VLKSKNRRLTEDLGEFDTFLDNYVKQFLMNNPQYAHRLSRKNLGGLKFEREDGKIIMYP
                     KDDDALKKLKARDMVNAVPMVMVNKDKGFGGMYVLTTEATSARPVYVKVTYNGKPTPFY
                     DSEKEIYSENKDNMIDFSKMKDYGDPAEVNNVLKEQEEKKEKKSKKSKSTTLTKQASTV
                     DDDIEDKITNMEEKDKEASIPDDMLNMDETRDVSSNMVDLASRDEGTKDPITDADVDLA
                     SRINDGGINISDKALRSAEQAENEESPDAPNINDYNSDVEDIDDNLCXK"
     gene            complement(64991..67504)
                     /locus_tag="LOC_1_47"
     CDS             complement(64991..67504)
                     /locus_tag="LOC_1_47"
                     /product="Hypothetical protein"
                     /protein_id="LOC_1_47"
                     /translation="MSLYCSIGVKKETIEDIIGKDTIPNLTDAECSSIVTLLSRDISQD
                     ALLTKKNKDLIINTILKNRELAKQESSRPKIVFADTSNPITRDSAKKDNRTLYVFTDNT
                     NRTSGKTLIDPNSKYAKRYAKEGEKLYXXXXXLAILRGLDNSLPISTQQFYDPKNGKTW
                     EKGRWNKEDIEKFKETIDAEFEAIKEALNSGKYDRIVLPPIESLFHEKSLPAKGKKGDK
                     TSISDISKERVPKLYEYLKNKYEEVFGELEVEDKKETKNTTSVTKIISGGQTGVDTIGL
                     QVAKELDVETGGTAPKAFLREEGIDKEDVRSYGLTEITDEEQEEYTARTGKKDNYTGRT
                     DLNVKNSDGTVYFNYGNDSTGLKATRRSAEEHNKPFLLNPTAKELRQWIKDNNIKTLNV
                     AGNRGSKLAKNNNVAKTLRDALTGNIDDTDYSEKKKKETARKRKEVRESLKAERPVSEE
                     DTVKNNNIVRDILDVTFPNVTERLAAISFITDYFSIQLDNTIRDLKNELTNFENDVRKA
                     YGNEVYESLVRGVSRGTQAQQRLFVLGLTLNKSKGPVPIQIFNNIKEIINDFKAAKGDE
                     DAIKDLVYTYYLEKVPIDDNGNYEIRIRTDTLLGESFSWEMNQKGLDETNVKDIKTIVS
                     NAINRVQKLTDYFNTYFRDEAVFDALVKEAAFDIEFNENIRLDTRGNVVENTEEREDKE
                     DDIENEKENPNKEGYMIKYMLVDPIDTISVKLKNKLAXXXXMNFNTNRDNNIEFLFNSL
                     GLRVKLNPMIAYYTLLNEFQTISSEEELDSMFEDAVLKYPWMQSIKDNVVFNPAVPQEF
                     DLDFRKEXXXAXLNTXXXLILCNGD"
     gene            complement(67633..68259)
                     /locus_tag="LOC_1_48"
     CDS             complement(67633..68259)
                     /locus_tag="LOC_1_48"
                     /product="Hypothetical protein"
                     /protein_id="LOC_1_48"
                     /translation="MKVNIKEIEVGDIFSEESHYVVNKVVKDRIEFLHVESGKKVSLNN
                     EYVANLLNTSDQYDNEVKVGKEDKKDGTPGIRTIFENIKSSEVFTVVFKKQDKPKTKKA
                     IEAEKEAQRAEAVALIDKAKKAKKSMAVAYKEALXFIHEXXXXGLXVXXXXXXXXXXLX
                     CXXXXXXXXXXVXXXXLLGQTKKQERDLLILILSLSSSTMVLSIL"
     gene            complement(68271..69059)
                     /locus_tag="LOC_1_49"
     CDS             complement(68271..69059)
                     /locus_tag="LOC_1_49"
                     /product="von Willebrand factor type A domain OS=Chlamydia
                     trachomatis GN=ERS095036_00555 PE=4 SV=1"
                     /protein_id="LOC_1_49"
                     /translation="MRTNLIKKKETPKVEKGKVDGMLDMVIAFDTTGSMASYIKAVRKH
                     VIELIPKLFAANPKLKISIVAFGDYCDMNSKSDFGNAYQVIDLTDNKDELIKFVKNARN
                     TSGGDGDEFYELVIKKIVEETSWREGSTKSVLLIADAYPHEVGYSYRASISESYIIENN
                     QIDWREEAKKAAAKGIKIDTMQCSNTHNSIWYKELSDITNGINLPFKTDSKTSQVIEAA
                     SYARGGESTKELFKTTMDSALASGDTEISAVYTAYSKELI"
     gene            complement(69068..69292)
                     /locus_tag="LOC_1_50"
     CDS             complement(69068..69292)
                     /locus_tag="LOC_1_50"
                     /product="Hypothetical protein"
                     /protein_id="LOC_1_50"
                     /translation="MKRTVILNCTVSGYLXXGHYELNLNDERWEKFNSLNKEDQIXYIR
                     XWGNMVIDXWXLXXCXPXXDXXVXDXNDK"
     gene            complement(69458..70057)
                     /locus_tag="LOC_1_51"
     CDS             complement(69458..70057)
                     /locus_tag="LOC_1_51"
                     /product="Hypothetical protein"
                     /protein_id="LOC_1_51"
                     /translation="MVINNIELITPLLIEDGEYPFFYPLRVVDKDCFGKEGEIKTYFIK
                     NAKHLRSLMSEIVRYCIDKDATAYIDVNPRXYEKFQNNLMLRLASLNVYKSIQDPSITI
                     NEAVGRAEDYAIIVLKNPVDDEKILKKLDAYFKLDTXLPIANTRESTYLRCILPDEDYT
                     QIVLNIEDGGFCLKGIDDVRVLTSHYGALLFRCDNE"
     gene            complement(70051..70923)
                     /locus_tag="LOC_1_52"
     CDS             complement(70051..70923)
                     /locus_tag="LOC_1_52"
                     /product="Thymidylate synthase (FAD) OS=Faecalibacterium
                     sp. An58 GN=B5G12_00290 PE=4 SV=1"
                     /protein_id="LOC_1_52"
                     /translation="MKLIKQSFEILEQKDFSLVGIKKFIERCGRVCYKSEDKITDDSYE
                     KFVDMLVKRGHARPLEFGTVHFKVCSGPLFEEILHDLVDCELYNPVWIKYKELPEHTYI
                     TTNYRHYLQIIKKCPYIAEYFTEQDNCYFPSRYTVHFITSRVTMDSFRTHITLSHLGES
                     TRYCNYNKDKFDNQLTFIIPDRYDIEECDKYTATDFYNSEDLTDESPKYNWLNAMINAE
                     LTYMRLLKLKESPQYARGVLPLDVKSELISCGFKDAWDNFFDKRCANDAHPMAREIATA
                     VRNKLQTLW"
     gene            complement(70928..71119)
                     /locus_tag="LOC_1_53"
     CDS             complement(70928..71119)
                     /locus_tag="LOC_1_53"
                     /product="Hypothetical protein"
                     /protein_id="LOC_1_53"
                     /translation="MRYQTLNSEVTNTFKKLGGQWALMNSVPGISLYKDNKGSYLYVFD
                     NESIKGFNDKRYGIVINN"
     gene            complement(71120..71263)
                     /locus_tag="LOC_1_54"
     CDS             complement(71120..71263)
                     /locus_tag="LOC_1_54"
                     /product="Hypothetical protein"
                     /protein_id="LOC_1_54"
                     /translation="MEFIVHFKDNHREHYSNNYDENDEHERDAAWDDVRMTFPDADYIE
                     AF"
     gene            complement(71263..71448)
                     /locus_tag="LOC_1_55"
     CDS             complement(71263..71448)
                     /locus_tag="LOC_1_55"
                     /product="Hypothetical protein"
                     /protein_id="LOC_1_55"
                     /translation="MGINILTDSKHTKAIRLRNSLISYIFEEDYGELMNAKDIDKKRLK
                     RAVLALGNIIKLGQKK"
     gene            complement(71439..71720)
                     /locus_tag="LOC_1_56"
     CDS             complement(71439..71720)
                     /locus_tag="LOC_1_56"
                     /product="Hypothetical protein"
                     /protein_id="LOC_1_56"
                     /translation="MNNYPIGADTPDAPWNQVDPEPKKIEVTVSITLSKTVEIEVTDYT
                     VKKEFDEDGYRGTSYDFSECNLKQAVRDQITLPNDNDWVEDDFEVIWE"
     gene            complement(71917..72507)
                     /locus_tag="LOC_1_57"
     CDS             complement(71917..72507)
                     /locus_tag="LOC_1_57"
                     /product="His-Xaa-Ser system radical SAM maturase HxsC
                     OS=uncultured Bacteroides sp. GN=SAMEA3545363_05308 PE=4
                     SV=1"
                     /protein_id="LOC_1_57"
                     /translation="MVIILIQINQIILIISNMEENKKLRLLVTTLCPNKCPLCCNNSWD
                     FSKLPVVNRWNYDEIMFTGGEPLLFLDEVVTLAKSIKTIAKEGGNNPKLYIYTAVCDVG
                     NVTFVIRHVDGIVLTPHNLSDIPKLIALNDVMRHNDSFNGKSMRLNLFSNIKEALPKDI
                     DLSMWHIKDIEWIKDCPVPKGEDFRRVSELWSE"
     gene            complement(72458..73186)
                     /locus_tag="LOC_1_58"
     CDS             complement(72458..73186)
                     /locus_tag="LOC_1_58"
                     /product="RNA ligase, Rnl2 family OS=Chlamydia trachomatis
                     GN=ERS095036_00545 PE=4 SV=1"
                     /protein_id="LOC_1_58"
                     /translation="MEYQKINTLFKRDAKNVIIPTQYTCEEFNYLKDNLWECTEKIDGT
                     NIRIYVTMEAGEGENPWLYGVTIKGRTNRAELPSKLVKKLENIFLKVDWAKVFPALTPE
                     DTVCIYGEGYGAGIQKVGSKYIKNDVNFILFDVKFNDWWLKREDCEDIAKKCNVDIVSL
                     IGYMTIPQATEFVKNGFKSRISEDKDLDAEGLVLRTTCGLRFRNGERIITKIKHCDFEK
                     FKAVYGDNPNPNQPNNPNYK"
     gene            complement(73167..73397)
                     /locus_tag="LOC_1_59"
     CDS             complement(73167..73397)
                     /locus_tag="LOC_1_59"
                     /product="Hypothetical protein"
                     /protein_id="LOC_1_59"
                     /translation="MTKKEYEGLHRTAIDVLGHTIKVGDTVIAYYGCGVNVCKVVRICP
                     KRIVVTMRSKFEYMISTNNVIKIKENGIPED"
     gene            complement(73378..73635)
                     /locus_tag="LOC_1_60"
     CDS             complement(73378..73635)
                     /locus_tag="LOC_1_60"
                     /product="Protein of unknwon function (DUF3310)
                     OS=Chlamydia trachomatis GN=ERS095036_00543 PE=4 SV=1"
                     /protein_id="LOC_1_60"
                     /translation="MEKKDNKVEHPSHYIWLKGICGIEVIDITRHMNFNLGNVIKYVLR
                     SGHKSEQGMSDKQKQIEDLKKARFYIDDEIRRLENDKEGI"
     gene            complement(73645..75678)
                     /locus_tag="LOC_1_61"
     CDS             complement(73645..75678)
                     /locus_tag="LOC_1_61"
                     /product="DNA polymerase I OS=Hapalosiphon sp. MRB220
                     GN=polA PE=3 SV=1"
                     /protein_id="LOC_1_61"
                     /translation="MIYLVTGQRTLFESKNYKVIGVEESLKLLDPLTIVGLDTETTGLD
                     PWTKELKSIQLGNYDFQVVIDTTTINPTLYKEYLESNRLFVGWNLKFDLKFLFRQNIVL
                     KNVWDGYLAEKLMWLGYPPGIHSLSLKAAGENYLDIELDKSVRGKIIYAGLTEDVIAYS
                     ANDVKYLEKIMKLQRIELAKKGLEKAIIYENKFVLPLAYCEYCGIKLDADKWKAKMQKD
                     KQRVTTALDNCNKWLLENEPNSEYIFIDRQGDIFNGFNLEPQVKLNWNSAKQLIPLFKK
                     YGVNVTTEDKVKGGTKDSIDAKSLKPQKDKCSLIPLYLEYKEAIKVTSTYGENFLKQIN
                     PVSGRIHTNYQQMGADTTRLTSGGKDKNAKVEYVNLLNLPANAETRACFVAENGNKWIS
                     IDYSGQETYLMASIANDEAIIKELTEGSGDIHSLTAYMSYHEIPRDTNIKDIKKKYHDL
                     RQDAKGIEFAINYGGDANTISKNKGIPIEEAKKIYNAYMAGFKGLKRYQDFRRKDWFNK
                     GYILLNPLTGHKAYIYDYKELLEDKKWMATLDWDYYREMKIACPECETVQRVRHFFKRK
                     SASEKQSINYPIQATGSMCLRVSMINFFEYLRSNNLLFKVLICVTPYDEINCEAPAEIA
                     DTVVKVLYNCMVKAGSYFCTRCKLDADVSYDENGNLPTYWIH"
     gene            complement(75689..76183)
                     /locus_tag="LOC_1_62"
     CDS             complement(75689..76183)
                     /locus_tag="LOC_1_62"
                     /product="Putative aspartyl protease OS=Bacteroides
                     fragilis (strain 638R) GN=BF638R_2558 PE=4 SV=1"
                     /protein_id="LOC_1_62"
                     /translation="MIIETIMIFAGVAAIGSLASVYLHTKKPSNDSISIKKYMPGDLPV
                     ITLTNNGIALNFLIDTGSNISHIIPSVLKDIKGNKIQNNNEIAGIGAITNESSSIEVKV
                     KDTLSKEYDITLVISKGLENSAKYIEQSTGVKIHGLLGTDFLQKYQYVIDFKTLEVYAK
                     K"
     gene            complement(76180..76725)
                     /locus_tag="LOC_1_63"
     CDS             complement(76180..76725)
                     /locus_tag="LOC_1_63"
                     /product="SPBc2 prophage-derived deoxyuridine
                     5'-triphosphate nucleotidohydrolase yosS OS=Chlamydia
                     trachomatis GN=yosS PE=4 SV=1"
                     /protein_id="LOC_1_63"
                     /translation="MKIKVKEIVKGLYTEAKNEKGESTPFINPIGDCIDLRAAEDYEFE
                     APQASILHQKDGIKTGDVKFDTKVISLGLAIQLPKGLVGRIVERSSGVVKLNIKKMGGG
                     YIDNCYRGDNDIWKIPVTSMVKQTIHKGDRICQFHIELSQFATPWQKLKWLFSKPKFIF
                     VDSFNENNNRGGFGSTGV"
     gene            complement(76715..76894)
                     /locus_tag="LOC_1_64"
     CDS             complement(76715..76894)
                     /locus_tag="LOC_1_64"
                     /product="Hypothetical protein"
                     /protein_id="LOC_1_64"
                     /translation="MFHIEMSEYKEGDSAVRTKTITLFGIVIYSSRETTTNNEVVNLLT
                     VKKRTIIKGFKNED"
     gene            complement(76881..77360)
                     /locus_tag="LOC_1_65"
     CDS             complement(76881..77360)
                     /locus_tag="LOC_1_65"
                     /product="Anaerobic ribonucleoside-triphosphate reductase
                     activating protein OS=Chlamydia trachomatis
                     GN=ERS095036_00538 PE=4 SV=1"
                     /protein_id="LOC_1_65"
                     /translation="MLKYVDSKVVFAEIPDEITLAINISNCPCHCEGCHSSYLAEDIGE
                     PLDLQHLTNLIDSNKGITCVCIMGGDANPSEVDDIAQDIKEYYPNLKVGWYSGRDYISK
                     DIDMSNFNYIKYGHYDKDKGPLNSKTTNQVMLEIDVIQGRAFTKDITAKFWNVSY"
     gene            complement(77354..79531)
                     /locus_tag="LOC_1_66"
     CDS             complement(77354..79531)
                     /locus_tag="LOC_1_66"
                     /product="Putative ribonucleoside-diphosphate reductase,
                     NrdZ-like OS=Bacteroides stercoris GN=nrdZ_2 PE=4 SV=1"
                     /protein_id="LOC_1_66"
                     /translation="MKVLKRTKKGGRQLEEFDLNKIVNAVKKAYASQKKEPDEEVLREL
                     AYIPTYHSDVSSVRVETIQMEVEKILMDLAPYNVAKAYIIYRNKHEESRFIRERIDYMS
                     NYADSDDNAASSSETDPNANVTQKNVANLDGEVYKTKNRIIQRQRMKDELNVLYPEVAK
                     QYEIDVENHIIYPHDEASVPTLKFYCQADSLYPLMTEGVGNIDGVTPSPPNDLQSFSGQ
                     ITNLTFLLSSQCKGAVAFGEYFIALNYYIIAEFGDKWYEKLDCVVTNSHCKVQRTVRDF
                     IEKAFKQFIYGINQPAGNRSYQSPFTNVSYYDHTYFSSLFGEFYYPDGTKPEWAAVNVL
                     QKMFMKFFNKLRTKQILTFPVETLAMVHDGKDIIDKEYKDFCAEMYAEGHSFFTYISDS
                     ADSLASCCRLRNELAENTFNPTSGLTGVMTGSCHVITLNINRIVQDCNKAYGLKRNGGW
                     KENTSFIRDYLISILDRVYKYHIAYKTMLYEQEEKGMFAACNGGYIHMSKLYSTIGING
                     LNEAARFLGLKVSNNPEYIKFLQLILGTIKEANKKHSIHDSKRPFLFNSEVVPAESLGG
                     KNYRWDKKDGYWVPEDENLYNSYFFDAHDDTSVLDKMILHGRQTAQYCDGGSACHINLE
                     DHLSKEQYLKLIEFAVKEGTNYFTFNIPNSKCDDCGYITKHPITECPKCHSHNITWYTR
                     VIGYLRPIKAFGIDRFIEAGKRVYSKLKDVC"
     gene            complement(79528..80580)
                     /locus_tag="LOC_1_67"
     CDS             complement(79528..80580)
                     /locus_tag="LOC_1_67"
                     /product="Hypothetical protein"
                     /protein_id="LOC_1_67"
                     /translation="MERKSLKDISWQVDEPTYRADPALSYSTLARYEREGFNNLDKLFD
                     KIETPSLTFGSCVDTLITGSEEEFNQLFMVAQLDNGISDTLVTIVKKLFNDFKDTYHAL
                     KDIPDDAIIASIEGIQWNNHWLPKTRAKKIKEDCAGYYGLLYLAGNKKIISTQVYNDVQ
                     NTVDKLKSSDATKFYFEPNSMFDDNIERFYQLKFKASFSGVDYRCMADEIIVFHDRKLV
                     VPVDLKTSSKTEWDFYKSFIEWHYDIQARLYWRIIRDNMDRDPYFKDFKLAPYKFIVAN
                     KRTLTPLVWNFKSTEAIGELKLGKANQVVLRDPFTIGKELFNYLKDKPVTPNGIDRVHP
                     NQLEDWINEI"
     gene            complement(80580..80864)
                     /locus_tag="LOC_1_68"
     CDS             complement(80580..80864)
                     /locus_tag="LOC_1_68"
                     /product="Hypothetical protein"
                     /protein_id="LOC_1_68"
                     /translation="MNELYQRIKQGLQCLPPKDTELCSGFLENRDFEKLRDIVESCLVM
                     KKRDDYRSVHRDKWVNIDRGQLEQLTLDVREYTSYLDLSDISNDLDEYY"
     gene            complement(80812..81348)
                     /locus_tag="LOC_1_69"
     CDS             complement(80812..81348)
                     /locus_tag="LOC_1_69"
                     /product="Protein of uncharacterised function (DUF1064)
                     OS=Chlamydia trachomatis GN=ERS095036_10853 PE=4 SV=1"
                     /protein_id="LOC_1_69"
                     /translation="MPNNKKIRNATECKSGNLTFKSQLEKSVYNTLLEQGFNPQYEPIT
                     FELWDGFVPITPFYDKETDTQQTKRIESGSTIKNRLLIAKTSKIIGIRYTPDFYFRYGK
                     LDVYIEAKGIENDVFYIKKKLFRKFLDDKLFGTGQHSIYFEIYTKKQLLQAVEIIKEYE
                     RTLSENQAGASMPST"
     gene            complement(81341..81904)
                     /locus_tag="LOC_1_70"
     CDS             complement(81341..81904)
                     /locus_tag="LOC_1_70"
                     /product="Hypothetical protein"
                     /protein_id="LOC_1_70"
                     /translation="MKKFISVESGKEVKLGDKVVLMFETNTPFGFMEVSKAVPVTETVL
                     MRLIADKKVKVVDTDDIANNTEHNDIWNDTTWNNALINLSKKTGWKFDKLNGILGTIES
                     VNPWAALQIVLKEIAIELDKKYKDHINKSEEIYAVSPQDGRIHKINKKTIKNYKAFPAF
                     RNIEDAKIACSLVRENLKSIFANA"
     gene            complement(81923..82600)
                     /locus_tag="LOC_1_71"
     CDS             complement(81923..82600)
                     /locus_tag="LOC_1_71"
                     /product="Uracil-DNA glycosylase OS=Chlamydia trachomatis
                     GN=ung_2 PE=3 SV=1"
                     /protein_id="LOC_1_71"
                     /translation="MTIDEYFGDWMKVLDRTETMKIMGWLRTLNQPTLCPSIKDIFKAF
                     KLCPYNNCRVIFMGQDPYCQRGVAQGVLFGNSSDTPENKLSPSLQVIKESVINFEIPHN
                     LITFDPTLESWARQGILMLNSSLTTEVNKIGVHIMKWRPFMVAFLKQMSLINPGIIYVL
                     FGNQAQILEPYIGKNNYVIKIEHPAYFARTHKKMPYHIWHDINNKLYELYGERIEWFKE
                     KVF"
     gene            complement(82597..83559)
                     /locus_tag="LOC_1_72"
     CDS             complement(82597..83559)
                     /locus_tag="LOC_1_72"
                     /product="Protein rIIB OS=Vibrio phage ValKK3 PE=4 SV=1"
                     /protein_id="LOC_1_72"
                     /translation="MQKVIKVDNKVTIFLDNGNIVERRIXEDDFQKVVDAKSDDEVLRI
                     LCPKYQEVIDSRNETLSLIERLKKSNILSVRDDVVYWEDVSCLSIPXKLAEAIVSAEEK
                     HDELKISTYRNFWTLMSLNPDERCRKNLFWFLQKYGMTISRCGFFVGYRNVDKTAEEGV
                     FTDYHSHSFKIRIGEMVTMDRNKCDKVQEHTCSTGLHIGGRGWLKKSYYGDTGLACLVN
                     PADVVAVPPFDSYGKLRTCAYLPMEIIHYDENNDVIPLDIEDGFDCSYVTKVIYEGTMG
                     TEEDSTYKINIPEIPGTTVESIQDKLLEIAKECIVNREL"
     gene            complement(83547..85745)
                     /locus_tag="LOC_1_73"
     CDS             complement(83547..85745)
                     /locus_tag="LOC_1_73"
                     /product="HSP90 family protein OS=Chlamydia trachomatis
                     GN=ERS095036_00527 PE=4 SV=1"
                     /protein_id="LOC_1_73"
                     /translation="MIINAEKGDIKVLGDIREFKTSIDPKNLEFITTLLSSNLYSDPEQ
                     SFIREIVSNAWDSHVEAGTTDVPVIVRFRKNDIHWEVTIRDFGTGLSPKRFQEVYCNIG
                     SSTKRESNDFIGGFGIGKYSSLACSNTVYITSYYNGTAFLYVMVKSGNTITTNLVMEKP
                     TEEKNGVEVTIKSIRNIEPYRRALRYIVFFPNVYIDGIDSENNNTKLKRFNNFAVASCM
                     IDPKILLGNVLYPCNRGMLARESRAFLDRIEHSGIVIKFDVGEISITPNRENIIYSNDT
                     IAKIDKRISDAKKELDGMVAKKCSRDYDNLYELYLATRGNIMYDLINDSIDDSCFYNRY
                     SRDGSYCTTINTSTITFKGIKLDDGRISVINSFFNTKLPNIKGLFYNGKFYQARIPTHA
                     RDRVKLKCKQIVCLTDSTRLTSIAKNWLENNYSNYTIITSFTKEDFSNYILKAIPALSC
                     TQFNDSRDSFIGYMYDYIMSNITPIDINTNRDFLLYKASIKANKNPTIKIRNFIIYVQK
                     TREYRDRKYFTNIEHCIKYIKGLKKGIILTDMQSSDSWYDIADARGLEFIRARKDIVEV
                     FKKLNPTFLVDKEWMITKDPTIIKLHTILKCFDKGGVPTRYSIGTMLETVPEPLKGEFI
                     DIINFYHSFSDSDYMDMARMKCTDIDEYTEYICKELIKHIDIYKKTCLDIGLAPSDTYS
                     FNGLLITAVLMKNKAYRISSRAYRNIKNNKLLKVLCRK"
     gene            complement(85803..86060)
                     /locus_tag="LOC_1_74"
     CDS             complement(85803..86060)
                     /locus_tag="LOC_1_74"
                     /product="Hypothetical protein"
                     /protein_id="LOC_1_74"
                     /translation="MSRKEIFAKVKELNLQEEIEKKYGDNYTRVSNTKLEAIIAKHTAE
                     TSTTGGVEDSCGKSCKCDKLIEILRKKHILLDSEMSYINS"
     gene            complement(86057..86500)
                     /locus_tag="LOC_1_75"
     CDS             complement(86057..86500)
                     /locus_tag="LOC_1_75"
                     /product="DNA primase (Bacterial type) OS=Chlamydia
                     trachomatis GN=ERS095036_00525 PE=4 SV=1"
                     /protein_id="LOC_1_75"
                     /translation="MCKSKCSKKIYQPFNKKGYKWSNKHDKSVISLWTKVPKKGNRICI
                     CSSLKDALCLWANTGIPSLAIQGEGYRMSDTAINELKKRFNRIYICLDNDEAGLKDAIQ
                     LASKTGFINVVLPQFKGGKDVSDLYKVLGNKEQFKQTILSLFK"
     gene            complement(87016..87645)
                     /locus_tag="LOC_1_76"
     CDS             complement(87016..87645)
                     /locus_tag="LOC_1_76"
                     /product="DNA primase (Bacterial type) OS=Chlamydia
                     trachomatis GN=ERS095036_00525 PE=4 SV=1"
                     /protein_id="LOC_1_76"
                     /translation="MIGKGSKSKEPYLNLSNLTQADIAAYYLNIKSIPSLIHSPLRRDS
                     KPSFALYCPKGTEVNYKDFSTGESGTIWTLLTKMWNCSVAEAAAKVYNDLGDKSYGTKI
                     GVGGYMTRHCKVNSQIDLQCKVREWRDYDLEYWDSYGISLKWLKYADIYPISHKIIIKD
                     SISYTFGADKYAYAYVEFKEGKVTLRLNFECPMRNHRSRISLIKQL"
     gene            complement(87655..88620)
                     /locus_tag="LOC_1_77"
     CDS             complement(87655..88620)
                     /locus_tag="LOC_1_77"
                     /product="Hypothetical protein"
                     /protein_id="LOC_1_77"
                     /translation="MAISKGNASKEAQEFKRYIGVCPVFVKAVNPNKAEHEKLFNTTLE
                     EDPVYVQDKEDAENNTYKNVRISVIMQPDVEKIGFEMPIVTMPLFVANKKQHGANSGKY
                     QVVDKYGRFAWATEFEIQSKTAPTYIDKKTGETKKFDIDMTSIRIAYVGEEELTAFIKA
                     FLCIPSITTWDSDRRCTVPNKDVKPEECECRLEVESFEKLFKGDFSEIKEILGFQPNNK
                     VKVCLGVRTDPDSGKLFQSVYTKKFMSNASTNYNKLDKMLQADAAYASEHNKVLSTEYS
                     AEAVHEYSVTPTTFAPSTDAAPSGDMPFDAPSTDAGNPWA"
     gene            complement(88649..89047)
                     /locus_tag="LOC_1_78"
     CDS             complement(88649..89047)
                     /locus_tag="LOC_1_78"
                     /product="Hypothetical protein"
                     /protein_id="LOC_1_78"
                     /translation="MAKKEFTKFELARMKRTAQNVEGFLKQKNKLEAKKAKIEAELAEI
                     NEQIELTDAPTVAMTGYHTEDIIKKVVTPTDQVDKNGNIIKKVTFEFIYPDTIVPPVTE
                     EETPMVARTTASCVEESSEETTETTETF"
     gene            complement(89058..89864)
                     /locus_tag="LOC_1_79"
     CDS             complement(89058..89864)
                     /locus_tag="LOC_1_79"
                     /product="Hypothetical protein"
                     /protein_id="LOC_1_79"
                     /translation="MIQLPTERSVVENYNPKLMVIFGKPKSGKSSFVAAIDDNLIIDLE
                     DGYRALAVMKVQARTARDLQEIRDAIVTKGRELHKAPYKFITIDNATRLEEMSVALAAE
                     LYRATPMGASWGYMTDAKGMVIKNPKTGKPMVDPKADVRQLANGAGWLYMRKAIRQLVD
                     MFKNLCETLILVCHVKDKQIKKNGEEMSEMXVDLAXXTGDIICGEADAVGYLYRDGNKT
                     FISFEGGDNTIRXARPLHLRGKKILVAESNEDNEVKFDTSKIFINN"
     gene            complement(89867..90211)
                     /locus_tag="LOC_1_80"
     CDS             complement(89867..90211)
                     /locus_tag="LOC_1_80"
                     /product="Hypothetical protein"
                     /protein_id="LOC_1_80"
                     /translation="MKNFKGRERFKVKSVNCEYELLPQRKTVVAKAKFEFQGITFKTEG
                     KAIAKNEEFNLEIGKRLARARAEKKAYIIARNKIECQLKDTNRLLDILINTSVFLTECR
                     DHQTDYIKSF"
     gene            complement(90208..91356)
                     /locus_tag="LOC_1_81"
     CDS             complement(90208..91356)
                     /locus_tag="LOC_1_81"
                     /product="DnaB-like helicase C terminal domain-containing
                     protein OS=Chitinophaga sp. YR573 GN=SAMN05428988_3258 PE=4
                     SV=1"
                     /protein_id="LOC_1_81"
                     /translation="MSIRERLKEYLEARRNKVLSGEVNCIPTPFPRFSEQFPGIEQGKF
                     YLISGASKASKTQIMNYLFLYNTVLFAYKNPTILVPKIFYYALEETKENITFRFMCYLL
                     YTIHNVEISPKDLTSTNAKKPVSKEILDLLDSKEIVDILNFYEKTVRFCDSKNPTGIWK
                     DITTYAKNHGVVHKKEYKYKDIDGIERTGEAFDYYEPYKKNEYVMFIIDHVSLLDTERG
                     FNLRETINKLCEYLIIARNYYNYIPVIVQQQNIETIGLDAFKNNKIRPTLAGLSDSKDT
                     GKAVDVMLGITNPFSFELPEYLGYNIRILKGKFRCLEVVLNRSGESNVLCPLYFNXAIN
                     YYKELPKPSDSLELERIYRNIQNKTKITLLSFVYKITNIIKL"
     gene            complement(91353..91949)
                     /locus_tag="LOC_1_82"
     CDS             complement(91353..91949)
                     /locus_tag="LOC_1_82"
                     /product="Hypothetical protein"
                     /protein_id="LOC_1_82"
                     /translation="MKITIDSNXXEQHNITLEEFLVLYLGAKNADIKSISQEVIRKGLA
                     TRDLFSDNRYIVVSNKVKDLIASIIVNSDKNIVDKDEEYTRLANKLRELYPAGRKEGTT
                     YMWRGTVSEVARKLKTLVVKYGYTINHDEVIKATKEYVNSFNGNYRYMQLLKYFILKSV
                     KDADGNVEVKSELMSHIENSGQIDEQRNDWVGTMI"
     gene            complement(91946..93139)
                     /locus_tag="LOC_1_83"
     CDS             complement(91946..93139)
                     /locus_tag="LOC_1_83"
                     /product="Predicted HKD family nuclease OS=Chlamydia
                     trachomatis GN=ERS095036_00519 PE=4 SV=1"
                     /protein_id="LOC_1_83"
                     /translation="MTREDILREVLALKGSNWILELSTGVGKSRLAIEKLKKLKAKNIL
                     IVINRTVHKQNWIEELDKWWKDRDVKITFTTYVSLPKHKGTYDACIFDEAHHLSERCRE
                     ALCDFNIKNSILLSATISKELKDKMIEIFDNIVVYKRSLKDAIDNNILPEPRVILIPLQ
                     LNDTIPTETIIKNPKAKGIIIETSWATRWNYMRQKTNPIRIYCTQRQYISDLNSQIEWW
                     KNKYMKTRNEVIKNKWLQLCNKRLXWLSDKKVPHVDKILALLQSKRTLTFCNSIEQTEL
                     LGKYCINSKNKQSIDNLRLFNEGKISAXTACNCLNEGMNLTNCQIGIYNNLNSSDTIVI
                     QRIGRLLRHKDPIIIIPYFKGTREEELVKKMRXNFNGKLTTTIFNINDINYEVNRER"
     gene            complement(93099..93644)
                     /locus_tag="LOC_1_84"
     CDS             complement(93099..93644)
                     /locus_tag="LOC_1_84"
                     /product="Mannosyl-glycoprotein
                     endo-beta-N-acetylglucosaminidase OS=Chlamydia trachomatis
                     GN=ERS095036_00518 PE=4 SV=1"
                     /protein_id="LOC_1_84"
                     /translation="MRNXWLKALIVAATVVPWSVVIVLLLQVKSIGSQQPKVETVPVIE
                     VADTIINEQPKFFSQTPKEGLEEALSYYGLKHKDIVYAQAILETGNFKSKVCKENNNLF
                     GLYNSKKKRYCKFKHWAESVVAYKEWIQKKYQPPNNYYTFLENINYAEEKEYTRLLKEI
                     XNTRKDDKRRHFKRSTCT"
     gene            complement(93641..93943)
                     /locus_tag="LOC_1_85"
     CDS             complement(93641..93943)
                     /locus_tag="LOC_1_85"
                     /product="Hypothetical protein"
                     /protein_id="LOC_1_85"
                     /translation="MTWIIIGLISFIIQIYVLKHTYTLKIKGDVYFDWEKAKKVGIPLW
                     VXLIMLITSITPFVSIVEVIVFWIIWLKYYSDPTKCCNTWYTYWRFKDKIFSRKI"
     gene            complement(93946..94680)
                     /locus_tag="LOC_1_86"
     CDS             complement(93946..94680)
                     /locus_tag="LOC_1_86"
                     /product="SPFH domain / Band 7 family OS=Chlamydia
                     trachomatis GN=ERS095036_00516 PE=4 SV=1"
                     /protein_id="LOC_1_86"
                     /translation="MSSCGYERVDAGCEGIKVNLYGSEKGVDDVSLVTGAVWYNPFTEQ
                     VYEYPTYVQTVDYPAFTINAKDGSEFSIDPTISLKIADGKSPQVFKKYRKELADVINGT
                     LFNYVKDAFRIQLNKYTTDEIVSNRDMVEKAIEAHLSKALLKENFQLEQLTSGLKYPQS
                     IVNAVNAKNAAIQRAQKAQNELAVVKAEAEKKVVAAQAEAEANKLRTQALTPMILKQQW
                     IEKWDGKLPVYGSLPTLFKGIE"
     gene            complement(94721..94906)
                     /locus_tag="LOC_1_87"
     CDS             complement(94721..94906)
                     /locus_tag="LOC_1_87"
                     /product="Hypothetical protein"
                     /protein_id="LOC_1_87"
                     /translation="MRKFIIKVVCLVLGLFIALNTVTQLLTVSNTAANIAGIVLLIAAI
                     WIGVEVFIKITKRNEE"
     gene            complement(94911..95120)
                     /locus_tag="LOC_1_88"
     CDS             complement(94911..95120)
                     /locus_tag="LOC_1_88"
                     /product="Hypothetical protein"
                     /protein_id="LOC_1_88"
                     /translation="MSKGKKYKIPHKYLSKYPTRKSMERYVRVMGGKNGKAKFKYFRHK
                     KLWKTLEGHVSMRKMVARYIWYWY"
     gene            complement(95370..95807)
                     /locus_tag="LOC_1_89"
     CDS             complement(95370..95807)
                     /locus_tag="LOC_1_89"
                     /product="NB-ARC domain-containing protein OS=Reticulomyxa
                     filosa GN=RFI_01107 PE=4 SV=1"
                     /protein_id="LOC_1_89"
                     /translation="MVLIMILITKKNMVEPKMSLIMILPGRIMVSQQVAENKPKEATEL
                     NTLKFKSFNKKAKKFXNEVITFRTRKSIPARQVLQMSKEAYKAMLEEPTSPKSSKVVAK
                     VKGKLIRVWDTMSEDARIRKHCELIAHDIGAIDFDYTVFDD"
     gene            complement(95807..96109)
                     /locus_tag="LOC_1_90"
     CDS             complement(95807..96109)
                     /locus_tag="LOC_1_90"
                     /product="Hypothetical protein"
                     /protein_id="LOC_1_90"
                     /translation="MATNKNNEFPVIDDKKLHIVLRAFTENFKEHEKEYLERGVNVGDV
                     KSLIETFEGKASLTAMSTVIAVIAAFPVNTFLAFSETFKSIQKVKLLEALMEKKS"
     gene            complement(96152..96325)
                     /locus_tag="LOC_1_91"
     CDS             complement(96152..96325)
                     /locus_tag="LOC_1_91"
                     /product="Hypothetical protein"
                     /protein_id="LOC_1_91"
                     /translation="MIKVKDLKEAIKELKDDKEVVISSSYRSDEEIEIEYIEELKENGR
                     KYYRVSIYNGIG"
     gene            complement(96322..96777)
                     /locus_tag="LOC_1_92"
     CDS             complement(96322..96777)
                     /locus_tag="LOC_1_92"
                     /product="Hypothetical protein"
                     /protein_id="LOC_1_92"
                     /translation="MCWISYKPWKQEVATRDIECFKICELIDNKIFSLYQGFEYQLNTT
                     YKAKLIFSKSIVVKTGKVXSYEITEGIHSYSTECKLKRVFASDTEECKVEFFNIIKNEF
                     FLDSICLNLHPNAVLVKCIIPEGSIYFINEYGEIVSNQIILTKVAKL"
     gene            complement(96836..97240)
                     /locus_tag="LOC_1_93"
     CDS             complement(96836..97240)
                     /locus_tag="LOC_1_93"
                     /product="Hypothetical protein"
                     /protein_id="LOC_1_93"
                     /translation="MKKYIIKYADXSEQNVMKAIHLSRKEAGQTLWDYLREHNDYRCLN
                     SDKEDWVSPFDFIVKEEKEKYRGFKSKEECWNEMQKHKPFGWVYYEDAEEALHISAITN
                     SSIRFGVYVPFERALEKYTFVDGTPFGIKQ"
     gene            complement(97373..97672)
                     /locus_tag="LOC_1_94"
     CDS             complement(97373..97672)
                     /locus_tag="LOC_1_94"
                     /product="Hypothetical protein"
                     /protein_id="LOC_1_94"
                     /translation="MDKDKEIHRIEVKLLPLKIFQQITSVRDILERYIIPRTMRKSTPK
                     QKAAVKYCEEWLNIEFEGNIDSYNDCHYFLMSYLEDAKQLAMELSCEFEAYMWN"
     gene            complement(97636..97950)
                     /locus_tag="LOC_1_95"
     CDS             complement(97636..97950)
                     /locus_tag="LOC_1_95"
                     /product="Myb3r transcription factor OS=Moniliophthora
                     roreri (strain MCA 2997) GN=Moror_12709 PE=4 SV=1"
                     /protein_id="LOC_1_95"
                     /translation="MATRKRWTKEEEDILVQAITANPHNITEACKYASTQLEGRTSSAC
                     VFHWYGALAPAKNPTKTGVAFMAISPKTVYKNRKNSGNTFVKPERDTLWTKIKKFIGLK
                     "
     gene            complement(98197..98415)
                     /locus_tag="LOC_1_96"
     CDS             complement(98197..98415)
                     /locus_tag="LOC_1_96"
                     /product="Scaffoldin (Fragment) OS=Gallus gallus PE=4 SV=1"
                     /protein_id="LOC_1_96"
                     /translation="MSSSLTGCTNLMVMTIKELYYFAINHSLLDKEVDVVIEEFVKDKS
                     RDIKLKKPLDLNKVEYTFEDLIALFSN"
     gene            complement(98471..98677)
                     /locus_tag="LOC_1_97"
     CDS             complement(98471..98677)
                     /locus_tag="LOC_1_97"
                     /product="Hypothetical protein"
                     /protein_id="LOC_1_97"
                     /translation="MITELQEGTLGFVISINHGPLFTLSKFYLSEFNIKDIKSRDEKKL
                     LRVLRSYKKEVEVELEILSSYIV"
     gene            complement(99183..99458)
                     /locus_tag="LOC_1_98"
     CDS             complement(99183..99458)
                     /locus_tag="LOC_1_98"
                     /product="Gliding motility-associated C-terminal
                     domain-containing protein OS=Flavobacterium johnsoniae
                     GN=SAMN05444388_10498 PE=4 SV=1"
                     /protein_id="LOC_1_98"
                     /translation="MYFKVHESPLNNKTMHKIIMILKGILLWFTAFMVSVTLCSLDLLL
                     XESIFVFIDMIATNCLLLIMCYIIINKEEFMILSGNRLIAKILKEE"
     gene            complement(99582..99818)
                     /locus_tag="LOC_1_99"
     CDS             complement(99582..99818)
                     /locus_tag="LOC_1_99"
                     /product="Hypothetical protein"
                     /protein_id="LOC_1_99"
                     /translation="MVNPATGEVFNALAFPTSPNKPNAEDGKYDWCHFGYSTQGMTAKD
                     IITQREDLKVGLNSNGKLTLFKQSANAWEDLNW"
     gene            2464..2535
     tRNA            2464..2535
                     /product="tRNA-Gln"
     gene            2610..2681
     tRNA            2610..2681
                     /product="tRNA-Glu"
     gene            2698..2789
     tRNA            2698..2789
                     /product="tRNA-Ser"
     gene            2885..2957
     tRNA            2885..2957
                     /product="tRNA-Pro"
     gene            2962..3035
     tRNA            2962..3035
                     /product="tRNA-Ala"
     gene            3234..3306
     tRNA            3234..3306
                     /product="tRNA-Asn"
     gene            3325..3396
     tRNA            3325..3396
                     /product="tRNA-Trp"
     gene            3401..3473
     tRNA            3401..3473
                     /product="tRNA-Phe"
     gene            3479..3551
     tRNA            3479..3551
                     /product="tRNA-Ile"
     gene            3554..3627
     tRNA            3554..3627
                     /product="tRNA-His"
     gene            3882..3970
     tRNA            3882..3970
                     /product="tRNA-Tyr"
     gene            3977..4059
     tRNA            3977..4059
                     /product="tRNA-Leu"
     gene            4066..4139
     tRNA            4066..4139
                     /product="tRNA-Ile"
     gene            4150..4221
     tRNA            4150..4221
                     /product="tRNA-Gly"
     gene            4228..4299
     tRNA            4228..4299
                     /product="tRNA-Arg"
     gene            4467..4548
     tRNA            4467..4548
                     /product="tRNA-Leu"
     gene            4625..4697
     tRNA            4625..4697
                     /product="tRNA-Thr"
     gene            4791..4861
     tRNA            4791..4861
                     /product="tRNA-Met"
     gene            complement(97986..98057)
     tRNA            complement(97986..98057)
                     /product="tRNA-Arg"
     gene            complement(98391..98463)
     tRNA            complement(98391..98463)
                     /product="tRNA-Arg"
     gene            complement(98707..98780)
     tRNA            complement(98707..98780)
                     /product="tRNA-Met"
     gene            complement(99102..99175)
     tRNA            complement(99102..99175)
                     /product="tRNA-Met"
     repeat_region   1048..1088
                     /rpt_type=direct
     repeat_region   52854..52887
                     /rpt_type=direct
     repeat_region   65003..65042
                     /rpt_type=inverted
ORIGIN
        1 aggaaatgca agagcattaa atacttcacc agttgcagga tttaccaagt tgttagcaaa
       61 cttaggctta ccatacttag cacaaaatgc tacaaatgac caactctcct taatggttac
      121 accattgtaa tctctctctg tactcataat taaatgattt aaaatgttaa taatgttaat
      181 gatagtcttt cctatctgtc agtttttaat agttttctct attttatctt tagaactgta
      241 ataatcatag ttatcaatag catctaccca attatattga gtttcaagag tatctaaaag
      301 attctctgta ttttcataat aattatgata gatagttata gtatctttac actcttttat
      361 ttctttcttt tgtagtgcta tgatattaaa acaagctata attactatag ttaatgatat
      421 aacagttttc ataatgaaaa gtattaaagg agggatattt caccctcctt attatgttaa
      481 cacttactct tttagaacta aaaaagagaa tctatataag aattaatttt attaatatct
      541 tgttcatctt tccatctatt aaagattttc ttagatataa taatctcttc taaagtagct
      601 atatgagcca aatcatagtt aggaatggta atataccttt tattaaaagg tacatcagtt
      661 ttcctagcca taatatctat tatagggcta ccactaattt taaaagcaaa gtgtttacat
      721 ccatctgcaa cattgctact agtactactt ggtaaaacca taaaccaaaa agaagatttt
      781 attctttctt taatggtttc aaagtcttcc catttcacaa taatatcaat atcatgagga
      841 gttctaccta aatcaacacc ttgaactgtt gcagcaacac ttcctccaat aaagaagtta
      901 ttttgattta taccaagtct caacataagt tcaatagtat tttttaaggc aaaatcaatt
      961 acttttgtgg cagctatata tttaatagct tgtgattcac ctttactatt tacttccatg
     1021 taagttacaa tttctttcat aattcttgtt gtttttgttg tttttgctgt tttttcttgt
     1081 tatttttgta atagagtttc ccttctaggc ttcggaccta gcatagttcc actattaagg
     1141 gaaagtaaaa atagttattc tttttattaa aacaaaaagc gagaagtatt aaacttctca
     1201 ctttaagtta taatatgtag aatgtaaagc tcttttactt cgtcaagaaa tacttctaca
     1261 cctttatttg aagtataagc tttcatccaa ccattatagt ttctaaattc ttctatttca
     1321 aggttgtatt tcttgctgag gtactttctt actttctcta atgtttcatc agttgtatca
     1381 ctgataacac attctatgca gcaattatgc cacacatttt ctccttgcat tgaaattaca
     1441 aattttgcca tcttgtaaaa gttgtgattg attattctat ataaaattct ctggctaaac
     1501 attactaaag ttaaaggagt gcccactagg ggcacggcct ttacttcatt ttaagtttaa
     1561 gcttcttatg ctgagctgga agttgtaaga cgtatgattc ttcatactct gcaacttcta
     1621 gttcagaagg aagcttatcc tcagagagga ctgcttgtgc agccctccta ctgagaacaa
     1681 tgtaatcttg atttcttact ttctttggaa gtaagaaata gatgacatgt tcatcagtag
     1741 gctgctgagt ctcaaagtct ttatagactt tggtctcaga ctcacaggcc tcaacttggg
     1801 tttctaactc aatgttgtta ctctcgcaaa aattcttgaa tgtcatagtt ctgcggtttt
     1861 aatgttaatt attgctttgc aactgggggt tcatccccca ctcgccgaag gcagggggag
     1921 gtattggtgg actatctaat acttatagaa acaaaattaa aaaaaaataa aaaaaatttt
     1981 atttttttaa tataaaacaa atttcatttt atctagaagt acacattata ttcttaaaaa
     2041 tttggtagtt taaaatattt ttcatacctt tgcagcagtt tttaggactg ctttaaccta
     2101 aaaggtacac cctatgtaca atacaccaag atgaagagta gggttgccca ggtttggata
     2161 gtacatatag tatgaagatt gagcctgtct aaagcattat atatagtaat agtggcctac
     2221 caataaagct attaatagag tttggttgag ggaaaaggtc ctttggagag cttgatttat
     2281 ttcataacag aaatcctcaa gtacccacct attataaagt tataatgcaa taccataaga
     2341 aatcataatt atggtcagaa aaatctaggg ttattattta tcttaaaact gaaagttaaa
     2401 taaagttaaa gaatttgcat atataaaata ttattagtac ctttgcacca gattacaaat
     2461 agtgcctctt agtgtaatgg ttagcacaca agtttttggc acttagagta ggggttcaaa
     2521 tcctctagag gcaactataa aaagtttagt tgtttgtttg ttattataat attaacctcc
     2581 ttaatctgtg aagatgaaag aggtaaatgg agccatcatc tagtggtaag gatgcaaggt
     2641 tttcaacctt gtcacagggg ttcaaatccc cttggctcta cattatagaa tataatggag
     2701 gtttaagcct aattggtaag gcagtagtct tgaaaactac tagtagtcat gtaacaatga
     2761 tgtgcaagtt cgagtcttgt agcctcctca atggagagta aattctagag gtctaggaac
     2821 caatctgcta aattgtgtgc tcattaatga gtgtatttcg agtatactgc tctccgctta
     2881 aatatagtag tgatgcaata ggtagcatac tgcatttggg atgcagaagt tgtaggttca
     2941 agtcctatct actatactat ggggtaagtg atgtaattgg ctaacatact tcttttgcaa
     3001 ggaagaatta agggttcaag tccctcttgc tccacactaa ctatagtgat agttaagttg
     3061 ataattcaca ttattaactc taaattatat tgatatgaaa aagattttat ctttaattaa
     3121 gaagggtgta aatgcttatt tgaatgcttt ggctaaatgt ccttacgcac cttcaggaac
     3181 tattccaata ggaatctagt tcctttgatg tagagttaat aatataatat attggcatat
     3241 agtataaggg tttattacga ttgactgtta atcaatgaat caaggttcga gtccttgtat
     3301 gccagcataa aagatataaa aataggtaga tagtttaatg gtaaaaccct agtctccaaa
     3361 actagaagat gtgagttcga gtcttactct atctgcaatg ggaaagtagc aaagatggtc
     3421 tatgcagagg actgaaaatc cttagatgta agttcgattc ttacctttcc cacataaggg
     3481 tatataactc aattggtaga gtacttgact gatattcaag aggttatagg ttcaaatcct
     3541 gttataccca ctgtgctagt agcttaatta ggtagagcaa aggattgtgg ttccttaagt
     3601 tgtgggttca aatcccatct agcaccctat tataataagt attaagcaat gtggttgaaa
     3661 gaaagtaata gaccaaaaca cctactttat gctattcctt cagcatttat aggaactatt
     3721 ctatttgcag caggacttgc atttggtatg gagtttaaag acaaacaatg gggaggtaag
     3781 tttgattggc ttgacatagc tgccacttta ataggtggta ttattggtca attcctacag
     3841 attatcttta ttctagtact aaagaatctg taacttcaat gagagagctg ctaagatgat
     3901 ggtttagcac tagactgtaa atctagtccc tctgggtaaa cattgtaggt ttgaatccta
     3961 cctctctcac ataatgcctc aatggtggaa tggtagacac gagggtctta aacacccttg
     4021 gccatttggc tgtgtgggtt caagtcccac ttgaggtaca caatactcac ttagctcagt
     4081 aggttagagc atttgtctta tacacaacag gtcaaaggtt caagtccttt agtgagtact
     4141 aaaactatgc agatatagca caatggttag tgctctagtc ttccaaacta gagatgtgag
     4201 ttcgattctc attatctgct cttaatgctt ccttagttca atggatagaa caagacactt
     4261 ctaatgttta aatgtaagtt cgattcttac aggaagtaca taacaaagct ataaattcta
     4321 gaataatgta gcaacgtaat acaaaaggct ctcggttaga tataatttca aggtaagata
     4381 attccttttt aggtgtcgta gaacctactc tttagcttag aggtaatata gctaatagtc
     4441 ctactctaaa actgtaggac tatataccca cttgctggaa ttggtagaca ggctagattt
     4501 aggctctagt atcttaggat gtgagagttc aagtctctca gtgggtacta aaaataattg
     4561 taaaaaagtt gctgaaaagt ttggtagttt caaataaatt gcttaccttt gcaactgtaa
     4621 aaaggtcttt tagtacaatg gtttagtata cttgctttgt aaccaagtga tgtaagttcg
     4681 attcttacaa ggacctctac tataaaatag attatataag ttaatgcggt aatacttata
     4741 tactctatgc ctactagaga actattttat agtttattgt aggctttatt acggagtggt
     4801 gtaaaggtag catactaggc tcataaccta gagacagaag ttcgattctt ctctccgtaa
     4861 ctattaaata tataatatgt tgaagatatt aaatgcttct aatctcagat tactgattaa
     4921 gcaggctaat gagttagaac taacaaagaa agacataatt actgtccaac aaatgcaagg
     4981 acagttctat ctagtgtatg aagaaaaata aagcactatg ggagacaata aagagttcaa
     5041 tactgagcct gtcttttatt gcaaacactg cttgtcacta aggattaaag cagttccagg
     5101 tctttcatat ctggattact gtgatgagtg tggggctaca gatatagccc aaacagatat
     5161 agagacatgg agaaaaatgt acagggaaaa gtttggtttt gattatttag atgagtttta
     5221 atatggaaga gaagatgaca gtagagcagg taaaagctgc tgcaaatgaa caaattagca
     5281 tcctttataa gaagttacag gaggctaatc tagctaacac ttttaagaga cttgactacc
     5341 tatttaagat agttgaaggt aactttagtg aggaaatcaa gaataaggca agaacagaga
     5401 ttgaccatat tgtctttggt tatccacagg aagaaaataa gaaagaagag taggtgatgg
     5461 atgggaaagt taataatgtt ataggacttt cccagtcacc actgggtgat aagttcttca
     5521 agtgttggtt tacttttctc agaccactac atcatcttac agatagagag atagatgtta
     5581 tagcttcatt cactaaacat aggtatgagt tatcaaaggt cattaaagat gataatcttt
     5641 tagagactgt acttatgagt gaagaaacaa aaagaaaggt cagagaagat tgtggaataa
     5701 cattggctca cttccaagtt attatgggaa agttgagaaa aaataaggtt attgttgata
     5761 ataaaattaa ccctattctc ataccaaaac ttgatgaaaa ttccgaaagt ttacagctcc
     5821 tagttttatt tcctataaaa tgaataagga cattatacta aatgtatcta gtactctagg
     5881 aatatcacct aatgttgttg agaaagtata taaagcttat tggttgtata ttaagactac
     5941 tatacaagct ttaccattaa aagagaacct tacagatgaa gagttttcct gtctaagaac
     6001 aaactttaat ataccttcat taggtaaatt aagttgtact atagacaaat acaggaagac
     6061 aaaaaacagg tttaagttaa tagaaaaatt taggaatgct gaaagttaat agtataaaac
     6121 ccctcttcaa taagatagtt accacttgtg atacttatga taatgataag actaaaggtg
     6181 gtattattat aaaaactaat ggtacaatta aagagtatca aagagtagag gcagttggtt
     6241 ctacagttag ggatattaaa gtaggagacc ttgttatgat taaccctact agatatatag
     6301 tccctaagca caaagagaaa agaggtgaat cccttaaggg agttataggt gatgaactta
     6361 catttggagt taatttccct attgttgagt ataatgataa aagacatcta ctcatcaatg
     6421 accaagatat tgattatatc attgatggtg aggaagttga agatgagcaa tctaagtcat
     6481 cattaatatt gccaaaagta aagaagatta ttgtttaata tagaaggctc atgattaact
     6541 tcatgagctt ttttagttta agaaagtatg aaattattca aatatgaggg atataaagta
     6601 gttatctctg aagaagcatt tgcattaaaa gtatttaggc aaatatggaa tagagatagg
     6661 agtgtaaata aagataaagc cataatggag ttgggctatg tctattttat gatagaccct
     6721 agaagtgatt accaatatct agttgatgaa gaggaaaggt ctaaagctat tattgaggga
     6781 gaaggattac caaataattg gaagccagat aaggtagtaa cagaggctat gcaattctat
     6841 tctaggttta agccaactgc tgcacttctt cttgaagaca ctagagttgc agttgagaag
     6901 ctaaggaaac tgttaagaga tataaacctt caagatacag atgataaagg cagaccttta
     6961 tatactctta atactattac tgccacaatt aagcaagttc ctagcttggc gaaagactta
     7021 gatgaagctg aaagagcact ttcatctgaa atgagaaatg aaggtaagat gagaggacaa
     7081 ggagagaaaa ctatttttga agatagtttg gatatatggt aagagtagaa gatattgtag
     7141 aagctatagg aaagagtctt aacaagacat tagttcttca taagagcata aggactcatc
     7201 agacattcaa agtatacaag atttatacct actcattata tgatataagc aatgataaaa
     7261 ctaagttact tacattagaa ataagtaaaa acttgtctat agagagacaa gaagaagctt
     7321 gggatgattg tgataagagt tttgtagatg ctctaataaa ttggttgtct agtgatgagt
     7381 ataggaggat gaaagatgat agaagtgaat aaacatcaaa cacctcttac agatgaacta
     7441 ctaagtactc taccagaaga ggtaagagac caattatttg atattattaa taatgtagag
     7501 ttcgtcaaga ggttaatatc ccctactaga ggatatgcta aggatagacc tagagatgaa
     7561 agtggaaaga ttattgtaga tttagctaat ccccatatac tagaaaatat ggattatttt
     7621 agacctacag ctttacacta tgaaaadtat ggtactctaa ctaatctaag acctaatgct
     7681 aatcctaata gtgcttatgg aaagtggatt agagaggaga agagaagatg ttgggaaggt
     7741 tatgtaagag aaagtgatgg agagtggatt acaggttata tgtattggtt cttaaattac
     7801 tctcctatta tgctctctaa gataagaaaa ggctctaaaa gagcagatag aattgaggct
     7861 ctaccagagt gttgggaagg aatctattgg agatttcatt gcatggaaca agcttcaaat
     7921 ggtggaatat ataataattt ccaaggaggt cagcacatgg ctgaacttgc atctagaggt
     7981 aaaggtaaga gctacagttt agcatctata cttaatcaca tctttgtatt aggagagaat
     8041 gaagaagcac atgagaaggt aaaaggcatt gttactgctt atcagaaaga gtatcttaca
     8101 aaggatggtg tattaaataa gtttgtagat atggctaact tctgtgcatc taatactcaa
     8161 tttcctagam agagattgaa gaattcatta caagaaatga cttggataat gggttataaa
     8221 gatgcagaac ttgatattga aaaaggtact cagaatacag tacttggtgt atcatctaag
     8281 gatgatgagt ctaagctgag aggtaaaaga gctgctaaga ttcttataga ggagtttggt
     8341 acatttccta gattaacaga cctttataat gtgcttttac cttcagttca agaaggtgat
     8401 attgtctttg gacaaatcta tatgctggga actgctggtg acaatgaatc agactttgct
     8461 ggtgctcaag aaattatgta taatcctaag ggttataata tgtatgcact accaaatgta
     8521 tttgataagt ttaatcaagg aagaccatac tttgtatttt tctttcctgg ttatataaat
     8581 agaaaggggt gctacaatca tgatggagtg tctgatgtaa ttaaagctct gatagaaatt
     8641 cttatgaata gatatagggt taagtataat tctactgacc ctaatactat cataaaaact
     8701 attgctgagg tacctataac tcctgctgaa gctattgtaa agacaggtgt aaatatgttc
     8761 cctgtagctg acttaactga aagattaggc caattggata gtaatcccag ggaatatgat
     8821 gatgtatata ctggagactt aactctcaat aagagcggaa taatagaatt taaacctaca
     8881 tttgatatgc ccattagaga gtttcctcat aaggacaata agattgaagg tgcatttgag
     8941 atattccaaa tgcctgaaat agataaaaag acaggcaagg cttataatgc tagatatata
     9001 cttggatgtg acccttatga tgatgatgaa tcaaatacaa tgtctttagg ctctgtttgg
     9061 gtactagacc tatggactga tagaattgta gcagagtaca ctggtagacc tccatttgca
     9121 gatgatttct ttgagaaagt taggagatta tgccttttct ataatggaag aatgaattat
     9181 gaaaataata agaaaggttt atttgcctac ttctctagaa tgaattgtac ctaccttctt
     9241 actgaccaac tagagttctt aaaagataaa cagatgatta aagatactgg ttatggtaat
     9301 aaagctaaag gtactaatgc tactgaagct ataaatgctt ttgctagaaa cagactaaga
     9361 gcttggttac ttagacctgt tacagttata aagaccattg atggagaaga gcaagaagta
     9421 gagattccta acttatttac acttaggagt agagcattta taaaagagct tataaactat
     9481 aatagtgaag gtaactttga tagaatatca gcagcaggaa tgttgatgct acttagagaa
     9541 gatagaataa tcttatacca aggtaaggta tctagagaga agcaagagaa agctgatagt
     9601 agttatcttg gcaatgaccc attctttaaa aataactata gacagtaaat ttagtgaaat
     9661 tcataaatag ttcacttaaa catttgttta ggtgaattat tttatgtaac tttgcagagt
     9721 taaattaata aaaagttatg agtgaatttt tgcagtttcc acctcagcaa cttcctatga
     9781 gtaagaagac aaagaaatgg agaaagcaaa ttcttgattg gggttctaac agagctacaa
     9841 ttaatagttc attagttagg aagagtgtaa tacataagag gattaactat gacttactga
     9901 atggtatagt acatcttagt gatatgatga ctataatcaa tccagataat attaaagctc
     9961 agtttatccc tagtaaaata caacactatc ctattatgaa ctctaaactc aatgttctga
    10021 gaggagagga gtcaaaaaga gtttttgact ttagggttgt tattactaat cctaatgcaa
    10081 tttcagagat tgagaataat aagaagcagg ctttacttca agatttacaa caggcagttg
    10141 ctgatacttc tcagtcagag gaggaattta atgctagatt ggaaaagcta aatgactatt
    10201 atacatttga gtggcaagat atgagggaag taagagctaa tgctctgcta aatcattact
    10261 caaaggagta taatatgccc ttactattca ataaagggtt tatggatgct atgacagttg
    10321 cagaggaaat ctatcaatgt gacatagtag gaggtgaacc agttattgaa agattaaatc
    10381 ctaataaagt gaggatatat aagtctggtt attctaacaa aatagaagat gctgatgtaa
    10441 tcattataga ggattattgg agtccaggta agattattga tacttactat gatgttctca
    10501 ctaagaagga catggaatat attgaaaatc tacctaataa gatagaccaa ggttcagtag
    10561 attctatgga taatatagat tatagacatg agttcattag aatagatgat agtactgctg
    10621 gtgatgctgt atataaagat gggttctttt ggagtcccaa tggtaatgct agtggtgaaa
    10681 atgattctat gctgccttat gatatggagg gtaacattag aattgttagg atgttttgga
    10741 aatctaggag aagactaaag aaggttaaat actatgatga gcagggggaa gagcagttta
    10801 agtttagaga tgaaaactat gtaactaata ctgatttagg cgaagaggag cagattcttt
    10861 atgttaatga agcttgggaa ggtactaaga taggtgagga catctatgtt aatatgagac
    10921 caagagtagt tcaatataat agacttagta acccttcaag gtgtcacttt ggtattatag
    10981 gttcaattta taatctaaat gatgataaac ctttctcact ggtagatatg atgaagcctt
    11041 tcaactatct atatgatgct atccatgata ggcttaataa gttacttgct aagaattggg
    11101 gtaagataat tactttagac ctagctaaag ttcctactaa gtgggatgta gagaaatggc
    11161 tttactttgc taagactaat aatattgcag tagttgatag ctttaaggag ggaaacatag
    11221 gtgctgctac aggtaaactt gcaggagcta tgaataatgc ttctagtggt gttattgatg
    11281 ctgaacttgg taattctata caacagaata tcaatctact tgaatttatt aagatggaaa
    11341 tgtctgatgt agcaggtatt tctaagcaaa gagaaggaca gatttccaat agagaaactg
    11401 ttggtggtgt tgaaagagct actttacaat cttctcatat tacagaatgg ttgtttgtaa
    11461 tacacgaaga tgttaagama agagttcttg aatgcttctt agagacagct aagatagccc
    11521 ttagaggtag aaacaagaag ttccaatata ttctatctga tggctcaatg aaagtcatgg
    11581 atatagatgg agatgagttt gctgaggctg attatggtct tgtagttgat aatagtaatg
    11641 ctatacaaga gctaaaacaa aagatggata tgctagcaca agcagcactt caaaatcaaa
    11701 ctctgaattt ctctactatt atgaaacttt ataatagttg ctctatggct gagaaacaaa
    11761 gacttgtaga aagaaatgag caagaaatga ttcagagaca gcaggaagct caacagcaac
    11821 aagctcaaat ggaacaacaa aagatagaag ctgatgcaca agctaaggaa caggaaatgc
    11881 agttaaaaga catgatgaat caaagagata atgaaactaa gattctaatt gctactatat
    11941 ctgctaactc aaatcaagag agtgatgatg gtattcaaga gcagccattc tcagaagagg
    12001 ctagagctaa tcttatggaa aagatgagag aatttgatgc caagttaaag cttgatagag
    12061 agaaactcaa cttagataga gagaaggcta aaactgatgc tgaattgaaa aggaaagccc
    12121 ttaataagaa acctcaaact agtaaataga tatggcattg ttaacaaata aagacctaga
    12181 aaagataaag cagtacctta ttgaaaatag tattaaggat tcacagtttg aagaacaatc
    12241 tcaaattaaa ggtgatgatt ggataacact agtgggtatt gaaggcaata agaagcttaa
    12301 aatggagaca cttcttaacc ttattattaa agagggtcaa catgacttca ataagagtgg
    12361 tgtgatggta gtagatacca ttgaggaact tgagggtctt gatgctaaga tatatggaaa
    12421 tcttgtttat gtaagacaga cagatagcta ttatagctat agtagtacag gtcagtggga
    12481 agaatttcta aaggtttatg tagggcatga agaaccaaaa gacccaaaag tactttggat
    12541 tgatacagag gataatgaat cattagggtc tgaagctgat gatgaagttc tagaactaca
    12601 aagacaggta caagaattag cattaaaggt taaagatata agtagactta taactacagg
    12661 tattgttcct ggtaatgtta agcatagcta tagaagagct ataatgacaa cagcagagcc
    12721 tawtaaacca gatgatgcag aaggtgatga tgaagaagag gatgacagtg aatggaaacc
    12781 tgatacagag gtatcagagc ctactgtatt tcataatgct gcaaagcaag atacatyaat
    12841 aaattttgct cagaacaagc aggacttagt tgatggagaa atgcttttct atacagacaa
    12901 aaagaagttt gtaatttatt atggaggtaa attctatgct gcytcttctg gaggtaatac
    12961 aggaagtggc agtggagtta cagcagaaga rttacaggat ttagccttag accacatgac
    13021 ttttgcttgt ggaactaagc aatttagagc tagatgtaat tctgatggta tttggacagt
    13081 aacagaatat aatactgagg aaacagctcc aggtagtcca ttagcatctt ggggagttta
    13141 tgtagagcat ctgttatgta taaactctgt attctgtgga ggagaaggtt ctgaagaagc
    13201 tttagtatca cataacttta tagagttagc taatggttct aaggaagata ttaatcttaa
    13261 aggactatat ctattatata cagatggttc aagaaagagt gcctcagata ttggttatat
    13321 ttggaaagtg ttaccacttg aaggtgtgat aaaagctggt tctacattct tgattagagg
    13381 aaatcagtgt aacacattga aggctagtat gataaaggta gatagctctg atatggaatg
    13441 gaacatatca tttaatcaag gtaactccag cttctactta tgtgctggaa caggattcca
    13501 agagttactt aataacaata ccttaagtaa tccttgggtt aagaatcaag taaaagcagg
    13561 ttacattgac tcttgtggct ttggtgaagg ttctgttggt garggttcta agcaattcct
    13621 tgtagatagt gactggaata aggtattatt tgtaagatgg tttatgcttg aacctgctaa
    13681 acaaggtaat aaagcctatg cagcaagaca gactacagct ctatggacat atatagactt
    13741 ggaaagacag tctactagag agggtaatag tgttcaatac tactatccar attatatgaa
    13801 agagagattt gcacctatgg cttcaacaaa aggtaagacy ttcttcacta ataagactac
    13861 attcaatcca agamgggcta attatcttaa tactacattt ggtattcaag ctacagataa
    13921 tggaagtggt gctactagat gttttaactg ggtgtctgtt ggttactatg atgaatatat
    13981 tgaaataaga aagaaaggaa cttctgattg gactagacat tattctataa cagaaaagaa
    14041 tagcagtaat actgctacta tcaataagtt tattgagcat tataaaagat taagatggat
    14101 agcatctgat ggaactatgg tcaccactca taaatgtatt gtaaatggtc ttacaaaagg
    14161 agattatgag tacagagttg gtagagataa tgacccatac tatgtaagtg aaccattgaa
    14221 gtttaaggtc ttagctaata gtgatgttac aagttttacc tatgctcwag taacagacca
    14281 gcaaggattt aattgggcag aatatcaagc ttggaagaag tcagctatga tgctttcaag
    14341 agaggaacct gatattcagt ttactgttaa tacaggtgat ataactcaaa gtggtaatag
    14401 agtaagtgag tggttagatt attatgatgg aagacaatat ctaaataatc tagttgaaat
    14461 gttcaccatt ggtaataatg atttgtgtgg tcacaatgca acagaactta ctaatggtga
    14521 ggatgcaact tctaagtata gtcatattaa tgttcttaga tactttacat ttgagctaga
    14581 ctcagataat acttatgaag tagagtggaa tggagtaaaa tatcctatat attccctgta
    14641 ttcatttaat tacggtgatt ttcattttgt gtctctaaat tctgagatag caatagcatc
    14701 tagtaaaatg tacaaagact ggagtagtga tacctatgca ggtgatagaa catttgctga
    14761 ggcagccaat gcacagatag aggcttggtt tattaaagac cttcaaaaat ggtcaggtaa
    14821 agatattcca actaactgtg ctaagtgtat agtttatatg cacgaaatgc cttttactat
    14881 tgttacttat gactttatga aaggttctgg ytcaagagct ggttctcact taaatactct
    14941 gaacactaat ggcaattata gattttctag actattcaag aagtttggaa taaggcttgt
    15001 aatgggtgga cataagcata cttatagtat atctaaacct atttatgatg ctcctttaaa
    15061 ttatattaca acatctaata aagtcaatag tacaatagat attatgagtt ctatgagtga
    15121 tgatttgtct agaaagccag ttatccaagt attgaatgct aaggatgttc agaccaataa
    15181 ttatgctaga tatgaagtag tagataaaat tactgctcct acttatgtaa tgtctcaagc
    15241 tactggttat aaactagtat caaataagga gcaaccatca ggaaatgctt atacaatacc
    15301 ttggttaatg tcatatttta aggcaagtac aaatgcaagc agtcctactg agaatgtagc
    15361 tcaacataag cctatgtata taaggtatga tgtaactcct acagaaataa aagtaactgc
    15421 tacacaagta gagaatgtat ggaatgtaaa tactgagaag aatacaaagt ctcttgatat
    15481 gaacaagcag cttagtgatt taagtgttac taagatgact cttagtacaa tctcaaatga
    15541 agacaaagct gcatacaata taactgatac aaaatcttac acaataactt tgtgatatgg
    15601 gtaatataaa gaaacaaaat cctaatggta attgggatgt cttagcttcg gggaaagcca
    15661 caggaatagc tgtgactaac cccaagctac ttcaagaagg tgaaaccatt aactctgtag
    15721 atagagttct tgaaaaacac caagatgcca ttgataaact acagcacaat gtctcttggc
    15781 tggctaagca tggaggtgga ggttcaggag gctctggtgg agggggtggt agtataactg
    15841 aagctacttg tgatattaca gttaatgacc aactaactgg taatagtatt ctcattgatg
    15901 agaatggatt aaaaattagt cttactaaca ttagtgcaaa ggttacaaaa ccttggaatg
    15961 taacagtaag aattggtgct acacaaatag cttctacagt tctatctttt actgcaaata
    16021 cattctatct aagcttaagt aagatttctc cttatcttac taatcatact ggtaacctta
    16081 ctattggagc atcttatgaa gatgagacta atggtgtata tggttcatct tcatggtcag
    16141 gaactgttct agaggctgta gttaatgtta aaactagtaa ttatagcttt aacttggata
    16201 aacttaatac tgctcaatta gtatataact actctgttgg tattatagga gcttatacaa
    16261 tgactattgt agttgaaaag aatggagttg agtttactag aaaagagatt cccatcacta
    16321 ttaatagtac ctcagctcag gktaagactg ttgatttgag taatattatt tcaacagaaa
    16381 taggttctgc tcaaatagtt ggtgtatata acataactac cacattgtcc tatgactcta
    16441 atccacttgt tcaagaaagt actaagagca caatcactat tgtaagtgat gaaattctta
    16501 ttgcttctac tgtgatgagt gaatctcaag ataaacctat tgaagtaagc cttagtgcat
    16561 ctataaatgt agtgtttact gcatatctgc aaggtgctac tacttttaag tataagctac
    16621 aaatagctaa tactgttgtt aagcaggata ccataggtta ttttggaaca gagattaatg
    16681 agtaccttcc tgttaatgga gattgggctg tagaagatgc agtagtccca ttgattctaa
    16741 cagtttcatc aggtgaaaaa gtagtagaaa agacttatta tattaaattt gtaaaagcta
    16801 cagatacttt cttaagtgta tcagacacat cgagagttca cctaataagt gagatgttag
    16861 ctagaaacta taatacaggt gagtctaaat ttgaccttac aacaagtggc tatgagcagg
    16921 gaggtaatag ctatgattta acatctgttt tacagacctt taatggaaat gatttaagta
    16981 ctataactaa gcttagtagt ggtcttccat acttaagatt aaataatggt gcttatgcta
    17041 gtctaggctc tttcaagtat aataataaga catatacatt acctagtctt atagtgacag
    17101 atgcctttac aatgtctata tgctttaagg ctgattatca cccagatgat aacagaacta
    17161 tattattctg tggtaacact gatgttacaa caggaactct tacaagtggt atttctattg
    17221 atgctcatga catttatatc aataatagaa gtgttgctaa attaactgat gaatctatta
    17281 actctgttga tattacttgt cagaaagtaa cagctaagga tataaatgat aagggtgaag
    17341 aaattactta tgatatattt ataattaagg tatatgttga tggagtatta acagcagtta
    17401 ctaaggaaac atcttttcca tctttatcag acagagtata ttttggtgga agaatagcag
    17461 gagataagtc cacatatcta tgtgattgca atatctataa ttttcaatta tacgatactg
    17521 ctcttactga ctttgacata atgattaact atattaataa taaggtcagt acatcttatt
    17581 attaataatc aacctaactt ctcaatcata acagaagaat tgaaaactaa tttctgtgaa
    17641 agagcaagtg atggttcagt tacttcatat atgtttaaga atggtgaata tactattgat
    17701 tttctacttg atggtagttc acacttggat ataacaaagt tgagtaacta tgctaaggta
    17761 ttaggtattc caattatgtt gatagatgtt agtactgatg ctaactggac atttgatgcc
    17821 tttgttactc agcaaacagc tggtaatgta tctcttccaa aaacttctgg tarwmyyakk
    17881 srwyactggg accctaatgg agctaataca tctattatta atattactaa tgcttcagta
    17941 gaacttcaag gcacttctac actgtctgac tctgtaaaga acttgaatat aacagttcct
    18001 gaagatacag tatttattcc taaggatact tggtttcctg aacaaaccta tactcttaaa
    18061 gctgatgttg tggacagttc acacagcaac aatgcagcta ttggaggatt tatcaatgag
    18121 aaacttggtt atgatgaaca gacaggtgct ttcttcccat ttgataagaa tgcaataaat
    18181 aatgtatata ctgctgacta taaaaagaag caacaaccca cagtaacatt aaagcatact
    18241 gtagaaggtt ttccagtgtt cttgataatg aagtttaata ccaacacttc aagtactatc
    18301 tcagttactc cacttggtat ttattcattt aatattggta gagatgctta tagaaactta
    18361 ggttttaaga aggtcaatag tattagtgat tctgttggtg atgttcctga gataaagaca
    18421 ttcccttatc ttcttgagag agctagaatt aatgaaactg actctgatgc taattggatt
    18481 gagattaaag atactacatc tgtaaaggat ttgattgaag ttaccaatgt acttcctgaa
    18541 aactttgatt gctcaaaagg tgacttttgg caggatgacc catcaattct tgatgctaga
    18601 tatgaggtta gatttggtaa taagactgtt ccttctcaat atgagaactt taagaccttt
    18661 gttaagaata taatgtctct tcctattgaa ggatgtagta caacagatgt tcttggcaat
    18721 agagaccaaa gccaaataac gggaagttat gataagtacc aagtagataa taagagtaat
    18781 tataccaaga caggattaaa gaatgaattt gttacagata gcaactcatt acctgctgac
    18841 ttaggattta atgctgatag tttctacaag tattttgtta taggtttact attcggactt
    18901 attgataact tyggtaagaa cagtacttat agaagttggt taggtggaca atattttata
    18961 gacttctatg accttgactg tggtcttaag ggtgacaacc aaggagactt atctgtaact
    19021 cctgaccttt ggattaagta cttatataat agtattaaag aaggtaagaa ttatggctat
    19081 atttgtgart catttgacct tgataagact tatgtaggta gtggtcctaa tagaaggcaa
    19141 acaggctcta aaacagtagt ttctgctaat cataataagc tatggctatc tcttgatact
    19201 cctttcttta gaggttatag tggtgatacy artamytmsk wtwawmskar ktaytrgtat
    19261 camcwmwgag aaaagatgga tgaacttgca agtgcagcag gttatgataa ctttgctgat
    19321 tactttattg atgagttcta tataaagcag actaagagtt gtggtccact tctgtttaac
    19381 tatgactata agttaaagta tctacttcaa tttaggggta atgagtataa tactacaaaa
    19441 gacctatcta aattacatgg tagaaaaatt gctgttgcta gagattggtt gaagaagcat
    19501 atctctttta tggatagttt attttactgg agggataatg gacagactct aaacttcaag
    19561 aatgacttgg atagtagagg ttctaatact gttcttaata ctcctgagag cttaccaatg
    19621 acatcaaata ctccattact tgtatataat agtgttggtg attcagctaa aacattctac
    19681 ttcatgcaaa ctaatatgaa kwmkywkrat camwammrct ggtaatagct ctaactctcc
    19741 acttacttgg aacttctcta actctcctaa tatcattgaa tttggtgatg cagagactcc
    19801 acttagttct atgaatatta agattctatc ttctactcct aataatagaa atttgaatag
    19861 tattggttat ccttctataa ctagccttct gttaggtaat aatagaagct ttgcctcttc
    19921 attcaatttg gaatctttct ctaaagctaa ggtttcagag ctgagaacta tagatttaag
    19981 caacacctct ggtgaatcat ttactcttaa ccttgtaaat acagcaagtg atggctctac
    20041 ttataccaag tttagtaagc ttactagtat caatattggt aatagttctt gcatatctaa
    20101 cattactatt ccaactattc ctcttaatga gttagtatta gtaaattcat caattactga
    20161 ttttaatctt gctaatcaga aatatattac aggtgttgat ttaacaggat gcagcaagct
    20221 tagaactata gaaatcaata aatgtgatag ctataaggaa ttaagagttt ctaatcttgc
    20281 taatttggaa actgtaaaga tagtaagttg tgctggtata tcaagtgtta ttattataaa
    20341 ctgtcctcga cttagaacag ttaatattga atattgtgat aaacttacca caattcagat
    20401 taataactgt aaatcacttg ttggtgggac atctgataac tatatcagag tagcaaactg
    20461 taataatatc aattctttgg atttaagtaa taactcgaat cttaagaaag tctccattga
    20521 tggctgtgat agagtaaaga ttgaaactct taaaatacat caaactaata taactgatgt
    20581 atcttcaagt actaacttga atgataatat gaagcttgac ctaactgagt tctctcaact
    20641 taagacattt acttgctact acaataagag tgttaagtat attgcttttg caaataatca
    20701 aaatgctcct attcctatta caagtacatt ccaagaatgt tctaatcttg aaagaatcta
    20761 tggatgtgtt gagctaagta atacttctta tagtggawac tatggtctgt ttagaggttg
    20821 tagtaaattt agtgttcatg gaattaccac tacaagatgg aaaggtaaga gtgttaagaa
    20881 gggtgctgta tggtgtactc cttgggagtt acttagaact aatccaagtg aatataatac
    20941 agtaacttgg gctgaaacat tcacaacagg ctctacagct actaatataa ggtttgctga
    21001 taagtctgat cagttggaaa gtctgtttag aggtacagct ttgacacagt ttgatgtcta
    21061 ttatatctta tgtgttttag ctctctctaa tgtaactacc aatcaatatg cttattatac
    21121 cttcaaagat ataactcctc ctatgtttga ttggagcaca ggtaatcaac ctaatagata
    21181 tatgttctat ggatgttcta tgataactag ctttacatac acatttagta caaaggattc
    21241 aaaggattta aaggtttcgg agtattcaac attcctatat tctcctacag tagagaatgg
    21301 ggtagttact gctgatgatg gcttatttag tcctcttatt aagttatcta gtattggcca
    21361 catgtttgag tttatagttt gtagtaagta tttattccat agaaagaatg gtacttatcc
    21421 tattacaaca ttacgggaac gtgtaaaaag aatttatgat tcagataaag aaggtgaagt
    21481 ttattctaac atgagtgata cttcattcct aatgaataat tattctaaga taggtaacta
    21541 tgatggattc tttgactaca tgcctaatct agaaagtata gtattctttg gttcaagtga
    21601 ctttgtaaac ttttctaagt tggttatacc tacaacagtt acacaagtta ctgcggcatt
    21661 taacccaagt agtggtcaag gtacaatgga cttgagaaag atatttactg ctggaagtca
    21721 atgtactagt atagtaaata gctttagtgt ttcattaaac acaacagttg ctaatatact
    21781 tkgaaaggtt aaattccctw ttgccaatga cacttttatc aatcttaaga atctcgtttt
    21841 agtaggttat aattctgctk aaaskrgwkk ykkmtcagak wswcaaactt catttakkgg
    21901 tagtggtctt gataaatata ttgagrgcag tacattccca attaatatag tttcttcatt
    21961 acctaatcta gaggtattct caggcttctt tagagatgta agaggtgatt tatcaagtcc
    22021 tcctgctatt cctggaaaga tgtttgaraa taatactaag cttagagatg tatcatcttt
    22081 gatgtacaac gcaagtatac aatttacttt aagtggtgat ggtttcaaga attgtcctaa
    22141 cttaactaat gttgcatatt tctgttatca tgatgttact tctgaaataa gtaatagaag
    22201 taaacttaca ggaagtattc cttaccacat gttctatcat ggaaccagtg gtaatgagaa
    22261 taaggtcttt aaaggtacta atcaagtaac taagccagat gaaacatttg rtatgcagaa
    22321 tctgctaagt gagactttgt ctttcccagt aatgaggagg aatataacta atatgactag
    22381 atgtttctat ggctgtattg gtcttgaatc ttattctatg agtactcaag atgttgagtc
    22441 taatccagac tattctccat ttaagtggat gtataatgag caaagtgact cctggtatga
    22501 gggaacagat aataaaaagg tagatgcttc ttggagctat gatggtgctt ctacgcaggt
    22561 ttctagctat aagtatcttg atacaggtgc tattagagtt acaactaatg ttctagataa
    22621 agtagagact ttacactata tgtgtcctcc tgacttattt agatattgtg caaatcttaa
    22681 tagtacgaag atacaaggtg tctttgagaa ttgtggtctt aactatycag ttartgttrr
    22741 tggttggata aataayaatg aaggatatta ttcaacaggt attacaggta ggattcctcc
    22801 ttatctatta agacctttgt ctaatattac agacattagt tatatgttca aaaactgtaa
    22861 grgactaagt tcttatatga aggattcatt ggtatatcaa attccaaaag acttctttag
    22921 ttatgctcct aaaattacaa gtctagtaga gacattccaa ggattagctt ttattcctaa
    22981 tactaactta actgtttttg gtgtattaac aaaggctctt gatattagat gtatartgca
    23041 atcttgtatt tggggtaaag ctgatgttac ttggaatatt tcaggtatat ttggaaccaa
    23101 cactattgca agaatatcag gtgctttttc tatgaaggac ttaaagatag atagtaacaa
    23161 aatacttggt gtttctgttt cagaatatag aaatatgagt atccccaatt ctactacaat
    23221 gggtagtaac tttggaacta atagtactaa gattccttct cctatagcta caggttrtgt
    23281 atattatcta tgggaagata aggctaatga tacattaata gataactcta ataataacta
    23341 tagtgcgtaa gtaataagta ataaaggaat ccacttatay tattgtatag gtggttcctt
    23401 tttactaact ttgcaaactg aaatgtacrt aaattataat ttatagtgta tgaaaagaac
    23461 aattgaatyw ctractcctc ctgcgaataa gcaggtaatg tggttggata tatctcaaga
    23521 agttaagcaa cttaaagctt acattaatgg tgagtgggta gttgttaatg atgataccaa
    23581 aaacaatgag gagatagtaa ataaggtatt agaaaagatt gataatgtct tagacattat
    23641 gtcttatggt atttcttgga aaccaaatgt agctgacsck awgsttwstm kwgkwkstra
    23701 tgctacagga tatagtaatg ctggcttggg aagcttcaac acttcatata agccaacttt
    23761 ttctagttct aatattggat accgttcttc atttgttgtg aattraaata awtctcmwwg
    23821 kyyytaamat attkkyyaat cttagarwmt twtmataact ttkcatctgt caccgtcttc
    23881 tttaaagatt ratgttgaga agaaagataa aagatrraaa rttattataa tacttaagat
    23941 tagaaaatat gttagagcca ggagaattat ttcaaattat agcacctgct attactgaaa
    24001 atcttggtaa tggtaattgg tactataact atgacattaa gtctgagaaa gttgagttac
    24061 ctattcaaga aggtgaaaca gtacctaagg aggaaataag atataactat attcagatta
    24121 agttgtgggg gaagcctaag tataaagagt gtgtagaact tcttattaga aggtttatta
    24181 ctcaaaccca ggaatttgac ttaattaatt ctgctaacaa ggctattctg ttaggagcta
    24241 agtcaagtga ggacataact aagtatagag aatatcttga taaagtggag gagattaaga
    24301 aacaagtaga aaaaagctta gggtaagtaa ataataatcc atttatacta ttgtgtaagt
    24361 ggattttttt atatatattt gcagcatgaa aaagttagta tttataatgt tagcaatatt
    24421 aatgctatca gcttgcaaaa ctactacaaa gcttgtagaa gttccagtag aagttgtaaa
    24481 gaaagaatat atacatgaca ctaaaattga cagtgtatat atacatgata gcattgatag
    24541 atggcagaaa ggtgatactc tatatattac taaatggtat acacagtata aatataagat
    24601 taacactgat accataataa ggattgatac tattcctaaa atagttgaag ttcctaagat
    24661 agtagaggta actaaggaga agaaagtaga agtgaaccac atctattggt atcagaagct
    24721 attgatgtgg gtaggtggta tatcattatt attatgtgta atgtatataa cctataaatt
    24781 aaaaagtaaa tgattgatgt tgatgtttta attacaggag gagtaggttt aataacaagt
    24841 gtagtttcta gttggactac ttggttcttt gcaagaaaga agtacaattc tgaggtggac
    24901 ttaaatctag tggaaaaaat ggagaagtcc ctggagtttt atagaagtct gtcagatgac
    24961 aatagaacta gacttgaaga aataacagaa agaaataatg agcttgagaa ggaagtacaa
    25021 gagttaagaa aacaggttct taatttaacc atgaatatat gtatggactt agcttgtgct
    25081 catagaatca gagaaacagt tagaaaatat gggaaaagta agagtaggct cgatgaaaca
    25141 gttagcccta gtagagggtg atgttaatct gctgtctaag aatgaaatct taatttcaga
    25201 ggaagagggt tatacaatct taagaaagag attggactct ggagatattg aaacatttgt
    25261 agttgtacca ctcaaagact ttagaaaaga tggagatagt actggagaga aaatggaaga
    25321 agcctaacta tacaatagga atactatcaa tagatggtaa gaggttttgt gaaacattgg
    25381 aagatactga cagagggtta aaagattcta tgtcaatagg gcaaattaaa agccttaaga
    25441 aaccccatat tactgctatt ccaacaggtg tttatgaagt aaatctaaat actgtaagtc
    25501 caaagtttgg ttcaagaagt ttctacaagg aagtatgcaa aggtaaagtc cctaggttac
    25561 ttaatgtaaa gggatttgat ggtatactaa ttcatgcagg gaataaagca gaagacactg
    25621 atggctgcat ccttgttggt caaaataaag tagtaggaca ggttattaat agtcaagcta
    25681 cctttagaga actatataaa atactatcaa atagtaaaga taaaataaca attaaaatca
    25741 tttaattatg gcgaagagtt catcaaagaa gagaccaaaa ccaatgtctc ctaaagcagg
    25801 tgtaggtaag ggaactaaat acggttgtgg tggaaaaatt aagaagaagt aatcttcaca
    25861 agctattact attagtattg aaatacatac caatggtaat agctttatgc tatatgctta
    25921 atacaatgtt ctatatagaa ccattaagta atatagcagg agtgtctcta ttaacatgga
    25981 tattcttata tctagcttct gttgtgcttg agttttgctc ttatcataga atgttcyttt
    26041 ggtatatcct aatagatgac atattaaata tagttgacta ttattggaat ataccaatta
    26101 gtactgataa tttaatcaga atacataata tattagcagg aataacatta tttatagtat
    26161 tgattcttta tgwtaaaagt aataaagtca ttattagaaa aaataataaa tgatatagat
    26221 tgtggtaata gcaacatcac agaagatgaa gctatggaaa tgataaaagt tawtaagtct
    26281 tatacagata aaacacaaag acttagtaas catcaagcat gtcagaagct caatgtaagt
    26341 agagctacct ttgataatct agttagagaa ggaaagctgc ctagaggtca aaaagttaca
    26401 ggattcaagg aactgttttg ggttgaaaaa gaccttawts actycataaa gaatagamag
    26461 aatgataaca aaaagaataa ttaaggttcc tatctatgac tataaagtta ctattgtggt
    26521 akcagatagt agggaggaar mtaagtctat atatccaaat ataggtgatg atgctgatgg
    26581 tatagttcta gaagataaga attactctgt tattataatt cctcctgaca acccttctac
    26641 aatagttcat aaatgtgagc atttgaagaa ttgcatttat tctagaactc tagaatctat
    26701 taaaagcaac cttaataagg cagaattaga cactggcttt gcatactcta gctatgataa
    26761 gcaattctcc attgttgtta tccacaaagc atcaagtata ggtgagttca tcaatacatt
    26821 tgagcatgaa aagaaccact tggagatgca catctgtgag gcattagata ttaatcctta
    26881 ctcagaggaa gctgcacaca tgagtggtga cttagctcaa ttaattcttg aagaagcctt
    26941 atattctatt gtagaacttt aataaaaagg agtactaaca agtactcctt ttgttgtatt
    27001 ataagtaact ttattagcta cttgttcagt ctatttattc ttattacctt tgcacagaag
    27061 tttaataaag aagtaaaaca tggaaggttt atcacywgat waksttmtgk stsagragrr
    27121 gsttgtaagc ctctttgacm cakaasmtwa tctagtgakr aaccawaaat ggaacaaaag
    27181 atacagaaac tcctgatgga aaacaagaag aaaagaaaga aactactgag gttgttgata
    27241 tagatagttt atttacagac aagccagaga gcgtaggtag tgaagaagat aataaggaaa
    27301 aggaaggcat ctcttctaaa gaggaaactt ctcccaactt ctactcttcc attgccaaaa
    27361 cctttgcaga agatggtgtc ttccaagacc ttaatgatga agttctttct aaggttaatg
    27421 atgcagaatc ttttatggat ttaatggaga aacagattca atctaagctt gatgaaaagc
    27481 aaagaagaat tgatgaagct cttaatgcag gaatagaacc tactcaagtt cagagatttg
    27541 agaacaatat gaagatactt aatggtatca cagatgaagc tatctctgag gaaggagaga
    27601 agggagaaaa ccttagaaag aatatcatat atgaggacta tattcagaga ggtttctcta
    27661 aggagagagc tataaaggct attgamaggt ctatagctgc tggaactgat atagaagatg
    27721 ctaaagaagc tttacaaagt tgtaaagacc aagttagtaa agcttacaat aatgcagtca
    27781 aggaagcaga ggcagaaaaa gcaaatgaag agaaaaagtt gaaagagcaa gcagaagctc
    27841 ttaaaaaatc aatcctttct gacaagaagc cctttggaga tttagaacta gataagaata
    27901 ctaggcaaag agtatttgat gctatttcta agccagtatt tactgaccca aatacaggtg
    27961 aaagacttac tgcaattcaa aagtttgcag cagacaatcg caatgacttc aagaaatatg
    28021 taggtcttac ttatgtattg actgatggat ttaagtcgct tgatggtctt gttaaaggta
    28081 aagttaagaa agagattggt aaaggtttga aggagctgga gcatactttg aataacactg
    28141 ctagaaactc tgatggtaca ttgaagttta caagtggagt aggctcagac ccagaatctg
    28201 tatttagtag atatacactt gatatttaat atttaataaa ctatttatgg ctggacaatt
    28261 aggtaagttt cagatggttg gatttgatgg ttggaagggc ttaacaaagc ttaaccacct
    28321 atcagctatc tttcagatgg ctccccaaaa ggcatccaac ttaatggtac aattactagc
    28381 agcaaagaga ggtaagacac ttgatacatt cctaagtcaa ttccctgtga aggagtttga
    28441 agatgagagt gaatattact gggatgtaat aggttcaagc aagaagaata ttcctcttgt
    28501 tgaggctaga gatgaagatg gtaagaaagt tgagaatggt gatgctcctg taggtgctgg
    28561 cacatctcct ttctatctag tttttgcaga ggattacttt gcagatggtg aagttatttt
    28621 tggtaacttg aatcaagtct atccttttag aatccttggt gatgctagaa tggaaggtac
    28681 aaacgctgta tataaggtag aacttatggg tggtaacact acaggttgtc cttctgatag
    28741 actacaagct ggtgaaagat tctctgtagg ttttgctcct gttgaaagag aactttctag
    28801 aaaagttggt gacattagat ttagtacacc tgtttctatg agaaatgagt ggactacaat
    28861 cagaatccaa cataaggtta caggctcaat gcttggtaga aagcttgcag tgggtattcc
    28921 tatggtagag gaaactgcta atggaggtaa ggtgagaaag attgccaata tgtggatgca
    28981 ccatatagat tggacacttg agcagcaatg gagtgactat aagaacattg caatggcttg
    29041 gggtacatca aatagaaatg ctaatggtga ataccttaac tttggtaagt ctggtgaggt
    29101 tatcagaatg ggtgatagtt tgtttgctca gatggaggta gctaacacta tgtattataa
    29161 caacttctca cttaagcttc ttgaagatgc tctatatgag ctatcagcag ctaaacttgg
    29221 tatggatgaa agaatctttg ttatcaagac tggtgagaga ggtgctattc agttccataa
    29281 ggccatcctt aatacagtta gtggttggac acaatttgta cttaatggtg atgcacttaa
    29341 ggtagtagag aagacacaaa gtaaccttca tgttaattct cttgctgctg gcttccaatt
    29401 tgtagagtac agagcaccta atggtgttag agttaaggtt gaagtagacc cgttctatga
    29461 tgacccagta cagaataaga ttatgcaccc taatggtggt gttgcaatgt cttatagata
    29521 tgacattatg gatattggtt ctatggacca gcctaatatc tttaagtgtc agataaaggg
    29581 tcagccagaa atcagaggtt atgaaagtgg ctttagaaat ccattcacag gtgaagtaaa
    29641 cattcagtat atgtcacatg atgaggatag tgcaactatc cataagatgg caacatttgg
    29701 tgtttgtgta cttgacccaa caagaacaat gtcactaatc cctgctattc tacagggcta
    29761 aaataataag ggaggggatt aactcctctc cctattttta attaaatgga gaagtaaaat
    29821 ggcaaaagaa actaaagtta cagtagatga tactgtggaa gagaagatga ttgagcaacc
    29881 aattgtaaaa acagagagga agactgcaag agctgcagct aagaaagaag aaacaggtct
    29941 tataaattgt cttaggaacg agagagttat tgtaaggcac attccaaagc agagtagaat
    30001 ggtgagcaat cctaagcata tattatatgg tggtatggca gagagtgcca agagaacttt
    30061 tgtagttcca aggttatcat caggtagata tgttaatgtc cttacagatg atgaaaaaga
    30121 tttccttgag gatattatgg gtctagaagt aaatgctatg agcatttata ataaggtaaa
    30181 caacttttgg gatgatagta atgatgctgg tatctctaag gttactcttc taaagcaaga
    30241 taattacctt gacctaagtg acccagagga ttacattaga tataagattc tccttgctaa
    30301 taaagactta attgctccta atatgaagac ccttgaagat ttccctaagg ctacatatca
    30361 gtttgttatt atatctgagg gtgatgaaac caaggctgct aagaagggta tgactattat
    30421 tatgcagtgc tatactttgt atggtaaact tgaagatgat actgatgcac ttagggttat
    30481 tgttgagact cttacaggcg ttacaattca tcctaatact aagaaagagt tcttgcagac
    30541 taaggttaat gaacttatac agggtaatag taagatgttc ttaaaagtag catcagaccc
    30601 actattgcag acaaaagttc ttatcaagaa gtcaatagaa gctggtctaa ttgctcatag
    30661 aggcaatcag tattacatta agagtggtaa cattccaatg tgtgaaagtg gtgagcctac
    30721 attgaacgta gcagctcagt ggctcaatct accaaagaat caagaaatta agtttagtct
    30781 tgaagctaaa ctaaaataaa tataattgaa gcccatgacc attgtagaat ttagtaatga
    30841 atttgatgtt ctttacaata atataactag taatcaggct cctgggcttg atgaatatga
    30901 aaaaagtgtt ttcttaactc aagcacaaga agacattgta aggtgttatt ttgaccctaa
    30961 aagtaataaa gtacaagagg gttttgatgg tagtcaaaag agacagtatg attttagttc
    31021 tttaattaaa actactgaat taaaaagtat gggagaaatt atgagtattg aagaaaataa
    31081 tcctaacttt aattttcctc aactttttga taataaaagc ataccttttt tatctcctaa
    31141 caatctattc ttaactatta atgagtctat aatagatact aaaaataatg aaagattttt
    31201 agtagttcct attacctatg atgaatattt tagactaaag gctaaacctt atggaatgcc
    31261 tctaaaaaga caagcatgga gattaattac taatgaagct aataaacttg ctagaacagg
    31321 ttattatggt gaccatgata atacatcacc aggcattaaa gtatggttta ctagcattag
    31381 ttctaagcct gtaactatgg taattaatta ttctgctaca tctcaagctc ctacaattac
    31441 agaagaagag gataaaatag ttattactct taaacctaag aaaggagaaa tggttttata
    31501 ttggggtaat tatttaaaca ctcctaactc agctaataca gagttgttaa aatatataat
    31561 gccattagat ggtacaaagt ttggttcatg gcccagtgtt gatttatcta gtgatgtaac
    31621 tatttcaact gttggaagta ttaattctag taatcaaata tttgaagtga taggtaaatt
    31681 taaaaatata gctaatttaa attataaaat tagatatatt gaagaactta aacctattat
    31741 tcttactgat ttaactgatg aagacttatc tattaaaggt tataaggaag caatgacttc
    31801 tgcattacca agtagttgtc atgatgaaat acttaaaaga gcagtagaat tagccaaagt
    31861 tgcttataca ggaggaatac aagaagcttt aatagtagga aatcaaagta gtactgatat
    31921 tggtcatgtt tctaatcaaa agaattaatt atgactatag aagaatttag taatgaattt
    31981 gatgttctat ttaatagcta tgctatcaat aatccttatg gtataggtca gaatataaca
    32041 cagcttgatg aatatgaaaa gtctgttctt cttactaaag ctcaagaaga tattgtaaga
    32101 gacctttata atggtaagct cacaggtgat ggttttgaat ctactgagga acagaggaga
    32161 aaccttgact atctagttaa gactctagaa ctaaacccta ttgacactga taaacctaag
    32221 atgtcagaga actctaagtt ctttcaatta gtttcagatg tatggtttat aacttatgaa
    32281 tctgccatat tgtcagatga taatctgaaa tgcaagaata atactagagt tgatgttgtt
    32341 cctattagac aagatgagta taaccttgtt aaagacaatc cctttagagg agcttcaaaa
    32401 aatagagttc ttagaattga tacaggctct tcaatagtag aacttatatc taagtataat
    32461 atacagagtt actttataaa gtatctcagt aagcctaaac ctattatact agaggacatc
    32521 acagatgaca atttgtcaat agataatgag aaagaaaaga tggattgtga attaaataca
    32581 gcacttcaca gaaccatcct tgagagggct gtagctttag ccattaaaag actcccctct
    32641 aagtaatgta taacttaaaa tattagaaag atggcaactt tttctgttaa tcagaacagg
    32701 caactttatg ttgcaaaggc agtagtaact actacaccag ctaatgttgg tgacttaaag
    32761 cttggtggtg acaaggcaag tacttatatg tacttccaac acatgggcta tggtggttta
    32821 acaaggtcag ataagattga cctaagtaat gtaatgtatg ctaagattac taaggcagca
    32881 gcactctcaa gaaagctaaa gcagtctact gtaactcttg atgcggaggt taatggtggt
    32941 gagccaatct ctggtcaaga ttatatacta agagtattct ttagacagta cattggtaat
    33001 tctgacatct atcaggaagt taagtatggt gcagttcatg cctataagaa catgagtgct
    33061 tcagacttct acaaggtact tgcactttca cttgcagcta actttagtaa ggaggcaatt
    33121 cccttgctta agttctactt aaagactgca agtggtaata cagaagtaac tgcaacaact
    33181 gcaaagaagg accttagtgg tacttacaca ggtgtaatcc ttgaagaagc agagcaacct
    33241 tgggtacttg gcattagaaa gcaagaggaa gtgttctttg atgttattcc tacaactgta
    33301 ctttacaaca gtgaagaggt aacttggggt acagtagcaa ctggtgaatc tactactact
    33361 atcaagaatg gtaagaagat ggctgacctt gagtacttct gtatgggtga aagaggagac
    33421 cagtatagaa agatgggttg gccttataac cttgagacta agtatcttgt agacccagac
    33481 aaggaataca atgttcttga tattcactat tacttcagtg atagtggtgt taatgttcag
    33541 aagtctgaga aggatattac catccttgct gatacttctg tatctcttac aacacttgtt
    33601 gctgcattaa agaagttggg tatcacagtt gaagacccta gtgctggggc aactcagaaa
    33661 gaagaaccag gaggaaccct gggggattaa gcgtacagct ttgtaagtct gaaaagaacg
    33721 gcaaaatcaa ctgtagatgc caatagtcct cgatttattg ggtgagtcaa ccctagttct
    33781 taatataagg gagggtaaaa cctcccttta attttatgcc tatgatacag tttaatacac
    33841 taaaaataac tcaagatggt aagagtctta taatcaatgc ttcggttaaa gacttagatt
    33901 actataagga tgttctcata ggttctatca ttatagataa tcaagatacc tactctgcta
    33961 atggtcccag cagtaatcct atctataaac gttcattttc taatacagat ttggttacag
    34021 gtaaagaaat tggtggcttc aagaagatta atcttacaat atcagcaaag gaattacaag
    34081 ataataatgg tgatttaaat gatgatattc tatatattta tcttgtagca gtaggaacac
    34141 catcaacaga cactccatgt ggtatggacg atataaacac tttgggtgta gcattaaact
    34201 taagacctat atataactct ggtatgagct atattaaaca agtggaaaaa tcatgtgaga
    34261 tacctaaaga gtttataaat ttcatacttg agtataaggc acttgacctt gcattaaaga
    34321 cagagaacta tcttcaagct aataagtatt ggaataaatt ctttaagaat aataaagttg
    34381 tacctctaaa cactactagc tgtggctgca cttgattatt taactaaaga ggtagcagga
    34441 gctatagata gatatatggc tgtacttagt catataggat ataagtctta ctgtgctgtt
    34501 gataagcttc ttgtatattc cttcattgaa gagatactat ctaggtttag ctttatagta
    34561 acagagagtg actatgattc aatggctaag gtgattaatt gcttctatgg ttcttgtatg
    34621 ataccatttc cctactatgt ggaaaataca attgaatcta aggaaacgcc tctattctat
    34681 tatgactact ttagaataac agaggataat aaacttaggt ctacagagaa taataaatta
    34741 agattgaaat tataaaaaac tcacttaaac tgttgtagat atggcaaaaa tttgttatat
    34801 ttgcagcagt tttttattta tataaagatg agtacattca gagaaattgt ttatatgtgt
    34861 tcagaccaat taaagttatc atctgatgat actttcttta ctaatgacca catattgtat
    34921 ttacttaaaa gatacagagg gctttactta tcacagaaat ataaagatgt aaggaaggaa
    34981 atcccagagt caaactatca aactatttgt cttgacttaa ttcaagttcc tgctataagt
    35041 ggtgagcctt gtgagggagg aatactcctt agaactaaaa ataagatacc ttctttatta
    35101 actataggtg atgctaaagt atatcctata gattattaca ttggagatat tactatggta
    35161 tcaagagaaa gaatgaagta tgtaggacat aatagatggt tacagaatat aatctattgc
    35221 tctatagctc ctgatggtta tatgtatttc aagtcttcaa accctcaata tttgcatcta
    35281 gaaaatgtaa aaatgacagg aatatttgaa gatatagata aagttgaaga actatcttgt
    35341 gataaagaat ctagttgtga tattcttgat agaaagtttc ctatagagga agcattaata
    35401 ccacagttaa tagacactgt agttaagttt atgacaagtg gtttatataa accagaggat
    35461 gatgacaata atgctaagga tgatttagca accttgatgc agttccttag aaacaatatg
    35521 aagtcaaatc ttcagaagca gatagaagga taatggatag ttttagaaaa gagatactta
    35581 aagttgataa accaaggatt cataaagtaa gtaactcact aggtgtttat gatgcttaca
    35641 agtggctaag aaggaataaa tggttagatg taggacctat atcagagcat gacttctatg
    35701 caattataag aactatgaat aaggctcttg cagataactt tctacataca ggttctatta
    35761 agctcccaga aagaatggga gaaatatcat taaggaaata tccagttaaa ataatattaa
    35821 agaatggtaa gatacaaact aatctcccta ttaattggga tgctactctt agtctttggt
    35881 ctgaggataa agattcttac aataacaaag ttctaataag agcagaagaa agagaattgt
    35941 ttaaggtgct ttatgataag agtaaagcta tatacaataa taaatcattc tataagtttg
    36001 aactcaatag agatataaag gtagctctta agagaaacct taaggataaa ttactagatg
    36061 cttttatgtt atgtggaaag acttaaatat gaaagaaaga gctgctttta ttaaagtagc
    36121 agtagataat ggaatactag atattaatga tataatagga cattataata aatttgcaga
    36181 aggaggaaca ttaggtgaac ctattaaaag ttatgcagac tttgcgaaaa agttatctat
    36241 agcttgggga ggtcaagata ttactaaaga tgattatgat tatgaaaagt attataatga
    36301 ttatcctgat gaagcttatg agaatcttag attaatacag atgggtaaag ctcctcattt
    36361 tcgtgatgat ggtaaaagtg gtatgtataa aaagccatct catcctacat atccagattt
    36421 aggagataaa tcatggagtg aaaatgatac agtatttaat atatctgata gacaagtaga
    36481 aggtgatact gatagaatac ttaattattt aggtagtgat ttgaaatata ataatggttc
    36541 tactaaagtt aagtataatg aaggaatagt attacctaca ttaactgtaa ctcctaatgc
    36601 aagatggata gagttagtgc ctaataaata tcatacagga tgggtgtatc ctgatagtaa
    36661 agcagcagac cctaatatta aaccttttga atacatagtg cctaatactt atgctaaagg
    36721 aggtaaaata aataaagtaa atcctaatgc agtgagagca ttaaattact ttatgaataa
    36781 gggtttaaca agagaacaat ctgctggact tgtaggtaat ttaatggctg aaactggtat
    36841 gaatattaga gctgtaaatc cttacagtgg tgcttatggt attgcacaat ggttaggttc
    36901 cagaaagact gcattgttta ataagtatgg taataatcct acattagacc aacaattaga
    36961 ttttatatgg catgaactta attcttctca ttcaagagga ttaagaatgc ttagacaaag
    37021 taataatcca agtgatgcag cagctaatgc ttttggttat tatgaattta gtgcaggacc
    37081 tctgcaagca gtaagagcta tgaatgcagc aggaaagaat actaaatgga agaatccaaa
    37141 tggtacaata agacttaatg aaggtataaa gaatgctaat atattattag gaatgaatcc
    37201 taactataat ccagcatttg atagacctcc tattagtagt actattaatt taagtattcc
    37261 tgatagacct attgaaatac ctcaatataa agttaatcta gcactattgg aaactcctag
    37321 acaagataat caattaggtt tatttaatac agagcctata caagaacaac aagaagaacc
    37381 aagacaaaat actcaaatag ctacattgat gaatatatta gatagtatag gtaaaccatc
    37441 agagagaaga agagaaagta atattaacaa ttatacaata catatataat gaatggtttt
    37501 atatcaatta aagagatact agataatcta cttgataatc ctctcctaca agacttaaca
    37561 cttgaaagag tagtcaatta tacagtagat tttattagaa aagtaggaat gcctaaagca
    37621 tacttagata aaactgtaga gcttaaagta gaagaattta gagctttatt accatgtgat
    37681 ttagtaagta taacacaagt taaggataaa aagcatgatg tagcattaag agctaatact
    37741 gataatttct atctatctaa taaagactct atgaatttta cttataaagt gcaaggtaga
    37801 gtaatatata ctgctatgaa gaatgctaca atagaagtag cttataaagc tattcctgta
    37861 gattgtgatg gttatcctat gatagtagat aatagttctt ttaaagaagc actagaacta
    37921 tacattacta agaagagata taaagtatta tttgatactg gtaagctaag aggtgatgta
    37981 tataatacta cttgtcaaga ttattcattt gcagtaggcc aagctcagac tagtttaatt
    38041 atgcctagta ttgatgaaat gcaaagtatc agtaatatgt ggtgttctat attagataga
    38101 aacagtgaac atattaatgg gtttagtaat aatagttcta aagcagtatt aaaggtacaa
    38161 tgataaagca agataatcat gcttttcaag gaatgaagaa agatagtcat cctattagac
    38221 aggatggtaa atttctttgg gaagcacata acataagatt tacagctctt gaagataata
    38281 ctttattatc tatgactaat gagaaaggta ataaaaagat aaatacaata gcaggtcatt
    38341 atgttggaca ttgtgttgta ggtaattatc ttgttgtctt tacttatgta agagctggtt
    38401 tgaattatat atatagaata gagaagagag gaaataacta taatgtagtt aaactatatg
    38461 agggagacct tagtatggta actgaaagtc ctgctcaaac aataggtgtc tatgagaatg
    38521 atttagttca aaaagtatat tgggtagatg gtagaaatca acctagagtt attaatattg
    38581 tagctgacaa gttattaggt ctaactctta gtagtagtaa tattattaaa atatatccta
    38641 aaggatgttt tgattttata agagaattaa atcttgaaga aactgtagat gtagagagaa
    38701 ttgaaggtat aggacaattt cctactggca ctattcaata tgctttctct tactataata
    38761 agtatggtca agagagtaat atattctata ctacaggtct ttataatact tcccctattg
    38821 atagaggagg aagtcctgaa gaagtacaga aaaattcttt tagtattact atacagaatg
    38881 tagaagataa atttcaatat ataagagttt attctattca aaggactaca ttaaacacta
    38941 ctcctatagt taaagtagtt actgatttaa ctattgatag taatgcagta tcttttactg
    39001 atgatggtat gatgggttat aatatagacc ctactaggtt attatatata ggaggagagt
    39061 ctattatagc taatactatt acatcaaaag ataatacttt attcttaggt aatattaaat
    39121 taaatagatt aagtattcct tctgaattaa aaacttcttt aaaaggagct tataagaata
    39181 gagtaaatat taccactaga gaaattacta ttaattattc tgatgagtta aattatcatt
    39241 atgataatca gttaaagtta gaggattata catcttttaa aggaggtgaa acttatagac
    39301 ttggagtaca atttcaacat aatacaggta aatggtcaga gcctgtatgg ttaggagatt
    39361 atgctataag taataattat aaacctgtaa tagatactaa ttcactagta gtaaataaat
    39421 tattgttcaa cctaactcct acagaaataa gtactttagg taagctaggc tataagaaag
    39481 ctagggcaat gatagtatta cctactatta atgatagaga tatattagca caaggtgttg
    39541 tatgccctac tgtgttctct attaaagata gattgaataa tacaccattt gcacaatctt
    39601 catggttctt tagacctatg tctgaatcat ggaagaatga tatatttatt gataaaggag
    39661 ccattgtaga gtttgcacat ttaagacctt taataggtta taataataga ggtgcagaga
    39721 ttcaaagtat ggtatataag aagtttaatg aggctaatac agaagctaaa agcaatcctg
    39781 caacagacct taatactttc tttgttgacc aatcaatatt aacatttcat tctcctgata
    39841 tagagtttga tgaatccact aagattgaat taaataatac agaatgttta tttaatatag
    39901 taggtttagt acctatagca tcaaatgcag gtgatattaa tattcagact tcttctcctg
    39961 caccaggtat taatgatgta ggtttctatc acaaacaatt aatatctagt gaatattcta
    40021 atagaatatt agcatctgga ttgttttata gaagtcatta tattgataat aaatatactg
    40081 ttactgatgg tgataatgct gataaagaat tatcatggat ggtatatcct tggcatagaa
    40141 caggttctct taataatgat gctactagac ctgctgataa aggagctaga acagcagtat
    40201 taaagagaaa agtaatatct aacctaagat tctcttatga tactaaatgg cttcaagata
    40261 atagttggca ttcctttgat actactggta ataagaatgg tattactaaa gttaatgtct
    40321 ttgatagtaa taaagtatca ttgattaaaa tagataatta tgatagtaat aaaacagaga
    40381 agcttaatta ttatggtaat gtagactctt taattattac tagaactaaa tatcctttct
    40441 tagcagtatt aaatactaga gagccaacaa ctggtggtaa agattatgac ccatttgtag
    40501 aacctaaatt acatcaatta gatgtagata gttcaggtac tttagatact aatttagcct
    40561 tttctaaaga ccctgtaaga atgaagtata aatcttcacc tcatgcagta tttgctttta
    40621 agaaatgcga agatggtagt caattagtat tacctaagtt agcaaagaat atcaatcaag
    40681 gagcattact tacctctgca ccattttggg aagataatac agacttatca aactatacag
    40741 aacttagagc attattgttg agtgtaccag caggtagtac agaagctcaa acagaagcta
    40801 atgtaatagc agtactcaat gaaggttata gtagtgatgc agtaggtact gtagcagcat
    40861 ctatatgttc tatgtatcct acaaatactg aatatgctga tttgtatatt aaaactgctg
    40921 aaggtagtgc ttggcagaaa tataacttta gagattatga tttaggtaat atctataaat
    40981 ttcaagatac ttattataaa acaatttatg ttaatcaaaa agtagggtat gtacttaaaa
    41041 agatattagc tcaagctaca aaagattatc tacaagagac tattaatact acaatacctt
    41101 atacacttga ttctttctta tacataggag agttagtaag ggcaactcct aatcctaata
    41161 agtttggtgg aactactgat gaagcattaa gaaataatca atggattcca gcaggtaaat
    41221 ctgtttcatt aggtgaaaat atagaattta ctagaggtga tacttattat caaagatatg
    41281 attgcttaaa gacttattct tttactaatg aagatgagaa tagtattata gatatagcat
    41341 cttttatgtg tgaaactaga gttaatatag atggtagata tgataagaat agaggattat
    41401 atagtaattt gaatgtatct cctagtaact tcaatctact taataatgtt tactcacaga
    41461 aagataattt ctttaattat agaataatgg atgatttgtt ttataaagaa ataaattatc
    41521 ctacacaagt cttatggtca ttagaaaaga agagcctaga aagtattgat acttggacta
    41581 atgttacatt agctaattct ttagagttag atggtaatga tggtaaactc acatcattaa
    41641 atactttcaa tgaaaatctt gtagcatttc aagataaagc tattaatcat atactattta
    41701 atagtagagt acaaataaat gcttctgatg gtattcctat tgaagttgct aatagtggta
    41761 aagttgatgg tagtagagtt ataagtaata ctataggatg tcaagataag aatgctatta
    41821 ctaaatctcc attaggtcta tactttattg atagtactac agattcattc tatttattca
    41881 atggagaatt aaaagatatt ggtactacat taggtaataa ttggtggtta aagaaatttc
    41941 attctaattt tccttggtat attatgaacc atgaaggtat tagattgagc tatgaccctg
    42001 ttaagaaaga tgtgtatcta actcctgcaa atgaccctga tggagaagta ttatgttatt
    42061 ctgaacaatt aggatgtttt acttcattat taagttataa tagtgcagta ctattatctt
    42121 ttaatggttc tttcttatca ttattagata acattaatac tactgagtta tgggaaaact
    42181 ttaaaggaga ttataatagt ttctatggta atattaaatt acctagcttt acttatatat
    42241 caaatgaaga tgcttattac actaagatat ttgatactat agaatataaa gctgatgtgt
    42301 atatcaataa tactttaaat aatattaaaa cttttgattg gataaaagct tataatgaat
    42361 atcaagattc aggtattaag catttaaatc aatctagaag agtacttaaa gataattcat
    42421 tgagaaagaa gtttagagta tggagaggtc agattcctag gcagggaaga gaaagaatga
    42481 ggaatccttg gactgctatt actttaggat ttaatgaaga taaaacaact cctagtaata
    42541 ataactttaa gatggttctt catgatattt caactaagta tactatataa tttaataggg
    42601 gtataggaga aatcttatat tcctattatt tttattatta gttatttgta tatttcattt
    42661 cttttatata actttgcaaa ataaaatagt aagatatgag tattaaattt aataacaaaa
    42721 gatataataa gttattaagt tataggaata attactttgc attaggtggt aatccttata
    42781 actttaataa tatgcagaat cctttacaag gatgggtaga ttcttatagt ggaggttatt
    42841 ctgtagataa tggtgatact gatgatgcaa ttagtgcttt agcatcatca ctatattctc
    42901 ctaaattaaa ttttactaca caaaaacaag cttatcataa tcctacattc tttgataaag
    42961 tgggaacttc ttttaatgaa ggtaaactaa atcctcttat taatgctgtt ggaagtgcat
    43021 caagtggtct aattagtgga ggtttatcaa gtggtgtagg tagtgctttt agtagtttag
    43081 gtaatattgc tgctgctatt cctggtcctt ggggagcagt tgctagtgct ggattaaatg
    43141 tagcaggagg attaactaat caattatttg gttctaagat aaatgacgcc aatgtaagaa
    43201 aagtagagag tgatattagc agattaaata gttttcaatc tgatgctagt agttttgata
    43261 ccttagctaa tacttggggt aatactaatt taggttatag ctttggtaat tcttatatag
    43321 gtagagatgg tttgtttagt tccaaagcta aaagaaaagc taatagtctt agaaatcaat
    43381 tacaggctgc tgctaattat gcagagaatg ctatgataaa taatgctgat aatataacac
    43441 aaaatacttt taataatcta aatgctaact atgctgcatt aggaggttat ttaaatcact
    43501 ttggtaatgg tggtagtata catattaatc ctgctaatag aggtaagttt aatgctacta
    43561 agaaaagaac tggtaagact acagaggaat taacacatag taagaatcct ttaactagaa
    43621 aaagagctat ctttgcccaa aatgcttcac attggaaaca tggtttaggt ggtattttaa
    43681 atagtgagta tcctacaggt cttacattta ttaatgaagg aggttcacat gagagtaatc
    43741 ctaatgaagg tattcaaatg ggtactgctc ctgatggtaa gcctaattta gttgaagaag
    43801 gagagtctat ttataatgat tatgtgtata gtaatagact taaagtgcct aatgatttta
    43861 aagaaaaata taagctaaga ggtaaagatt tgacattctc tgatgcagta aaacaattat
    43921 caaagagtac tttagaaaga cccaatgata gtataagtaa gaatacttta aatgatattt
    43981 taagtgaatt agcaatggtt caagaaaata taagagaaac tcaaactgga agacagtatt
    44041 cttatggtgg tgtgttaggg catcattata gtggggaagg cttaggtaat caaatattaa
    44101 gcatgaacaa taaaactcct aatattacat ttggtgttga aggatttaat ccttatgata
    44161 gtgaaggtaa tattgattgg aatataatgt atggtaaaga tagtccatac atgaagagaa
    44221 gacaatatgt tctagataat tgggatagtc ctaaagttca gcaatggtta aataaatatg
    44281 ttgctggtat taatgagtat aataagaata gagaaggtta tactccaatg agtactaatg
    44341 atattactag agatatattt gaaaagagaa cctttgataa atcatgggga ggaatgcacg
    44401 ctggtattga ttatgctgga gaccctaata tacaagagaa gactagatat ttccttagga
    44461 gtaaagataa agatggtaat atagtagtta atccttggga tgtaactcct tgggaaggat
    44521 ttaatacaga aggtaaacaa ttctctgatt tatatcctgg atatactctt gcaggcaaac
    44581 aaaagagaga gcaagaagga gatactgtat atactgatat ttattataat gctcctggag
    44641 aacaaaaaga taaagttaat cctcaagata tagagttgtc tgatgaaagt cttagatttg
    44701 ttccagctta tggattagga cttactgcat taactgatgc tctaggatta actaataagc
    44761 cagattattc agatgctgat gctatagaag cagtatcaag gagtggtaat tataagcctg
    44821 tagcatatag tcctgtgggc aatagattaa cttataatcc ttatgatatt aacttctata
    44881 ctaataaact taatgctcaa tctgctgcta caagaagagc tattgaagag caaggagctg
    44941 gtagtggtag aactatagcg ggtatattag ctgctgacta tgctgcacaa gataaattag
    45001 gtgaagctta tagaaatgca ctattatata acaatgaaga aagacagaaa gtagaggatt
    45061 ttaatagcag aattaatgct caaaatgcac aaggaatgct acaagctgat acgactaatg
    45121 ctcaatctgc tgctgcatta agaaaagttg cattagaagg tatattaagt ggtgctgaaa
    45181 tgagacaaag agctaaatta actgctgacc aagcaaaatc tgctaatctt tctggattac
    45241 ttaatactct aggagatatt ggttatgaaa ataaatcaat gaatatgata agaggtttat
    45301 atgcgtcagg tgctttaggt cctatgacag ataaagttgc tgaaatgttt gatataatta
    45361 aacctaatgt gaagaaaaag aaatcaattt taggtctttt taatatataa gatatgccat
    45421 tagtaataga tagtaaattt agaccatttt cttttgaaga gcttattaga cccctacaaa
    45481 tgtataaaga atcttatgat aaagtagagg ctgattattc taatttagct gctcaaacag
    45541 aacaatggaa agatatagca aatcaaatac aaagtcctga ggcttatgct atgtatagta
    45601 aatatgccaa tgacttaaat aatatagtag aagattttag tagaggaatg accatgcaaa
    45661 atagaggtca acttggtgtt attagaagaa gatatgcaag tgaaattata cctattgcta
    45721 aagctgctac aagaaagaga gaattagagg atgagcaaag aaaactaatg cttcaagacc
    45781 ctactagaat atggcaaagg aatgctagtg aaatgagtat agatgaacta cttaaaaatc
    45841 ctagtgctac ttatggtcag agttatagtg gccaagcttt aatggctcag tcatctacta
    45901 ttgcacaaaa cttagctaga ggaatgctag attatggttt aggtaaacct atagatgaat
    45961 atactaatac ttttattcaa agatatggtc ttaaaccctc agatattcaa gattacttag
    46021 caggtaaacc tactgctact agtgctatgt tacaaagaat acatgaccaa gtacttcact
    46081 ctagtggtat taatacttgg aataataaag aagctactgc aaaggctaca gagtttatta
    46141 atcaaggtat atggtctgca ataggtcaag ctagtgtaca agccatggag aattatggta
    46201 ctagaaaagc tttagatttt aaaatgcaaa aagatttaat ggattatcag aaatcattag
    46261 aaactcctac tgaccctcct attgatgatt catcaatttc tcctgaccct agagatttgt
    46321 ttactcctgc tgaacaatct gaggttgata caaatcttaa gcaatatagt aaatattttt
    46381 atactaagaa tggtaaaacc tatttaaata atgcaggttt acgggagtat aattctatgc
    46441 ttcctggtta tgcagtaggt aaagatggca cgttatatct aactactagt raaacagaac
    46501 atacaggttt ttataaattc ttaaatagta taggtgctgg taaatatatt agaggtggaa
    46561 agcaagtagg tcctggtaga attggtaatc tgtggaatca atatataaag agaggtaata
    46621 aagcaggtga tgctgtaaga tatgaggaat ataactataa gatagaccct gaagaccaag
    46681 agaatttctg gcaaagttta acatctgata ataaaggtga tagttttgat gtagtagagt
    46741 ttggtactga aaaaggtaaa cctttattta agggtgctgg tactgtaagt aaagaagctc
    46801 tagagaaaga aaagtttgta cctactgaaa ttagaggtag tggctatgac atgacagtaa
    46861 taatgagcaa taagaagaga aatattagaa ttagaatgcc aaaagcttta caacaaagaa
    46921 agcaagagaa tgctaaaagt gcttttggta gtgcagcata tttctcagag atagcacaaa
    46981 aagctaagaa agcccttaat gttcaaagta ttgatgtggc attagaagct cttagaagtg
    47041 gtacacttta tggtaagaaa ttaacagagc aacagaaaga atttattaga cagtgggcag
    47101 atgcagaaag acaatataaa gagcatgttc agaatggtta tttctttatg tctcaactta
    47161 atgcagctaa ctcaacaaaa ccaacagaat ataatgttat aggatattaa tatgacaaaa
    47221 caaaaagaac aaaagccttg ggatattaca aagtcagggc ctaaatcata tagagattta
    47281 caaaagcaaa atgcagcaat gtatgaaggt atagatgctc ctacagataa agagtatcta
    47341 tatagaagaa atcttgctaa tgcttataaa tctaaatcat tatataatgc agcggaggca
    47401 gcacctacaa gggtgcagtc tcccttgtat gatactcata ctccattagg acaaagtgct
    47461 tatgaccaaa gtgagtatag tatagatgaa tttaatgatg caggttatat aagaggtgag
    47521 aaccagcctt ggataatgca ggctattaat ggtactacta aagctgctgt acttgctggt
    47581 actactgctt tgaacggtgt tttgggaagt atttatggta ctgcaactgc tgtatatcat
    47641 aaagactttg atagattttg ggataatgat ttctctaata ctatgaagtt tatcaatgat
    47701 gcctcagaag agtggctgcc taattattat actaaagaag aacaagagaa tccttggtac
    47761 actaatatat ttactcctaa ctttatattt gataaagtag taaagaatat aggttttgct
    47821 gtaggtgcag cttatgcagg aggtatttat gccaaagctc ttggaggtat ttttaagggt
    47881 ataggtgcta tgagagcttt acttggtaca ggtaggtcac ttaaacaagc attagaaatt
    47941 ggtgkaagag caatggaaat gagttcagca gctagacata ctaaatcaat aataggttct
    48001 gtaatgaatg ctattggtga aggtactata gaagcaataa ataactctga tgattatgca
    48061 agtgcagaaa agcagaaata tgatgcttta tctgcagaag atataggtaa agcttatgat
    48121 agatttgcaa tggaaggagg tgaatttgat gctaatggta atccagtatt agataatact
    48181 cctaaatcta ttaaattaca agcagacctt aaaaagatag cagaagctaa acaagctgct
    48241 tatgaaggta ttgaagagtc tagaaaaaga gtaggcactt gggatttagc tgctaacttg
    48301 cccatactaa ctcttggtga ttggtacact tttggtaaaa tgtatgctgg tggatggaag
    48361 ggtgctaaga gtgtaaatgg tataagkacc agagctacaa aagaagcaat ggatgctgct
    48421 aaaaaagaag gtaaagatgc agtaaaaaga ttgcatgatg tagtaaagaa agctaaaaaa
    48481 acaggttatc aaggattaac tactgaggaa aaagctttag tagaagagag taaatcttat
    48541 ttattaggag acaaatctta tgctacttta aaagctttag gtgaaccttt gaaagaaggt
    48601 cttgaagaga tgaatcaatc attagctgct aagataccat ctaattattg gagttctaga
    48661 atagatgcta tatatgatgc taagatggat agagaatcta cagaacaagt agtagattgg
    48721 tggaaagcaa cagtacaggg ctttaaagat atttatggta atattgataa ctatgaagaa
    48781 ggctttatag gtgctttaac tggaatgatg ggttctccta catttggtaa aaaaaataat
    48841 agtaccagtg aaacttatat aggtagaagt aaatggattg gtatgtcagg aggtgtggta
    48901 cctcaatgga gaaatgctgt taaggataga gaacatgaag cagaaataat aagtcacgtt
    48961 aataatattc ttaaaaatgg taacttagaa aggggagtaa aacatttaat agcacaaact
    49021 ttctttgata ataagcaaag agtagcagtt attaaagatg ataaaaaaga ttataaagat
    49081 tctgaattag cttcaatgtt tgagaatatt atgtatctta gagaagcagg taagttagac
    49141 ttacttaaaa gagctattac taatatggat ggctatactg aggatgatgc taaaaagata
    49201 ctagaaacaa ccaaaaaaga aataagtatt gatggtaaaa acattgaaac actaattaaa
    49261 agaagagatg atttaactgc taaatatgaa gaagaattag aagcttttaa taaagaaaaa
    49321 gaaggtacaa ggcaatttga acaatctatg gatgctagta atcctkacca agttgccaaa
    49381 ttacaagaag ctaaaaataa tcaagcaaga aaagaagaac aattaaatcc tatgcttgat
    49441 gatatagaga aaatatctaa agaagttaag gatgctaact ctcatacaga atctggttat
    49501 cttaaagaag atggagaatt aatgtctcct aaagaagtac ttgaagattt aaataaaaga
    49561 aaagagaagt ataataaaat aatagattat gtagcaaata ctgttaaaga tattgataat
    49621 gctacaggag aaactttatc taatgaacaa ttaagtacac tagtttggta taaaactatg
    49681 atgaaggatt ggcaagatag agctaatagt atgggtattt cattagatag attaataggt
    49741 agtattgtta acaatcctga attacaagca tctttacaag cacttgatga taggcttgaa
    49801 ggtattgatg aatctaaact aactagtcta gagcaaatag tatttggcgg tcaattaaga
    49861 aatagaaaac tattaaaaaa ctatttagct agtgctaaaa gtataatgga tttattccaa
    49921 aaaattaatg aacattcaaa agatgctgga ttagctttag caagagcttt aaatgatgat
    49981 acagaaatta caataggtga aggtaagaat gctaagaaag taaagaatgg agaccatata
    50041 tttgatgctc tcatttctat tataggagct aataaaacat ttactgagga tgaaaaaatg
    50101 gcttttaata agaatcttac tgatttaaag agaataggta atgattataa tacttatatg
    50161 aagctattaa ctgaatacac taaaaatcct ggtaatatag ataaagcaca tgaagcctct
    50221 acaaatcaag ctacaagaga agctaagaga gataaaaata aaagaactac agattctgtt
    50281 agatttgatg gtacattagg agaattagct actgacttaa aacataagaa ggatgactta
    50341 gaagatatag gwtttgatga atggaraggt tcattagrtg aagagcaaca aaggaaagtt
    50401 gatgctgctg agaagtttat agatggtatt gacagtcttc atgaaatgat agatgagaaa
    50461 gcaaaagatg aagctttaaa taaattaatg cacagagtag ttgatggagc cattgaagaa
    50521 agttctgatt taaatgattt gataaataaa ataagtgctc aggatgaaag tgaaaggctt
    50581 tcatctgcta tagataaagc agtagaagtc aatgagatgg atgatatggg caaacaatca
    50641 gaaaaagaaa gattagaagc agggtacaga gaaatcttta atgaagaaac tcttaataaa
    50701 atattagctg ctgctgatgc taaagagaaa gcccatgcaa agcaacaaga agaaatagaa
    50761 aaacaagcta atagagctac tgaggaagaa gaaagaaaag aagaagcctt taatagagca
    50821 agtagagcag atgatggtgg agtagataca agcgttcttg ataaagaagg aaaaggcaaa
    50881 ggaaggacta gtagaaaaag acaaactcca gctagtagaa gaaagaacac tcctaagaag
    50941 actgatacta ctgtagagaa cactcctagt actgtagagc aagataaaac agaggtaaag
    51001 aatcaagcta aaaaagattc tatgaaagaa agacataaga gaagaaaaga aagtaataat
    51061 tactctactg cctttagtaa tagacctcaa attagtgagt accttatgtt tggtaatgac
    51121 ctacagactt acttacagta tataaaagaa catcctgaaa gcatacctaa agctcctaaa
    51181 ggtactagcc aagaagagtt taataaagct tatattcatt acatagaaac agtacataaa
    51241 tatcttaaag ataatggtgc ttttgactat gttaagaaga acttaaagct taaagatgaa
    51301 cttatattta ctgtagatga agagttaaat aaagaagctg gagtacctat agtagtaatt
    51361 aaagctaaaa ctgagaatgg tgactatgtt gtagtaggca ctatgaagag taaattagac
    51421 tttgattcta ttaactatag aactaaaaaa ccttacggtg aaacagatac agaacaaaag
    51481 aaactttatg aagaaatact agagaagtat aaggaatata aagctaataa agaagaagga
    51541 gaatttatag gtgctgaatc ttctgtaaat aaacttatgg gaggtgatat agcattttct
    51601 gctgttaatg aacattctgt aagtgatata tttgaaaaca caggttctcc tataatcttt
    51661 ggtgtagttg attctagtgg tactataaat actggtaata atgattataa tgatagaata
    51721 cttcaagtag atattagtag tactaaacct ggtcaagtat atttattaat accttcaaat
    51781 aatggtagtt tagttcctgc attatgttac ggtgctagcc ttgaaaattt aatgaaggat
    51841 gataatgatt ggtacattaa taaaatgata gaaactattc agtcattaac taatcgtttg
    51901 aagctaagtg atagtatgaa tgatttggct aagttattag gatatagtac tcaatctttt
    51961 agtgttcatt acggtactta taaagatagt gaggttgtac gtactgataa tatagaagaa
    52021 gctgatagaa tcaatgttca ttatatagat agaaaaggaa aagaagtagt aagaactatt
    52081 aaattagatg aaaataaaca aatatcaagg ggtaacgcta aagtatttat taattctgca
    52141 attaaatatg ctagtgaaaa tgaaggaaga acattaacag taaacctaga tactagaaaa
    52201 gtaactaata aagagtattt agataatata tctaaatact attatactaa tatagtacaa
    52261 ggtgagacac atactattaa tgattggttt acttataaat cactagataa agaaaaaaag
    52321 tctaaaaaac ctgttacacc ttcacctaaa gaaacaacac ctactggagc acctaaatca
    52381 actgttacta aagttgtaga cggtgttact tatactattg aagatggtaa tgtttatgat
    52441 gaagatggta atagattaag taaagaagaa gcagataaag tcctaggtaa gactgaggaa
    52501 agaaaacctc aagaagaatc taaagaggaa aagaaaccta gaagtagaag aaagagaaaa
    52561 ggtagagaaa gtgttagtct tttaaatata cctaaagaag aagaggataa aggagaatct
    52621 aaagaaaatg cacaagaaga aacgcctaaa gaagatacca cacaagaaga atccaaagaa
    52681 gaacctaaag aaaaagaaga agagaaagaa gatgataata atgagggaac ttctacaaat
    52741 acttctgaat taggtgaaga taaagctaaa actactagag ctaagcaaag aaataataga
    52801 agaagaagac ctagagcatc tagtgaagaa tctacagaag ctaaagcaga atctaaagaa
    52861 actactaaag aaactactaa aaaaacttta agagaaaaga ctgtagataa agctgtacaa
    52921 atattccctg atgctgataa aagtagatta gagaatattg tgaataagat atttgattct
    52981 gttgaaaata acaaaggggc tatgggactt attaaagaca ttagcaatgt tgttaaattc
    53041 ttaaagagat tatatgaccc tgtagcagga tttactgtaa ggcattataa taacttctta
    53101 gaatctatat ttactccttc tgagatagaa gaaatagatg cagctgctaa agatgagtat
    53161 ggtttaagtg atgattattc attaagaact gttcaaaaag tagaagctat aatgaattct
    53221 ttaaaagaat atatggatgg ttataataga gttaaatcta aacgtctatt aaacgctttt
    53281 aaagtaataa agaatatagt agatactgta ggaaagaata taattctaat gaacaatttc
    53341 cttaatagga ctatgattaa tgcaggattt ataatggata atagaagtcc acaagataga
    53401 gctattgaaa attctttaag aattaaatat gcttttaaga atcttagtaa agaacttaaa
    53461 gatgtactat ctgcaagagg catttcagag caagtttatt cggctttaag tccatatcaa
    53521 caaatggcat atttaagatg ctaagtatga taaaaaaata ggcaagagga ttaatttcct
    53581 cttgcctttt ttattattga ttatagaatt gttgagcttt ctcagggtcg aaagttctct
    53641 taatatttct ataccacaat gttgcaggac ttctcatgaa tgctctatat ccactagaat
    53701 gtcctttata ttcaccattc tctatttcat cataccaatt aggtacccat aaacaggttt
    53761 gtaaattagc aatatctgac caaatagagg tattagctac aggtgattta actaacttaa
    53821 taccctctgt gagcatgaat ggagaaggaa ccaaagcagc taactctgtc ttctctctag
    53881 ctgcccaata attaagcatc ttcattgccc agtttctgtc tttatcttta gatttaccaa
    53941 gcaatgtagt aatagctgca ataattataa attgaccaaa ttcagttgca gctcttctgc
    54001 aatttctttg ttgccaatca tctagttcat cccatacctg cataagtcgt ttattaccag
    54061 ttaatacttc attatatagt tgtttaccaa aactccaagt agttctatag taaccttcaa
    54121 ctgtaccacc tttctttaga ttagatgttt tagtgccaaa tctatatcta aattgagaag
    54181 gaatccaatc tctgtactgc attaagaatc taccccatat aacttgtctt gctgcaatag
    54241 cactttcagg gtcataaaca ccaaataaat gatgatttac atacttcatt aagtttgtta
    54301 ttctactaac atcatttcta gtgaaagcac ttccatcaag attagttaca ccttctttaa
    54361 ctactaattt atatcctagt tcaggccttc cttcaattac aggaactcta attaaagcat
    54421 ctttaagact tatttcttta ccatctttat ccaatagttt atgtctaatt gcaatgccta
    54481 gagctactct attatataac caatggtctc ccatagtttg acatataaac tgcattccag
    54541 gaccaaatac tctagttagc acagtcttat ttaaccagtc tttattttta attttagccc
    54601 tataatcttg cttcacatca aacatatcat caaacaaaga caaccaacta tcttgtactc
    54661 tttgacctat atctccaata taatccttca ataaactaac ataagaagca tcggctttag
    54721 caagttcact agcattaaag aactctcctg ctgctgcttc aatattcatc atagcaacac
    54781 cagtaccaat attagctaaa ccagctaata cattaacacc taattgtaca gcagaaccta
    54841 atctaagcaa aaagctcata cctttattaa catcaatacc tcctatttca ccactatctt
    54901 ttaggtatct ttgatatatt ttagactcaa agaattggtc taaagtcttt ttaaagttag
    54961 attgattaac atctattgta agaggagatt cagtagttct acctccagcg tgccatcttt
    55021 ccattaattg tctaccacct ttagtagctt gaatgattct gcctttacca tttacattat
    55081 aagctaacca tctacctatc tctaaagggc ttaatacctc tgacatagct ttatagttat
    55141 aactcatttc agcataagca cataatgtac taataacatc agtagataaa tcagaacaat
    55201 ccaggttagg attttcattt atatagtatg tgggcagttt taatatctct tcaccattaa
    55261 aacctttaat acccttagta tatactattt catcatcata acttcttaca aattgagatt
    55321 tagcttcttt accaaaagtt ttaaaatctc ctcttaataa agcatctttt gttctttcca
    55381 tcattccctt tctaattttt atagtagaga ataatgtagt agccttaggg tctaaattag
    55441 catctaattc ttcctttaat tccatccatc tatcataaaa ctctttctga gtatcactaa
    55501 atgaattata tttagaagga tatttctcat agctaggaac ataatgtttg aagtcattct
    55561 cttcaactac aagtctacta ttatctttaa tccattgttt aatagcagca ttcttttctt
    55621 tatattcatc actaccaaat ataggatgct taccatattt aacatctaga gttctagtgt
    55681 actctttctt agcagcttca taagcagact tatcataagc tacattaaca tccccttgca
    55741 tttcaactcc aacataatgc tttttatcat cttcaaacat aaagtcatag ctagtaatac
    55801 ctctagcttc aaactcttta gctaaggcca taattctttg actcatatca atagtatttt
    55861 gattcttctc aactatctgt ctgctataca ctttatcaaa gatttgaagt aaagcatcag
    55921 gattatctgc catagtacta aaccattgtt gcaataaact aacatcttta tcagagtgct
    55981 taagaatggc ttctagagta gttttaacca tctcgccatt cttgtttcta acttcaatag
    56041 tttctcctac aaaaggcttt aagaactcta caaagctatc aagagcttca ctagagaatc
    56101 tactcataaa agcagaatat aaatcatcta cagtatgaag agtatctata gtatgtttaa
    56161 tagcatctcc taaaccatta gtgttatcac cacttagtcc agcatattct acctctacat
    56221 tagtctcttc tataggtaat agttcatcta acttaggact agcatctcta aattcttcat
    56281 catctagata taattgattg ttctcacctt ctgtatattt agcagtacct ttgtctttag
    56341 cagtagtagc tcctgctgga gtaggatagc ttactttaat aggtattaca ttaagttctt
    56401 taacatttat accatattta tcttcaagta attgtttata taaagataat tgtttagcat
    56461 acttcttttt agtagcttgt ttaatcttag agcgatgggt tttcatatca taaatatacc
    56521 aattaccatc tttatcataa cctactaaat ctaaagtacc tacaacagtt actttatgta
    56581 ttttaccttt accatctaca gtttctatgt gaccatctac agttacatct ctaggtataa
    56641 tggtaatacc tttagcatca aacttttttt taagttcttt taattgctct ctaaacttaa
    56701 ttaagtcttt accattagca ttaggatata gcttctctaa ttctttatca gttttatcgt
    56761 ctattttacc tgcaaagaag tctctaacaa aattatctac accagttcct atattagtag
    56821 aaggcatcac ccaaggacta ttttcatcaa agatttcacc atcttctgta tattgaataa
    56881 tatcagttac tctctttgcc ttagctcctg tttcagtatt tacatagtat ttattatcat
    56941 ctgacaatac ccatttagag ctattagaag taattagatt agctatttca tcatcactta
    57001 gattagatgt atcaatagct tcactaactt cattctcaaa ctcttgcagg gtattctcta
    57061 tatctcctat tacaaatttt tgattagcta tctgttcatt atttagatat tcagaagtca
    57121 tcaattcttt aagattagag atagtaggtg caaaagccat agcagtatat agacagttct
    57181 gatatactat gaatttatcc ttagtactaa gaccttctac atcttgtaaa cttcttataa
    57241 tagctctaag ttctttaact gacaatgata atacattagc tatagcagca acagtttctt
    57301 ctgtctttat accttcattc acagctttct ttacactgtc atagaactcc catgcttgtg
    57361 ctttttgtga agtatcttca ccttctctaa gagtacttaa attggttctt aatgcactta
    57421 ctttactaaa attcttaaga gcttccttaa gtgcttcagt ctgtatttca gcttttttac
    57481 ttaaagcatt aaatacttta ttagctttag tagcttcaat ttgtgcttta gtcagtttag
    57541 ttttaccact aactatacct tctgctaact ttgataaatc tttattgatg ttatcaatac
    57601 tatcctgtaa agtagatgga ttatacctct tgaataaacc aactagttta ttgatgaatc
    57661 ttttaattag tgattgctta ataggtttct tttcttctag atttaaaaaa gcatttctta
    57721 gtgctttacc tactgcttct tctgcaatca tagcagaatc tccatcatag aaatcactaa
    57781 tagtatcata ctcttcacct aatatttctc tagcattatc ttcattagag aaatgattaa
    57841 tagctctaag tatcaaaggg tcttgtctaa agattccaac tattaagtgt gaaaactcct
    57901 cagagatagc tttatatccc tccatattat tagctactct aataaggttt acaaactgtt
    57961 ctccaatagc tttagcatta ttaaagtcag taacaccaac tctaccaata cctttctcta
    58021 tactcattaa agaacttaat gtaacaccta cagaagataa catatcagta atagtttcat
    58081 taagctttaa tatactagat tgagtattag ctacttctct attagctgca ttattttcaa
    58141 ctattctaat agttaagtta tcttcattgt cataatctac tatagctata ttataactat
    58201 gttctttatt atattcagca gctttattaa taagattctt agtattctca atagtatctt
    58261 ctacatgagg ttgaatttta ttttctgctt caataatagt tttttctgta aagtaatctc
    58321 taacaagttt gtttttcatt atactatcaa aagtaggaat accatcttta tctagtacta
    58381 aagaatcttt aaactcattg ataaacttct ttctagaaat tatattaaag atatgggcag
    58441 atttctcata cccatatctt tttttcattt ctaagaaagt gtctttgcca tgtttaggca
    58501 tataaacaca acttcttgcc attattttcy acacaaatta tcatcaatgt cttctacatc
    58561 actattgtaa tcattgatat taggagcatc aggactttct tcattctctg cttgttcagc
    58621 acttcttaaa gctttatcag agatgttaat gcctccgtca ttaattctac tagctaaatc
    58681 tacatcagca tcagttatag ggtctttagt tccttcatct ctactagcca aatctaccat
    58741 attactagat acatcccgtg tttcatccat attaagcatg tcatcaggaa tagaagcttc
    58801 cttatctttt tcttccatat tagttatctt atcttcaata tcatcatcta ctgtagaagc
    58861 ttgctttgta agagtagtac tcttagattt cttagacttc ttttctttct tctcttcttg
    58921 ttctttaaga acattattaa cctctgctgg gtctccgtaa tccttcatct ttgaaaaatc
    58981 aatcatatta tctttatttt cactataaat ttctttttca ctatcataga aaggagttgg
    59041 tttaccatta tatgtaacct taacatagac aggtctagca cttgtagctt ctgtagtaag
    59101 tacatacata ccaccaaaac ctttatcttt attcaccatt accataggta ctgcattaac
    59161 catatctctt gcttttagct tctttaaagc atcatcatct ttaggataca taataatctt
    59221 accatcttct ctctcaaact ttaatcctcc taagttcttt ctagataatc tatgagcata
    59281 ttgaggatta ttcatcaaga actgcttcac ataattatct aagaaagtat caaattctcc
    59341 taaatcctca gttaatcttc tattcttact tttaagaaca tccaagtatt taggcatatt
    59401 ttcatagaag gcattagtaa agaatatacc aaagttagaa tggccaaagt ttaaaccatt
    59461 agcataataa gaatattgga ataaatcttc tgcaaatttt actacttctg ggtcattaga
    59521 tgtaagaagt tgctttaatt cattagaaaa atatcttcta ctcttagatg atactttacc
    59581 tacattagta aaagtaatac ctgaattagc actaactctc atacattgta ttaaagtcat
    59641 ctgttttact tctaaatgtt taaacttgcc attattatct ttagtattta agaattgata
    59701 atacttagca ggaaaatcat gaatataata atttctttta tccataatat ccataccctc
    59761 ttcactacca aacctagatt ctctgcctga cattaaatac attactaatt cattatagaa
    59821 tcttctaatc tctttaatgt ctctagttct agttaaatca ttgttagtaa agtttctaag
    59881 cttctctaca gcattctcaa cactactaga taattgtggg agtaagttat gtcttcctat
    59941 catagtataa gcacttctaa tacctaaagt ataaaatgct tgaactctag gaactgatga
    60001 ttttaagata gcatctctag tgccttcttc ttcattgata gcatctaaat caatatctat
    60061 aaaattctca aaacctaata taggactaaa aggattagct tttaatactc cgtcctctct
    60121 aacagttact ttattcataa actctctagc tttaatcatc tgttgagtta cttcctctgt
    60181 gctaatagct aaagcaccat taggagaatc acacctagct attgctgatg attcttttaa
    60241 taacttactt aagtcattaa tattgttcat ccatcctaag aatctagcgg caaatggcaa
    60301 atcttcttct tcaatagtac cagttaatct gaatttagca attaaatcca caatatctgc
    60361 aatattacca tcaaaacttt gccacatctt agtctcatta tctaagtctt tatctgctgc
    60421 cactttggtt tttataactg ttattaaatc atcacaagtg tttaaataac caatagtctg
    60481 tgggtcacat cctattctaa taaggaaagc cactcttgct acagtagatg aattacatcc
    60541 taaatcacca agcacagggt ctttaccatt atcaggtgaa gcagcttgaa actctgcaca
    60601 aatatcacct attttagttc ctgtaagagg agatactaca ctatctatag tactaatagt
    60661 tttaggttct tttgcattag gtaatgttat tttaaattga acactatctc taagctttaa
    60721 accttctccc ttattaataa actggaactt atagtgtgaa gaagaattaa ctgcaaacat
    60781 accaataagg tcattaccat ccataagatt tctgtgatta ttagcataat ctataatact
    60841 taatgggtcc tctacagtag cattctcatc atagaaatta tcaagagcat caataccatc
    60901 ttttatagta gagtcttttt ccattccata cttattaaga acttcaagca aactacttgc
    60961 ctctatttct ttcttatgtt tagcatagaa actctctaaa gctttcttgt tatgaagtat
    61021 tctctgttgt cttgatgatt gcttaacatt atcataagaa cctggagtaa gagaactttg
    61081 actacctgca ttagatgtta agccttgtgc tattaagtca ataagcatat tatctcttat
    61141 tttctttcta atagctttag acttaccttt ttgcaaagat aaatcactca tagacattcc
    61201 tttattataa ctaggactat aagcaaaata tctaggctta gtaactaatt gttcaccttt
    61261 agagttatgg taatcagcaa atatttcatt actctccaag taactattaa gttcttcttc
    61321 tgttaagcct ctacttactg ctttatatat tttctttata ctttcgtcat tgctatctat
    61381 acctttattt tgtaagtact tatcaaaacc ttctctatac tttctgcctg ttacaactct
    61441 tctaaagttt tttatcatta aaaagagttt atcaatatca aaatcagtac cagacatctc
    61501 tacaatatca ctaggtaaca taatagcagt acctgctgat ataggtaaga atcctttgat
    61561 tcttaattta aatatagagt atttattctc tgttggtatt ctataaccta ctaaatctaa
    61621 taaatcttca ttacctttaa ttttattata atctacttcc caatattctt cacctgcaga
    61681 atcttttctt ggtactaata aatcttgtat taaacttctc ttataagcag gcatataaca
    61741 aggtatatag tcaatagatt ttctaccttt cttatctact ttataagcag tttgtaagtc
    61801 tttacttaaa ccaaaattag atactaggat aatattacca ccattaatct tctgcttctg
    61861 tatagcattc ttaaatgtac taagcaaaag ctcttcaatt ttatttttaa gattaggatt
    61921 attgaatggg attttaaatc ctgttttatc ttcatttaac tctaaagctt cttcaacttc
    61981 aggaccatat ttaagattgt tatgtatctt atttaataat gctctctgta aattctctgc
    62041 actactaaat tctttatcta ctttactgaa tgaatcaaga agttggtcca caataagagt
    62101 attataaagt tcaatatatt tatctctatc taaagtaacc ttatctttac caaatgttac
    62161 atctacagag aaatcattag gtaaatcagc aggaagaata tttcttaact gagaaccaaa
    62221 gatagccatt aaatcatctt ctgttaaatg gtctcccgat ggttgaacta ccatataatc
    62281 tgataatggt ataacatgaa gtttctcttc atttaatact agattttcat cttcatcaag
    62341 aacaacttca ccattctcat caagtactcc aaatgccctt tcaagctgag agtagcaact
    62401 atcaatacca tcttctgaat tttcaaagtc tatatcttta atagctttat tatattcttc
    62461 ttgtgttatc ttttcatcta caatagcttg cctaagattc ttcataaaag tatcataatc
    62521 tgtagcttta ataggctcat tacctacttt tatattacca ttagaatctc ttaacttctc
    62581 aaatctttct tcatcataat taagatttac ttgaccataa cctcctactt ttactgctga
    62641 ttcaaagtga actacatcaa tatcattatc ttgcataaac tcttgtaaag ccactaattg
    62701 aggagatttt gataatacag aacctattag attatagaat gcagtcatca tatattcaga
    62761 gttcttatgt tctacaggga ctttctctac tctatcacct atcttaacac tctcatgact
    62821 ataaacaaaa ggcttaatgt tattccatat agtatagaaa tcttgcatat caagtctttg
    62881 ttctctagtc attctgtcat aagcttcttg catatcttct gtccatttac ctcccatagc
    62941 ttcaagtatt ttcttcattg aagcaggagt tctaaaggac tgtccatcag tagcattaat
    63001 acctctaaac ttttcaagag caccaagaat catacttctg gtaagatgtg atacacctac
    63061 attactttca agaattttct tgatactatc ataagtattt gatagttcta ttctatcttt
    63121 aagataaata catctctctg taagtttttt agtattatga ccttgttcat cagttttcat
    63181 accataaagt ctatctccag cagcataagc ttgtttattt ctcttgataa aatctctaaa
    63241 gtttttataa taagctaggt ctccaccaaa catctgaata acctgagact gtgcaaaata
    63301 atcattgtaa aagaaatttt caagaagttc atttaactct tcattctgct tttctgtagt
    63361 ctttgttttc tcagcttctt cttcctcagt atcttctttg aataaatcct ttaatcttct
    63421 ttcattatct ttttcatctt tatcttctgc tttcttttgg tctgcttcaa ttttctttat
    63481 cttagaataa agaatacctt tccttttttc atcaatacta ttaataaact ctgctgcttt
    63541 agtctctaat atatcaccaa ctaacttttg caagtattca gtactttgtt taccaaaagt
    63601 attagagcta ttattagcaa agtcttgata agtactaatt atctcatcta gtctattatt
    63661 taaagcaggg aagaaattaa acttcaaacc attcttcttg ccatcattat agttgtcaat
    63721 ttttacacct ttattattat ttcttaaagc tataattctt tcaatctctt gtcttaatac
    63781 taaagcaagt ttttcaacga tttcttgttt atagttctct cctttatatc taatatgtct
    63841 aactagtact gaggcatcag tatctgagaa tagagcattt ctataataac cataattatt
    63901 accatgctca tcagaaccac catttaagaa tgctaatatg tggttatcta taagagtttc
    63961 ctttgatatt ttaccaaatg aattttcttc attattacca ccaaaaccta gcatataaag
    64021 tattttgaag ttctttctta tgctataatc tccagcatct ccaggctcat ataattgttg
    64081 taaccatgta ttataccatt ctttggtatt ttgatttcta aagaagtcaa agttaccata
    64141 attctcatct aagaacttag ttcctcttat aataccttct tgtgtattag tcttattaag
    64201 agtatttacc gttctagtaa tcatgttata tgctacatag ctaaatctat tatttcctga
    64261 aaacctaaat gatgtctgag aatatgcctc attagctaat gttaaagaat tacctataga
    64321 aagataagac gtttgaaact tagttactag gtcgtcttta tcttgataac ctttagatgg
    64381 agcactaata atagtagctc tagttaagat gttattaaga ttagacctca ttctagtagt
    64441 aaataaagaa ttaaagtaat ctactacttc atcttctcca taatcattat ctatagcttc
    64501 atctataaag tcttgtgaaa gtactggctt accatctttt aatataatat taccttgttt
    64561 atctaattct aatgcttcaa tattaggtat taaagattct agattcatat tagaagtatc
    64621 aatacctaga ttatttagta aagcctctaa agatattttt ctaaaaccac ctttaccatc
    64681 aggaaactct cctcttagta actgtaatgc tctagttaaa tcatatattg aagagttttt
    64741 cttagataat acatattttg cgtagtacaa aggacgattc tttataatag aatctttgtt
    64801 tcttctttct tcatcactgg gtgattgaag taatctatac atattctcta cattagtact
    64861 atttctagta ccatctgcat tatatataga attaggacca aatatctgat gtccttcata
    64921 agcagtagta accatatcta agaatgtagt agattgatta tctctgttta agtaagctat
    64981 agtaccttta tcagtcacca ttgcaaagta ttaargakma wrtagtattt aatcmtgcts
    65041 tammkmactc ttttctgaaa tctaagtcaa actcttgagg tacagcagga ttaaatacta
    65101 cattatcttt aatactttgc atccaaggat atttaagcac agcatcttca aacatactat
    65161 ccagttcttc ctcagagcta atagtctgaa attcattgag caaagtataa taagcaatca
    65221 taggatttaa cttaactctc agacctaaag aattaaataa gaactctata ttattatctc
    65281 tgttagtatt aaagttcatc twwywswrww gtgctaactt gtttttaagc ttaacagaaa
    65341 tagtatctat agggtcaact aacatgtatt taatcatata accctcttta ttagggttct
    65401 ctttttcatt ctctatatca tcttccttat cttctctttc ttctgtattc tctactacat
    65461 tacctctagt atctaatcta atattctcat taaattcaat atcaaatgca gcttctttaa
    65521 ctaaagcatc aaagactgct tcatctctaa agtaagtatt aaagtaatct gtaagttttt
    65581 gaactctgtt aatagcatta cttacaatcg tcttaatgtc ttttacatta gtttcatcaa
    65641 gacctttttg attcatttcc caagagaaac tttcacctaa tagagtatca gttctaatcc
    65701 taatttcata gttaccatta tcatctatag gcactttctc taagtaataa gtataaacaa
    65761 ggtctttaat agcatcttca tcacctttag ctgctttaaa gtcattgata atctctttaa
    65821 tattattgaa tatttgaata ggtactggac ctttagattt atttagagtt agacccaata
    65881 caaacaatct ttgttgtgcc tgagtacctc tgcttacacc tctaacaaga ctttcataaa
    65941 cttcattacc ataagctttt ctgacgtcat tttcaaagtt agttaactca ttttttaggt
    66001 ctctaatagt attatctaat tgaatactga aatagtcagt aataaagcta atagctgcta
    66061 gtctttctgt aacattagga aacgtaacat ctaatatatc tcttacaata ttattattct
    66121 ttacagtgtc ttcttctgat acaggtcttt cagctttaag actttctctt acttcttttc
    66181 tctttcttgc agtttctttc ttcttttttt cactataatc tgtatcatct atattacctg
    66241 ttaaagcatc tcttaatgtc ttagccacat tgttattttt agctaattta ctacctctat
    66301 tacctgctac attaagagtt ttgatattat tatctttaat ccattgtctt aattctttag
    66361 cagtagggtt taataagaac ggtttattat gttcttctgc acttcttcta gttgctttta
    66421 aacccgtact atcattacca taattaaaat atacagtacc atcagagttc ttaacattta
    66481 aatctgttct tcctgtatag ttatctttct tgccagttct agcagtatat tcttcttgct
    66541 cttcatcagt tatctctgta agaccataag acctaacatc ctctttatct ataccttctt
    66601 ctcttaagaa tgctttagga gcagtacctc cagtctctac atctagttct ttagctactt
    66661 gaagacctat agtatctaca ccagtttgac ctcctgagat aatcttagtt acagatgtag
    66721 tattcttagt ttctttttta tcttcaactt ctaattcacc aaatacttct tcatacttgt
    66781 tctttagata ttcataaagc ttaggaactc tttctttact aatatctgaa atacttgttt
    66841 tatctccctt tttaccttta gcaggaagac ttttctcatg aaataaagat tcaataggag
    66901 gtaatacaat tctatcatac ttaccactat ttaaagcttc tttaatagct tcaaactctg
    66961 catctattgt ttctttaaat ttctcaatgt cttctttatt ccatcttcct ttttcccaag
    67021 ttttaccatt cttagggtca tagaactgtt gagtagaaat aggcaagcta ttatctagac
    67081 ctcttaatat agctaaagww kgaswarrrt watataactt ttctccttct ttagcatacc
    67141 ttttagcata cttactatta gggtctatta gagtttttcc agatgttctg ttagtattat
    67201 ctgtgaatac atataatgtt ctattatctt tcttagcact atctctagta ataggattgc
    67261 ttgtatctgc aaatactatt ttaggtctag aggattcctg tttggctaat tctctatttt
    67321 taagaatagt attaattatt aaatctttat ttttcttagt cagtagagca tcctgtgaaa
    67381 tgtctctact taataaagta actattgatg aacattcagc atcagtaagg ttaggtatag
    67441 tatccttacc tatgatgtcc tcaatagttt ccttcttaac acctatagaa caatataaac
    67501 tcataatata taattaaaat tttagtgcaa agttaaggaa ttttgttcat tataccaaat
    67561 atataagaac aaaagttgac tgttttaaga aaaaaatagg gaagagtata aactcttccc
    67621 ttaataatta gactacaata tacttagtac cattgtagat gagctgagag atagtattaa
    67681 tattaacaag tctctctcct gtttctttgt ctgtcctagt aakgymswwg ycyatacaks
    67741 wrkmyytwsm awmymwmkat rsawastgca tyttagctwr tsstswwasr rwwmtwwktk
    67801 cwsywtcacm wmtagtccty tamrgsayta ttcatgaatg aaytcaagag cttccttata
    67861 ggctactgcc attgacttct tagctttctt agctttatca ataagtgcta cagcctcggc
    67921 cctttgagct tctttttcag cttcaatagc cttttttgtc tttggcttgt cctgtttctt
    67981 gaagactact gtaaatacct cagaagactt aatgttttca aaaatagttc tgattcctgg
    68041 agtaccatcc ttcttgtctt ccttacctac tttgacctca ttatcatact ggtcagaagt
    68101 attaagtaga ttagcaacat actcattatt aagagaaact ttcttaccac tttcaacgtg
    68161 aaggaactct attctatcct taactacctt gtttactaca tagtgagatt cctctgaaaa
    68221 gatgtcacct acttcaattt ctttaatgtt tactttcatt gttctattaa ttaaattaac
    68281 tcttttgaat aagctgtata aacagcacta atttctgtat caccactagc taaagcacta
    68341 tccatagttg ttttgaatag ttccttagta gattctccac ctcttgcata agaggcagct
    68401 tcaattactt gagaagtttt gctatctgtt ttaaatggca agttaatacc attagttata
    68461 tcagacaact ctttatacca gatactatta tgagtattac tacattgcat agtatcaatt
    68521 ttaatgccct tggcagcagc tttcttagct tcctctctcc aatcaatttg attattttct
    68581 ataatgtaac tctcacttat agaagctcta taggaataac caacttcatg tgggtaagca
    68641 tcagctataa gtagaacaga cttagtagaa ccctctctcc aagaagtttc ttctacaatc
    68701 ttctttatga caagctcata aaactcatct ccatcacctc cacttgtatt tctagcattc
    68761 tttacaaatt ttataagctc atccttatta tcagttaaat caataacttg ataagcatta
    68821 ccaaaatcac ttttactatt catgtcacag taatcaccaa atgctactat actaatcttt
    68881 aatttaggat tagctgcaaa tagctttggt atcaattcta taacatgctt tcttactgct
    68941 ttaatgtaag aagccataga gcctgtagta tcaaatgcta tgaccatatc aagcattcca
    69001 tctactttcc ctttttctac cttaggtgtt tctttctttt taattaaatt tgttctcata
    69061 tttattttta tttatcattr rtatcawata cktcaawatc atyatyaggs yagcaktcrt
    69121 ctaawracca atyatctata accatgtttc cccaayttct gatatawyya atttggtctt
    69181 ctttattaag agagttaaat ttttcccatc tctcatcatt caaatttaac tcataatgac
    69241 cmttcyttaa ataaccacta actgtacaat ttaatataac tgttcttttc atacttttta
    69301 ttttaaaaat agattataca aagtgttaca actgctagtt tcttttaagt gatagcacat
    69361 tatttcagca gataaactca ctacatttat ctttcggacc tttgtataat ttcaagaaag
    69421 ggctacttac cttagagttg ttttcaatcc tatctatcta ttcattatca catctaaata
    69481 ataatgctcc gtaatgacta gttaatactc taacatcatc aattccttta agacaaaatc
    69541 ctccatcttc aatatttagt actatttgag tataatcctc atcaggcaaa atacacctta
    69601 aataagtact ctctcttgta ttagcaatag gtagtgyagt gtctaactta aagtaagcat
    69661 ctaacttctt cagtattttt tcatcatcta ctggattctt taatactatt atagcataat
    69721 cctcagcacg tcctacagct tcattaatag taattgaagg gtcttgaatt gatttatata
    69781 catttaaaga agctagtcta agcattaagt tattttgaaa cttttcataa yttctaggat
    69841 taacatcaat ataagcagta gcatctttat ctatgcaata tcttacaatt tctgacatta
    69901 aactccttaa atgcttagca ttctttataa agtatgtttt aatttcacct tctttaccaa
    69961 agcaatcttt atctacaacc ctaagaggat aaaagaaagg atactcacca tcttcaatta
    70021 gtaatggtgt tattaactct atattattta tcaccataat gtttgaagtt tatttcttac
    70081 tgctgttgct atttctcttg ccataggatg agcatcatta gcacatcttt tatcaaagaa
    70141 attatcccaa gcatctttaa aaccacatga aataagttcc gatttaacat ctaaaggtaa
    70201 tacacctcta gcatattgag gagattcttt aagttttaat agcctcatat aggttaattc
    70261 agcattaatc atagcattta accagttata tttaggactc tcgtctgtta aatcttcact
    70321 gttatagaaa tcagttgcag tatatttatc acactcttct atatcatatc tgtcaggtat
    70381 aataaaggtt aattgattat caaatttatc tttattataa ttgcaatatc tagtactttc
    70441 gcctaaatga ctaagagtaa tatgagttct aaaactatcc attgttactc tactggtaat
    70501 aaaatgtact gtatatctac taggaaaata acaattatct tgctctgtaa aatactcagc
    70561 tatataagga cacttcttta taatttgaag ataatgtcta tagttagttg ttatataagt
    70621 atgctctgga agttccttat atttaatcca tacagggtta tataattcac aatctactaa
    70681 gtcatgcaaa atctcttcaa ataacggtcc agagcacacc ttgaaatgta cagtaccaaa
    70741 ctcaagaggt ctagcatggc ctcttttcac aagcatatct acaaacttct cataagaatc
    70801 gtctgtaatc ttatcttctg atttgtaaca tactctgcca cacctttcaa tgaacttctt
    70861 aatacctaca agactaaaat ccttttgttc tagaatctca aaactttgtt taattaactt
    70921 catattctta attattaatt actataccat atcttttatc attaaatcct ttaatacttt
    70981 cattgtcaaa gacatataga taagaccctt tattatcttt atataatgat attccaggaa
    71041 cactgttcat taatgcccat tgacctccaa gttttttaaa agtattagtt acttcactat
    71101 ttaatgtttg gtatctcatt taaaaagcct ctatataatc agcatcagga aaagtcattc
    71161 ttacatcatc ccatgcagca tctctttcat gttcatcatt ctcatcatag ttattactat
    71221 aatgttctct atgattatct ttaaaatgta ctataaattc cattatttct tttgacctag
    71281 tttaataatg ttacctaatg ctaatacagc tcttttgagt ctctttttat ctatatcttt
    71341 agcattcatt aattctccat agtcttcttc aaatatataa gaaattagac tatttctaag
    71401 cctaatagct tttgtatgct tactatcagt taatatattt attcccatat tacttcaaaa
    71461 tcatcttcaa cccagtcatt atcattagga agtgttattt ggtctctaac tgcttgcttt
    71521 aagttacatt cagaaaagtc atagctagtg ccacgataac catcttcatc aaattccttt
    71581 ttaacagtat agtcagtaac ctctatctcc actgttttgc tcagtgttat agacacagta
    71641 acctcaatct tttttggttc agggtctacc tgattccaag gtgcatctgg agtatctgca
    71701 ccaataggat aattattcat tttcttcgcc ttttaatgtt tacatctaaa ttattttcct
    71761 taataagtct tcgagctata acactttcta gtttatgagg gatggagata tgccttcccc
    71821 tattattaac ataaatggca tggtctccac tatgtctatt ataaaagaag ccatttctcc
    71881 ttaccacctt aataaactct aattgtgtgt attgcttcat tctgaccaca gctctgacac
    71941 tcttctaaaa tcttctccct ttggtacagg acaatcctta atccattcta tatctttgat
    72001 atgccacata gataagtcta tatccttagg aagagcctct ttaatattag aaaatagatt
    72061 caatctcatg gatttaccat tgaatgaatc attatgcctc ataacatcat taagagcaat
    72121 gagcttagga atatcactta aattatgtgg agtaagtaca ataccatcaa catgcctaat
    72181 tacgaaagta acatttccta catcacatac tgctgtatag atatacaatt taggattatt
    72241 acctccttcc ttagctattg tctttataga tttagcaaga gttacaactt catcaagaaa
    72301 caataatggc tctcctccag taaacataat ttcatcataa ttccatctgt ttactacagg
    72361 aagtttactg aaatcccaag aattattgca acaaagtgga catttattag gacaaagagt
    72421 tgttaccaat aatcttaatt ttttgttctc ttccatatta cttataatta ggattatttg
    72481 gttgatttgg attaggatta tcaccatata cagccttgaa cttttcaaag tcacaatgct
    72541 ttattttggt gataattctt tctccattcc taaatctaag tccacaggta gtcctaagaa
    72601 ctaatccctc tgcatcaagg tccttatcct cagaaatcct agacttaaag ccattcttga
    72661 caaactctgt agcctgtgga atagtcatat agccaataag agaaactata tcaacattac
    72721 atttcttagc aatgtcctca caatcttctc tcttaagcca ccagtcatta aactttacat
    72781 caaatagaat gaaattgaca tcattcttaa tgtatttact acctactttt tgaatgcctg
    72841 ctccataacc ttcaccatat atacacacag tatcttcagg tgttagtgca ggaaatacct
    72901 tagcccaatc taccttgagg aagatatttt caagcttctt gacaagctta ctaggaagct
    72961 ctgctctatt agttcgaccc ttgatagtca caccataaag ccaaggattt tcaccctctc
    73021 cagcttccat agttacatag attctgatgt tagttccatc aattttctct gtacattccc
    73081 aaagattatc cttgagataa ttgaactctt cacaggtata ctgtgtagga atgataacat
    73141 ttttagcatc tctcttaaag agagtattaa tcttctggta ttccattttc ttttatttta
    73201 attacattat tagtactaat catatattca aatttgcttc tcattgttac aacaattctt
    73261 ttaggacaga ttcttacaac cttacagaca tttacaccac agccataata tgctattact
    73321 gtatcaccta ctttgattgt gtgacctaaa acatctattg cagttctatg taatccttca
    73381 tattccttct ttgtcattct ccaatcttct tatttcatcg tcaatataga atcttgcttt
    73441 tttcaagtct tctatttgct tttgtttatc actcattcct tgttcagatt tatgacctga
    73501 cctaagaaca tattttatca cattccctag attaaagttc atgtgcctag taatatcaat
    73561 aacctcaata ccacatatac ctttaagcca tatataatga gaaggatgct ctactttatt
    73621 atcttttttc tccatatttt ttatttaatg aatccaataa gttggtaaat taccattttc
    73681 atcatagctt acatctgcat ctagtttaca cctagtacag aaataagaac cagctttaac
    73741 catacagtta tataatactt taactacagt atctgctatt tcagcaggag cttcacagtt
    73801 gatttcatca taaggagtta cacatattaa tactttaaat aataggttat tacttctcaa
    73861 atattcaaag aaattaatca tggataccct cagacacata ctaccagtag cttgtatcgg
    73921 ataatttata ctctgttttt cactagcaga ttttctttta aagaaatgtc taactctttg
    73981 tacagtttca cactctggac aagcaatttt catctctcta tagtaatccc aatctagtgt
    74041 agccatccat tttttatctt ctagaagttc tttgtaatca taaatatatg ctttatgccc
    74101 tgttaaagga tttaatagta tatatccttt attaaaccaa tcctttcttc taaaatcttg
    74161 atacctcttt aatcctttaa aacctgccat ataagcattg tatattttct ttgcctcttc
    74221 tataggaatg cctttatttt tacttatagt gttagcatct ccaccatagt taatagcaaa
    74281 ttctatacct ttagcatctt gtcttaggtc atgatacttc ttctttatat ctttaatatt
    74341 agtatctcta ggtatttcat gataactcat ataagcagtt aaagaatgaa tgtctcccga
    74401 cccttctgta agttctttta taatagcttc atcattggct atagaagcca taagataggt
    74461 ttcttgccct gaataatcta tgctaatcca tttatttcca ttctctgcta caaagcaagc
    74521 tctagtttca gcattggctg gtaaattcag aagattaaca tactcaactt tagcattttt
    74581 atctttacct ccactagtta atctagtagt gtctgctccc atttgttgat agttagtatg
    74641 tattctacca ctgacaggat taatctgctt aagaaagttt tcaccataag tagaagttac
    74701 tttaatagct tctttatatt ctagatataa aggaattaag ctacatttat ccttctgagg
    74761 ctttaaactt ttagcatcaa tactatcttt agttcctcct tttactttgt cttctgtagt
    74821 tacatttact ccatattttt taaacaaagg aattaactgt tttgcactat tccaatttaa
    74881 cttaacttgt ggttccagat taaaaccatt gaatatatct ccttgtctat caataaaaat
    74941 atattcacta ttaggttcat tctctaacaa ccatttatta caattatcta gtgctgtagt
    75001 aactctctgt ttatccttct gcatcttggc tttccattta tcagcatcta gttttatacc
    75061 acaatattca caataagcta gaggtaatac aaacttattt tcatatatta tagctttctc
    75121 tagacccttc ttagcaagct caattcgctg aagcttcatt atcttttcta gatattttac
    75181 atcattagca ctataagcaa ttacgtcttc tgttaatcct gcatatataa ttttacctct
    75241 aacagattta tctaattcta tatcaagata attttcacca gcggctttta aacttaaaga
    75301 atgaatacca ggaggataac ctaaccacat tagtttttct gctaaataac catcccaaac
    75361 atttttaaga actatatttt gtctgaatag aaacttcaaa tcaaacttta aattccatcc
    75421 aacaaatagt ctgttagatt ctagatattc tttatatagt gtaggattaa tagtagtagt
    75481 atctattact acttgaaaat cataattacc taattgaata gactttaatt cttttgtcca
    75541 agggtctaaa cctgtagttt cagtatctag acctacaata gttaaggggt caaggagttt
    75601 caaagactcc tcaaccccaa taaccttgta atttttactc tcaaacaaag tcctctgacc
    75661 agttactaaa tatatcattt aatttttttt atttctttgc atatacttct aatgtcttaa
    75721 aatcaattac atattgatat ttctgcaaaa aatctgtacc taatagacca tgaatcttaa
    75781 ctcctgtact ttgttcaatg tatttagcag aattttcaag tccttttgat attacaagtg
    75841 ttatatcata ttctttacta agtgtatctt ttactttgac ttcaatagaa ctagattcat
    75901 tagttattgc tccaatacct gcaatttcat tattattctg tattttatta ccttttatat
    75961 ctttaagtac agatggtatt atatgagaaa tattactacc agtatcaata aggaaattaa
    76021 gagctatacc attattagtc agagtaatga caggcaaatc acctggcata tacttcttaa
    76081 tggagatact gtcattagaa ggcttcttag tgtgcaaata tacactagca agacttccaa
    76141 tagcagcaac tccagcaaat atcattatag tctctataat catactccag tacttccaaa
    76201 accaccccta ttattatttt cattaaagga gtctacaaat ataaacttag gtttgctaaa
    76261 tagccacttt agtttttgcc aaggggtagc aaactgggat aactctatat ggaattgaca
    76321 aattctatct cccttatgta tagtttgttt aaccatagat gttacaggaa ttttccaaat
    76381 atcattgtct cctctataac aattatcaat atagccacca cccattttct taatatttaa
    76441 cttgactact ccactgcttc tttcaactat tcttcctact aatcctttcg gaagttgaat
    76501 agccaatcct aacgagatta ctttagtatc aaactttaca tcccctgttt taattccatc
    76561 tttttgatga agaatacttg cttgaggagc ttcaaactca tagtcttctg cagctctaag
    76621 gtcaatacaa tccccaatag gattgataaa aggagtactc tctccctttt cattcttagc
    76681 ctccgtatag agacctttta ctatctcttt tactttaatc ttcattttta aaacccttaa
    76741 ttattgttct ttttttgaca gttaataaat ttactacttc attattagtt gtagtttctc
    76801 tactactata aataactata ccaaaaaggg tgatagtttt agttctcact gcactatcac
    76861 cctctttata ttcactcatt tcaatatgaa acattccaaa actttgctgt tatatcttta
    76921 gtaaatgctc taccttgaat aacatctatt tctagcatta cttgattagt agttttacta
    76981 ttaagagggc ctttatcttt atcataatgt ccatacttaa tatagttgaa attactcata
    77041 tcaatatctt tgctaatata atctctacca ctataccatc ctactttaag attaggataa
    77101 tattccttaa tgtcctgtgc aatatcatct acttcacttg gattagcatc acctcccata
    77161 atacaaacac atgtaatacc tttattacta tcaataaggt tagttaaatg ttgtaagtct
    77221 aaaggttctc ctatatcttc tgcaagataa gatgagtgac atccttcaca atgacaagga
    77281 caattagata tattaatagc aagagttatt tcatcaggaa tttcagcaaa gactacttta
    77341 ctatctacat atttcagcat acatccttta gtttagaata gaccctcttt ccagcctcaa
    77401 tgaatctatc aataccaaat gccttaatag gtctcaaata acctattact ctagtgtacc
    77461 aagtaatgtt atggctatgg cacttagggc attctgttat aggatgcttt gtaatataac
    77521 cacaatcatc acacttacta tttggtatat taaaggtaaa gtaattagta ccttctttga
    77581 ctgcaaattc aattaactta agatactgct ccttactcaa atggtcttca agattaatat
    77641 gacaagctga acctccatca caatactgtg ctgtctgcct tccatgcaga atcatcttat
    77701 ctagtactga agtatcatca tgggcatcaa agaaatatga gttataaaga ttttcatctt
    77761 cgggaaccca atatccatct tttttgtccc atctataatt cttaccacca agagactcag
    77821 caggaactac ctcagaatta aacaagaaag gtctcttact atcatggata gagtgctttt
    77881 tatttgcttc cttaatagta ccaagaatca actgcaagaa cttaatatat tcaggattat
    77941 tagatacctt aagacctaag aatctagctg cttcattcaa gccattaata ccaatagtac
    78001 tatacaactt gctcatgtgt atatagccac cattacaagc tgcaaacata cctttctctt
    78061 cttgttcata gagcatagtc ttataagcaa tatgatactt atagactcta tcaagaatag
    78121 atattaaata atccctaata aaggaagtat tctctttcca tcctccattc ctcttcaatc
    78181 cataagcctt attgcaatct tgaacaatcc tattaatgtt aagagtgata acatgacagc
    78241 taccagtcat aacaccagta agacctgatg tgggattaaa tgtattctct gcaagctcat
    78301 ttctcaatct acagcatgat gcaagactat cagcactgtc tgaaatataa gtaaagaatg
    78361 aatgtccttc tgcatacatt tctgcacaga agtccttata ttctttatct ataatatctt
    78421 taccatcatg taccattgca agagtttcaa cagggaatgt taatatctgc ttggttctaa
    78481 gcttattgaa gaatttcata aacatcttct gaagaacatt aactgcagcc cattcaggct
    78541 tagttccatc aggataataa aattctccaa acaatgaact aaagtatgta tggtcataat
    78601 aggatacatt tgtaaatgga ctctgatatg acctattacc agcaggttga ttaataccat
    78661 agataaactg cttgaaagct ttctctatga agtctctgac tgtcctttga accttacaat
    78721 gggaatttgt tacaacacaa tcaagctttt cataccactt atctccaaat tctgcaataa
    78781 tgtaatagtt tagagcaatg aaatattctc caaaggctac tgcaccttta cattgagaag
    78841 aaagcaagaa ggtaagatta gttatttgtc cactaaagga ctgcaagtca ttaggaggag
    78901 atggtgtcac accatctata ttacctacac cctccgtcat aagtgggtaa agactatctg
    78961 cttgacaata gaacttcaaa gtaggtacac tagcttcatc atgaggataa attatgtgat
    79021 tctcaacatc tatctcatac tgctttgcta cctctggata aaggacatta agctcatctt
    79081 tcatcctttg tctctgaata attctattct ttgtcttata gacttcacca tcaagattag
    79141 caacattctt ctgagttaca ttagcattag ggtcagtctc tgaagaacta gcagcattat
    79201 catcagaatc tgcatagtta gacatataat caatcctttc tctaataaac ctagactctt
    79261 catgtttatt tctatatata atataagcct ttgctacatt ataaggtgct aaatccataa
    79321 gaatcttttc tacttccatt tgaatagttt caactctcac agagcttaca tcactatggt
    79381 aagtaggaat gtaggcaagt tccctaagaa cctcttcatc aggttctttt ttctgagaag
    79441 cataggcttt ctttactgca ttgactattt tattcaagtc aaattcctca agctgtcttc
    79501 cacctttctt tgttcttttt aatactttca tatctcatta atccaatctt ctagttgatt
    79561 aggatgaact ctatctatcc catttggagt aactggttta tcctttaaat agttaaatag
    79621 ctctttgcct attgtaaatg ggtctctaag tactacttga ttagcttttc ctaatttaag
    79681 ttctcctata gcttctgtag atttgaagtt ccatactaaa ggtgttagag tccttttatt
    79741 agctactata aatttgtatg gagcaagttt gaaatcctta aaataagggt ctctatccat
    79801 attgtctctt atgattctcc aatatagtct agcctgtatg tcataatgcc attcaatgaa
    79861 actcttatag aaatcccatt cagtcttaga actagtcttc aaatctacag gaacaactag
    79921 ctttctatca tgaaatacaa ttatttcatc tgccatacat ctgtaatcaa caccactgaa
    79981 tgatgctttg aatttcaatt gataaaatct ctctatatta tcatcaaaca tactatttgg
    80041 ttcaaagtag aacttagtag catctgatga tttaagttta tcaactgtat tctgaacatc
    80101 gttatatact tgggtgctga taattttctt atttcctgct aagtacaaca gtccgtagta
    80161 tccagcacag tcctctttaa tctttttagc ccttgttttt ggtagccaat gattattcca
    80221 ctgaatgccc tctattgatg ctattatagc atcatcagga atatccttta aggcatgata
    80281 ggtatcttta aaatcattga atagcttctt aactattgta acaagtgtat cagagatacc
    80341 attgtcaagc tgtgctacca taaataattg gttgaattcc tcttcacttc ctgttattaa
    80401 ggtatcaaca caagaaccaa aagtaagaga gggggtctct atcttgtcaa atagtttatc
    80461 caagttatta aaaccctctc tctcatagcg tgctaaagta ctatatgaca aagctgggtc
    80521 tgccctatag gtaggctcat ctacttgcca tgatatatcc tttaggctct ttctttccat
    80581 taataatatt catctaagtc attagaaata tcagataaat ccaagtaaga agtatactct
    80641 cttacatcca gagttagctg ctctaactga cctctatcaa tatttaccca cttatctcta
    80701 tgtacactcc tatagtcatc tctcttcttc attacaagac atgattctac tatatcacga
    80761 agtttttcaa agtctctatt ttctagaaac ccactacaga gttcagtatc tttaggtgga
    80821 aggcattgaa gcccctgctt gattctctga taaagttcgt tcatactcct tgattatttc
    80881 tacagcttgt aatagctgtt tcttagtata tatctcaaag tatattgaat gctgcccagt
    80941 tccaaatagc ttatcatcaa ggaattttct aaacaatttc ttctttatgt aaaagacatc
    81001 attctctatt cctttagctt cgatatatac atctaacttg ccatacctaa agtagaaatc
    81061 tggggtatat ctgattccaa taattttact agtctttgct atcagcaatc tattcttgat
    81121 ggtacttcca ctctcaattc tcttagtttg ctgagtatct gtttctttat catagaatgg
    81181 agttatggga acaaatccat cccataattc aaatgtaata ggttcatatt gtggattaaa
    81241 tccctgctct aaaagagtgt tataaacact cttttcaagc tgggacttaa aggtcagatt
    81301 accagattta cactctgtgg catttctgat tttcttgtta ttaggcatta gcaaaaatag
    81361 acttgagatt ctctctaaca agactacaag caatcttagc atcctctata tttctaaatg
    81421 cagggaatgc cttgtaattc tttatagtct tcttgttaat cttatgaatc ctgccatcct
    81481 gaggacttac agcatagatt tcctcactct tattaatgtg gtccttatac tttttgtcca
    81541 actcaatagc aatctccttg agtacaatct gtaatgctgc ccaaggatta acagactcaa
    81601 tagtgccaag aataccatta agtttgtcaa atttccagcc tgtcttcttt gatagattaa
    81661 taagagcatt attccaagta gtatcattcc aaatatcatt atgctcagta ttgttagcaa
    81721 tatcatcagt atctacaact ttgaccttct tatctgctat aagtctcata agtacagtct
    81781 ctgttacagg aacagcctta cttacctcca taaagccaaa aggagtatta gtttcaaaca
    81841 taaggacaac tttatcacca agtttaacct ctttaccact ctctactgaa ataaatttct
    81901 tcattttctt tgtattaatt aattaaaaaa ctttttcttt gaaccactct attctctctc
    81961 catagagttc atagagttta ttatttatgt catgccaaat atgatatggc attttcttgt
    82021 gtgtccttgc aaaataagca ggatgttcaa ttttgataac ataattgttc ttacctatat
    82081 aaggttctaa tatttgtgct tgatttccaa acaaaacata aataatccca ggattaatca
    82141 atgacatctg ctttaagaaa gcaaccataa atggtctcca tttcattata tgaaccccta
    82201 ttttatttac ttctgttgtt aatgaagaat taagcattag aataccttgt ctcgcccaac
    82261 tctctaaagt ggggtcaaag gtaatcaaat tatgtggaat ctcaaaattt ataactgatt
    82321 cttttattac ttgcaaggac ggagatagtt tattttctgg agtatcagat gaattaccaa
    82381 atagaactcc ttgagctaca cctctttgac agtaagggtc ttgccccata aagataactc
    82441 tacaattatt gtaaggacaa agcttgaatg ccttaaatat atcttttatt gatgggcaca
    82501 aagttggctg attaagagtt ctcaaccaac ccattatctt catagtttct gttctatcta
    82561 gaactttcat ccaatctcca aaatattcat ctattgtcat agttctctat tgacaataca
    82621 ttccttagct atttcaagca acttgtcttg tatactttca actgtagttc caggaatctc
    82681 tgggatatta attttatagg tagagtcctc ctctgtaccc atagtaccct cataaattac
    82741 cttagtaaca taactacagt caaaaccatc ttctatatcc aatggaataa catcattatt
    82801 ctcatcataa tgtataattt ccataggaag ataggcacaa gttctaagct ttccatagct
    82861 atcaaatgga ggaactgcaa ccacatcagc aggattgact aaacaagcca aacctgtatc
    82921 tccataatag ctctttttaa gccatcctct accaccaatg tgcaatccag tactacaagt
    82981 atgctcttgt actttgtcac atttgttcct atccatagtt accatctctc cgattctaat
    83041 cttaaaacta tgagagtgat aatctgtaaa cactccttcc tccgccgttt tatctacatt
    83101 cctgtaacca acgaagaatc cacatcttga gatagtcata ccatacttct gcaagaacca
    83161 aaatagattc tttctacacc tttcatcggg attaagagac ataagagtcc aaaagtttct
    83221 ataggtagaa attttcagct catcatgctt ttcctctgca cttacaatag cttctgcaag
    83281 tttytgtgga atagatagac aagatacatc ctcccaatag acaacatcgt ctctaacact
    83341 gagaatgttg gacttcttta atctttcaat caatgataaa gtctcattgc gggagtctat
    83401 tacctcctga tactttggac atagaatcct caacacttca tcatctgact tagcatctac
    83461 aactttctga aagtcatcct cagwaatcct tctttcgaca atatttccat tatcaagaaa
    83521 gatagtaacc ttgttatcaa ctttaattac tttctgcata atacttttaa aagtttattg
    83581 tttttaatat ttctataagc cctagaacta atcctataag ctttattctt catcaatact
    83641 gctgttataa gcaacccatt aaaggaatat gtatcactag gagcaagacc tatatctaga
    83701 caggttttct tgtaaatatc aatgtgcttt ataagttcct tacatatata ctctgtatat
    83761 tcatctatat cagtacattt cattcttgcc atatccatat agtcactatc agagaaacta
    83821 tgataaaagt ttataatatc tatgaactca ccctttaatg gctctggaac tgtctctaac
    83881 atagtaccta ttgaatatct agtggggact cctcccttat caaagcactt taatatagtg
    83941 tgaagtttga ttatagtagg gtcttttgtt atcatccatt ccttatctac aagaaaggta
    84001 ggattaagct ttttaaagac ttcaactata tcctttctag ctctaataaa ttcaagacct
    84061 ctagcatctg ctatatcata ccaactatcg gaactttgca tatcagtaag aataattcct
    84121 tttttcaagc cctttatata ctttatgcaa tgttctatat tagtgaagta ctttctgtct
    84181 ctatattctc ttgtcttttg aacatatatg ataaaatttc tgatttttat agtaggattc
    84241 ttatttgctt taatgcttgc cttatataac aaaaagtccc tattggtatt aatatctata
    84301 ggagttatat ttgacattat atagtcatac atatacccta taaaagagtc tctactatca
    84361 ttaaactgag tgcatgatag agcaggtata gccttaagta tataattact aaagtcctcc
    84421 ttagtaaaac tagtgattat tgtgtaatta gaataattat tttctaacca gtttttagcg
    84481 attgaagtta gtctagtgct atcagttaga cacactatct gtttacactt taatttaacc
    84541 ctgtcccttg catgtgtagg tatcctggct tgatagaact ttccattata aaataacccc
    84601 ttgatattag gaagcttagt attaaagaaa ctattgatta cactaattct accatcatct
    84661 aacttaattc ccttaaatgt aatagtacta gtattaatag tagtacagta actaccatct
    84721 ctactgtacc tattataaaa acaagaatca tcaatagaat cattaataag gtcatacatt
    84781 atattacctc tcgttgcaag atacagttca tagagattat cataatccct actgcacttc
    84841 tttgcaacca tcccatcaag ttctttcttt gcatcactaa ttctcttatc gattttagcg
    84901 atagtatcat ttgaatagat gatattctct ctattaggag ttatacttat ttcacctaca
    84961 tcaaacttta tcactatacc agaatgttct atcctatcta agaaggctct agattcccta
    85021 gctagcatac ctctattaca agggtaaagt acattgccta aaagtatctt agggtcaatc
    85081 atacaagagg ctactgcaaa gttattgaac ctcttcaact ttgtattatt attctcacta
    85141 tcaatcccat caatgtaaac attaggaaag aatactatat atctaagtgc tctcctatat
    85201 ggttctatat tgcggatact ctttatagta acctctactc cattcttttc ctctgtaggc
    85261 ttctccatga ccaaattagt agtaattgta ttaccacttt tgaccattac atacaaaaaa
    85321 gcagttccat tataataaga agttatataa actgtattac tacaagctaa tgaactatac
    85381 tttccaatac caaaccctcc tatgaagtca ttgctctctc tcttagtact gctaccaata
    85441 ttacaatata cttcttgaaa tctttttgga ctaagacctg taccaaagtc tctaatagtt
    85501 acttcccaat gtatatcatt ctttctaaat ctaacaataa cagggacgtc agtagttcct
    85561 gcctccacat ggctatccca agcattgctt acaatctctc taataaaaga ttgctctggg
    85621 tcagagtata agtttgatga taataatgtg gtaataaact ctagattctt tgggtctatt
    85681 gaggtcttaa attctcggat gtctcctaag acttttatat ctcctttttc tgcatttatt
    85741 atcatatcat aaaataaaaa aaaaagtgag taggaataaa attcctactc acctaaagtt
    85801 ccttaagagt tgatataaga catctctgaa tcaagaagaa tgtgtttctt cctcaagatt
    85861 tcaatgagct tatcacactt acaactctta ccacaactat cctctactcc tcctgtagtt
    85921 gaagtttcag ctgtatgctt tgcaataata gcttcaagtt ttgtgttgct tactctagta
    85981 taattatcac catacttttt ttcaatttcc tcttgaaggt taagttcttt aacctttgca
    86041 aaaatttctt ttctactcat ttgaataaac ttaaaattgt ttgtttgaac tgttccttat
    86101 tacctagaac cttatatagg tcactgacat ccttaccacc tttgaattga ggtaatacta
    86161 cattaataaa acctgtttta ctagctaatt gaattgcatc ctttaagcca gcttcatcat
    86221 tatcaagaca gatgtagatt ctattaaatc tttttttaag ttcattaatt gcagtatcac
    86281 tcattctata gccctcacct tgtatagcta atgatggaat acctgtatta gcccatagac
    86341 ataaagcatc ttttaaagaa gaacaaatac atattctatt acctttttta ggtactttag
    86401 tccataaact aattacagat ttatcatgtt tattagacca tttatatcct tttttattaa
    86461 aaggttggta aattttctta ctacacttgc ttttacacaa gcaaacttac ttacgtccta
    86521 cccattacac tcaacgctag catgaagtta tagtacttaa cacatttagt aatgattata
    86581 gtgaaatacc tttcatgtaa gtttttgtag tctggactat ttcactacca tattagaaat
    86641 cttgcaagta gagaaatttt tacttcccat tttaggaaag tatctactca gacatttttc
    86701 aatgtagtag ccaatctcta tttctaactt aggtatctcc tatatagtct ctacacattt
    86761 atgaaccttc tcctccactt aataggtagc tactcctatc attattttac attgggtatt
    86821 atatcagttc aatttagctc gtcattacca aaatctatgt caccatagat gaggcttctg
    86881 tcgcaattat tattttgaac tatcgggttg aaggtcatag caccactggc aacccttagt
    86941 ggacttctac cacattacga aatttcttca actatgttga aatttccctc ttgattaaat
    87001 gtcaagtgtt cttatctata attgtttaat tagggagatt ctactcctat gatttctcat
    87061 agggcactca aaattaagtc taagagttac cttaccttct ttaaattcta cataagcata
    87121 agcatattta tctgctccaa aggtatagct tatactatcc tttattataa tcttatgtga
    87181 tataggatat atatctgcat atttcagcca ctttaatgat attccataag aatcccagta
    87241 ttctaagtca tagtctctcc actctcttac tttacattgt aggtctattt gactatttac
    87301 tttacaatgt ctagtcatat atcctcctac tccaatctta gtaccatagg acttatctcc
    87361 taaatcattg tagaccttag ctgctgcttc tgcaacactg caattccaca ttttagttaa
    87421 taaagtccat atagtaccag attctccagt actgaaatcc ttataattga cttcagtacc
    87481 tttagggcaa tacaatgcaa atgagggctt agagtctctc cttagtggac tatgtattaa
    87541 gctaggtatt gacttaatat ttaggtagta agcagcaata tctgcttgag ttaagttgct
    87601 caagtttaga taaggttctt tagatttact gcctttacct atcatagtct ataattaagc
    87661 ccaaggattt cctgcatcag tacttggtgc atcaaatggc atatcaccac ttggtgctgc
    87721 atcagtactt ggtgcaaatg tagtaggagt tacagaatac tcatgtactg cctcagcaga
    87781 atactctgta ctaagtacct tattatgttc agaagcatag gctgcatctg cctgcaacat
    87841 cttatcaagt ttattgtaat ttgtagaggc attactcata aacttcttgg tatatactga
    87901 ctggaacaac ttaccagagt cagggtctgt tcttacacca agacaaacct ttaccttatt
    87961 attaggttgg aatccaagaa tctccttaat ctctgagaaa tcacccttga agagcttctc
    88021 aaatgattct acttcaagcc tacactcaca ttcctcaggc ttaacatcct tgttaggaac
    88081 cgtacatctt ctatcactgt cccatgtagt gatactagga atacacaaga atgccttgat
    88141 gaaagcagta agctcttcct cacctacata agcaattctg atagaagtca tatcaatatc
    88201 aaacttcttg gtttctcctg ttttcttatc tatataagta ggagcagttt tactttgaat
    88261 ttcaaactct gttgcccaag caaacctacc atacttatct acaacctggt attttccaga
    88321 gttggcacca tgctgcttct tattagcaac aaagagaggc atagttacaa taggcatctc
    88381 aaagccaatc ttctctacat caggctgcat tattacactg attcttacat tcttataagt
    88441 attgttctct gcatcttcct tgtcttgtac ataaacaggg tcttcctcca aagtagtatt
    88501 aaagagcttc tcatgctctg ccttattagg atttactgct ttaacaaata ctggacaaac
    88561 accaatatat ctcttaaact cttgagcctc ctttgaggca tttcctttgc taattgccat
    88621 gatttattat tatatttatt atttgttatt aaaatgtttc tgttgtctct gtggtctcct
    88681 cacttgactc ttctacacaa cttgctgtag ttctcgcaac cataggagtc tcttcctcag
    88741 ttacaggagg aacaatagta tcaggataga tgaactcaaa tgtaaccttc ttaatgatgt
    88801 taccattctt atctacttgg tcagtaggag ttactacctt cttgataata tcctctgtat
    88861 ggtaaccagt catagccaca gtaggagcat cagtaagctc aatctgctca ttaatttcag
    88921 caagttcagc ttcaatctta gctttctttg cttccaactt gttcttctgc ttgaggaaac
    88981 cctcaacatt ctgagctgtt ctcttcattc ttgccagctc aaactttgta aattctttct
    89041 ttgccattgt tatacaatta attattaata aatatttttg aagtatcaaa ctttacttca
    89101 ttgtcctcat ttgattctgc tactaaaatc ttctttcctc taagatgcag gggtctagcy
    89161 tctcttatag tattgtctcc accttcaaag gatataaagg tcttatttcc atccctataa
    89221 aggtagccta ctgcatctgc ctcaccacag ataatatcac ctgttytacy agctaaatct
    89281 acakccattt ctgacatctc ctcgccattc ttcttgattt gtttgtcctt tacatgacag
    89341 acaagaatca aggtttcaca gaggtttttg aacatatcta caagctgtct aatagctttt
    89401 ctcatataaa gccatcctgc accattagca agttgtctta catcagcctt agggtctacc
    89461 ataggtttgc ctgtcttagg attcttaata accattcctt tggcatcagt catataaccc
    89521 caactagctc ccataggagt agctctatac aattctgctg caagagcaac tgacatttcc
    89581 tcaagcctag ttgcattatc aatggtaatg aacttgtaag gagctttatg cagttcccta
    89641 cctttagtta caatagcatc tctgatttcc tgcaagtctc ttgctgttct agcttgtacc
    89701 ttcattacag ccaatgctct gtaaccatct tccaaatcaa tgataagatt gtcatcaata
    89761 gctgctacaa aggaactctt accagactta ggcttaccaa agataaccat aagcttagga
    89821 ttgtagttct ctactacact cctttctgtt ggtaattgta tcataattaa aatgatttaa
    89881 tataatctgt ttgatggtct ctgcactctg taagaaatac actagtatta attaaaatat
    89941 caagaagcct attagtatct ttaagttgac actctatttt atttcttgca ataatataag
    90001 ccttcttttc agctctagct ctagcaagtc tcttaccaat ttctaaatta aattcttcat
    90061 tctttgcaat ggctttacct tctgttttaa aagtaatacc ttgaaattca aactttgctt
    90121 tagctacaac agtcttgcgt tgtggaagta attcatactc acaattaaca ctctttactt
    90181 taaagcgttc tcttccttta aaatttttca taatttaata atgttagtaa ttttataaac
    90241 aaaagataat aatgttatct ttgttttatt ttgaatattt ctatatattc tctccaactc
    90301 taaagaatct gatggtttag gcaattcttt ataataattt atagcwccat taaaatataa
    90361 tggacataat acattagatt ccccacttct attaagaact acttctaaac atctaaattt
    90421 acctttaagt attcttatat tataacctaa atattcaggt aattcaaaac taaagggatt
    90481 agtaatgcct aacatcacat caacagcttt acctgtatct ttgctatcag aaagtccagc
    90541 tagcgtaggc cttatcttat tatttttaaa agcatctaga cctatagtct ctatattttg
    90601 ttgctggact attacaggta tataattata ataatttcta gcaataatta gatattcaca
    90661 taatttatta atagtttctc ttaaattaaa gcccctttct gtatctaaaa gagatacatg
    90721 gtctattata aacattacat attcattctt tttataaggt tcataataat caaaagcttc
    90781 accagttctt tctattccat caatatcttt atatttatat tctttcttat gtactacacc
    90841 atgattttta gcataggtag taatatcttt ccatattcca gtaggattct ttgaatcaca
    90901 gaatctaact gttttttcat agaaattaag aatatctact atttctttag aatctaaaag
    90961 gtctaatatt tctttactta caggtttttt agcattagta gaagttaaat ctttaggact
    91021 aatttctaca ttatgtatag tgtataatag ataacacata aacctaaaag taatattctc
    91081 tttagtctct tctaaagcat aatagaatat tttaggtact aatatagtag gattcttata
    91141 agcaaataac acagtattat aaagaaataa ataattcatt atttgtgttt tagatgcttt
    91201 tgaagctcca ctaattaaat agaatttacc ttgttcaatg ccaggaaact gttcggagaa
    91261 tctaggaaat ggtgtaggaa tacaatttac ttcaccactt agtactttat ttcttctagc
    91321 ttctagatat tcttttagtc tctctctaat actcatatca ttgtacctac ccaatcattt
    91381 ctttgttcat caatttgacc actattttct atatgagaca ttaactctga ttttacttct
    91441 acgttaccat ctgcatcttt tacagattta agtataaagt atttaagaag ttgcatatat
    91501 ctataattgc cattaaaaga gtttacatac tctttagtag ctttaattac ttcatcatga
    91561 ttaatagtat aaccatactt aactacaagt gttttaagct ttctagcaac ttctgataca
    91621 gtgcctctcc acatataagt agttccttcc tttctgcctg caggatagag ttctctaagc
    91681 ttattagcga gtcttgtata ttcttcatcc ttatctacta tgttcttatc agagttaact
    91741 ataatagatg ctattaaatc ttttacttta ttactgacaa caatatacct attatcagag
    91801 aaaaggtctc tagtagcgag accctttctt attacttctt gtgaaataga tttaatatca
    91861 gcatttttag cacctaaata tagaactaaa aactcttcta gagtaatatt atgttgctct
    91921 asgawattac tgtctattgt tattttcatc tttctctatt tacttcataa ttaatatcat
    91981 taatattaaa aatagttgtt gttaacttac cattaaagtt tyctctcatt ttctttacca
    92041 attcctcctc tcttgttcct ttaaaataag gtattataat aatagggtct ttatgtctta
    92101 gaagacgccc aattctttga attacaatag tgtcagaact atttaaatta ttataaatac
    92161 ctatttgaca gttagtaaga ttcattcctt cattgagaca gttacatgcg gtratagcac
    92221 taattttacc ttcattaaat agtcttagat tatcaataga ttgtttattt ttactattaa
    92281 tacaatactt accaagaagt tctgtttgct ctatactatt acagaaagta agagttcttt
    92341 tactttgaag taatgctaaa attttatcta catgaggtac ttttttatca ctaagccata
    92401 ktaatctttt attacagagt tgaagccatt tattctttat aacttcattt ctagttttca
    92461 tatatttatt cttccaccat tctatttgac tatttaagtc acttatatat tgtctctgag
    92521 tacaatatat tctaatagga ttagtctttt gtctcatata attccatctt gttgcccatg
    92581 atgtttctat aataatacct ttagctttag gattctttat tatagtttct gtgggtatag
    92641 tatcatttaa ttgaagagga attaatataa ctctaggctc aggaagtata ttattatcaa
    92701 tagcatcttt tagacttctt ttatatacta ctatattatc aaagatttct atcattttat
    92761 ctttgagttc tttactaata gtagctgaca ataatatact attcttaata ttaaaatcac
    92821 ataatgcttc tctgcatctt tcagacaaat ggtgtgcttc atcaaagata caagcatcat
    92881 aagtaccttt atgtttaggt aaagatacat aagtagtaaa tgttatttta acatctctat
    92941 ctttccacca tttatctagt tcttctatcc aattttgctt atgaacagtt ctattaatta
    93001 ctataagaat gttcttagct ttaagttttt ttagcttttc aatagctaaa cgtgatttgc
    93061 ctactccagt agataattct aatatccaat tactaccttt aagtgcaagt acttctctta
    93121 aaatgtcttc tcttgtcatc ttttcttgta tttkctattt cttttaataa tcttgtatat
    93181 tctttctctt ctgcatagtt aatgttttca aggaatgtat aatagttatt cggaggttga
    93241 tatttctttt gaatccactc cttataagct actactgatt ctgcccagtg cttaaacttg
    93301 cagtatctct tctttttgct attatataac ccaaataagt tattgttctc cttgcaaacc
    93361 ttagatttga agtttcctgt ttcaagaata gcttgagcat aaactatatc cttatgcttt
    93421 aaaccataat aagacaaagc ctcctccaga ccctccttag gagtctgaga gaagaacttt
    93481 ggttgctcat taataatggt atcagctact tctattacag gaacagtttc aacctttggc
    93541 tgttgagaac ctatactctt gacttgcaag agtaatacaa ttactacact ccacggcacc
    93601 actgtagctg ctacaatgag tgctttcaac cawttatttc tcatatcttt cttgaaaaga
    93661 ttttatcctt aaacctccaa tatgtgtacc aagtattaca acatttagta gggtctgaat
    93721 agtactttaa ccatataatc caaaatacga tgacctctac tatactaaca aatggtgtaa
    93781 tactagtaat aagcataatg agygctaccc ataatggaat gcctaccttt ttagcttttt
    93841 cccagtcaaa gtagacgtca ccttttatct tgagtgtata agtatgtttt agtacatata
    93901 tttgaattat gaaggatatt aaaccaatta taatccaagt catgattact caatgccttt
    93961 aaacaatgta ggcaaactac catatacagg aagcttacca tcccacttct caatccactg
    94021 ctgtttaaga atcattggtg tcaaagcctg tgttctgagc ttattagcct ctgcttcagc
    94081 ctgtgctgca actaccttct tctctgcctc tgccttaact acagcaagct cattctgtgc
    94141 cttctgtgct ctttgtatag cagcattctt tgcatttact gcattaacaa tagactgagg
    94201 atacttcaat cctgaagtta gctgttccaa ttgaaaattc tctttaagca atgccttaga
    94261 caaatgtgct tcaatagcct tttctaccat atctctgtta gatacaatct catcagtagt
    94321 atacttattg agctgaatcc taaaggcatc ctttacatag ttaaagagag ttccattgat
    94381 aacatcagca agctccttcc tatacttctt aaacacttga ggtgacttac catcagcaat
    94441 cttcaatgaa atagtagggt caatactgaa ctctgaacca tcctttgcat taattgtgaa
    94501 agcagggtaa tctactgtct gtacataagt aggatactca tatacttgct cagtaaatgg
    94561 attataccat actgcaccag tgaccaaaga tacatcatct acaccctttt cagagccata
    94621 gagatttacc ttaataccct cacaacctgc atcaactctc tcataaccac atgaggacat
    94681 gccctacatg gtaaacaatg ccataaggca cataattact ttactcttca tttctttttg
    94741 ttattttaat aaatacttct acacctatcc atatagctgc tattaacaat acaattcctg
    94801 caatgttagc agctgtgtta ctcacggtga gtaattgagt aacagtattt agtgctataa
    94861 ataaacctag cactaaacat actaccttga taatgaattt tctcatatta ttaataccaa
    94921 taccaaatat atctagccac catctttctc atagatacat gaccttctaa ggtcttccag
    94981 agttttttgt gtctaaagta cttaaacttt gcttttccat ttttacctcc cattactctt
    95041 acatatcttt ccatagattt ccttgtagga tatttgctaa gatatttatg gggtattttg
    95101 tacttttttc ctttactcat attacaaata gttgtatgta atttcttact actataggtt
    95161 tattagaata gtttgactta tagctattat accataataa caccctatac ctttcacctt
    95221 gtactattat atctattgat ggttcatact tattaataag gaccatcacg tatattatga
    95281 gtattactat tataatccat atcttcataa ttacataact attacattaa aaaaggctaa
    95341 gtaggtttat cctacttagc cctataagtt tagtcatcaa agacagtata gtcaaagtct
    95401 atagcaccaa tatcatgagc aataagttca caatgcttcc tgattctagc atcctcagac
    95461 attgtgtccc aaactctgat gagctttcct ttgaccttag ctacaacctt actagattta
    95521 ggactagtag gttcttcaag catagcttta taagcttcct tggacatttg caatacctgt
    95581 cttgcaggaa ttgactttct agtcctaaat gtaataacct cattaamaaa cttctttgct
    95641 ttcttgttaa agctcttaaa cttaagagta ttaagttcag tagcttcctt tggtttgttt
    95701 tcagccacct gctggcttac cataattctt cctggaagaa tcatgataag actcattttt
    95761 ggttctacca tatttttttt agttatcaat atcattatca gcaccattag cttttttttt
    95821 ccataagtgc ttccaacagt tttactttct gaattgactt gaaagtttca ctgaatgcca
    95881 agaacgtatt tacagggaat gcagcaataa ctgctattac tgtagacata gcagtaagag
    95941 atgctttgcc ttcaaaggtt tcaatgagag attttacatc ccctacatta acacccctct
    96001 ccaagtattc cttctcatgc tctttgaaat tttctgtaaa tgctctaagt acaatgtgga
    96061 gtttcttatc gtcaataaca ggaaactcat tgtttttgtt tgttgccatt attaaaaaat
    96121 ttaagtgaat aaatgtagtt acttatctgc attaacctat gccattataa atactaactc
    96181 tatagtattt tctaccattc tctttaagct cttcgatgta ctcaatttca atctcttcat
    96241 cagaccgata actgctagaa attactactt ctttgtcatc tttaagctct ttaattgctt
    96301 cttttaaatc ttttacttta atcataattt tgctacttta gttaatatta tttgatttga
    96361 aactatctct ccatactcat taataaaata tatactacct tcgggtataa tacattttac
    96421 taatactgca ttaggatgta aatttaaaca tatactatct agaaaaaatt cattttttat
    96481 aatgttaaaa aattctactt tacattcctc agtatctgaa gcaaatactc gttttaattt
    96541 acattcagta gaataggaat gaataccttc agtaatttca taagaargta ctttaccagt
    96601 ttttactaca atgcttttac taaaaattaa ttttgcttta tacgttgtgt tcaattgata
    96661 ttcaaaccct tgataaagag aaaaaatctt attatcaatt aattcacata tcttgaagca
    96721 ttctatatct cttgttgcta cctcttgttt ccaaggttta taacttatcc aacacataat
    96781 attttatttt taaagttaat agggtacttt atattactat agagtaccct aataattatt
    96841 gttttatacc aaatggtgta ccatccacaa atgtatattt ttcaagagca cgttcaaagg
    96901 gaacatatac accaaatcta atgctagaat tagttattgc acttatatga agagcttcct
    96961 cagcatcttc ataataaacc caaccaaatg gtttatgttt ttgcatttca ttccagcatt
    97021 cttctttaga tttaaaacct ctatattttt ctttttcttc tttaacgatg aaatcaaacg
    97081 gtgataccca atcttcctta tcactattca aacagcgata gtcgttatgt tcacgaaggt
    97141 agtcccacaa cgtttgtcct gcttctttgc gtgaaagatg gatagctttc atcacattct
    97201 gctcgctamm gtcagcatat tttataatat actttttcat aactttttta ttaattcatt
    97261 tcacttcgtt tccaacgtgc aaacaattca catttcatac agttgcaatc acaaaataaa
    97321 ttattttcac aagctttatc taattcatat tctgtcatac tatatgtatt aattaattcc
    97381 acatataagc ttcaaattca caagaaagtt ccattgctag ttgcttagca tcttcaagat
    97441 atgacattag aaagtaatga caatcattat aactatcaat gttaccttca aactctatat
    97501 taagccattc ttcacagtat tttactgctg ctttttgttt tggagttgat tttctcatag
    97561 ttctaggtat aatatacctc tcaagaatat ctctaacaga tgttatctgc tgaaatatct
    97621 tgagaggtaa tagttttact tcaatcctat gaatttcttt atctttgtcc atagtgtatc
    97681 tctctctggc tttacaaatg tattgccact gttcttcctg tttttataaa cagttttagg
    97741 actaatagcc atgaaggcta cacctgtctt tgtagggttt ttagcaggag ctaatgcccc
    97801 ataccaatga aagacacaag cactagaagt tctaccttca agttgagtac ttgcatattt
    97861 gcaagcttct gtaatgttgt gaggattagc tgtaatagcc tggactagaa tatcttcttc
    97921 ctctttagtc catctttttc ttgttgccat tttgtttctt gttactttat tattcttgtt
    97981 aattgtgctc ttagtaagac tcgaacttac ataccaagtt taggaaactt gtgctctgcc
    98041 ttttgagcta taagagcagt tggggctttt tattctaagt gtgtgccctc atttgtctat
    98101 actttatcct tcatcacact atggctatag aagtaactag ctagctttag tactttagat
    98161 tcaccatgct ctttacatct tgcaaccctc aagatgtcag ttagagaata gagctattaa
    98221 gtcctcaaaa gtatattcaa ccttatttaa gtctaatggc tttttaagtt ttatgtctct
    98281 tgatttatcc ttaacaaact cttctatcac cacatctacc tctttatcta ataaagagtg
    98341 atttattgcg aagtaatata gttctttgat tgtcataacc attaagttag tacatccagt
    98401 gagactcgaa ctcacaaccc tcagtttaga agactgatgc tctgtccatt gagctatgga
    98461 tgcttataaa tcatactata tacgatgaaa gaatttctaa ttctacttct acttctttct
    98521 tatagcttct taaaactcta agaagtttct tttcatctct agatttaata tcttttatat
    98581 taaattcaga tagatagaat ttagataatg taaaaagagg tccgtgattt atagaaataa
    98641 caaaacctaa tgtaccttct tgtaattctg taatcataat tttcttgttt taaattgtta
    98701 ataatgtggg ccttataggg cttgaaccta tggtcttctg attatgagtc agctgcttta
    98761 acctactaag ctaaaggccc gtgtctcata ctatcttcac agactgtatg agaaaagaaa
    98821 tgcatattgt atataattaa aaaacaatct ctaataaaaa gagtatagta tttcacaata
    98881 ccaatactct gtaaagtaac gctatatttt aaaagtaaaa caatctttta attaccaaaa
    98941 ctaaaacctt aaactatatt tatgacattc acatattcat ttaaaatctc tccaggcaat
    99001 actagaccta aagagatata tttgcctttt attgcgcaat tattatgaca acctggaatt
    99061 atttggattt ttggtttttc tagtattcta ttccaccaac gtgggccaat agaggcttga
    99121 actctaaacc ttcacattat gagtgtgctg ctctaaccta ttgagctata ggccctatga
    99181 ttttactctt ctttaagaat tttagcaatc aacctattac ctgaaagaat cataaactct
    99241 tctttgttaa taataatata gcacattatt aataataaac aatttgtagc tatcatatca
    99301 ataaagacga agatactttc awttaatagt aaatctaagc tacataaagt aacagatacc
    99361 ataaatgcag taaaccaaag taaaatacct tttaaaatca ttataatctt gtgcatagtt
    99421 ttattattta aaggagattc atgtacttta aagtacacaa atctccttga tttattaatt
    99481 ctctttaaag aactctatta actttgctgt accataaaat agtatagcaa gaataccagg
    99541 taatcctatt aaacatagga taaatttgaa taatactgct actaccaatt caaatcctcc
    99601 caagcattag cactctgctt gaacaaagta agcttaccat tagagttaag acctactttc
    99661 aagtcctctc gctgagtaat aatgtctttg gcagtcattc cttgtgtgga ataaccaaag
    99721 tgacaccaat catacttacc atcctcagca ttaggcttat taggtgatgt aggaaatgca
    99781 agagcattaa atacttcacc agttgcagga tttaccaagt tgttagcaaa cttaggctta
    99841 ccatacttag cacaaaatgc tacaaatgac caactctcct taatggttac accattgtaa
    99901 tctctctctg tactc
//
