# Supplementary material for: ΦCrAss001 represents the most abundant bacteriophage family in the human gut and infects Bacteroides intestinalis
Source: Nat Commun. 2018 Nov 14;9:4781. doi: 10.1038/s41467-018-07225-7 (PMC6235969; doi:10.1038/s41467-018-07225-7)
Supplement: Supplementary file 8 — Source Data [file 41467_2018_7225_MOESM8_ESM.zip › figure_3c_SRR4295175_s_4.gbk]

LOCUS       SRR4295175_s_4     99222 bp    DNA     circular CON 02-APR-2018
DEFINITION  ..
ACCESSION   LOC_4
VERSION     LOC_4
KEYWORDS    .
SOURCE      . (unknown)
  ORGANISM  .
            .
FEATURES             Location/Qualifiers
     CDS             complement(1..150)
                     /locus_tag="LOC_4_1"
                     /product="Conserved domain protein OS=Bacteroides fluxus
                     YIT 12057 GN=HMPREF9446_02179 PE=4 SV=1"
                     /protein_id="LOC_4_1"
                     /translation="MDNQLKFRETLTVEQFKAAQHVDKIQVKQNPKTNKLFFTFGAKT
                     GAVAVK"
     gene            complement(1..150)
                     /locus_tag="LOC_4_1"
     repeat_region   275..301
                     /rpt_type=direct
     CDS             360..665
                     /locus_tag="LOC_4_2"
                     /product="Hypothetical protein"
                     /protein_id="LOC_4_2"
                     /translation="MKEKSYNLFGSTWKIQFVDEVVGSDNRWLFGEIESPSRIITIST
                     KKPDGSKLSKDEIELTLLHEIVHSIFQTGQYMSCDNDEPLVEWTARCLKALKEQHII"
     gene            360..665
                     /locus_tag="LOC_4_2"
     CDS             989..1219
                     /locus_tag="LOC_4_3"
                     /product="Beta-fructosidase OS=Lactobacillus pentosus DSM
                     20314 GN=FD24_GL001793 PE=4 SV=1"
                     /protein_id="LOC_4_3"
                     /translation="MVGVLETLLWQRTNLLKGLLYTLKNKYMKRVIEEVIKSVNIVKC
                     EGAICVSVNNNDRRYYAQGVSSRMLDVKRYKV"
     gene            989..1219
                     /locus_tag="LOC_4_3"
     CDS             1216..1608
                     /locus_tag="LOC_4_4"
                     /product="Hypothetical protein"
                     /protein_id="LOC_4_4"
                     /translation="MKWIKNFILWLWQFPQNYLAFLVWGCLGPLCYYGGKYEGKNVIY
                     STYIPSSFSLGDYIFMVPDFPKESFKHELGHCYQSQLLGWLYIPVIAIPSVLHNLYVR
                     IARKLGYNPDYYSFYTEKWANHLVEKIG"
     gene            1216..1608
                     /locus_tag="LOC_4_4"
     gene            1763..1834
     tRNA            1763..1834
                     /product="tRNA-Gln"
     gene            1842..1913
     tRNA            1842..1913
                     /product="tRNA-Arg"
     gene            1996..2069
     tRNA            1996..2069
                     /product="tRNA-Glu"
     gene            2186..2258
     tRNA            2186..2258
                     /product="tRNA-Asp"
     CDS             2388..2702
                     /locus_tag="LOC_4_5"
                     /product="Ferredoxin-thioredoxin reductase, catalytic
                     subunit OS=Bacteroides thetaiotaomicron
                     GN=ERS852461_00457 PE=4 SV=1"
                     /protein_id="LOC_4_5"
                     /translation="MIQILRKEGWVLNPNDRVVNAILKRCEANNGECPCHNTGEDKKC
                     PCSDYREKDICHCNLYLKREQLMPDIDLSKLPTGMDLEDFIRAWQTAQESPKIVIESV
                     PK"
     gene            2388..2702
                     /locus_tag="LOC_4_5"
     gene            2705..2791
     tRNA            2705..2791
                     /product="tRNA-Ser"
     gene            2798..2871
     tRNA            2798..2871
                     /product="tRNA-Pro"
     gene            2878..2948
     tRNA            2878..2948
                     /product="tRNA-Ala"
     gene            3021..3094
     tRNA            3021..3094
                     /product="tRNA-Val"
     gene            3100..3174
     tRNA            3100..3174
                     /product="tRNA-Asn"
     CDS             3193..3525
                     /locus_tag="LOC_4_6"
                     /product="Hypothetical protein"
                     /protein_id="LOC_4_6"
                     /translation="MKEIRSKMIVEDRTKVKAVHFKYPEMMNESAQEDIKNDYNELLS
                     LEEELYNAREVVRELEKKLTEKKKKFEEKTLLCTLEFETSEKEIVNYESYVLFKNMGN
                     DTLGHYST"
     gene            3193..3525
                     /locus_tag="LOC_4_6"
     gene            3531..3601
     tRNA            3531..3601
                     /product="tRNA-Trp"
     gene            3610..3681
     tRNA            3610..3681
                     /product="tRNA-Ile"
     gene            3689..3761
     tRNA            3689..3761
                     /product="tRNA-Met"
     gene            3764..3839
     tRNA            3764..3839
                     /product="tRNA-His"
     gene            3845..3918
     tRNA            3845..3918
                     /product="tRNA-Ile"
     gene            3928..4000
     tRNA            3928..4000
                     /product="tRNA-Lys"
     gene            4006..4077
     tRNA            4006..4077
                     /product="tRNA-Lys"
     gene            4083..4164
     tRNA            4083..4164
                     /product="tRNA-Tyr"
     gene            4233..4307
     tRNA            4233..4307
                     /product="tRNA-Phe"
     gene            4313..4401
     tRNA            4313..4401
                     /product="tRNA-Leu"
     CDS             4621..5073
                     /locus_tag="LOC_4_7"
                     /product="Hypothetical protein"
                     /protein_id="LOC_4_7"
                     /translation="MIETFGENLLEGFEHETVSHEGNQFREFLCVLEGFKTKFKNLHW
                     SAYSNSIHVRIDELIDEISDYQDILAEEVQGIEGQFEPNFLKGTNFDFTCPHEAINNL
                     ISRTDTFYSKLPQTSDYAGVRSECEAFITQLHKLKYLFNLCKKGYMGD"
     gene            4621..5073
                     /locus_tag="LOC_4_7"
     gene            5079..5162
     tRNA            5079..5162
                     /product="tRNA-Leu"
     gene            5167..5238
     tRNA            5167..5238
                     /product="tRNA-Thr"
     gene            5386..5457
     tRNA            5386..5457
                     /product="tRNA-Gly"
     gene            5465..5534
     tRNA            5465..5534
                     /product="tRNA-Met"
     CDS             5553..5702
                     /locus_tag="LOC_4_8"
                     /product="Hypothetical protein"
                     /protein_id="LOC_4_8"
                     /translation="MEEEKTLITCIIGSTVREVIKQAQELEIKREDVVSMFPLGGQIY
                     LVFYK"
     gene            5553..5702
                     /locus_tag="LOC_4_8"
     CDS             5717..5965
                     /locus_tag="LOC_4_9"
                     /product="Hypothetical protein"
                     /protein_id="LOC_4_9"
                     /translation="MEEKKTKEPQYNEPKMMLYLAVYSAVGKYKSIRRAVRKGHVTSW
                     GEEVPKRPFNNRKRTSGRELQISKEKIYGELKYRSQAV"
     gene            5717..5965
                     /locus_tag="LOC_4_9"
     CDS             5931..6164
                     /locus_tag="LOC_4_10"
                     /product="Hypothetical protein"
                     /protein_id="LOC_4_10"
                     /translation="MENLSTGVKQFELETPKEEYNNIPVVYCKHCLSLAIRSSDGIDY
                     CDKCGGTETGEAYIHEWEKMYGQKYGGNYLTEK"
     gene            5931..6164
                     /locus_tag="LOC_4_10"
     CDS             6110..6496
                     /locus_tag="LOC_4_11"
                     /product="Hypothetical protein"
                     /protein_id="LOC_4_11"
                     /translation="MGENVWTKVWWKLSNRKIKMEEKNNMKVVKGGKAAPEVRKLSYE
                     ELENTAHQLSEQSRQLYMQNQKLNQALQEANLTNFYERLKWLWTVITSTTPYISEEFK
                     QKCGAEFEVLMTQPEQEPEEEVKEGE"
     gene            6110..6496
                     /locus_tag="LOC_4_11"
     CDS             6500..6883
                     /locus_tag="LOC_4_12"
                     /product="Hypothetical protein"
                     /protein_id="LOC_4_12"
                     /translation="MAKQVDSIVRIPCKVDGKFFRYWFEFLQPFHNLTEREMDVITSF
                     VKQRYELSKVIKDNEILDKVTMSEDTKKKVREECDISLPHFQVIMGKLRKNKVIIDGK
                     INPRYIPSVDEENSSFKMMLLFDFS"
     gene            6500..6883
                     /locus_tag="LOC_4_12"
     CDS             6880..7146
                     /locus_tag="LOC_4_13"
                     /product="Hypothetical protein"
                     /protein_id="LOC_4_13"
                     /translation="MIYSEAIKQVSTELGLPPQVVKEAYESYWTFIRNNIKALPLKED
                     LSKEEFDKLRTNFNIPSIGKMSVTWERYLGKKKQWELLNSMRHV"
     gene            6880..7146
                     /locus_tag="LOC_4_13"
     CDS             7139..7678
                     /locus_tag="LOC_4_14"
                     /product="HNH endonuclease OS=Cronobacter phage
                     vB_CsaM_GAP32 GN=GAP32_516 PE=4 SV=1"
                     /protein_id="LOC_4_14"
                     /translation="MYSREWYEKNKEKVAAQQKEYYQNNKEKKKLYRKQYYQNNKDKA
                     KLWKHNNNSEETKNYRRQYYLDNKEKWENYKNNMTDSQKESRLETVRKLKKSYGHSHK
                     SELIVLKGNKCSVCGLEYNGKNGAVFDFHHINPDEKDFNITSYLRHYSKIPDRIYREV
                     EKCVLLCSNCHRLEHSEEY"
     gene            7139..7678
                     /locus_tag="LOC_4_14"
     CDS             7684..8094
                     /locus_tag="LOC_4_15"
                     /product="Hypothetical protein"
                     /protein_id="LOC_4_15"
                     /translation="MVTIIKKVTPMFNNMVVTLNKYPTDLKTTGGIIDSTRAGSVKEY
                     QTVVAVGPMVRGIEVGDIVYINPKRYAVMQHKPGSLQDGVIKDNPVIGYKFDIMDIDG
                     VEHMMIQDGDVKFVAEIEEFEENPAIVTGPKLIV"
     gene            7684..8094
                     /locus_tag="LOC_4_15"
     CDS             8145..8672
                     /locus_tag="LOC_4_16"
                     /product="Hypothetical protein"
                     /protein_id="LOC_4_16"
                     /translation="MRLFKRDGYNLVISDEAYALKAFRQIWNRDKSLSKERAITELGY
                     CYFMEDSRSDYKYIIDEGERKEAIKQGEGMKPSWEPDTTVKEAQALYASFKTTSELLL
                     EDTRTLVDKYRLKLRSMDLEELDIKETKELGAIIKLIPSMVKDLDEAERAIAKELAQN
                     DKVRGAQEKAIYEDL"
     gene            8145..8672
                     /locus_tag="LOC_4_16"
     CDS             8669..8983
                     /locus_tag="LOC_4_17"
                     /product="Hypothetical protein"
                     /protein_id="LOC_4_17"
                     /translation="MTNIIEGLNQYYESFSNRRKGYFVLHKIIDTNPVVKSQKTYRIQ
                     IWFVNKKERIPAFGAEYSGRIVTDAEESKVISELTTAITKSLLEYINTEKFKELCYDS
                     NE"
     gene            8669..8983
                     /locus_tag="LOC_4_17"
     CDS             8967..11234
                     /locus_tag="LOC_4_18"
                     /product="Hypothetical protein"
                     /protein_id="LOC_4_18"
                     /translation="MIPMNKYQTELTEELMNTLPQEVQEQLLETLTTVEFIKRLISPN
                     RPYARDLPRDEKGRIIVDITNPHIIEDADYFRQPALHFLKHGCYTFLKPNSNPNSEFR
                     RHWDEEQRRCYEGYVRESDGEWVTGFNYWFMNYCPMMVNKLIEGRKKAIRTEAFPFFF
                     EGIYWRFHYLWQARESGKHAIELAKRGCAKSYSLAAIMSHNLILGESEESKRRVITVL
                     TAYQKEYLKDDKDGTLSKFKPSINFSFSNTPFPHLMLKNSPNEMSWQMGYKDEYGIEK
                     GSLNQVLAVSAKDDSEKLRGKRGWILFEEMGSFKGLLPLYDITRKSVEDGDYTFATMY
                     LVGTAAESESDFSSAKTLLYNPDGYNILSIDNVFDRPKQGKPKFGFFFPSYVNRAGCY
                     NKDGVSDVVKALIEILMQRYRSKYSSDPKSVLRVIAEDPITPAEAIIKVKAAYFPITA
                     LTERLSQLDQDVHAYDDVYVGKLVQNSNGVEFTPTSDVPIRKFGVENDTPGAVEIFEM
                     PEKDRNGKVPYTRYIIGHDPVDNDQAESSSLSSTFVLDLWTDKIVAEYTGRQAFADDN
                     FEIVRLLCLFYNAKCLYESNKKGIFAYFSKMNCTHLLADTPEFLRDKQLIKYSNFGSN
                     AKGVNASAAINAYANNLIRGWLMKPVTIIQNIDGEDQEVTVYNLNFLRNRALIEELIA
                     FNPEINVDRIRALGMVMLYREEKIVLYQGNPSRDSEEVPKDYLGNDKFFTENYRGVEV
                     PFQKPSKFSTEDVIR"
     gene            8967..11234
                     /locus_tag="LOC_4_18"
     CDS             11260..12000
                     /locus_tag="LOC_4_19"
                     /product="GIY-YIG catalytic containing endonuclease
                     OS=Only Syngen Nebraska virus 5 GN=OS5_291R PE=4 SV=1"
                     /protein_id="LOC_4_19"
                     /translation="MDFFTYFCSMEERKYIVYIHKNKINGKVYVGITHYTNPEKRWSY
                     GYHGNPYFQSAISKYGWNNFEHIILFKNINKELACREEQLLISRYKKKGICYNIANGG
                     EGSEAMSEEIKEKLRKYKGPLTSQYGKKHSPERVQQQREIAKNLWKTQREKRLKELLK
                     YGFKSGTSHPNYGKTPSQDIIEKIRISLSKPVLMIDKNTNEILKEFNSTTEAETFLNA
                     KGHHVSCCCNHKRKTAYGYKWRYKERRE"
     gene            11260..12000
                     /locus_tag="LOC_4_19"
     CDS             12000..12116
                     /locus_tag="LOC_4_20"
                     /product="Hypothetical protein"
                     /protein_id="LOC_4_20"
                     /translation="MDDLNSQGKCCLLAKKQRNGERGVLLGLRRKPFLITAL"
     gene            12000..12116
                     /locus_tag="LOC_4_20"
     CDS             12173..14416
                     /locus_tag="LOC_4_21"
                     /product="Structural protein OS=candidate division TM6
                     bacterium GW2011_GWF2_33_332 GN=UR43_C0022G0007 PE=4 SV=1"
                     /protein_id="LOC_4_21"
                     /translation="MSDMELILNPDNIKAAYISDRISHFPIMNSKLNVLRGEESKRVF
                     DFKVVVTNPNAISEIEDNKKNELLQRLQEMITDTSISEDEYNIKLEKLNDYYTYEWQD
                     IREVRANELLNHYIKEYDIPLIFNNGFMDAMTVGEEIYQCDIVGGEPVIERVNPLKIR
                     IFKSGYSNKVEDADMIILEDYWSPGRVIDTYYDVLSPKDIKYIETMPDYIGQGAVDQM
                     DNIDERYGFVNQNMIGDEITVRDGTYFFDPANLFTEGIANSLLPYDLAGNLRVLRLYW
                     KSKRKILKVKSYDPETGEEEWNFYPENYVVNKEAGEEVQSFWVNEAWEGTMIGNEIFV
                     NMRPRLIQYNRLNNPSRCHFGIVGSIYNLNDSRPFSLVDMMKPYNYLYDAIHDRLNKA
                     IASNWGSILELDLSKVPKGWDVGKWMYYARVNHIAVIDSFKEGTIGASTGKLAGALNN
                     AGKGMIETNIGNYIQQQINLLEFIKMEMAEVAGISKQREGQVSQEETVGGVERATLQS
                     SHITEWLFTIHDDVKKRALECFLETAKVALKGRNKKFQYILSDTSTRVMEIDGDEFAE
                     ADYGLVVDNSNGTQELQQKLDTLAQAALQTQTLSFSTITKLYTSSSLAEKQRLIEKDE
                     KQIRERQAQAQKEQLEAQQQIAAMQQQQKEAELLQKEEANIRDNQTKIIVAQMQAESK
                     ADFDDGIMIDDYSPEAKANLAEKIREFDLKLQLDKDKLKLEKEKANTDASIKRQALRK
                     KSSTTNK"
     gene            12173..14416
                     /locus_tag="LOC_4_21"
     CDS             14422..14709
                     /locus_tag="LOC_4_22"
                     /product="Putative head fiber protein OS=Escherichia
                     phage Av-05 GN=Av05_0080 PE=4 SV=1"
                     /protein_id="LOC_4_22"
                     /translation="MKTIRTLVISPNTPNTNSVWLYKGTMKYFNNGEWETVGGDSEPY
                     VLPKATTIEIGGVKQATNVGDLATGAELATVVTKVNAILSALKVADIMVKD"
     gene            14422..14709
                     /locus_tag="LOC_4_22"
     CDS             14720..17170
                     /locus_tag="LOC_4_23"
                     /product="Hypothetical protein"
                     /protein_id="LOC_4_23"
                     /translation="MFFTQEDYRKIEKWLLANSRKDTEFALASQPFKGTETIAFVQDG
                     KNVKVSLKDLVEQIFILGVSDFLNVTDKFNESNISLTQAIQLIPFRSRKLGQVITFLN
                     ENNVWGIYQFQGKRLNQWNIPSLWVQVIGNNITETVPDNEDLTGVKEGNRLVLSFANK
                     EFEPNSYSGLGRVYLRKNIQRVVNHNTGQTIAVNLLTQDMIKYENTIYHIQYDYDLNG
                     KTINIPSESVLLFEGGSISNGTLHFNNTTLAGNPNIIVDITGTIANANVEVGWFGAKG
                     DGLTDDTLAIKRALALKAPLILATNLTYVVSSTLEVYNDIIGNSSRIKNKEVQTAYSL
                     IHINQRSFPFVTTIKDLYVEGNDLGTGMVTTSTITGIDIDAPYVVLDNVKVKYCKIGI
                     LAKKYTINILNCMSNYNTKNLSIYSNAYMANDINITGGNYSSPTGEYSVIVGDTDFGD
                     AVLDDYQGARIMLQGFSWDGGTLLINNICNITVDNCYVENPRNKKCIELNKVADNLLV
                     NCEIKNSYIKGGDYGIKTYKIIAGLAVTKCVFRELTYNNLYVAVDGRVEYTGNINVNR
                     HSLYPEIHTGINSVSLAEVLSRLANYKLDFEALVQNNRTYTRVSPNQKFYDWYGNSTQ
                     YSGARAFLNPTNPATNIPCTMNGYGVCNMTNAGASANFNGGDLVILNGIQAYVRSCDY
                     DNNIVYLDGEGDLPTTGSYTLSHFFTEEMVSKDSLVKAFATTDLPVLQDLTYDNGKAY
                     FDSTLNHPVWWNHNVWVDGDGFKSNRKVGTTAQRPEYPSTGYRYFDIDLMQWVIYDSE
                     NNLWMNEDGTLTTRVVIV"
     gene            14720..17170
                     /locus_tag="LOC_4_23"
     CDS             17260..19206
                     /locus_tag="LOC_4_24"
                     /product="Hypothetical protein"
                     /protein_id="LOC_4_24"
                     /translation="MIINMAVQDKFNKPNVIYKVTKVIDLGGGTLTIPEGCTLDFQGG
                     GINNGTLVLNNTALIGTIKIANTVTITGNTSTSTLYPEWFGAEGDGITNDLKAIQTAI
                     DIAPYNAQIIFTNKYKIFGVNSGSFNRREDGIHIKSNMQFNGLAGAQIIADNWCCNIF
                     TTPPEDADLTTPKIKNIRFYNLELIHTHAEIFQFSALINLGNIDNCIIEGCKFLSYCG
                     DGITAGALLSPNEGRWMTSFVNDVTVRDCIFDGKNIVSRQGISVYVCNNFTIDNNLFK
                     NSSGDVMPGAIDFEPEADVEIKNVKIINNHFENIKGVVGTIAFVNPRKNSITADRFII
                     ENNTFVSSNSHDIYIKMESQITCSLIITKNTFIKSKVYFLADKISDVIITNNIGGQLK
                     YGNTIGNSVKANYCNNITGDQVGMELWNNPAVTFDNCGAVLIDGNFHQRLNTDSAFKL
                     GGTIGSAIIVNNRVNAWEASNVKFVELAEGANLDRYIFKNNLCGAPSDIGEYNDLRSV
                     ASSPFNLDTLPDNLPVGVVGTIITADSINKAPLNAEGGLLVSVHPTKGYYKGLTKQLF
                     FPMFVRGEQPQAYLFIRKSMDNNTWSEWLYVATSSLNPTPTVGPSSSRPTTPQAGIFY
                     FDTTLNKPIWGKGSAWVDATGATV"
     gene            17260..19206
                     /locus_tag="LOC_4_24"
     CDS             19221..19703
                     /locus_tag="LOC_4_25"
                     /product="Hypothetical protein"
                     /protein_id="LOC_4_25"
                     /translation="MKDIQQLIKKNSQEGRYEDIFPKTFIDAVEDRESGNNLTEILSG
                     FNMYFLSYNGSRELTRLQVPLSLRKTGLWITYVLYDKTVMTEWYAGEAIDDTSWTNGA
                     NWREGLTSDIWKNYRGYTNERPILKVTDDGYPFYDRNLSKYIVWDGFNWLNMDGTPLT
                     "
     gene            19221..19703
                     /locus_tag="LOC_4_25"
     CDS             19780..20382
                     /locus_tag="LOC_4_26"
                     /product="Hypothetical protein"
                     /protein_id="LOC_4_26"
                     /translation="MKKYIIILILILVGAVAYLSYQNRQLTTKYETSIKNVKAYDAQL
                     SGLEGDNRVLKLTVEQLNYFNDSIIKKMKVVQKELGIKDKRLQQLQYEASHAQRHDTI
                     VLRDTLFRDPQLKLDTIVGDKWFKTNLHLEFPSTIALKPEIELERYTFINGKRETVNP
                     PKKFFLFRWFQKKMTVVTVTVKEKNPYVKNKESRYVEIIK"
     gene            19780..20382
                     /locus_tag="LOC_4_26"
     CDS             20363..21013
                     /locus_tag="LOC_4_27"
                     /product="GIY-YIG catalytic domain-containing
                     endonuclease OS=Paramecium bursaria Chlorella virus Fr5L
                     GN=Fr5L_134R PE=4 SV=1"
                     /protein_id="LOC_4_27"
                     /translation="MSKLLNKTWIVYEHISPSGKVYVGITSQRVKVRWQNGGGYIHCK
                     VFYRSILKYGWNNFQHNIIASNLGEQTAKNIERDLIKFYKDRNISYNITEEGDATVGI
                     PCSTTLKEKIGALWRGKVIPQDIRNKMSESHIGMKLSQEHKDNISRSKIGNNSGNKVV
                     LQFDKEGNFITKYSSAVEAAMSIGSIPNSVTRCCRGEVKTLHKFRFVYEKDYKVNN"
     gene            20363..21013
                     /locus_tag="LOC_4_27"
     CDS             21020..21352
                     /locus_tag="LOC_4_28"
                     /product="Cell wall anchor protein OS=Capnocytophaga sp.
                     H2931 GN=CGC52_07230 PE=4 SV=1"
                     /protein_id="LOC_4_28"
                     /translation="MIESGILITALIGIVTTFTSGFTAWFFARKKYNSEVDNNLINNM
                     KESLEFYTRLSEDNKLRLDRALSRNEELEKEVKELRQQVMGLMTSICTDLSCQIRKGN
                     YEDVIKLN"
     gene            21020..21352
                     /locus_tag="LOC_4_28"
     CDS             21365..21565
                     /locus_tag="LOC_4_29"
                     /product="Hypothetical protein"
                     /protein_id="LOC_4_29"
                     /translation="MKRVLNLGKLSRLVEGDPNNPEMILDVQKGTAITYSVANTGYQT
                     ENGTDVACSDITRKIVLQLTPN"
     gene            21365..21565
                     /locus_tag="LOC_4_29"
     CDS             21567..22028
                     /locus_tag="LOC_4_30"
                     /product="Uncultured bacterium extrachromosomal DNA
                     RGI00163 OS=uncultured bacterium PE=4 SV=1"
                     /protein_id="LOC_4_30"
                     /translation="MKLLLKRTFKGPQYTIGKLYVNGVYECDTLEDTDRGLHQTQSLL
                     EIQSKKVYGQTAIPYGTYKIDMNTVSPKFKDRSWAKFCGGKLPRLIDVKGYEGVLIHV
                     GNKAEDTLGCILVGENKIKGQVINSTATFQELYSVMLKAKLLGEELSLTIE"
     gene            21567..22028
                     /locus_tag="LOC_4_30"
     CDS             22184..23353
                     /locus_tag="LOC_4_31"
                     /product="Hypothetical protein"
                     /protein_id="LOC_4_31"
                     /translation="MIGELSEDLIMTGDEIDVDNLFSDDGGEEETQVTPPAPKEKEEK
                     EKETTTEEEEVNPDDLFDNPESVGSGKDNQEEEEDTQSEKDKGTSPKTNFYSSIASAL
                     KEEGIFPDLDDDTLNGIKTPEDFAEAVEKTVQARLDERQKRIDAALQADVEPDEVRRY
                     EQTLANLDAIKEEYITDETEKGERLRKNLIYQDFRNRGYSEARAKREVEKSFNAGTDI
                     EDAKEALESNREYFSNQYQDLIKEAQEEAKEEQKKIKEEAAQLKKAMLEDKEVFTGIT
                     LDKTTRQKAFENITKPVFKTEDGEYLTAIQKYEMDNPVEFRKYLSVLFTMTDGFKNID
                     GLVKGKVKKEVKQSLRELEHKLSSTARTSTGNPRYVGGVEEDTESYIGKGWDLDV"
     gene            22184..23353
                     /locus_tag="LOC_4_31"
     CDS             23388..24902
                     /locus_tag="LOC_4_32"
                     /product="Putative structural protein OS=Azobacteroides
                     phage ProJPt-Bp1 PE=4 SV=1"
                     /protein_id="LOC_4_32"
                     /translation="MAGKLGKFQMLGFQHWKGLTSDNHLGAIFQQAPQKATNLMVQLL
                     AFYRGKSLDTFLNSFPTREFEDDNEYYWDVIGSSRRNIPLVEARDENGVVVAASAANV
                     GAGTSPFYLVFPEDWFADGEVIVGNLNQVYPFRILGDARMEGTNAVYKVELMGGNTQG
                     VPAERLQQGERFSIEFAPVEKELSRKVGDVRFTSPVSMRNEWTTIRIQHKVAGNKLNK
                     KLAIGIPMVRNLESGKQVKDTANMWMHYVDWEVELQFDEYKNNAMAWGTSNRNLNGEY
                     MNFGKSGNVIKTGAGIFEQTEVANTMHYNTFSLELLEDMLYELSASKLAMDDRLFIIK
                     TGERGAIQFHKEVLKTVSGWTTFVLDNNSTRVVEKVQSKLHSNALSAGFQFVEYKAPN
                     GVRVRLDVDPFYDDPVRNKILHPNGGVAFSYRYDIWYIGTMDQPNIFKCKIKGDNEYR
                     GYQWGIRNPFTGQKGNPYMSFDEDSAVIHRMATLGVCVLDPTRTASLIPAILQG"
     gene            23388..24902
                     /locus_tag="LOC_4_32"
     CDS             24974..25966
                     /locus_tag="LOC_4_33"
                     /product="Hypothetical protein"
                     /protein_id="LOC_4_33"
                     /translation="MAKEVSKMVLDDEEIMKETPVVPDVDNLFEEPKTRRTKKQAVME
                     DNDEPISCLRNERVIVRFVPKQTGLVSNPKHILYGGMAEAAVRWFTLPRLSSGMYVNA
                     LTDKEKAYLEDVMGLEYNALSIYKKVDNYWDNLAVRLTKQDNFLNLADPDDYIKYKIL
                     LANKDYIASSLQELQDRPKMTYQFVIVQEGEEAKAAKKEMNATMQSYMKFGEIQDDAD
                     KLRVIIETIDGRPLAKTTKIEFLHEKINKLIQADPKLFLRVSEDQYLDTKVLIKKAIE
                     EGLISNRGGMLYLKSDGSPLCGDNEEPTLSVAAKFLSAPKRQELKFSLEAKLKE"
     gene            24974..25966
                     /locus_tag="LOC_4_33"
     CDS             25971..26687
                     /locus_tag="LOC_4_34"
                     /product="Hypothetical protein"
                     /protein_id="LOC_4_34"
                     /translation="MNVNEFSNEFDVLYNNIMSNAAPGLNEYEKSVLLTKAQEEIVKN
                     YFEPAGNKYGKGLDDSPKRQIDFSELIKVGQGVLNTSAPTITFDERAKVYDLPADLFL
                     VINEAVDTNAGTKQIVPISYSDYTRLMSRPYKEPVKYQAWRMITASINNISVELIVNS
                     NETITDYKVRYIRRPAPIITTNLSSEYGDVTINGVSTISECELNPIIHSEILQRAVEL
                     AKAAYQGDLQTSVELGQRSE"
     gene            25971..26687
                     /locus_tag="LOC_4_34"
     CDS             26699..27391
                     /locus_tag="LOC_4_35"
                     /product="Hypothetical protein"
                     /protein_id="LOC_4_35"
                     /translation="MTNKEFSDGFSTLLNSFGITPNITLDEYEKSTFLTNAQEELIID
                     IYSGRNVVYGKSFEQTEEIRRYLSNLVETYETSTKVTGKLGLSQDSVFFNIPQDTWFI
                     TYEVAFLKDSKLGCLDGIEASVVPLPQDDLYRAKDNPFRGPSKDRVLRLDIKSDLAEL
                     ISKYNVDKYLMRYISQPTPIILEDLPDGLSINGVSIESECELNPVVHRAILERAVQLA
                     IISKTQLTGNKE"
     gene            26699..27391
                     /locus_tag="LOC_4_35"
     CDS             27423..28433
                     /locus_tag="LOC_4_36"
                     /product="Hypothetical protein"
                     /protein_id="LOC_4_36"
                     /translation="MVISINQVRQLYVAKALKANTAPLTTAGDIIPKADTAKTTLYFQ
                     YMSPAGIVSSDKIDIANIISAKATSSDALAHKLVRYSVTLDADVAGAPVAGQNYILRL
                     AFRQYIGLSEEDQYFKYGEVIARSGMTASDFYKKMAISLAKNLENKTESTPLVNIYLI
                     SAAAPTDVPVTSATKESDLAATDYNQIIIEETEQPWVLGMMPQAFIPFTPQSLTITVD
                     GEERLWAKAEVVTPKNTVPDGHLMADLEYFCMGARGDIYRGMGYPNIIKTTYLVDPDA
                     IYDTLDIHYFYTGSNESVQKSEKTITLIAANDGSHTVMNALIDAINTASGLTIATLSQ
                     VI"
     gene            27423..28433
                     /locus_tag="LOC_4_36"
     CDS             28524..29156
                     /locus_tag="LOC_4_37"
                     /product="GIY-YIG catalytic domain-containin endonuclease
                     OS=Only Syngen Nebraska virus 5 GN=OS5_121L PE=4 SV=1"
                     /protein_id="LOC_4_37"
                     /translation="MYKSPSGKYYIGQTIRPKFRKNEHVSRAFNGSKLPFHRAIRKYG
                     IDSFEYSILCKITCSNAETLSEILDNLEQYYIVKYSSKIPIGYNASDGGEGNLGVILS
                     SETRTKMSKAKKGHKVSKETREKMSGWQIGKKLTKSTKEKISKALKGRIHKGRPCVQI
                     SPTGEIVGEYEKIKEASLKTGISKVSISLALSNKERTAGGFKWKYKEEIR"
     gene            28524..29156
                     /locus_tag="LOC_4_37"
     CDS             29153..29803
                     /locus_tag="LOC_4_38"
                     /product="Hypothetical protein"
                     /protein_id="LOC_4_38"
                     /translation="MISFNELRITQDNRFLIIDVSVDNQDYFEDVLLDSIVIDTQDTF
                     VMNGPSDNPLYVYNVEDAYDLTYSLPEQCNCNPVRVEEDKSYCFTYGTQQMKNVRLEL
                     NIQDLKVSPCSTMFFVYVRAKGTPSTDTPCGFDKNQILGTVINLQPIYKQTLKYLKEV
                     ECDCNIPKGFIDMILKLKAIELCVRTGNYPQAIKYWNRFFIKNNCKSPTSNCGCYG"
     gene            29153..29803
                     /locus_tag="LOC_4_38"
     CDS             29796..30140
                     /locus_tag="LOC_4_39"
                     /product="Hypothetical protein"
                     /protein_id="LOC_4_39"
                     /translation="MDKMLEISEEAITRYFTTLSQFGYKKYSDVDKIIVLFFMEEMLA
                     GEMSYYVTQDDYRNIVNALYCLAGSTCMIDFPMFESYDTLVHSNKRTFVPRITEDSIL
                     RSTEDDNFRVEA"
     gene            29796..30140
                     /locus_tag="LOC_4_39"
     CDS             30242..30919
                     /locus_tag="LOC_4_40"
                     /product="Hypothetical protein"
                     /protein_id="LOC_4_40"
                     /translation="MTYNEVIYMVLDELKLSSDDSFYTKDHIIFLLVKYRSFLLKQRY
                     SDIKKQIPDSDYQSICLDLIEVPAISGEPCEGSPYLRSKNKVPTTMMIGNPRVYPMDF
                     YQGEITYISRDRMRYVGYNKFLRNIIYCSKAPDGYLYFKSWNPQFLHLEKVRFNAIFE
                     DAKEASELACPEENGTICKLEDKEFPIEDALVPPLIELVIKELRGPEYSPKDEDNNAH
                     DDLDDVR"
     gene            30242..30919
                     /locus_tag="LOC_4_40"
     CDS             30919..31476
                     /locus_tag="LOC_4_41"
                     /product="Hypothetical protein"
                     /protein_id="LOC_4_41"
                     /translation="METLGEFKRRIKKVNQPREYKVRNSLGVYDGYKYYRKNKPDSKE
                     YVLTESQYFAIIRKINLHLVDELLLGHDVKLPKSMGTIEIRKYDRRVRLGMDGKIHTN
                     LPIDWDKTLKLWYEDEEAFKDKTLVRVEENEIFKVYYNRESATYNNKSYYEFLFNKDL
                     KTRLKQRIKEGLIDAPYLERKLRYG"
     gene            30919..31476
                     /locus_tag="LOC_4_41"
     CDS             31469..32173
                     /locus_tag="LOC_4_42"
                     /product="Hypothetical protein"
                     /protein_id="LOC_4_42"
                     /translation="MVNNVSYVNIRVVLDRLLRHPLLTDLNLETAIQYTLDFISAMGL
                     PNVYVDKIETIDIKEYRGELPCDLISINQVRLHKNGIALRAMTDNFNAYPTHDHNRDC
                     SRGEPSFKTQGRVIFTSIKEEKIDVSYKAIMLDDEGLPLIPDNSIFLKALELYIKKEW
                     FTILFDMGKISPTVLNNTQQEYAFKAGQCNNEFVIPSVSEMEAITNMWNQLIPRVTEF
                     RRGFKNLGDKEYIRVH"
     gene            31469..32173
                     /locus_tag="LOC_4_42"
     CDS             32175..32825
                     /locus_tag="LOC_4_43"
                     /product="GIY-YIG catalytic domain-containing
                     endonuclease OS=Acanthocystis turfacea Chlorella virus
                     TN603.4.2 GN=TN603.4.2_549L PE=4 SV=1"
                     /protein_id="LOC_4_43"
                     /translation="MPKKILSNLEGYKLYRHTSPSGKVYIGITKTSVYARWMCGRGYR
                     RNCHVFHRAILKYGWDNIKHEILFTNLTEERAKKLEIELIRHYKGLNLSYNISDGGNL
                     ASSSEYSRKRSSETMKKLWRERPQDMRNHGRKGQEVSIETIRKRSKPVVQFDLEGNYI
                     TEYLSVTEASNATDIKNKSIIHCCTGGYFCKTRDKFINVKQAGGYIWKYKEDLICH"
     gene            32175..32825
                     /locus_tag="LOC_4_43"
     CDS             32816..37189
                     /locus_tag="LOC_4_44"
                     /product="Hypothetical protein"
                     /protein_id="LOC_4_44"
                     /translation="MPLKSSQHFFKGMQRDLSVSKFNPEYAFDAQNIRITARDNNTLL
                     TVTNERGNKEIPLKSPSGATVAIDGILLGHNVLNSYVTLFTKGAKDNIYRLENKGTHF
                     ETITLFSGNLNFNTDYPIENIGVYENDNIQKVYWIDGLNQSRVINIVATDDVRAKWDD
                     NSFNFVQDLSLKETVTVVRNGLASGSFSSGVIQYAFTYYNKYGQESNIFYTSPLEYIS
                     FASRGASPEEKVSNSFTITIEDADTRFDYVRVYSIHRASIDATPNVLNVVDIPINPST
                     GSTTTLTYVDNGTTGTSVDPTELLYVGGEDVVFGTITQKDNTLFLGNANIQRKLVGTD
                     IINKVKGGNISFGPKYVGNFVQASGFYPYKNSLYLGSKIKSFKYLEWYRFGIQFQHKS
                     GKWSEPVWVNDAYNGPDYEGGYGGVHPSYTNSLSLVQAMYSLSSEVIQSAIEQGFTRV
                     RGVVVYPSLTDREVIAQGILCPTVYNVGDRFSNSPFAQASWFSRPNFAFDIDHNQSNW
                     TSLTSTWEDYANSKAAVIRNTNTTLTIDPGTSQERTILIDIVNKGAWAEFRHNRPIPN
                     NWERGAEIQCLANVPSTPYVSQSGSDLNSWTANHAEYFFVDQSILTLHSPDIEFDEGV
                     QNLDSSGLKLRIVGIVPMTSNASDIDIQVSTPANDTNKMGFYKEFVGVENNSYYGLKN
                     LVSGAYWFDKMTDMEKVDNDHGYTEAFIVYAWHRNGSLNNQGPVTEGTRTAMLDKKKI
                     SNMKFSSFSYFLSSPWLAYRDNDNNHTGITGVSIFNSNEQSLVRIPSPANSGLGDLNY
                     YGNIDKVLAATRIDDSYTVTMKFQDGERTETLNRKDGYPIVVTGVNTAETYAHQLFVG
                     GSFPIQFVKRSDGAQLTKVPNGTDAVRIKYKSTPHAVFALNWTKDGKQVVLPTNRETN
                     YQEGWTVNPVTPNANDTHFFWNPAAKRLTDTSSTIKDDVYQDIISTYTSNFYDNNYSY
                     LFLAELYNDNVQNRFGGQTEEAFENNHWLPAGEPYSLLKADGTPVNYLTIYYTEGDTF
                     FQRYDCMKVYPSTLEDQNSVNEVVSFLCETRVNIEGRYDKNRGQISNLAMTPTNFNMM
                     NPVYNQANNFFNYRAINHSKFNLDYFPNTITWTKEKQLGSIIDTWTNITMASTLDLDG
                     DKGEVVSLNTFKNEIFAFQRMGLSNILFNSRVQIPTSDGMPIEITNGLKVSGKRYISN
                     TIGCANKWSIAESPSGLYFIDNETNSLYLFNGEIVSLSDKLGFRQWINTHNVHVNWEP
                     VGYNNYRSFYDKNNNDVYFTYKDHCLCYSELINQFTSFMSYEGVPAMFNVSSGFYAFK
                     DGKMWEQFAGDYNMFFGEYKPFSITFVANAEEPNDKIFNTVEFRADSWDGDTLINNKT
                     FDTLDVWNEYQHGTTPLTNMLGHPSPLKKKFRIWRANIPRAIVNNRDRIRNTWAYIKL
                     GMNTPNTYRTEFHDAIIHYFA"
     gene            32816..37189
                     /locus_tag="LOC_4_44"
     CDS             37297..39579
                     /locus_tag="LOC_4_45"
                     /product="Hypothetical protein"
                     /protein_id="LOC_4_45"
                     /translation="MAKKKIKRRGKMPPNMFEDGGAKQSWGQQSSEQFSNAFKGENLG
                     SSIGSIGGAVGSIAQAGISNAQIADTSGIEAQNDAQKNMIVGASSNDDLMSEWGSWNK
                     VKDDYSWKDVRGGSTGQRITNTIGAAGQGAAAGASVGGPIGAIVGGVVGLGSAIGGWL
                     GGNRKAKKKAKKLNQQAKEANERALTSFETRADNIDTQNDFNMLANFSAYGGPLDFGG
                     GAIGYDFANKYLNNQEMSAMAKQRLTSLPNSFQALPEMNTYNAFAFGGNLFDEVVGNG
                     FNQVLPIMQQQEQTVQAANIAKDGGGIHIKKKNRGKFTEYCGGKVTEACIRRGKNSSN
                     PTTRKRATFAQNARNWNAFGGWLNTQGGDFTNGVTFIDEGGSHEENPYQGIQIGVDPQ
                     GKPNLVEEGEIVFDDYVFSDRMEIPDDIRKEYKLRGKTFAKAAKSAQRESEERPNDPL
                     SKAGLQAAMERIAAAQEEARERKEAHREGNEYPSMFAYGGDTDSYGLALENPMTVEEL
                     EAMMNGEAPEGNINNGGGSRKRQTWTRYAPIIGSGLASLSDLFSRPDYSGANLISGVD
                     LGAETAGYAPIGNYLSYRPLDRDFYINKMNQQAAATRRGLMNTSGGNRLNAQAGILAA
                     DYNYGQNMGNLARQAEEYNQQLRERVEAFNRGTNMFNTETGLKASMFNAESRNAAKRA
                     RLGQATTAAQMRQAIKDQDAARRSANITNFLQGLGDMGWENFNANMINSNPALYYNLA
                     SSGEVGYKRNKKKKGGRIVR"
     gene            37297..39579
                     /locus_tag="LOC_4_45"
     CDS             39576..40250
                     /locus_tag="LOC_4_46"
                     /product="Group I intron endonuclease OS=[Clostridium]
                     termitidis CT1112 GN=CTER_1910 PE=4 SV=1"
                     /protein_id="LOC_4_46"
                     /translation="MIYGIIYKYTNPLNNKSYIGQTINENRRKYEHAHITPNRKGKFS
                     SAIKKYGIKHFTYKVLYKIPSNNIDRLYIMLSILESKEIKRYNTISNGYNILKGGRES
                     YVKCKNVSKSLMGHTLSEVTKFKISEAHKGKVISEYTRQLLSDKLKGREHSEEHNRKV
                     SESNLNNPKKCKPIYKCDKKGNIICSYNSLKEASADTGILLGGISKVLIGNRPTAGGY
                     IWKYKN"
     gene            39576..40250
                     /locus_tag="LOC_4_46"
     CDS             40222..41859
                     /locus_tag="LOC_4_47"
                     /product="Hypothetical protein"
                     /protein_id="LOC_4_47"
                     /translation="MGIFGNIRIDMANFSFVSGAKFRPFSYSEMLAPLQQATTAQMQI
                     EDAYGELGTKADVFERMANEQTDPQAYAIYKQYSNDLAKQAESLAKQGLTPASRQGLI
                     DMKRRYSSEIVPIEQAYKRRQELVDEQRKLQAQDSTLLFDRPASTLSLDELISNPALS
                     PQSYSGALLSKQVGTAAQNLAKEVRENPRKWRTILGNQYYETIMQKGFRPEEIMQAVQ
                     NNPEASPILQGIVEDAVGSSGIKNWNDENILNRAYDYARQGLWNAVGETQYQQLSNKA
                     YDYAMQERLAAIKKGKTEGTQSKVFRAVPKTKVDGDKKTTELNDELKFIQQLRANPEL
                     VNKEEERYTQGHATQYGIVVGGGVPYKVKPNAERLQQIIKKYDMKDGSMDQLEQKLQA
                     DIRSSAVRNFIYKPDITQSDLISQVIKENARTLGAATESTGLYELDDNRKGDPIKLEN
                     ISDYFTGDNDISYDPEVGLIINATRDGKTKSAVIDPELIDDADRNVSGYMKNINVLLE
                     NGYDVEAQKYIETMMNYIYGKFNTLAKRQSNTDSKLE"
     gene            40222..41859
                     /locus_tag="LOC_4_47"
     CDS             41866..48822
                     /locus_tag="LOC_4_48"
                     /product="Hypothetical protein"
                     /protein_id="LOC_4_48"
                     /translation="MANNQQIQDPSTQGVGGLKGIKSIDALKQEGLLRDVPLINNIEE
                     YKQVSNRALERAVPQEVGFVGVNDSMYDEDITSMTQLDNLANTRGEMQPWYAQIGAGL
                     AKGAVLAGTTFADGIIGTIVGLGNAAATGTFSGFWDNPFSNAMQQVNEWSESVLPNYY
                     TDAEKNDPWYENIFSANFIGDKFLKNLGFAVGAAYSGKISAGATSRLLGLNKARQAFK
                     GAVTASGEALNPNAALQAYREGDLFLDGVRLTDELARDAKKLKMAEPTLKLTGAFSGA
                     LGEARIEAIQNSKDWFELHKQQLDDAQAKVAAQEQEAMLREFPQFAQYQISPDGKSFE
                     QVLTPEGQAMLQARVDAKFDYNGGLQKLSEDRAKMGNIDFALNIPLLTVSDAWQFGKF
                     YAGGYNTAKKGSQILRTVAEDGTVSYSAAKPSVLRNALKIASKGVAEGPYEEMGQAVA
                     GKVAGYKYASELNDFYGAKIDPEAESETIDWLQATAKAIGQTYGTVEGWEEGFIGGLT
                     GLVGIPGFRSAKNSEGGFQSPVYLQGGIKEDIQEIRERNEKDDAIVTQLNNRVQSPEF
                     LNYYQSAIRHNAYQRQMDEAADNNDNFEFKNAEHNQLISDVIMFDKAGRINDLYDIIE
                     EAGNVREEDVEQIRQLTTNQETGTSVYDNMTDAEVIEQIQKQTQETKEAVDNYRKISQ
                     DLQVKIGDYFDEDGLEEMTYYFSNIDNLENRFKDVFGKVQESLRTIAADVERDIYNPE
                     SPDIIKEAVTKDSSAIRMLLNLSPEQLSSVLNSEDNGPFIKALEKASESISERFPILK
                     AQGISENLHDLRRILERRSDFIDKYDTYLRNPQALAQKQERQRENIISENEKQEIAKT
                     KDAALAATNLNEFREALNNEPDAAKRQKILDELENEGNKMAKDYKEVQMYNSEVARAI
                     DNNQSISPEAKANAQELLRAQHENANNLEEMANPNSVFINNPETLYDENLPDDVNMMN
                     FAEAQYGLLSAMSAVNNDQRFKARFPAEYLKPVERTEGTKGTTEKDVTGDSGTPTVPP
                     VNSGPVNTYEPPVGNITPQMVAEENKKANENAPTPQSLDNSQKSKRQYYRPTIPELHI
                     NASKDGDFRPFNVVVAEKENLNFDELYNYLRDNRAFSYVNEGNLKAGDELGFMIDPEF
                     NDHTIFIVDKRNNQIVGSLDESQYVVDRYEGLSGLIERVKAEFNQTGKDKKFIATPTT
                     RVSQVMIGRIPYSTEERNMGDIPNVSASSVFGIVKNGVLSTNGRVSDDLIIKPMDMSQ
                     KEGRMYILIPNAAGKYSPAAVRVKHFNESEYNPEDVTINSTPLYKNIRKSIDALANAF
                     TEEDVSNAVKDLARSLYIGDVHIDFVQGKNGNGIRFTKVQRDANKNEIYDEVDGKRVR
                     REDARTVFLTERWDPNVLYELGGESVKTQPGTRDSAEVASEIQNILMAFNLPLQVNLG
                     ILNKGGYNNMLLSSGVMTSNIVDASVKSSWFTTDYFDIQGNLQQALNPASVKPEEGRK
                     VQTPVGGTEGAIAGTTVSFDNTTYHVDLTSNTVRDNNGRTLNSFPESILDMAYIQENY
                     GDAQNGSMMMGGITLLPNGKVLNRNTGQYVTGAASDKFKQKLTDRKKTVADSKKVIDQ
                     IAENQSKVDKTRTDGEFYYILEDDGEYHEYKRVHSVLGSNWVESPKQTKALQDLRVNL
                     SKNTDNIAQFNNYLKNLSNHYSVDLSAFEGKIDARSRDTIVNIVRDKMSGTNSQRALE
                     AGTSVDSVIRNFFTSNEMPVKPSNMSEQAFNDLVTSLTEIKSNIEARGETFLTNNIVL
                     FNKFENGNRVAGEVDILSVDANGNFKIYDVKTSRYSFYDFIDRNGRKVNYFKNKSNTQ
                     TMSQEQYYTKQLSAYKNLFESQYHTPITTLAILPFVLEYNKDNVSRVTKEKGILLNYD
                     SSVNVPLVGAVATPEVNNTDSSLPIFNSTLETQSPINDVLPEFTLADGKVGYFLRDGK
                     LHTGYLSSIGKVNGVEVYMTKVPNITKGFGDQPAHVASNDFLAVFPNGVTFPMVKGAN
                     TSYSESEAKASIKKALEGNPKRVIDMSQEKTIIYNPSTEPVKIEKPIIPATINQATTS
                     GAQATVAKEQAINQVDEEFEDVFELRQVDDLSRPIWDKDKELAWLNKVLPQLSESERV
                     VVTNGLIKVAKTGALAWGQFSDGIITLSDIAAEGTTYHEAFHAVFHLLTEPELREELL
                     KEAKRTYGELSNSELEERMAEGFREYVMTKDTQSLGTKIINFFKELFAKVANWNQLRP
                     SLTEYYRNINEGNYSNSTYKVPALNNSRAESLEFIGLETETREALEKKGWTEEMWNQI
                     SQEEREQAIRCS"
     gene            41866..48822
                     /locus_tag="LOC_4_48"
     CDS             complement(48903..52952)
                     /locus_tag="LOC_4_49"
                     /product="Hypothetical protein"
                     /protein_id="LOC_4_49"
                     /translation="MAKKCAIIPQVRNSKNEVVSSRLFKDLLAYAPNRQEATRIYLIT
                     KSSDFVTNWNPKLQMDENGEPTLSSLLKKTNLKNVIGEQKILRNLNEEIGHYHKTGRT
                     KLYLNNDGNYRMLAQKAIQFNTQSEFREDYVASVEKVWDNESNRVYISPFVRVRNKMN
                     SIEANNMQYNENLNNRLREILSANGIGIGALTDLEQRRGVAGVTDFSQAKDAATGIIE
                     LIRLADGIKGERALPEEFAHFAIEAMGDNPLINRLVNHLANNSLVGEILGDDYATYDT
                     LYKGDESKLAREAAGKLLAKHLLQSEPVPSSSYKSLLERFINAVKNFFRGLGASQFQK
                     AMLEAESSFSKLAGDILTGQMDEAINVENIATSEAFYSTTERVDRDKVLLQKIIDNEL
                     KRLKIYEKRNPNSQFSANQRLLIDRLELELADNSEIEGIYMFLDNALEELRKVSSRLE
                     VLRNTPATNLNERAGVLRDIRNYMYSYKRIADSVREALREEEKSTDNRYGQRVRVALD
                     NVTTMLNDLAVDYNTISMPLFVDFIKPFVGDNLVVPFGKYKGKTLNAEELIKVADEDI
                     SFFDRWLDSMADSSDYMLKIMDQAVKKSKEQARLKTIDIQKELQAATIKLEQAGVKDT
                     EWMFERDSKGNLSGNYISEINHALFRERMRTMFQSLNEKYGRNPVGENADKYNEERQN
                     WFNANMETVDGVRQPKKSIYESMEFRRLNKAQREYYTTVMDIKAKLDALLPDKYTKLN
                     SAVKIRKDLVERVKSSESVKSGAQQVWESIKDNFIRRTDDTDFGDKATVKDFEDREVQ
                     MLPIYFTKLKKGESANDLSTDIVGTLTAYAAMANDFDEMNKVIDVLEVGRDMLRERQV
                     TQTSGGKPMVEKFKAVGRKVESKLTKTGDKSRFMERLNDFFEMQVYGRYMADEGTFGK
                     TNIDKGKVANFINRMTSMNNLALNVLSGVSNVATGKVMMRIESMSGEFFNEKNTLKAD
                     RNYGKELPSFLAQLGDRVKTNKLALWDELFNVMQEYEQDTREVNFDRKTWFSRMFGTS
                     ALFFMNNAGEHWMQNRTSLALADAYKMKAPNGKIVSLWDSFEVVPLDSSNKKLGAKLQ
                     LKQGYTKADGSAFTQEDIIKFSRKSAAINQRMHGIYNKADRSAVQRLAIGRLGIMFRK
                     WIKPSLNRRFKSATYNYDLEAWTEGYYLTTGRFMNALFQDLRKAQFDIASKWNEMTPT
                     EQANVKRALTEVAHFLTVAAAIGLIEWSDDKDRPWLVKMVEYQLRRLYTELGALTPTT
                     EMVGEGLRILKSPAAGVNTVEKTFNLIDLMNPMNYETFNGEDAILKSGPYKDKSKAQQ
                     SLLKSPLAPMYNTVLRGIFIEDQIPFFKQ"
     gene            complement(48903..52952)
                     /locus_tag="LOC_4_49"
     CDS             complement(52955..60214)
                     /locus_tag="LOC_4_50"
                     /product="Hypothetical protein"
                     /protein_id="LOC_4_50"
                     /translation="MSKRCITTNSTIEELAAKLQGETIESVKGLVELWQDKNDKDWDT
                     YPTASELNNFRAELRKGKDEMVEALDKALSPSFEALRISSVEEQAKVDLDFDPRTRRD
                     RVSLIARFFSNEIDTALQEHNDTLNKRIADAEKEGDILAVNELKEELNSLDRFKIIKL
                     YTPAGLFSRVRDYFNNYILDSEENRIQSELNTINGRKGSERYSDEQKYKAAKKKALYK
                     TNAYQKVVDNFKPLAEEASTILIATEGIRIDPNYIAPKDANLNNDTPEGESAVDEQAD
                     DFVKDEAFKDGWMTNYREVSSHESLSQEVRKVIREIPQLDYRGKYDKDDLGNLRFLDA
                     DYVHATLIDKLRNMITSDDMLPLLETLGNTKPWTKQIVKKLQAEPKLFSQFYQDFRKD
                     FMPYWIQKKKLQADGTFKMETIAINKPEGVYYLLDEWRDNYENGNLLDDDSIYDKNGD
                     LNLENAENGLKWTEALNNRFTNLSTEQRLELLQDEKIWKTLNKLLNMIGINPNQGVLL
                     DALTNIKQYEGGTATDPIMLLLPQLNIIFSGVKKGEVKSETLEDGTEKRGDLINTFGS
                     AYNSIAMMLAEVTEDAIESSVRENDKSYYSHVTPNYLGKLIKQLKNVMGNEARFKEFI
                     ENEFGQYEWFYKDGRWRNDWIEQLVNNPEMRRGLSHKVLLNSDKVAYQNWDDLDYTLV
                     LLTEYFGDPDNSKSDIQWANYHVPILSDSPSAEFIRFRKYDNHSIIGEDGEYMKYDDI
                     ILDRFVDLINQEVDRIALVNQRDEEYQKGNPNIAPIANYDIVRDKEGNIKSIGGAEFK
                     FLTALNDVRYDNGETFLDRFQRIQNEGTGAELREFIRESVREALDNEFEETYREWAKA
                     GLLEELPNGKYKYLGVIGVNTGQSSYNRNTATSLNNAKKALEGMWTTEMDILLRDYSN
                     NNPVDDRRATTLFESIKDLLREKMVRGEITAKEMDSINRNLVIRNNAKAKLREYFWNS
                     KFATSQIIELTTTDLAFYKNIEDFQKRYKEVHAPALRLNTNSKYGRKEERTIYLKDDE
                     IVSAALEDIKTVLDERVKKGEMSKRDRDLIVNKFKEVNVADAQAYRSLSSYRAILDMS
                     GQWTDDMQRAFDNFQSGKWDMADFNIIWQTKKPYVYTQVNNMSGVQGHTGIKTPVQHK
                     NSEFLLMAMHQLVSGPLGKSGKLVAINEFMEENGIDVVQFESTTKVGKQGVINLNNVN
                     TKEDVKAVLKNATTQDGVENPNVVHKVSYEDYGIQTATPEHAIDAVQLVGTQIRKLIT
                     ADISPDTIIDVNGKKMTKQEWLDLYNAINTENIIQAFADVNKIFKDAKQVEKILLEEL
                     RGNQRYGIDMIRACTLNEKGQFNIPLFDPVQSQRVQTLLNSIIKSRITKQKIRGGALI
                     QVSDYGLTDELKIVFEGEGENKRIKYLEVYMPAYSREFYEPLMKAGTHELDVNKLPDS
                     LRKLIGYRVPTEDKYSMAPLYIKGFLPQQNGSAIMLPAEITTLSGSDFDVDKLYIMLP
                     EFKITPKYNRRQFVDDLVAQLTQGKAVSPEMLKEYRQSVNRAIDEGRKAPKGSQEYNL
                     WKTYEANREKYRVASEDKIEKIEYDFSKSPQENSLEARNNLLIDMMWGVLTNADTASK
                     ILNPGGFNYQKKSARIINILQSSRESELRKELNIPENQSTLSRLSSMDLEELDKLAKK
                     FKKKLDPLNPRTQVQLHQQNMTGAALIGIYANHNANHALMQHTELGLDTENGSFLLNG
                     KRLTSLHGLMNDNKEYISRNNAGFLAASVDNVKDPVLASLNQNTFTADASMLLSRLGY
                     NPIEIGLIMSQPIVMDITNTYFRESREGKGKDTIIDEVIENYKKRAAMMEEVTYDNYK
                     SNKFMADDLADAIILQKEVEELSDRNQTADYRKVEFYKKQVAAGFLFKRIMNTADALG
                     QLVQATRADTQGGAAGPTIADTQIKIQKVDDFLTNVVLNENSPLTGANVIMPFSLDGM
                     SIDQIRERLLESPLPYLQAFFSLGINQTQEMFSRYFPQFTDSFREVIDGKEGLRGLRG
                     LRGLRQYTKTGKLNAKTLNNIYNDLLAYIMSKTSFFGQEANLRADDKVTTSADKRRDF
                     INNFPDYFNRTLSENPEIAELEFVKRLRVIRANQNNPVDTVVFKNVGQLSPTLRERYM
                     RDWQSLLYMGPEAQALALNLFRYSYYRNGFAFGPSTFIHLAPTAIRQSIPEYIDTLRG
                     LLESEDDYSQFIDQYIYNHLDNRQLVPEVPTEASTSFTNEEGDALPMVKITIDTESNS
                     GDKKIIRKREGIGEETTYEFFDYIARRYKGGTIYYRLTQADNVQPNVAVYERIDPLGF
                     KNSFIEYEYGKDVTEMKSVIDKNDRDYTPNSREDITAFNEDSNIDYDNMPEYLDYDFS
                     SLTQDIASEAFSQVYGAPLEVNEGKADDINSISPNTEYEDANNDKICGANTLYEL"
     gene            complement(52955..60214)
                     /locus_tag="LOC_4_50"
     repeat_region   54153..54188
                     /rpt_type=direct
     CDS             complement(60355..60981)
                     /locus_tag="LOC_4_51"
                     /product="Hypothetical protein"
                     /protein_id="LOC_4_51"
                     /translation="MKINIKEIAVGDVFSEESHYIVEEIGKDTIKFKHTESGKSVTLG
                     YGYVQDLLNTSDQYDKEVKVTKEDKKDGTPGIRTIFEGIKSSEVFTVVFKKQDKAKTK
                     KQYEAEREAQREEAVAIIDKAKKQKKSMAEAYKLALEHIQNNPIKDFIEGEDRVLRGY
                     KMQFVSRDGKYKCMDMDVVRGPKETGERLVNINTISQLVYNGVKYVVE"
     gene            complement(60355..60981)
                     /locus_tag="LOC_4_51"
     CDS             complement(60994..61767)
                     /locus_tag="LOC_4_52"
                     /product="von Willebrand factor type A domain
                     OS=Chlamydia trachomatis GN=ERS095036_00555 PE=4 SV=1"
                     /protein_id="LOC_4_52"
                     /translation="MGTNLIKAKELPKVAESSATDGMLDMVIAFDTTGSMSAYINAVK
                     NHVKELVPKLFGSNPDLRIGIVAFGDYCDMKSKDDFGKAYQVLDLTNDENKIIQFING
                     AQDTFGGDGDEFYELVIKKITEETSWREGSTKAVLLIADAQPHSVGYSYKNIVNKAQI
                     DWREEAKKAAEKGIKFDTMTIKPMYVKWYQELSAITNGISVPFKNSSKTSQVIEAAAL
                     SRGGTRTKDLYEATMDSFAAMGDMEMSMVYTAYSKEVTY"
     gene            complement(60994..61767)
                     /locus_tag="LOC_4_52"
     CDS             complement(61767..62009)
                     /locus_tag="LOC_4_53"
                     /product="Hypothetical protein"
                     /protein_id="LOC_4_53"
                     /translation="MAFGSKKQAIIAKPSFKERLTEVKSMFKKAHEDASKLGAEMQAD
                     IDSKKQKVKLLEDEIGFISETQKEAQEFMSNLKKFI"
     gene            complement(61767..62009)
                     /locus_tag="LOC_4_53"
     CDS             complement(62025..62594)
                     /locus_tag="LOC_4_54"
                     /product="Thymidylate synthase complementing family
                     protein OS=Bacteroides fragilis str. 3725 D9 ii
                     GN=M082_2815 PE=4 SV=1"
                     /protein_id="LOC_4_54"
                     /translation="MSKIVRLVQVASWKRALNAARRTIGKAPLDKEPSASWEAKMLLA
                     EHSPIRLVEYDWSWEEIKQWVTVHLVRHHEGCEKFVHSQRGDRRDLGVPRDELPQGSL
                     NDMDMTANAQAIINISRKRLCSCASVETREAWKQVLAAIKEVDPILVDKCVPECIYRG
                     FCPEFMKSCGYSKTAKYQEDLKRYRNTDY"
     gene            complement(62025..62594)
                     /locus_tag="LOC_4_54"
     CDS             complement(62591..62800)
                     /locus_tag="LOC_4_55"
                     /product="Hypothetical protein"
                     /protein_id="LOC_4_55"
                     /translation="MKYLLLLAITVLCSCGSPEKSDTGYIKENGYKLIEKNSRWKIYQ
                     VNDSCLLAVPNFNNRDDKPIILKIK"
     gene            complement(62591..62800)
                     /locus_tag="LOC_4_55"
     CDS             complement(62800..63240)
                     /locus_tag="LOC_4_56"
                     /product="Hypothetical protein"
                     /protein_id="LOC_4_56"
                     /translation="MKQSTYREFVRVVVANGFYYDRHNGDHAIYLNEKGRHISIPLKL
                     KSVIARRLIKENNLEIDIKKLKKEKRMSNAPLGADEDPRAPWNQPLDVKHRRFVSVTL
                     SYYDEVELPPDAEEEQIKEALEEKVRKQDFPKKVDFDEIVILEE"
     gene            complement(62800..63240)
                     /locus_tag="LOC_4_56"
     CDS             complement(63240..63782)
                     /locus_tag="LOC_4_57"
                     /product="His-Xaa-Ser system radical SAM maturase HxsC
                     OS=uncultured Bacteroides sp. GN=SAMEA3545363_05308 PE=4
                     SV=1"
                     /protein_id="LOC_4_57"
                     /translation="MNKKLRLLVTTECPNKCPMCCNNSWDFSSLPVVDRWDYEEIMIT
                     GGEPLIHTNKVAELIRSIRVISEVYTDIPKVYVYTSIAAWDRVRTILAYADGIVLTPH
                     SQIDIDRFVELNNMMQEVKETKSDFIKGKSLRLNLFADMKLLLPEHIDLSLWNIKEIE
                     GVKDCPVPQGEDFRRIKELW"
     gene            complement(63240..63782)
                     /locus_tag="LOC_4_57"
     CDS             complement(63779..64093)
                     /locus_tag="LOC_4_58"
                     /product="Hypothetical protein"
                     /protein_id="LOC_4_58"
                     /translation="MAGQQGIYCGPNDITPNRDRVNVGCAPDGALQLWVMEYEVTGIG
                     KGCAMCKAINPQQAEMLLKSNGIYNGSSYLYKVTRIEQVIVPPCNGLMAEQVVTYKDV
                     VS"
     gene            complement(63779..64093)
                     /locus_tag="LOC_4_58"
     CDS             complement(64095..64574)
                     /locus_tag="LOC_4_59"
                     /product="Hypothetical protein"
                     /protein_id="LOC_4_59"
                     /translation="MNEKIGVILRQHKEGEEFFNALDFMIKGDRSILEDFLRFFMNDA
                     GRTLELSNVGLIVSGGFGNAIMTMYGDRLTETFKEVIVTNGGIRLGNEAAIFKDKLLC
                     KNWIFIDDSYYLGRTKAGISVALRTIRPDASICETYVIYDGSMGRADKVKSMYRYNR"
     gene            complement(64095..64574)
                     /locus_tag="LOC_4_59"
     CDS             complement(64577..65017)
                     /locus_tag="LOC_4_60"
                     /product="Hypothetical protein"
                     /protein_id="LOC_4_60"
                     /translation="MIIAVDFDGTCVTHEFPYVGKEIGAAEVLKELTDKGHKIILFTM
                     RSHQLDGAKETEEFGYGKTEPEKLPSDGLQDAIDWFKKHDIPLFGVNENPTQKDWTSS
                     PKPYAHIYIDDAALGVPLKQDSLSERPYVDWDIVKYHLHAKNIL"
     gene            complement(64577..65017)
                     /locus_tag="LOC_4_60"
     CDS             complement(65014..65337)
                     /locus_tag="LOC_4_61"
                     /product="Phage protein OS=Streptococcus pyogenes
                     serotype M12 (strain MGAS9429) GN=MGAS9429_Spy0555 PE=4
                     SV=1"
                     /protein_id="LOC_4_61"
                     /translation="MEEMIKAAEENKLPESANHFKEIVKGMISTYVRKNHDYGNSFDK
                     SLDKFGLVASVVRIGDKMNRIESLVQKKAMVQDESIRDTLLDMANYAIMTVMWMDNQN
                     KTCKV"
     gene            complement(65014..65337)
                     /locus_tag="LOC_4_61"
     CDS             complement(65303..65626)
                     /locus_tag="LOC_4_62"
                     /product="Hypothetical protein"
                     /protein_id="LOC_4_62"
                     /translation="MEDWQVFVFTVVVMIALICGATYLAHLINCKEKERIYVYPKTKN
                     QYYAKGVVKMKDTDSGEWIDAVLYMSLKNGHYYVRDKRQFLDKFVTLKEWEKNGGNDK
                     SSRGE"
     gene            complement(65303..65626)
                     /locus_tag="LOC_4_62"
     CDS             complement(65628..67949)
                     /locus_tag="LOC_4_63"
                     /product="DNA polymerase I putative OS=uncultured phage
                     MedDCM-OCT-S04-C148 PE=4 SV=1"
                     /protein_id="LOC_4_63"
                     /translation="MIYVVTQQILPESDKYEIISPQAALHMLKPLRKVGLDTETKGFD
                     PYTKELIMLQLGCYEFQVVIDVTTVSLSFFKDYLESDRLFIGWNIKFDLKFLFHQRVV
                     VKQVYDGFLAEKLMYMGFPAGIHSMALKAAGQNYLGVELDKTVRGKVMWAGFSEDVIE
                     YGANDVKYLERIMDAQEKELQKRGLVTALVYENKSVPWVAYTEYCGVLLDRSKWERKM
                     LLDNFIVKVFEDALSNWVINSAKGENYAYHYLQIEGWDDPDDLEKARKKMKGERCPEA
                     DIKGQERGYCEAWKVPIDARLSTKYIKEDLQGDLFLGFQDKTQCLINWDSPKQVIPLF
                     KSLGFDLLAKDKDTGEWKDSIEAKVIEPQQDKSTIAYLYLQYKAAKKVTSTYGQNVIN
                     QINEKSGRLHTNFNQLGTDTGRLSSGGKDKSNNIEYLNFQNFPSDSETRACFVAGKGM
                     KWISCDYSGQESRIIADVTNDPAMIDLFNNGCGDIHSLVAKMSYPEVIGNCPIEEIKY
                     KFKHWRSEAKGVEFAINYGGDANTIHGNKGIPLVEANKIYNNYMKGFKGMRVYQDRQR
                     KFVMEHGYIITDFSSGRKAYIYDYDILMGIKARFNQEYWATYKPYKGKENKLLPKQVK
                     NELYQRFARGDSFNSMVGVYHYTTKKAGKDTVREAYVNMADVYVHPVRHFFKRKSASE
                     KQAINYPCQGCGATMFKTASIFLWEYLVEHDLLFKIKLCIPAHDEWNIEVPEDMADEM
                     TEVLKGCMKRAGAFFCRKVELPAEGDPNNFWVH"
     gene            complement(65628..67949)
                     /locus_tag="LOC_4_63"
     CDS             complement(67946..68257)
                     /locus_tag="LOC_4_64"
                     /product="Hypothetical protein"
                     /protein_id="LOC_4_64"
                     /translation="MKDLIELKSRYEEHNYLRKLAKPDGSESRTYMLKTSTYTMRSGM
                     TDKKKKFIDPAGGPMIVEGEYLEEAGAVVKSIDHVMGQGYAITFEVTPEEELIDAIVN
                     I"
     gene            complement(67946..68257)
                     /locus_tag="LOC_4_64"
     CDS             complement(68254..68769)
                     /locus_tag="LOC_4_65"
                     /product="Aspartyl protease OS=Alistipes timonensis JC136
                     GN=SAMN05444145_10248 PE=4 SV=1"
                     /protein_id="LOC_4_65"
                     /translation="MEFVWKIVAMIVVLACVAIIAGVVNLIMNRRKIDPKVGRISFRE
                     SMDLVELPIVTFMNNGKKLNFLLDTGASYSSINEAALEGLSYEETGESGFGMGIEGNI
                     KEDRGYVRMNVDYRSASYEDDFQVVDLSQAFGMIKQEYGINLHGILGSTFFQRYRYVL
                     NFDELVAYSMV"
     gene            complement(68254..68769)
                     /locus_tag="LOC_4_65"
     CDS             complement(68790..69257)
                     /locus_tag="LOC_4_66"
                     /product="dUTP diphosphatase OS=Peptoanaerobacter
                     stomatis GN=dut PE=4 SV=1"
                     /protein_id="LOC_4_66"
                     /translation="MKIKVKEITKGCFPVRTREDKSDCFDLCLAEDVTLKKGEVYVAK
                     LGIATELPKGIVAKVYSRSSAPSKLGVTIANGLGFIDTIYNGDTDEWRAPLYAFKAVT
                     IPKGTRVCQFEVKLSQFATVWQKLKWLFSSKPLLEPVDFLGNEGRGGIGSTGK"
     gene            complement(68790..69257)
                     /locus_tag="LOC_4_66"
     CDS             complement(69254..69472)
                     /locus_tag="LOC_4_67"
                     /product="Hypothetical protein"
                     /protein_id="LOC_4_67"
                     /translation="MKIETKYSIGDAVFVMHNNKVVPIKIIGVHYSLDIWKGEHISYV
                     GDITPVDSLGKFEEKYVFKTKEDLLKSL"
     gene            complement(69254..69472)
                     /locus_tag="LOC_4_67"
     CDS             complement(69462..69920)
                     /locus_tag="LOC_4_68"
                     /product="Anaerobic ribonucleoside-triphosphate reductase
                     activating protein OS=Bacteroides sp. CAG:633
                     GN=BN744_02191 PE=4 SV=1"
                     /protein_id="LOC_4_68"
                     /translation="MKYVDTKIVMQEVPDEITLAINISNCPCHCKGCHSSYLAQDIGE
                     DLSIERLTQLGTEAEGITCIAFMGGDADPKRINRLAKWVKEELDLNVAWYSGRDTISN
                     EINLENFDYIKVGRYDEFLGPLNSRTTNQRLYKVVGGKLFDITNRFWNED"
     gene            complement(69462..69920)
                     /locus_tag="LOC_4_68"
     CDS             complement(69917..72079)
                     /locus_tag="LOC_4_69"
                     /product="Putative anaerobic ribonucleoside-triphosphate
                     reductase OS=uncultured bacterium Lq_007_G03 PE=4 SV=1"
                     /protein_id="LOC_4_69"
                     /translation="MYYANKEFSTSMTVIKRDGSKEDFNVEKIASAVNKAFKSVNQIT
                     PVAIHEAIVNLFKDRDIIGVEEIQDEIEKLLIQYNCASAVRAYILYREKHKEAREIND
                     RLNYMEKYSKSNENAAASSETDANANVTMKNVVTLESEVPKVKNRVIQRMRMKNKLNI
                     LFPEVAKKYEEDINHHIIYIHDEASSAVPKNYCEAVSLYPLVANGIKDMDGVTPKTAN
                     HLSSFCGQFNNLVFLLSAQCKGAVAFGEFFNYFDYFCVKDYGPEYHLKEEVYADSEHV
                     MDRKTIGQRIEAAFQTIVYYINQPAQNRGWQSPFTNVSYYDKYYWEALFKDFYFPDGT
                     QPSWERVSYLQKKFMQWFNEERTKAMLTFPVETMALLTDKEGNYMDEEYKNFTAEMHS
                     KGHSFFVYISDNPNGLASCCRLRNEIEENVFSFTNGLTGVKTGSCNVITLNISRIVQD
                     FCRDHYNGPDRERWIREFKVYLTDILERVYKYHIAYKTILYEWEERGMFNASTAGYIG
                     MRDLFCTIGINGINEAARFLGMKVSYNEDYKQFCRLITGTISEQNKLHNSKKFKFNTE
                     LVPAEGLSSKNYNWDKEDGYWVPNDTKIYNSYFYNAWDDNTSILDRFKLHGKEFTELL
                     DGGVGLHCNLEEHLSKEQYLKLMDFAAEKGTSYFTYNIPNSECTNEKCHYITKHAMEK
                     CPKCGSPMEIWTRVVGFLRPVSKYDEGRQWDATKRVYK"
     gene            complement(69917..72079)
                     /locus_tag="LOC_4_69"
     CDS             complement(72043..73092)
                     /locus_tag="LOC_4_70"
                     /product="Hypothetical protein"
                     /protein_id="LOC_4_70"
                     /translation="MIMEKSIKELSWNVTEEEYRKDPAISYSTLSRFEREGWRKIGSL
                     FDKIETPALQFGSAVDCMLTDGEQAFNDRFIVCEFPNLSDNLITITKVLFSKYGDTHR
                     RVDTIDDDIISDVAVANNYYAGDSYRALRIKKVKESCNEYYSLLALAGEKTILSQRDY
                     NDVMSCVNELTSNSVTKEFFFTDPWDSSIEKVFQLKFKAEWNGIPVRCMFDELIVDHV
                     NKVIYPIDLKTTGHPEEEFDGSFATWRYDIQAKLYTYILQECIKRDPYFSQFKIQHYQ
                     FVVINRRTIAPVIWEFHGNFGMVDLKDEEGKIYRDWRKILSDLNYYLGNPNLKYSKKV
                     MENDCIMQIKNLVPA"
     gene            complement(72043..73092)
                     /locus_tag="LOC_4_70"
     CDS             complement(73070..73393)
                     /locus_tag="LOC_4_71"
                     /product="Hypothetical protein"
                     /protein_id="LOC_4_71"
                     /translation="MKPIERMRKLLYSLPKSDIALGEQFIQSRDFESLKDLVDSAIYK
                     VRKHKARKDEEGGVPPKQEYFDVDLTELSNLKAEVDVYLTQLEVPSNEWEEDLEDNYD
                     YGEEY"
     gene            complement(73070..73393)
                     /locus_tag="LOC_4_71"
     CDS             complement(73341..73820)
                     /locus_tag="LOC_4_72"
                     /product="Protein of uncharacterised function (DUF1064)
                     OS=Chlamydia trachomatis GN=ERS095036_10853 PE=4 SV=1"
                     /protein_id="LOC_4_72"
                     /translation="MENRRIRNATPEEYGNIKFKSKIEAMVYRTLLQHGFEPEYETHT
                     YTIWEGFRPTVPFYTRNKAKATILNLKKLINITYTPDFYMEYQGLKIIIEVKGQVNDV
                     FPYKFKMFRKHIEDLPDRENYLIFEVFTKKQLLEFIQIIKDEANRKNEEIALQFTKE"
     gene            complement(73341..73820)
                     /locus_tag="LOC_4_72"
     CDS             complement(73801..74403)
                     /locus_tag="LOC_4_73"
                     /product="Hypothetical protein"
                     /protein_id="LOC_4_73"
                     /translation="MENQLCGSQSINYKKKNMKKLIFVETGKEVEMGKTVAFGMNSAC
                     GFIPFYTATICEESIPFLIEEGVIKEVEEKVEEEGTHIDPYFYIEHLAKRIHWNKDNL
                     QKYLANLYTIYPAAVLSIMLREIAIVMDEKYKNHIENSKEIYVISTLSGEITKVKDLD
                     RIKNFKNFAAFRTLDDALAAKHILRDPMKQMFKRGGKQKD"
     gene            complement(73801..74403)
                     /locus_tag="LOC_4_73"
     CDS             complement(74369..74833)
                     /locus_tag="LOC_4_74"
                     /product="Uracil-DNA glycosylase OS=Chlamydia trachomatis
                     GN=ung_2 PE=3 SV=1"
                     /protein_id="LOC_4_74"
                     /translation="MATGVLFGNKEGTKLSPSLEIVKEACIDFEIPHNSIIFDPTLES
                     WAKQGVLMINSALTCEVNKAGSHTMMWRPFMTKLLKNLSEWDTGIIYVLFGEQAKTLK
                     PYINKNTNIILEEKHPAYYARQEERMPSTVFQEVSKLTKEKYGEPIVWFSEY"
     gene            complement(74369..74833)
                     /locus_tag="LOC_4_74"
     CDS             complement(75072..75749)
                     /locus_tag="LOC_4_75"
                     /product="LAGLIDADG homing endonuclease OS=Rhizophagus
                     clarus PE=4 SV=1"
                     /protein_id="LOC_4_75"
                     /translation="MLGQIPYLCIIKFLDDMKNYKELKVESDLKQLLIGSLLGDGCFC
                     SVGGNTKNMCLSIAHSEKQKEYLEYKHSILDKYELASPIIQYRINNSRYSRELTGFRL
                     KSRLHPIFTNIRMKYYDLEGHKRVFKEFVEDIDVLGLAIWYMDDGYATKNSCVFSTCS
                     FTIKEQEVLAEILLRKFDLHFNVGVMDNSMYLQARDFPKFVELIKSHVIPSMQYKLVT
                     YSKKGSV"
     gene            complement(75072..75749)
                     /locus_tag="LOC_4_75"
     CDS             complement(75785..75973)
                     /locus_tag="LOC_4_76"
                     /product="Uracil-DNA glycosylase OS=Chlamydia trachomatis
                     GN=ung_2 PE=3 SV=1"
                     /protein_id="LOC_4_76"
                     /translation="MTFEEYFGGWVRVIDTKELNKVVGQVSLIKRDLLCPAYPDIFKA
                     FNLCPYNNLKVVMIGQDF"
     gene            complement(75785..75973)
                     /locus_tag="LOC_4_76"
     CDS             complement(75970..76773)
                     /locus_tag="LOC_4_77"
                     /product="Hypothetical protein"
                     /protein_id="LOC_4_77"
                     /translation="MAINVQLNRQLHDIFLNGGSLQEPGYIKPHLAFENNNVFNLYLK
                     VDISGPEIDVPLMCKTQVEDALSNNQTSDFNIKEVAVALFSNNYPVERRTANSIFKLF
                     QISNTRDRLVKVTTNKGEVYYGGNGYILDKDYNLLILYTLHGVMGDWLLHYKTGRIYV
                     NPKVFVSNGLIEKGIIKTVIPAFVQEGIRVGSSRTGITIQEINNPIRDANGHIVEYTK
                     PIPEIVVTDVTDRFIIKPKKPTPSTFNNEAMNDYLLEHLEEVVEMTKIV"
     gene            complement(75970..76773)
                     /locus_tag="LOC_4_77"
     CDS             complement(76773..77834)
                     /locus_tag="LOC_4_78"
                     /product="Thiamine biosynthesis protein ThiF OS=Chlamydia
                     trachomatis GN=ERS095036_03221 PE=4 SV=1"
                     /protein_id="LOC_4_78"
                     /translation="MEDEVLESAISQMTIDTETSAPEETLVYSSASEIESAVALLNSG
                     EWEIIHEVQHVSGAYIITIGAVEPEVPMSNITLIATLEVSNMLHDAQNTEDAPVEIDE
                     QGEEVVIPPNSGSLLVDEATSRFSGAIWYSAIQSKTITLAGVGGIGSYVGFLLARLKP
                     AGLYLYDPDIVEQANMSGQLYSSSDLGQSKVSSLHRMLQLYANYYNSLAYQERFTAES
                     EATDIMICGFDNMEARRLFFDKWLEHVGNKPEGERSKCLFIDGRLAAEEFQVFAIQGN
                     DERAIVEYGRKWLFNDAVADETICSYKQTTFMANMIASVMVNLFVNFVANECNPIIDR
                     DVPFMTQYSADTMYFKVEM"
     gene            complement(76773..77834)
                     /locus_tag="LOC_4_78"
     CDS             complement(77837..79081)
                     /locus_tag="LOC_4_79"
                     /product="Hypothetical protein"
                     /protein_id="LOC_4_79"
                     /translation="MEEKKEVKPVLELVHRRDIFKIVIPAEVEKKIRFLCKNIWGVEW
                     SGVLFYKVEGAFEDKSLTIRCVDLFQMDIGTSAYTEFNVSPDMATYMVDHPELLEEGI
                     YQGLIHSHNNMATFFSGTDTATLSAEGNDMAHFVSLIVNNAGKYTAGVTRKYKCVQTV
                     SEKYTYPTWNGEVREGVETFDIEEEKLEWFNLDIVFEDATDDFETEMMERLKEIKESK
                     KKVVVPMYKGRNYYSQYDNYGKNIAPTKEVGSTFPVDKDKYYGEEGRGWYKAKEVKEI
                     PAKQGELPFEQPEEENLDIPYGVVTVDKDIVQSIVRQLVTSSIIISNESAVDAKKWAN
                     SMESLYRRRFGSVKEFEYFASNYVDYLINYTYDGDVMAVINNDDSTMAALLAHDVREE
                     LKKLPKNPWLNVYIKLMDDYII"
     gene            complement(77837..79081)
                     /locus_tag="LOC_4_79"
     CDS             complement(79020..80351)
                     /locus_tag="LOC_4_80"
                     /product="Hypothetical protein"
                     /protein_id="LOC_4_80"
                     /translation="MTEEIKKQVHELHNSIMERPNQILQFFQDFFGEVRVEMQGFLTE
                     DELYTYLSVSPLGTFIEWTNITDSSAYQNMNREDREVINLFWTAEGANNETVTSDSAL
                     AKYFLPVIKEKIANTMFNNLFILIYFPTVRITNEFDKYVDIKDLWLKVPFNWKGKGKG
                     YFGVNRSNYPLNHFKSGYMHSHVSSIPTSNFEDFQTPCTGRGPINSSLSTLAIGYDEA
                     IWQLLCLELDRYVRVESIDGVPYHRLEDISALEMEDAKDRFPMQSLRDIIHWNIFGKE
                     QFRPFIKHLLETKKIRFNYVNGSYGLGMSFIDTVVLISNEFISWYNTEYNKHTIDISY
                     ADLVSNGIINECIITNGKVYVPEPGRRGSSSYYQRYVGRKICTFKGRDITLTIDRVLS
                     SEEESLNRTRILNLQCIEAIVCSILRILNYGYGREERSETSTGVSPQTRYI"
     gene            complement(79020..80351)
                     /locus_tag="LOC_4_80"
     CDS             complement(80412..81092)
                     /locus_tag="LOC_4_81"
                     /product="Hypothetical protein"
                     /protein_id="LOC_4_81"
                     /translation="MEFRKVTIINNKTQSQKVIQASSATTLGELKREMREAGIEFEGM
                     TFFEGHLRAELKDDASILPTNIPYKGQVVNDLTFLLTAPEKKIKSGAMSRVEAYNAIK
                     ARGLQDECVKRFGKNFTMCKTQDLIDLLKEDSVLKEEKKEVVKEKPAEKEVAKEPIKE
                     EKVEAPASSEGNVAGALEILLEDLYCSDVIEEGTYDRAMAVLKGTTYSAPEKMSKAEI
                     NKMFDFVH"
     gene            complement(80412..81092)
                     /locus_tag="LOC_4_81"
     CDS             complement(81119..82111)
                     /locus_tag="LOC_4_82"
                     /product="DNA primase (Bacterial type) OS=Chlamydia
                     trachomatis GN=ERS095036_00525 PE=4 SV=1"
                     /protein_id="LOC_4_82"
                     /translation="MIKIGSISVTPEEILKNVSELDILHYYFGVDKIPTIISSPLRPD
                     NHPSFGFYSIDGQKIHWTDLATKDKGGTFDLLGKYWGESYNDVLAHIWEDLSKITKTN
                     GYSALGKPKIVTTKECSSNLDLQCKTREWRKYDLEYWASFGITLEWLKYADIYPISYK
                     IIIKGESGMVFPADKYAYAYVEYKEGRVTLKIYQPFNQKGYKWSNRHDRSVISLWTKV
                     PEYGDRICICSSMKDALCLWANTGIPAIAIQGEGYGISDTAVNELKRRYKEVFILLDN
                     DKAGLIDGAKLSASTGFTNIVLPQFEGGKDVSDLYKTIGDKEQFREIILSLFDR"
     gene            complement(81119..82111)
                     /locus_tag="LOC_4_82"
     CDS             complement(82108..82623)
                     /locus_tag="LOC_4_83"
                     /product="HNH endonuclease OS=Acanthamoeba polyphaga
                     mimivirus GN=L245a PE=4 SV=1"
                     /protein_id="LOC_4_83"
                     /translation="MDTDNRELYRIISGFPKYCISNRGRVMNILSGKYLSTSRNKHGY
                     LLVDLYNGTSHKIFYVHRLVASYFIQNPENLCCVDHIDSDKTNNFVNNLRWVTYSENQ
                     NNPISLRNRIENCSLSKIVEQYDLEGNKVAEYISAAEAGRIFGCNSRYISRVCAGERK
                     SYKSFIWKYKV"
     gene            complement(82108..82623)
                     /locus_tag="LOC_4_83"
     CDS             complement(82644..83561)
                     /locus_tag="LOC_4_84"
                     /product="Hypothetical protein"
                     /protein_id="LOC_4_84"
                     /translation="MKNLNKSFMAIKVGKESVEGSFKMYKGMAAFNIVAVNPTKAELE
                     ALTGREIENDPEYVGKTDEGKEQVRVVFYAKTAPEAKLNNGIELLIPISFMLTKDYRV
                     GQTSGKYQIIDKFGRTAWATKEEVQSKAIPQYTSGPANISADYRLAWQGEESLTDFLI
                     QWLNIPGPAVYKDKVWVMKENTDDSEVSLDMAALFKGDVKELKELVTLAAAYTVKGAV
                     GIRTVDNENGTRQYQAVFTRKFAKNAVTDYSKIDAAITEFQNAGGAPGTEFSTQPLHE
                     NVVEATTFTPAADNDPLGAATAPTSTPWG"
     gene            complement(82644..83561)
                     /locus_tag="LOC_4_84"
     CDS             complement(83585..83965)
                     /locus_tag="LOC_4_85"
                     /product="Hypothetical protein"
                     /protein_id="LOC_4_85"
                     /translation="MKELSRFELAIVKRTAQNTKSLRTKRDKLVEKIEKAQEELTTIN
                     EAIEGFEAPIKTMTCGFTSEEVLAGIMAVAEATEAAPEEAVGEVEVPVSEAVALAEEV
                     TEAPENIGTANPFGEVADEMPFKD"
     gene            complement(83585..83965)
                     /locus_tag="LOC_4_85"
     CDS             complement(83971..84243)
                     /locus_tag="LOC_4_86"
                     /product="Hypothetical protein"
                     /protein_id="LOC_4_86"
                     /translation="MGRDEVVRISRLVAFGGLTEMDVNILLMNYCLEHNKPYYETTVF
                     ITFLLKNGIFEPFFMEALGYYERKYTINKLQSKPNEIGQRQIIFIN"
     gene            complement(83971..84243)
                     /locus_tag="LOC_4_86"
     CDS             complement(84236..84943)
                     /locus_tag="LOC_4_87"
                     /product="Phage ATP/GTP-binding protein OS=Fusobacterium
                     nucleatum subsp. animalis D11 GN=PSAG_01393 PE=4 SV=2"
                     /protein_id="LOC_4_87"
                     /translation="MKALILAKSGFGKSTSIGEIPELGLKGLDPKVTYLISCVNKPLP
                     FRGGGSKYQVTTLKEIGKGNRIITNDAKEVAQIIEMLASPQSPFTNIVLDDMNYISQD
                     FYMKNAMKGGWDTPKQIGYGMGLIFDAINLVPENKNMICLAHYEEYKDKNGDSISYKY
                     KSTGNMVDSYITPEGKFEVVLYGKSSFDSKEKKSIREFVTNDDGVYPAKSPVGMFPLY
                     IPNDLGLVVEKAQEYYG"
     gene            complement(84236..84943)
                     /locus_tag="LOC_4_87"
     CDS             complement(84959..85903)
                     /locus_tag="LOC_4_88"
                     /product="Hypothetical protein"
                     /protein_id="LOC_4_88"
                     /translation="MGKEEKFYEFLCHLLFRLDRIRISPTDLKSTSADRPVPQEILDL
                     LASERYATYIQKFKETIIYIDSERNPTGINKYCRNFALSRGKFHFKKVIMKNEAGLEE
                     ERDVIDYYEPDDKDEYVEIILDNYSNLMQESGMNKMQTIEKMSKYFITQRDQFDFNIT
                     AIQHQAQAQEGIENQKLNKMMPSSDGLADCKTTTRDANLVLGLYSPFKYGLREYEGYD
                     VTKFKNNIRFMQVIEDRDNGAGGQICPLFFDGAVSTFTELPLPNNKPELERCLEYIET
                     VVRRRTNYTFMNISIRKARVRKWKMNLHRLVKLITFAD"
     gene            complement(84959..85903)
                     /locus_tag="LOC_4_88"
     CDS             complement(86237..86875)
                     /locus_tag="LOC_4_89"
                     /product="GIY-YIG catalytic domain protein
                     OS=Euryarchaeota archaeon ADurb.Bin023 GN=BWX56_00337
                     PE=4 SV=1"
                     /protein_id="LOC_4_89"
                     /translation="MEKITRDLKVSGIYCIENKINNKTYIGSSKNLYQRLLKHFALLR
                     YDKHENAHLQSAWNKYGEENFEWFILEFCDTSILTEREQYCLDLLGGEYNITKKVERN
                     ILSKESRIKQGETRRRLHQEGKLDFNFNPVTLYVYDLDGNLLFENPLGLKDTATKLGI
                     SPSSICRVTNGTFQQCKGYRFSYKLEQLPPLEVKSNKQNTKYNNYRHCPTIE"
     gene            complement(86237..86875)
                     /locus_tag="LOC_4_89"
     CDS             complement(87127..87729)
                     /locus_tag="LOC_4_90"
                     /product="Hypothetical protein"
                     /protein_id="LOC_4_90"
                     /translation="MTISLNDKVIKKSGLSLGEVLLMIAIQNNVDFHVAESELKKKGF
                     ISTSYNQLFQPEGLFVTSKGNNMVNNIILDSDKSVGTDDFNQRIEALVPQLQSIYPEG
                     KNFNNQYWRGNKTDIKRKLQTFFKKYGNDYTDEQIINATQAYVSGFNGEYKFMRLLQY
                     FIWKEEVKDGTKVPVSELANYIENEGQTDSLTDNWTSTLV"
     gene            complement(87127..87729)
                     /locus_tag="LOC_4_90"
     CDS             complement(87734..88135)
                     /locus_tag="LOC_4_91"
                     /product="Hypothetical protein"
                     /protein_id="LOC_4_91"
                     /translation="MRNRVKITKANYVVNPEKKVVVCVLECDMQLCKHPAWDDIYPNM
                     WANLPLVSNNGTFKVRAIARCNEEDSFDEEAGKRIAESRAKGKAFATAAKVYKEIEKY
                     FLNCAALVNESVEACEQTVKVEEAHVELLIG"
     gene            complement(87734..88135)
                     /locus_tag="LOC_4_91"
     CDS             complement(88132..89328)
                     /locus_tag="LOC_4_92"
                     /product="Predicted HKD family nuclease OS=Chlamydia
                     trachomatis GN=ERS095036_00519 PE=4 SV=1"
                     /protein_id="LOC_4_92"
                     /translation="MYSEKSKIDRKEVQKEILEIKSQSILLQLPTSFGKSKIGIDLAL
                     RDTPKSILIVVPRLVLINNWKEEFIKWGFENLLEILQFSTYVGLNKHVESEWDCVIFD
                     EVQHMSERCREFVSTMNISHSIMLSATVTRDMKWELSQLFPDFQCYTVKMKEAIDNEI
                     LPDPRVFLIPLDLDNTHAVHTMIEHPKARIIKECLYKDRWSYLRDTSVQVHIKCTAYQ
                     YVQKLGDKIEFWKRQYMRTRNEGVKTKWLFLAGQRLKFLSQLKNPIILSLLEKLKSER
                     VLTFCSSIEQTEILGENCINSKNKESSMVLDMFNHKELDHITACNMLNEGMNLVDCRV
                     GLYANLNSSDIIIKQRLGRILRHKDPIIIIPYFSGTREEELVEKMLEDYNPELVVKTN
                     LSEIKV"
     gene            complement(88132..89328)
                     /locus_tag="LOC_4_92"
     CDS             complement(89273..89938)
                     /locus_tag="LOC_4_93"
                     /product="GIY COII i1 grp IB protein OS=Thanatephorus
                     cucumeris (strain AG1-IB / isolate 7/3/14) GN=BN14_13022
                     PE=4 SV=1"
                     /protein_id="LOC_4_93"
                     /translation="MERKNNCRVSGIYCIINILNNKKYIGSSRNIYSRWYKHRANLRG
                     GYHPNSYLQSAWNKYGEENFHFLILCRCPEESLLETEQNYIDSLKPEYNIMLEAKRTI
                     VTDVIREHISEGVRRAINEGRMPLNPMVGKKMSPEHLAKLPQNQKGYKCPKRQKGVYI
                     YDLDMNFVNKYNTLKEAAEFIGVAFQVISYTVLKSKSHKCKNYYVFREEQNRQEGSTE
                     GNS"
     gene            complement(89273..89938)
                     /locus_tag="LOC_4_93"
     CDS             complement(90078..90551)
                     /locus_tag="LOC_4_94"
                     /product="Peptidase, M23 family OS=Prevotella buccalis
                     ATCC 35310 GN=HMPREF0650_0139 PE=4 SV=1"
                     /protein_id="LOC_4_94"
                     /translation="MKQRVYNILMLLLIGGLYGLYYIDHQEEHKEPEKVDVLRLEQPE
                     FLLSEAPDDYLMEALEYYNVKHKNIVYAQAILETGHFRSKVCKEYNNLFGLYNSYKGD
                     YYKFDHWSESVVAYLNYIQYRYKPPGDYYKFLEEIGYAEDPQYITKLKNIVKRYG"
     gene            complement(90078..90551)
                     /locus_tag="LOC_4_94"
     CDS             complement(90633..90959)
                     /locus_tag="LOC_4_95"
                     /product="Hypothetical protein"
                     /protein_id="LOC_4_95"
                     /translation="MIWSLIGIFFTIIIVGMLKDTHCKCYEGLEVKEEFDIKIPLWVL
                     IIILIIELIPSLNIVLFAAFIIWYIVKSCDKSNRFYDKCLFSLRGETYVGQVLIIIKN
                     FLNIKV"
     gene            complement(90633..90959)
                     /locus_tag="LOC_4_95"
     CDS             complement(90962..92179)
                     /locus_tag="LOC_4_96"
                     /product="SPFH domain / Band 7 family protein
                     OS=Parabacteroides distasonis str. 3776 Po2 i
                     GN=M090_2373 PE=4 SV=1"
                     /protein_id="LOC_4_96"
                     /translation="MANQKPINKGKILGIIIAVVAVLMIAMAGALWEDADKSKNYVCQ
                     MPVTGNYVVWTDGGLQWQGLGTVRSYSKTSQIEFTGLEKNEDGYVAAGSNPAAALTFN
                     DKGRGFIVGSFRVVMPNDAKNMEKIQTDFGSEEALIANLVKPTLYKVVTSCGPLMSSL
                     ESVSETRTDLIAYITDQLNNGVYKTRVLKTKVINDITGEEEVRAQSEIIADGNSPGGY
                     KRQENSPFSQYGVTCGLVSIIDIKYDAATQSQIDAQKQANLAIITSKTKSLEAVQRTI
                     QITEDGKATAEKAKWEQEKEKAVAVTKAQQEFEVAELEAKKAKQVALKVQAEGEAKAA
                     ANRALVAAGLTPAEKAEWDYKTAVGVAEALANSKVQWVPSVMFGGNGSGNNAMDAVGL
                     KMLMDITESFNKK"
     gene            complement(90962..92179)
                     /locus_tag="LOC_4_96"
     CDS             complement(92157..92387)
                     /locus_tag="LOC_4_97"
                     /product="Hypothetical protein"
                     /protein_id="LOC_4_97"
                     /translation="MIYARVLLAAFVVLVVIYYVMVIGQLFGKWKITNRGIKFSLLCI
                     PFYYWMVSQEEKKQVKRKTNIKKRKDGKSKTN"
     gene            complement(92157..92387)
                     /locus_tag="LOC_4_97"
     CDS             complement(92413..92580)
                     /locus_tag="LOC_4_98"
                     /product="Hypothetical protein"
                     /protein_id="LOC_4_98"
                     /translation="MSKGRVLTKKKWGHCARYWRKYKYRIKFPRGKLNSFEGTHAPIG
                     YPLKYLSWLMW"
     gene            complement(92413..92580)
                     /locus_tag="LOC_4_98"
     CDS             complement(92577..92747)
                     /locus_tag="LOC_4_99"
                     /product="Hypothetical protein"
                     /protein_id="LOC_4_99"
                     /translation="MLFVSIIVGLFGIILLIRTFVRYHPYFNLITSYDKYILLLWYDK
                     DGGRTYIKLLEI"
     gene            complement(92577..92747)
                     /locus_tag="LOC_4_99"
     CDS             complement(92769..93149)
                     /locus_tag="LOC_4_100"
                     /product="Hypothetical protein"
                     /protein_id="LOC_4_100"
                     /translation="MNNEIKVSLSVTLQGSVMLSQEQAKALEKEKAGTGYDTFNMKVE
                     SLEDGKKDAKTITVKTRKCKSAGQSLNLSMDAYDYMTGKEAPYFVKAKDWERLTKKQR
                     LEAHLKRIVEGLGGVSYTYTVHDN"
     gene            complement(92769..93149)
                     /locus_tag="LOC_4_100"
     CDS             complement(93142..93531)
                     /locus_tag="LOC_4_101"
                     /product="Hypothetical protein"
                     /protein_id="LOC_4_101"
                     /translation="MKNEKSGAESFAENMRKKLGLNNPLPKEAMDELREGVIDIGKKT
                     GDTDAEDVLDNCLIELSKLKDNQSKAIVITYLLGTLPMDLQKFIADQQQKIVIGITAK
                     NLAGEGPEAMLGMLLMGAMLKDKDSDE"
     gene            complement(93142..93531)
                     /locus_tag="LOC_4_101"
     CDS             complement(94434..95852)
                     /locus_tag="LOC_4_102"
                     /product="TROVE domain-containing protein
                     OS=Acidobacteria bacterium 13_2_20CM_57_7 GN=AUH16_03030
                     PE=4 SV=1"
                     /protein_id="LOC_4_102"
                     /translation="MSKLNPSVKPASKFDDSRLAGGSGAMAAKQSNVALLRRAVLANL
                     LWEDVAYMDGKKVAEEIQRLIPLCPAVDVYNIALEARLMQKLRHTPLFIAVEMCKYPE
                     HKLFVADLLPKIITRADMLTDFLALYWKGGKKPICNQAKKGLAAAFHNFNEYKFAKYD
                     RDAAIKLRDVMFLCRPKPNNDYETKLFKKIADRTLTPPETWEVLLSAGEDRKETWTKL
                     IFENKIGGLAMLRNINNMKKADVDRRVIVEGLTKLRSSMLLPLDFLKASRMNPEFSRD
                     IEDAMLEAYKNLPKLPGKTLFIVDVSGSMGSLTSSNSKFNRMDQACAMAMLAINQCED
                     YELVTTAGSDAAREQASEHIKYPQKGFGVFNQIMKTRNRIGGGGIFTKQCLDWCRNQF
                     KGTKFDRIIIFSDSQDVDFCYDKSILPEPFGQYNYICDVSANTRGVNYGGRWTAEISG
                     WSEHFLTYIAALEGLQNKFEEQ"
     gene            complement(94434..95852)
                     /locus_tag="LOC_4_102"
     CDS             complement(96150..96395)
                     /locus_tag="LOC_4_103"
                     /product="Hypothetical protein"
                     /protein_id="LOC_4_103"
                     /translation="MELVFECMLIGVVGGLLGIFYRNCLKVEDMTFHWWYKILRNWVR
                     KSNGYCDVEGHHEPNLWWKFWGFVAYPLGFCIYCSTT"
     gene            complement(96150..96395)
                     /locus_tag="LOC_4_103"
     CDS             complement(96420..96746)
                     /locus_tag="LOC_4_104"
                     /product="Hypothetical protein"
                     /protein_id="LOC_4_104"
                     /translation="MGCQTFLPCKYNRNAQEGNSNKYYINLLSKVGRIIISVIGFLIV
                     WVFLPVFGIIGLYCHITGKVSRELEVGRIDARFLERLEFKLDENEWEVVKGIAERLKT
                     KGYKNY"
     gene            complement(96420..96746)
                     /locus_tag="LOC_4_104"
     tmRNA           complement(96832..97133)
                     /product="tmRNA"
     gene            complement(96832..97133)
     gene            complement(97141..97227)
     tRNA            complement(97141..97227)
                     /product="tRNA-Ile"
     gene            complement(97235..97306)
     tRNA            complement(97235..97306)
                     /product="tRNA-Arg"
     CDS             complement(97427..97642)
                     /locus_tag="LOC_4_105"
                     /product="Hypothetical protein"
                     /protein_id="LOC_4_105"
                     /translation="MIFKGILLYMTILVTMIFMMGVDSIYDQGYFFYGIMLVAALVFV
                     CYKTINKEELEVLTLCKYLNDSDEELK"
     gene            complement(97427..97642)
                     /locus_tag="LOC_4_105"
     CDS             complement(97666..97797)
                     /locus_tag="LOC_4_106"
                     /product="Hypothetical protein"
                     /protein_id="LOC_4_106"
                     /translation="MKNTLGFIAIMGVLSAMCGIVTEITAIITVICGVLYLFYPPKK"
     gene            complement(97666..97797)
                     /locus_tag="LOC_4_106"
     CDS             complement(97797..98003)
                     /locus_tag="LOC_4_107"
                     /product="Hypothetical protein"
                     /protein_id="LOC_4_107"
                     /translation="MAKKYNRCNCESRLRATITDQLGRTVSLFGTHAFEWSIVIASDN
                     GITMQTFSKGDVARKEFNKYKRKR"
     gene            complement(97797..98003)
                     /locus_tag="LOC_4_107"
     gene            complement(98034..98123)
     tRNA            complement(98034..98123)
                     /product="tRNA-Gly"
     CDS             complement(98469..99053)
                     /locus_tag="LOC_4_108"
                     /product="NUMOD4 motif-containing protein OS=Desulfopila
                     aestuarii DSM 18488 GN=SAMN02745220_04853 PE=4 SV=1"
                     /protein_id="LOC_4_108"
                     /translation="MENWKVIVEYPSYSISSLGRVKNNTTNKVLKAVPNTFGYLQVRL
                     YKEGQYKVFTIHQLVATYFLPIPSGDLELNHIDEDKLNNRWNNLEWVQHKDNCNHGTR
                     NVRMANKLSKPVIQCTLDGVEIKEFNSVTEVERLLGYKQTAISSCCLNRIIGFTVLIF
                     MNRVSYGLIEHILCSKYTHSVHTNGLIEAINCEQ"
     gene            complement(98469..99053)
                     /locus_tag="LOC_4_108"
     CDS             complement(99113..99220)
                     /locus_tag="LOC_4_109"
                     /product="SpoIID/LytB domain protein OS=Acidimicrobium
                     ferrooxidans (strain DSM 10331 / JCM 15462 / NBRC 103882
                     / ICP) GN=Afer_1742 PE=4 SV=1"
                     /protein_id="LOC_4_109"
                     /translation="IPQHPMVSQVETPDGEAFWLLHEEGTGGAPVLATF"
     gene            complement(99113..99220)
                     /locus_tag="LOC_4_109"
ORIGIN
        1 CTTAACTGCA ACAGCTCCTG TCTTAGCACC AAAGGTGAAG AACAGCTTGT TGGTCTTAGG
       61 ATTCTGTTTC ACTTGGATTT TGTCCACATG TTGAGCTGCT TTAAACTGTT CAACTGTCAA
      121 TGTCTCACGG AATTTTAACT GATTGTCCAT AATGTAAATG ATTTAAATTG TTAATGAATA
      181 ATTGTTTAAA CCACGGGGGT ATGACCCCAC TGGTTAAGTA ATGGGGGAGG TGGGGTTGGT
      241 GTATATCCCC CTCATGACTA TACACAACTT TTTAAAATCA AAAAAAAAAT CAAAAAAAAA
      301 AAATTAAATT ATTTGGATAG TATCTACTAT ATACTTATCT TTGACCAAAA ATTAAAAGTA
      361 TGAAAGAGAA GAGTTATAAT TTATTTGGGA GTACTTGGAA AATACAGTTT GTAGATGAAG
      421 TAGTTGGTAG TGATAATAGG TGGTTGTTTG GGGAAATAGA AAGTCCTTCA AGAATAATAA
      481 CCATCAGCAC AAAGAAACCT GATGGGAGTA AATTATCAAA GGATGAAATT GAACTTACTT
      541 TATTACATGA GATAGTACAT TCTATATTCC AAACTGGACA ATATATGAGT TGTGATAATG
      601 ATGAACCATT AGTAGAATGG ACTGCAAGAT GTTTAAAAGC CTTAAAAGAA CAGCATATTA
      661 TATAGTCAAT AGTTAAACTT TCATAAATAA TAATCTCAGA TTTGGATATG TCATTTATTT
      721 TTTGTATGTT TGCACCAGAA TTAGAACTAT ACATCTAATT TCTCCTCCAA AGAAATCCCT
      781 TACAGAAGTT CAGGCTTTGG AGCTGACAGG GTAGTAATCC ACTTCTCCCA TAAATAGGGA
      841 GCTTATATAA AGGCTGGTAT GCCTGTGGAT GAGGTGAAAA TCCTGCTAAG AAATGCCTTG
      901 ATTATAAGTT ACAGTAGCAC ACCTATGTAT ATGAGAAAAG GTTGAGGGTA AAGTGCTCTT
      961 GGGGATTAAC CGCCTGTAAT GAAGTGTCAT GGTAGGGGTA CTGGAAACTT TACTCTGGCA
     1021 GAGAACCAAT CTGCTTAAGG GATTGTTATA CACTTTAAAG AACAAATATA TGAAAAGAGT
     1081 TATTGAAGAA GTTATTAAGA GTGTAAACAT TGTTAAGTGT GAAGGTGCTA TCTGTGTATC
     1141 AGTAAATAAC AATGATAGGA GATACTATGC ACAGGGAGTT AGTTCAAGAA TGTTAGATGT
     1201 GAAGAGGTAT AAGGTATGAA ATGGATTAAA AACTTTATTC TTTGGTTATG GCAATTTCCA
     1261 CAGAATTATC TTGCATTCTT AGTATGGGGA TGCTTAGGTC CTCTATGTTA TTATGGAGGT
     1321 AAGTATGAAG GAAAGAATGT TATTTATAGT ACTTATATTC CTTCAAGTTT CTCTTTAGGG
     1381 GATTATATAT TTATGGTTCC TGACTTTCCA AAAGAAAGTT TTAAGCATGA ACTTGGGCAC
     1441 TGTTATCAGT CACAATTATT AGGTTGGCTG TATATTCCAG TGATAGCTAT ACCCTCAGTT
     1501 CTGCATAATT TATATGTTAG GATTGCAAGG AAGTTAGGTT ATAATCCTGA TTATTATAGC
     1561 TTCTACACAG AGAAATGGGC AAATCATTTA GTTGAGAAAA TAGGTTAAGT AGCTCTGAAT
     1621 CAGGAGATTC AAGCTATTCA AGCTATTATC TAATATTCTC TTCTGGAGTA TTTTAATGCT
     1681 ATCTTAAAAA TAATTAGTGA AAGATTTGCA TAATTCAAAT ATTTGACTTA CCTTTGCACT
     1741 GTGATTCAAA GGTAAGTATA TTGTTCCATA GTATAATGGT TATTACACCT GATTTTGGCT
     1801 CAAGTAATGT AGGTTCAATT CCTGCTGGAA CAACTGTTAT GCCCTCTTAG TACAATGGAT
     1861 AGTACATGAG TCTTCTAAAC TTAGAATGAT AGTTCGATTC TATCAGGGGG TACATTTTGA
     1921 AGGTGGATTT TTTTTTTGTT TCATGATTTT TAAAGATTGG GCTATCTGGT CTGTGAAGAT
     1981 AGGATAGTCA AAATGGTGGG TTGGACAAAT TGGTTAAGTC ACTTCCCTTT CAAGGAAGTC
     2041 ATTAGGGGTT CAAATCCCCT ACCCATTACA AACCAAGTCT CTTTAAGGGT TTCTCTGTGG
     2101 TGGGCACTTG ATATAAGAGT AAATCCTTAG CTATCTGAAA AGATAAAAAC TACTCTTAGA
     2161 AGTACAATAA GAGTAGGCTT AAATAGTGTA TGTAGCATAG TGGTTAATGT GCTGCACTGT
     2221 CAATGCAGAG ATTAGGGTTC AATTCCCTCA TACACTGCTC TGAACTAAGT CCTCTACCAA
     2281 AGAGTTGGAG GGGCAAATGG AGAAGGAACT CAGAGGGTCT GGGAACTGTC TTGAAAACAG
     2341 ATTGGTCATT TATTTGACTG GGGGTCGGGA CCTCCTTTCT CCGCATTATG ATACAAATTT
     2401 TGAGAAAAGA AGGTTGGGTG CTTAATCCCA ATGATAGGGT AGTGAATGCT ATCTTAAAAA
     2461 GATGTGAAGC TAATAATGGA GAATGTCCCT GTCATAATAC AGGTGAGGAT AAGAAGTGTC
     2521 CTTGTTCTGA TTATAGAGAA AAAGATATTT GTCATTGTAA TTTATATCTT AAAAGAGAGC
     2581 AACTTATGCC AGATATAGAC TTAAGTAAGT TACCTACTGG CATGGATTTG GAAGACTTTA
     2641 TAAGAGCTTG GCAAACAGCT CAAGAATCAC CTAAGATAGT GATTGAGAGT GTTCCTAAGT
     2701 AATGGAGGAT TAACCCTAAT GGTAAGGGAG CAGTTTGCTA AACTGCCAGT AGTCTTAAAG
     2761 GGTGTATAGG TTCAAATCCT ATATCCTCCG CAATATAGAG TAGTTGGGTA ATTGGTTAAC
     2821 CCCCTGCATT TGGGATGCAG AAATTGGAAG TTCGAGTCTT CTCTACTCTA CAAATGGGTC
     2881 ATGTAGTGTA AATGGCTAAC ACATCACTTT TGCAAAGTGA AGTTGGGGTT CAAGTCCCAC
     2941 ATGTATCCAC ATGTTTCATG TTTTCATAAT GTTTGTTTTT TTTTTAACAG GTTAAGGACA
     3001 CACCTAAAGT GTCCTACATT GCTCCTTAGT TCAGTGGTTT AGAATAACAC TTTTACACAG
     3061 TAAAGGTCAT TAGTTCGATT CTAATAGGAG CAACATATTG GGGAGAAGCT TAAGTGGTAT
     3121 ATAGCTACTG ACTGTTAATC AGAGGATAGT AGGTTCGAGT CCTATCTCTC CAGCAATTAA
     3181 AGAATAGAAG TCATGAAAGA AATCAGAAGT AAAATGATAG TTGAGGATAG AACTAAGGTG
     3241 AAAGCAGTTC ACTTTAAATA TCCTGAAATG ATGAATGAAA GTGCTCAAGA AGATATTAAG
     3301 AATGATTATA ATGAATTATT ATCTCTTGAA GAGGAACTCT ATAATGCAAG AGAAGTTGTG
     3361 AGAGAATTGG AAAAGAAACT CACAGAAAAG AAAAAGAAGT TTGAGGAAAA GACTTTATTG
     3421 TGTACATTAG AGTTTGAAAC AAGTGAGAAA GAAATAGTGA ACTATGAATC TTATGTTCTA
     3481 TTTAAGAACA TGGGTAATGA TACATTAGGT CATTATAGCA CATAATGATG TGCCCTTAGT
     3541 TTAATGGTAG AATGTTGCTC TCCAAAAGCA AAGGTAGTAG TTCGATTCTA TTAGGGTATG
     3601 CTTAAAATTG GTACATCTTC TAAAGGTTAG GAAACATCTC TGATAAGGAT GCAATCACAG
     3661 TTCAATTCTG TGTGTACCAA CTTATATTCT GATATACTTC AATAGGTAGA AGGCTGCTCT
     3721 CATAAGGCAG TAGTTATAGG TTCAAGTCCT ATTATCAGAA CTGTGTTAGT ATTTTAATTG
     3781 GTTAGAAGTC TTGACTGTGA ATCAAGAAGG TGAGAGTTCA AATCTCTCCT AACACCCCAA
     3841 CATGCTGAGG TAGCACAAGT GGTAAATGCA GATGGCTTAT ATCCATAAGA TAGTGGGTTC
     3901 AAATCCTACC CTCAGTACAA GTAAATGCCT CTATAGCTGA ATGGTTAAAG CTGCTCCCTC
     3961 TTAAGGAGAA GATTCTAAGT TCGATTCTTA GTGGAGGTAC ATATTCCCCT ATAGCAGACA
     4021 GGTGTGAGCA CTAATCTTTT AAATTAGGAG GTCTGGTTCA ATTCCAGATG GGGGAACAAA
     4081 TGGGAGTACT TTAATGTGGT GAATTAGGTT AGACTGTAAA TCTAATGCCT CAGGCTATAT
     4141 GAGTTCGATT CTCTTTACTC CCACTTCAAT AGAAATCTTT GTCCTTGACT TATAGAAGGT
     4201 GATGTGGGTA GAGATATAAA TAAGTCATTA TGGGTGCTGG GCAGGTATGG TTACATTGCG
     4261 CAGGTCTGAA AAACCTGAGA ATAAAGTTCG ATTCTTTAAA CACCCACTAA TGCCCTTTTG
     4321 GTGGAATTTG GTAGACACTC TGGATTTAGG CTCCAGTACG AAATAATAGT AGTGTAAGAG
     4381 TTCGAGTCTC TTAGAGGGCA CATGAATAGT AAAAGAAAAT ATATAGAGGA TAATATTGAT
     4441 TTCATTCTAA AATGTAATGA GGAAAGATTA CCATTAGTAG AAGTTTCAAG GAGATTAAAA
     4501 GTTAAGTATT TAACTTTAAG AAAATACATT AAACTACTAA ATATTCCTTA GTTAAATATG
     4561 CAGATTTACT TGCATATATG ATTTATAGTA CATATCTTTG TAACATCAAA TTAAAACAAT
     4621 ATGATAGAAA CATTTGGAGA GAACCTATTA GAAGGTTTTG AACATGAAAC TGTTTCACAT
     4681 GAAGGAAATC AATTCAGAGA GTTTCTTTGT GTACTTGAAG GGTTTAAGAC TAAGTTTAAG
     4741 AACCTTCACT GGTCAGCATA TAGCAATTCA ATTCATGTAA GAATTGATGA ATTGATAGAT
     4801 GAAATATCAG ATTATCAGGA TATTCTTGCA GAAGAAGTTC AAGGTATTGA AGGTCAATTT
     4861 GAACCTAACT TCCTTAAAGG AACTAACTTT GATTTCACTT GCCCTCATGA GGCAATAAAT
     4921 AACTTGATAA GTAGAACAGA TACATTCTAT TCTAAGTTAC CTCAAACATC TGATTATGCA
     4981 GGAGTTAGGA GTGAATGTGA AGCCTTTATT ACTCAGTTAC ACAAGTTGAA GTACTTATTC
     5041 AATTTATGTA AGAAGGGTTA TATGGGAGAT TAAAGATGCC CCTGTGGTGA AATTAGGTTA
     5101 GACACAAAGG ACTTAAAATC CTTCGGGCTT GCCCATGCAG GTTCAACTCC TGTCAGGGGT
     5161 ACAATGCTTC CTTAGTATAA TGGTTATTAT TCTTGCCTTG TAACCAAGAG ATAAGTGTTC
     5221 GATTCACTTA GGAAGCTCAA CAAGTTACTA AAAGCTGTCA TTCATACAGT GAGAGAGTAA
     5281 CACCTTATGC TACTATTATG AATACCTTTA TGGTGTAGAT GATAAGGGGT TCCAGATAAG
     5341 CAGAGACTGG AAAAGAGAAG TACCAATAGC AAATCTTCTC AAATGCAGGT ATAGCACAAT
     5401 GGTTAGTGTG AGAGCCTTCC AAGCTCAGGA TGAGAGTTCG ATTCTCTTTA CCTGCTCTAA
     5461 TATTGTGGGG AGGATTGGTA TCCCAGTTGG TCTCATAAGC CAGCCTTTGT AAGTTCGATT
     5521 CTTACCCCCT CAACTAAATT AAAGTGAATA ATATGGAAGA GGAGAAGACA TTAATCACTT
     5581 GTATTATAGG CTCTACAGTT AGAGAAGTAA TCAAGCAAGC TCAAGAGCTT GAGATTAAAA
     5641 GAGAAGATGT AGTAAGCATG TTTCCTTTAG GAGGACAGAT TTATTTGGTA TTTTATAAGT
     5701 AAAAACAACT GGCATTATGG AAGAGAAGAA GACAAAAGAA CCTCAGTACA ATGAACCTAA
     5761 GATGATGTTA TATCTTGCTG TTTATAGTGC TGTTGGTAAG TACAAGAGTA TTAGAAGAGC
     5821 TGTCAGAAAA GGTCATGTAA CATCTTGGGG AGAAGAAGTA CCAAAGAGAC CTTTCAATAA
     5881 TAGAAAGAGG ACCTCTGGTA GGGAGTTACA GATTTCTAAA GAGAAGATTT ATGGAGAACT
     5941 TAAGTACAGG AGTCAAGCAG TTTGAGCTTG AGACTCCCAA GGAAGAATAT AATAATATAC
     6001 CTGTTGTATA TTGTAAACAT TGTCTTTCAT TAGCAATAAG AAGCTCAGAT GGCATAGATT
     6061 ACTGTGACAA ATGTGGTGGA ACTGAAACTG GTGAGGCATA CATACATGAA TGGGAGAAAA
     6121 TGTATGGACA AAAGTATGGT GGAAATTATC TAACAGAAAA ATAAAAATGG AAGAGAAGAA
     6181 TAACATGAAA GTTGTAAAGG GTGGCAAGGC TGCTCCAGAA GTGAGAAAAC TTAGTTATGA
     6241 AGAACTGGAG AATACTGCAC ATCAGTTGTC TGAACAAAGC AGGCAGTTAT ATATGCAAAA
     6301 CCAGAAGTTG AATCAGGCTT TGCAGGAAGC TAATCTTACT AACTTCTATG AAAGATTGAA
     6361 GTGGTTGTGG ACAGTAATTA CTTCTACTAC ACCTTATATC TCAGAAGAGT TCAAGCAGAA
     6421 GTGTGGTGCA GAATTTGAAG TACTAATGAC TCAACCTGAA CAAGAACCTG AGGAAGAAGT
     6481 AAAGGAAGGA GAATAAACTA TGGCTAAGCA AGTGGATTCA ATAGTTAGGA TTCCTTGCAA
     6541 GGTGGATGGT AAGTTCTTTA GATATTGGTT TGAATTCTTA CAACCTTTTC ATAACTTGAC
     6601 TGAGAGAGAA ATGGATGTCA TAACTTCCTT TGTGAAGCAA AGATATGAAC TCAGCAAGGT
     6661 CATTAAAGAT AATGAGATAC TTGATAAGGT TACTATGAGT GAAGACACTA AGAAGAAAGT
     6721 AAGGGAAGAG TGTGATATAT CTCTTCCTCA CTTTCAGGTC ATCATGGGTA AGTTAAGAAA
     6781 GAATAAAGTC ATCATTGATG GGAAAATAAA CCCAAGATAC ATTCCATCAG TAGATGAAGA
     6841 GAATAGTTCA TTCAAGATGA TGTTATTATT TGATTTCTCA TGATATACTC AGAAGCAATT
     6901 AAACAGGTAT CTACAGAGCT TGGATTACCA CCTCAAGTGG TAAAGGAAGC CTATGAGTCC
     6961 TACTGGACTT TTATTAGGAA TAACATCAAA GCCTTGCCTC TAAAGGAAGA CCTAAGCAAA
     7021 GAGGAGTTTG ATAAGTTGAG AACCAATTTC AATATCCCAA GTATCGGAAA AATGTCAGTC
     7081 ACATGGGAAA GGTATTTGGG TAAGAAAAAA CAATGGGAGC TACTAAATAG TATGAGACAT
     7141 GTATAGTAGA GAGTGGTATG AGAAAAATAA GGAAAAAGTA GCAGCCCAAC AGAAAGAGTA
     7201 TTATCAAAAT AATAAAGAAA AGAAGAAACT TTATAGGAAA CAGTATTATC AGAATAATAA
     7261 GGATAAAGCT AAATTGTGGA AACACAATAA CAATTCTGAG GAGACTAAAA ACTATAGAAG
     7321 GCAATATTAT TTAGATAATA AAGAAAAGTG GGAAAACTAT AAGAATAATA TGACAGATTC
     7381 CCAAAAAGAA TCAAGGTTAG AAACTGTTAG AAAGTTAAAG AAGTCTTATG GTCATTCTCA
     7441 TAAATCAGAA CTTATAGTAC TTAAAGGTAA TAAATGTTCT GTATGTGGGC TTGAATATAA
     7501 TGGGAAGAAT GGTGCAGTAT TTGATTTTCA TCACATAAAT CCAGATGAAA AGGATTTCAA
     7561 TATAACCAGC TATTTAAGAC ATTATAGTAA AATCCCTGAT AGAATTTATA GAGAAGTAGA
     7621 AAAATGCGTT TTATTATGTT CTAATTGTCA TAGGTTGGAA CATTCAGAAG AATATTAAAT
     7681 AATATGGTAA CAATTATAAA AAAAGTAACC CCTATGTTTA ATAACATGGT AGTCACTTTA
     7741 AATAAATATC CTACTGACCT AAAGACTACT GGTGGTATTA TAGATAGTAC CAGAGCTGGT
     7801 TCAGTGAAAG AATATCAGAC AGTAGTAGCT GTTGGACCAA TGGTAAGAGG TATTGAAGTA
     7861 GGTGATATTG TATATATCAA TCCTAAGAGA TATGCAGTAA TGCAACATAA ACCCGGCTCA
     7921 TTGCAAGATG GTGTTATTAA GGATAATCCT GTAATAGGAT ACAAGTTTGA CATCATGGAT
     7981 ATTGATGGAG TGGAACACAT GATGATTCAA GATGGTGATG TTAAATTTGT TGCAGAGATT
     8041 GAGGAGTTTG AAGAAAACCC AGCAATAGTA ACTGGACCAA AACTTATAGT ATAAATATAA
     8101 GCCTGAGCCT ATCAAAGGCT TGGGCTTTTT TAGTTTTAAG CAGTATGAGA TTATTTAAAA
     8161 GAGATGGTTA TAATTTAGTC ATATCTGATG AGGCTTATGC TTTAAAAGCA TTCAGACAGA
     8221 TATGGAATAG AGATAAATCT CTCTCAAAGG AGAGAGCAAT TACAGAGCTT GGATATTGTT
     8281 ACTTTATGGA GGACTCCAGA AGTGATTACA AGTATATAAT TGATGAAGGA GAGAGAAAAG
     8341 AAGCTATTAA GCAGGGTGAA GGTATGAAAC CATCATGGGA ACCTGATACT ACTGTGAAAG
     8401 AAGCTCAAGC ATTGTATGCA AGTTTCAAGA CTACTTCTGA GCTGTTACTG GAGGATACAA
     8461 GAACTCTTGT GGATAAGTAT AGGCTTAAAT TAAGGTCTAT GGACTTGGAA GAGCTTGATA
     8521 TTAAGGAGAC TAAAGAATTA GGTGCTATTA TCAAACTTAT ACCATCAATG GTTAAGGACT
     8581 TGGATGAAGC TGAAAGAGCT ATTGCTAAGG AACTTGCACA GAATGATAAG GTAAGGGGAG
     8641 CACAGGAAAA AGCAATATAT GAAGACCTAT GACAAATATA ATTGAAGGAT TAAATCAGTA
     8701 TTATGAATCT TTTTCTAATA GAAGAAAAGG ATACTTTGTA TTACATAAGA TAATAGATAC
     8761 TAATCCTGTA GTTAAGTCAC AGAAGACTTA TAGAATACAG ATTTGGTTTG TAAATAAGAA
     8821 AGAGAGAATA CCTGCATTTG GTGCTGAATA TTCTGGTAGA ATTGTTACTG ATGCAGAAGA
     8881 GAGCAAAGTC ATATCTGAAC TAACCACTGC TATTACCAAA TCTCTTCTGG AGTATATTAA
     8941 TACAGAAAAA TTTAAGGAGT TGTGCTATGA TTCCAATGAA TAAATATCAA ACTGAGCTTA
     9001 CTGAGGAACT GATGAATACT CTTCCTCAGG AGGTTCAGGA ACAGTTACTT GAGACACTCA
     9061 CAACAGTTGA GTTTATCAAA AGGCTTATAT CTCCCAACAG ACCCTATGCA AGAGATTTAC
     9121 CAAGGGATGA AAAGGGTAGG ATTATAGTAG ATATTACTAA TCCACATATC ATTGAGGATG
     9181 CTGATTATTT CAGACAACCA GCCCTGCATT TCTTGAAACA TGGGTGTTAT ACATTCTTGA
     9241 AGCCTAATAG TAACCCTAAT TCAGAGTTTA GAAGACATTG GGATGAAGAG CAAAGAAGAT
     9301 GTTATGAAGG CTATGTGAGA GAGTCTGATG GAGAGTGGGT TACAGGCTTC AACTATTGGT
     9361 TTATGAACTA CTGTCCTATG ATGGTTAATA AGCTGATAGA AGGTAGAAAG AAGGCTATTA
     9421 GAACAGAGGC TTTTCCTTTC TTCTTTGAAG GTATATATTG GAGATTCCAT TATCTGTGGC
     9481 AAGCAAGAGA GAGTGGTAAA CATGCCATTG AATTGGCAAA GAGAGGTTGT GCCAAGTCTT
     9541 ATAGCTTGGC AGCAATTATG AGCCATAATC TTATACTTGG AGAAAGTGAA GAATCTAAGA
     9601 GAAGGGTTAT TACTGTACTT ACAGCTTATC AGAAGGAATA TTTGAAAGAT GACAAGGATG
     9661 GTACTTTATC TAAGTTCAAG CCTTCAATTA ACTTTAGCTT CTCTAATACT CCTTTCCCAC
     9721 ATCTTATGCT AAAGAATTCT CCTAATGAAA TGTCTTGGCA GATGGGTTAT AAGGATGAAT
     9781 ATGGTATAGA GAAAGGCTCT CTAAATCAGG TACTTGCTGT ATCTGCAAAG GATGATAGTG
     9841 AAAAGTTAAG AGGTAAGAGA GGTTGGATTC TGTTTGAGGA AATGGGTTCT TTTAAAGGAT
     9901 TGCTGCCTCT TTATGATATT ACCAGAAAGT CAGTAGAGGA TGGTGACTAT ACCTTTGCTA
     9961 CTATGTACCT TGTAGGTACT GCTGCTGAGA GTGAGTCTGA CTTTAGCTCA GCCAAGACTT
    10021 TACTTTATAA TCCTGATGGT TACAATATAC TATCTATAGA TAATGTGTTT GACAGACCTA
    10081 AGCAGGGTAA ACCTAAGTTT GGTTTCTTCT TTCCCTCTTA TGTTAATAGA GCAGGGTGTT
    10141 ATAATAAGGA TGGTGTATCA GATGTAGTTA AAGCTCTTAT TGAGATTTTA ATGCAAAGAT
    10201 ATAGGTCTAA ATATAGTTCA GACCCTAAAT CTGTTCTTAG AGTGATTGCT GAGGACCCTA
    10261 TTACACCAGC AGAAGCTATT ATTAAGGTTA AGGCAGCATA CTTTCCTATT ACAGCTTTGA
    10321 CTGAAAGATT AAGTCAATTG GACCAAGATG TACATGCTTA TGATGATGTG TATGTTGGTA
    10381 AATTGGTACA GAATAGTAAT GGAGTAGAAT TTACACCAAC CAGTGATGTA CCTATCAGAA
    10441 AGTTTGGTGT AGAGAATGAT ACTCCAGGTG CTGTGGAAAT CTTTGAAATG CCAGAGAAGG
    10501 ATAGGAATGG AAAGGTTCCA TATACAAGAT ATATTATTGG TCATGACCCT GTAGATAATG
    10561 ACCAAGCTGA ATCTTCCTCT CTCTCTTCTA CCTTTGTTCT TGACTTATGG ACTGATAAGA
    10621 TTGTAGCTGA GTACACTGGT AGGCAAGCAT TTGCAGATGA TAACTTTGAG ATAGTAAGAT
    10681 TATTATGTCT GTTCTATAAT GCCAAATGTT TGTATGAATC AAATAAGAAG GGTATTTTTG
    10741 CTTACTTTAG TAAGATGAAT TGTACTCACT TACTGGCTGA TACTCCAGAG TTCTTAAGAG
    10801 ATAAACAGTT GATTAAGTAT AGTAACTTTG GTTCTAATGC TAAGGGTGTT AATGCCTCAG
    10861 CAGCTATCAA TGCTTATGCC AATAATCTAA TAAGAGGCTG GTTAATGAAG CCTGTTACTA
    10921 TTATACAGAA CATTGATGGA GAAGACCAAG AAGTGACTGT ATATAACCTT AACTTCTTAA
    10981 GAAACAGGGC ATTAATTGAA GAGTTAATTG CATTTAACCC AGAGATAAAT GTGGATAGAA
    11041 TTAGGGCATT AGGTATGGTT ATGCTATATA GAGAAGAGAA GATAGTCCTA TATCAAGGAA
    11101 ACCCTTCAAG AGATTCAGAA GAAGTACCAA AGGATTATTT AGGGAATGAT AAGTTCTTTA
    11161 CTGAGAATTA CAGAGGGGTA GAAGTGCCTT TCCAGAAACC CAGTAAATTT AGTACAGAAG
    11221 ATGTAATTAG ATAAACAAAT CACTTATGTA CTTGACTAAA TGGACTTTTT TACTTACTTT
    11281 TGCAGCATGG AAGAAAGAAA GTATATAGTA TATATTCATA AGAATAAAAT AAATGGAAAG
    11341 GTATATGTGG GTATAACCCA CTATACTAAT CCTGAGAAGA GGTGGAGTTA TGGTTATCAT
    11401 GGCAATCCCT ACTTTCAGTC AGCTATAAGT AAGTATGGCT GGAATAATTT TGAACATATA
    11461 ATCCTATTCA AAAATATTAA TAAAGAGTTA GCCTGTAGAG AAGAACAGCT ACTAATTAGT
    11521 AGATATAAAA AGAAAGGGAT ATGTTATAAT ATAGCTAATG GAGGAGAGGG TTCAGAAGCA
    11581 ATGTCTGAGG AAATCAAAGA GAAATTAAGG AAGTATAAAG GTCCTTTAAC TTCCCAGTAT
    11641 GGGAAGAAAC ATTCCCCTGA AAGGGTACAA CAACAAAGAG AAATAGCTAA AAACCTTTGG
    11701 AAAACTCAAA GAGAAAAGAG ATTAAAAGAA TTATTAAAGT ATGGTTTTAA ATCAGGAACT
    11761 TCTCACCCAA ATTATGGTAA AACCCCATCT CAGGATATAA TAGAAAAGAT AAGGATAAGT
    11821 TTATCTAAAC CTGTGTTGAT GATAGATAAA AATACAAATG AGATACTTAA AGAATTTAAC
    11881 TCAACTACAG AAGCAGAAAC ATTTTTAAAT GCAAAAGGTC ACCATGTTAG CTGCTGCTGT
    11941 AATCATAAAA GAAAGACAGC TTATGGCTAC AAATGGAGAT ATAAAGAAAG GAGGGAATAA
    12001 TGGATGATTT AAATTCCCAA GGCAAATGTT GCCTTTTAGC AAAAAAACAA AGGAATGGAG
    12061 AAAGAGGTGT GTTACTTGGG CTTCGCAGAA AACCTTTTTT AATTACAGCC TTGTAAGAAA
    12121 ATCTGTTATT CATAAAAAAA TAAATTATGA TTTATTAAAT GGAAGACTCC ATATGAGTGA
    12181 TATGGAGTTA ATATTAAATC CTGACAATAT AAAAGCTGCC TATATATCAG ACAGAATTTC
    12241 CCACTTCCCA ATAATGAACA GTAAATTAAA CGTTCTAAGA GGTGAAGAAA GTAAGAGAGT
    12301 ATTTGACTTT AAGGTAGTAG TAACCAATCC TAATGCTATC TCAGAAATAG AGGATAATAA
    12361 GAAGAATGAG CTATTACAAA GGCTTCAAGA AATGATAACT GACACCTCAA TATCTGAGGA
    12421 TGAATATAAT ATCAAACTTG AAAAATTAAA TGACTATTAT ACTTATGAAT GGCAGGATAT
    12481 AAGAGAGGTA AGAGCAAATG AATTGCTTAA TCATTATATC AAGGAATATG ATATTCCTCT
    12541 TATATTCAAT AATGGTTTCA TGGATGCAAT GACTGTGGGT GAGGAAATCT ATCAATGTGA
    12601 TATTGTAGGT GGAGAACCAG TCATTGAGAG AGTGAATCCA TTAAAGATTA GGATATTCAA
    12661 GTCTGGGTAC AGTAATAAGG TGGAAGATGC TGACATGATA ATCCTTGAGG ATTATTGGTC
    12721 TCCAGGTAGA GTAATAGATA CATATTATGA TGTATTATCT CCAAAGGACA TAAAGTATAT
    12781 TGAAACTATG CCTGATTATA TAGGTCAGGG AGCTGTTGAC CAGATGGATA ATATTGATGA
    12841 GAGATATGGA TTTGTCAATC AGAATATGAT TGGTGATGAA ATAACTGTCA GAGATGGAAC
    12901 CTATTTCTTT GACCCAGCTA ATCTATTTAC AGAAGGTATA GCAAATTCAT TGCTTCCTTA
    12961 TGACTTGGCA GGTAATCTTA GGGTACTTAG ATTATACTGG AAGTCTAAGA GAAAGATACT
    13021 TAAGGTTAAA TCTTATGACC CTGAAACTGG TGAGGAAGAA TGGAACTTTT ATCCTGAGAA
    13081 TTATGTAGTA AATAAGGAAG CAGGAGAAGA AGTACAATCA TTCTGGGTTA ATGAAGCATG
    13141 GGAAGGAACC ATGATTGGCA ATGAAATATT TGTCAATATG AGACCAAGAC TGATTCAATA
    13201 CAACAGGTTG AATAATCCTT CAAGATGTCA CTTTGGTATT GTAGGTTCTA TTTATAATCT
    13261 AAATGACAGC AGACCTTTCA GTTTGGTAGA TATGATGAAG CCATATAACT ATTTATATGA
    13321 TGCTATTCAT GATAGATTGA ATAAAGCTAT TGCTTCAAAC TGGGGTTCTA TCTTAGAGCT
    13381 TGACTTATCT AAAGTTCCTA AAGGATGGGA TGTTGGTAAG TGGATGTACT ATGCAAGAGT
    13441 AAACCATATT GCAGTTATAG ATAGTTTCAA GGAAGGTACT ATAGGAGCTT CTACAGGTAA
    13501 GCTGGCTGGT GCTCTTAATA ATGCTGGAAA GGGAATGATT GAAACTAATA TAGGTAACTA
    13561 TATTCAGCAA CAGATTAACC TTCTTGAGTT TATTAAGATG GAAATGGCTG AGGTTGCAGG
    13621 TATATCCAAG CAAAGAGAAG GTCAGGTTTC TCAAGAAGAA ACTGTAGGTG GAGTTGAAAG
    13681 GGCTACTCTT CAATCAAGTC ATATTACTGA GTGGTTATTT ACTATTCATG ATGATGTTAA
    13741 GAAGAGAGCT TTAGAGTGCT TCTTAGAGAC TGCAAAGGTA GCTTTGAAAG GTAGAAACAA
    13801 GAAGTTCCAG TATATATTAT CAGATACATC CACAAGAGTA ATGGAGATTG ATGGTGATGA
    13861 ATTTGCTGAG GCTGATTATG GTTTGGTTGT AGATAATAGT AATGGAACTC AAGAGCTTCA
    13921 ACAGAAGTTA GATACTTTGG CTCAGGCTGC ATTACAGACT CAAACTTTAT CATTCTCTAC
    13981 TATTACTAAG CTCTATACAT CAAGCAGCTT GGCTGAAAAG CAAAGACTGA TTGAGAAAGA
    14041 TGAAAAGCAG ATTAGAGAAA GACAGGCACA GGCTCAGAAG GAACAACTTG AAGCTCAACA
    14101 GCAAATAGCT GCTATGCAGC AACAACAGAA AGAAGCAGAA CTTCTCCAGA AGGAAGAAGC
    14161 TAATATAAGA GATAATCAGA CTAAGATAAT AGTAGCTCAA ATGCAAGCTG AATCAAAAGC
    14221 AGACTTTGAT GATGGAATTA TGATTGATGA TTATAGTCCA GAAGCTAAAG CTAATCTTGC
    14281 TGAGAAGATA AGAGAGTTTG ACCTTAAGCT GCAACTTGAC AAGGATAAAT TAAAACTTGA
    14341 GAAAGAGAAA GCCAATACTG ATGCAAGTAT AAAGAGGCAA GCTCTAAGAA AGAAAAGTAG
    14401 TACAACTAAT AAATAAAAGA TATGAAGACA ATAAGAACTT TAGTAATAAG TCCTAATACC
    14461 CCTAACACTA ACTCAGTATG GCTGTATAAA GGTACAATGA AGTACTTTAA CAATGGGGAA
    14521 TGGGAGACTG TAGGAGGTGA TTCAGAACCT TATGTACTCC CTAAGGCTAC TACAATTGAA
    14581 ATAGGTGGTG TAAAACAAGC TACTAATGTA GGTGATTTGG CTACTGGAGC TGAACTTGCA
    14641 ACAGTGGTTA CTAAGGTAAA TGCAATTCTG TCTGCATTAA AGGTGGCAGA TATAATGGTT
    14701 AAGGATTAAA CTAAATACTA TGTTTTTTAC ACAAGAAGAT TATAGAAAGA TAGAGAAGTG
    14761 GCTCCTTGCA AACAGTAGGA AAGATACTGA GTTTGCTTTA GCTTCTCAAC CTTTTAAAGG
    14821 AACTGAGACT ATAGCTTTTG TACAAGATGG TAAGAATGTT AAAGTAAGCC TTAAAGATTT
    14881 AGTAGAACAG ATATTCATAC TTGGAGTATC AGATTTTCTA AATGTTACTG ATAAATTTAA
    14941 TGAAAGTAAT ATATCACTTA CTCAAGCAAT ACAACTTATT CCTTTCAGGA GCAGAAAGTT
    15001 AGGACAAGTA ATTACTTTCT TAAATGAGAA TAATGTATGG GGAATATATC AGTTTCAAGG
    15061 TAAAAGATTA AACCAATGGA ATATTCCTTC TCTATGGGTA CAAGTAATAG GAAATAATAT
    15121 TACTGAAACT GTTCCTGATA ATGAAGATTT AACTGGAGTT AAAGAAGGAA ATAGATTAGT
    15181 TCTTTCTTTT GCTAATAAGG AATTTGAACC TAATTCCTAT TCAGGATTAG GTAGAGTATA
    15241 TCTTAGAAAG AACATACAAA GAGTAGTTAA TCATAATACA GGACAAACTA TAGCTGTTAA
    15301 TCTACTTACT CAAGATATGA TAAAGTATGA AAATACTATT TATCATATAC AGTATGATTA
    15361 TGACTTAAAT GGTAAAACTA TTAATATTCC AAGTGAAAGT GTACTTTTAT TTGAAGGAGG
    15421 CAGTATAAGT AATGGTACTC TACACTTTAA TAACACTACC TTAGCTGGAA ATCCCAATAT
    15481 AATAGTAGAT ATAACTGGCA CTATAGCTAA TGCTAATGTT GAAGTAGGAT GGTTTGGAGC
    15541 TAAAGGAGAT GGACTTACAG ATGATACACT TGCAATTAAG AGAGCTTTAG CATTAAAAGC
    15601 CCCTCTTATT TTAGCTACTA ATTTGACTTA TGTTGTTAGT TCTACACTTG AAGTATATAA
    15661 TGACATTATA GGTAATAGTA GTAGAATCAA GAATAAAGAA GTACAGACGG CTTACTCTTT
    15721 GATACATATT AATCAAAGGA GCTTTCCTTT TGTAACTACT ATTAAGGATT TATATGTAGA
    15781 AGGTAATGAT TTGGGAACTG GAATGGTTAC TACTTCAACT ATTACTGGTA TAGATATAGA
    15841 TGCTCCTTAT GTAGTTCTTG ATAATGTAAA GGTCAAGTAT TGTAAGATAG GTATTCTTGC
    15901 CAAGAAATAT ACAATTAATA TTCTTAACTG TATGTCTAAT TACAACACTA AGAACCTGAG
    15961 TATTTATAGC AATGCTTACA TGGCTAATGA TATAAATATT ACTGGTGGTA ACTACAGCTC
    16021 TCCTACAGGA GAATATTCAG TTATTGTTGG TGATACTGAC TTTGGTGATG CAGTGCTTGA
    16081 TGATTATCAA GGAGCCAGAA TAATGCTGCA AGGATTCTCT TGGGATGGGG GTACACTACT
    16141 TATCAATAAT ATATGCAACA TAACAGTTGA TAATTGCTAT GTTGAGAACC CAAGGAATAA
    16201 GAAATGTATT GAGCTTAATA AGGTTGCTGA CAATCTGTTG GTTAATTGTG AAATTAAAAA
    16261 CAGCTATATA AAAGGAGGTG ATTATGGTAT AAAGACCTAT AAGATTATTG CTGGATTAGC
    16321 TGTTACTAAA TGTGTATTTA GAGAACTCAC ATATAATAAC TTATATGTAG CTGTTGATGG
    16381 TAGAGTTGAA TATACAGGTA ATATAAATGT AAACAGACAT TCATTATACC CAGAGATTCA
    16441 CACAGGTATC AATTCAGTAT CTTTAGCTGA GGTATTATCA AGATTAGCTA ATTATAAACT
    16501 GGACTTTGAA GCATTAGTAC AGAATAACAG AACTTATACA AGAGTATCTC CTAATCAGAA
    16561 ATTCTATGAC TGGTATGGTA ATAGTACTCA ATATTCAGGT GCAAGAGCTT TCTTGAATCC
    16621 AACTAATCCT GCTACTAACA TACCCTGTAC TATGAATGGT TATGGTGTAT GTAATATGAC
    16681 TAATGCAGGG GCTTCTGCCA ACTTCAATGG AGGTGATTTG GTTATTCTGA ATGGAATACA
    16741 AGCCTATGTA AGAAGCTGTG ATTATGATAA TAATATAGTT TACTTGGATG GTGAAGGTGA
    16801 CTTACCAACT ACAGGAAGTT ATACATTATC CCACTTCTTT ACAGAAGAAA TGGTTTCTAA
    16861 GGATAGCTTA GTCAAGGCTT TTGCTACAAC TGACCTTCCT GTGCTACAAG ACCTCACTTA
    16921 TGATAATGGT AAGGCTTATT TTGATAGCAC ATTAAATCAC CCTGTATGGT GGAACCACAA
    16981 TGTATGGGTA GATGGAGATG GATTTAAGTC CAATAGAAAA GTAGGTACTA CAGCTCAAAG
    17041 ACCTGAATAT CCTTCTACAG GATACAGATA CTTTGATATA GATTTAATGC AATGGGTTAT
    17101 CTATGATAGT GAGAATAATC TTTGGATGAA TGAAGATGGT ACTCTTACAA CAAGAGTAGT
    17161 AATAGTCTAA CTAAATAAAG TAGTATTTGA TATATAAATC AAGTACTACT TTTACTTGCA
    17221 TATATAAGAA CTTTTACTTA TATTTACAAC AAATTAAAAA TGATAATAAA TATGGCAGTT
    17281 CAAGATAAAT TTAATAAGCC TAATGTTATA TATAAAGTAA CTAAGGTTAT AGACCTTGGA
    17341 GGAGGAACTC TTACTATTCC AGAAGGGTGT ACCTTAGACT TTCAAGGAGG AGGTATTAAT
    17401 AATGGAACAT TAGTTCTTAA TAATACAGCT CTTATAGGAA CTATAAAAAT AGCTAATACT
    17461 GTTACTATAA CAGGAAATAC AAGTACTTCA ACCTTATATC CAGAATGGTT TGGTGCAGAA
    17521 GGAGATGGTA TTACCAATGA CCTAAAAGCA ATACAAACTG CAATTGATAT AGCTCCATAT
    17581 AATGCACAGA TTATTTTTAC TAATAAATAT AAGATATTTG GAGTAAATAG TGGGTCATTT
    17641 AATAGAAGAG AAGATGGTAT TCATATAAAG AGCAATATGC AATTTAATGG ATTAGCAGGT
    17701 GCTCAAATAA TTGCTGATAA CTGGTGCTGT AATATTTTCA CAACCCCTCC AGAAGATGCA
    17761 GATTTGACTA CCCCAAAAAT AAAAAACATT AGATTCTATA ATCTCGAATT GATACATACT
    17821 CATGCTGAAA TTTTTCAATT CTCAGCACTT ATTAATCTTG GAAATATAGA TAATTGTATT
    17881 ATTGAAGGAT GTAAATTTTT AAGCTATTGT GGAGATGGAA TAACTGCTGG AGCACTGCTA
    17941 TCCCCGAATG AGGGAAGATG GATGACTTCT TTTGTTAATG ATGTTACAGT AAGAGATTGT
    18001 ATTTTTGATG GTAAAAATAT AGTTAGTAGG CAGGGTATAT CTGTTTATGT ATGTAACAAT
    18061 TTTACAATTG ATAATAATCT TTTTAAAAAT AGCTCTGGTG ATGTAATGCC GGGAGCTATA
    18121 GATTTTGAGC CAGAAGCAGA TGTTGAAATT AAGAATGTTA AGATTATCAA CAATCACTTT
    18181 GAAAATATTA AAGGTGTTGT TGGGACTATA GCATTTGTTA ATCCTAGGAA AAATTCTATT
    18241 ACTGCTGATA GATTCATAAT AGAAAATAAT ACATTTGTAA GCAGCAATTC TCATGATATA
    18301 TATATAAAAA TGGAATCTCA GATAACATGT AGTCTGATTA TTACCAAAAA CACATTTATT
    18361 AAGTCTAAAG TATATTTTTT AGCAGACAAA ATTTCAGATG TAATTATTAC AAATAATATT
    18421 GGTGGACAGT TAAAGTATGG CAATACTATT GGAAATAGTG TAAAAGCAAA TTACTGCAAC
    18481 AATATAACAG GAGACCAAGT TGGAATGGAG TTATGGAATA ATCCTGCTGT TACTTTTGAT
    18541 AATTGCGGAG CAGTTCTTAT TGATGGAAAC TTTCATCAGA GACTTAATAC TGATTCTGCA
    18601 TTTAAGTTGG GAGGAACAAT AGGTTCAGCC ATCATTGTTA ATAATAGAGT AAATGCTTGG
    18661 GAGGCTTCTA ATGTTAAGTT TGTAGAATTA GCAGAAGGTG CTAATCTTGA TAGATACATA
    18721 TTCAAAAACA ATTTGTGTGG TGCTCCTTCT GATATTGGTG AATATAATGA TTTGAGGTCT
    18781 GTTGCATCAA GTCCATTTAA CTTAGATACA CTTCCAGATA ATTTACCTGT TGGAGTGGTT
    18841 GGTACTATTA TTACTGCTGA CAGTATTAAT AAAGCACCAC TAAACGCTGA GGGAGGATTA
    18901 TTAGTTAGTG TCCACCCTAC AAAGGGATAT TATAAAGGTC TGACAAAACA GTTGTTCTTT
    18961 CCTATGTTTG TGAGAGGAGA ACAACCTCAG GCTTATCTCT TCATCAGGAA AAGTATGGAT
    19021 AATAATACAT GGAGTGAATG GTTATATGTA GCTACAAGCT CCTTAAACCC TACTCCTACT
    19081 GTTGGTCCTT CAAGCTCAAG ACCAACAACC CCACAAGCTG GTATTTTTTA TTTTGATACT
    19141 ACCTTAAATA AACCTATCTG GGGAAAGGGT TCAGCTTGGG TGGATGCAAC TGGTGCAACT
    19201 GTATAAAAAC AATATAGTTT ATGAAAGATA TACAACAACT AATTAAGAAA AATAGTCAAG
    19261 AGGGAAGGTA TGAGGACATC TTCCCTAAGA CTTTTATTGA TGCAGTAGAA GATAGGGAGT
    19321 CTGGTAATAA TTTAACTGAA ATATTATCAG GATTTAATAT GTACTTTCTA TCTTATAATG
    19381 GAAGTAGAGA ACTAACTAGA TTACAAGTTC CTTTATCTCT CAGAAAGACT GGATTATGGA
    19441 TTACTTATGT TTTATATGAT AAAACTGTAA TGACTGAATG GTATGCAGGA GAGGCTATTG
    19501 ATGATACTTC ATGGACCAAT GGTGCTAATT GGAGAGAAGG TCTTACTTCT GATATTTGGA
    19561 AAAATTATAG AGGATATACT AATGAGAGAC CTATATTAAA AGTAACAGAT GATGGGTATC
    19621 CTTTTTATGA TAGAAATTTA TCCAAGTATA TAGTATGGGA TGGGTTTAAT TGGTTAAATA
    19681 TGGATGGAAC CCCACTAACT TAATAATATA AATCATTTAT ACTCTTGTAT AGGTGATTTA
    19741 TTTTTAATAT GTTTGCACAA TAATATAAGG GAAGAAGATA TGAAGAAATA TATAATAATC
    19801 CTTATTCTAA TATTGGTTGG AGCTGTGGCT TATCTATCAT ATCAGAATAG ACAATTGACT
    19861 ACTAAGTATG AAACTTCCAT TAAGAATGTT AAAGCCTATG ATGCTCAATT GAGTGGACTT
    19921 GAAGGTGATA ATAGAGTATT GAAACTAACA GTTGAACAAC TTAATTACTT CAATGACTCA
    19981 ATCATCAAGA AGATGAAAGT GGTTCAGAAG GAATTAGGAA TAAAAGATAA GAGATTACAG
    20041 CAGCTTCAAT ATGAAGCCAG TCATGCACAG AGACATGATA CTATTGTTCT AAGAGATACT
    20101 TTATTCAGAG ACCCTCAGTT AAAGCTGGAT ACTATAGTGG GAGATAAGTG GTTTAAGACT
    20161 AATCTTCATT TAGAATTCCC AAGTACTATA GCATTGAAAC CTGAGATAGA ATTAGAGAGA
    20221 TATACATTCA TAAATGGTAA AAGGGAGACT GTGAATCCAC CAAAGAAGTT CTTCTTATTT
    20281 AGGTGGTTCC AGAAGAAAAT GACTGTTGTT ACTGTAACAG TAAAGGAAAA GAACCCTTAT
    20341 GTAAAAAATA AGGAAAGTAG ATATGTCGAA ATTATTAAAT AAAACTTGGA TAGTATATGA
    20401 ACATATCTCT CCTTCTGGTA AAGTATATGT AGGTATAACA TCTCAAAGAG TAAAAGTAAG
    20461 ATGGCAAAAT GGTGGAGGTT ATATTCATTG TAAAGTATTT TACAGGAGCA TATTAAAATA
    20521 TGGATGGAAC AATTTCCAAC ATAATATAAT AGCTTCAAAC CTTGGAGAAC AGACTGCTAA
    20581 GAATATAGAA AGAGACCTTA TTAAATTTTA TAAAGATAGA AACATTTCTT ATAATATTAC
    20641 AGAAGAAGGA GATGCTACTG TTGGGATTCC TTGTAGTACC ACATTAAAAG AGAAAATAGG
    20701 AGCTTTATGG AGAGGAAAGG TAATTCCACA AGACATAAGG AATAAAATGT CTGAATCCCA
    20761 TATAGGAATG AAGTTATCTC AAGAACATAA AGATAATATA AGCAGGTCTA AGATTGGTAA
    20821 TAATAGTGGT AATAAAGTTG TTCTTCAATT TGATAAGGAA GGAAACTTTA TTACCAAATA
    20881 CAGTTCAGCA GTAGAAGCAG CAATGAGTAT AGGGTCTATT CCAAACTCAG TAACAAGATG
    20941 CTGTAGGGGA GAAGTAAAAA CATTACATAA ATTTAGATTT GTGTATGAGA AAGATTATAA
    21001 AGTAAATAAT TGAATAGTTA TGATTGAAAG TGGAATACTT ATTACAGCAT TGATAGGTAT
    21061 TGTAACCACA TTTACTTCGG GATTTACTGC ATGGTTCTTT GCAAGAAAGA AGTATAATAG
    21121 TGAGGTTGAC AATAATCTTA TAAATAACAT GAAAGAATCT CTTGAATTTT ACACAAGACT
    21181 TTCTGAGGAT AATAAACTTA GGTTAGACAG AGCTTTATCA AGGAATGAAG AACTTGAAAA
    21241 GGAAGTAAAA GAATTGAGAC AACAGGTGAT GGGCTTAATG ACAAGTATAT GTACTGATTT
    21301 ATCTTGTCAG ATAAGAAAGG GAAATTATGA GGATGTAATT AAATTAAATT AAATAAGTGA
    21361 TAATATGAAA AGAGTACTTA ACCTTGGCAA ACTTTCAAGA TTAGTTGAAG GAGACCCTAA
    21421 TAACCCAGAA ATGATACTTG ATGTTCAAAA AGGAACTGCT ATCACATATT CAGTAGCTAA
    21481 TACTGGTTAT CAAACTGAAA ATGGAACTGA TGTAGCTTGT TCAGACATTA CAAGAAAGAT
    21541 AGTACTACAA CTTACCCCAA ACTAATATGA AACTATTACT CAAAAGAACA TTCAAAGGAC
    21601 CTCAATATAC TATAGGTAAA CTCTATGTAA ATGGAGTTTA TGAATGTGAT ACTTTAGAGG
    21661 ATACTGATAG AGGTCTCCAT CAAACACAAT CTCTTCTGGA GATACAGAGT AAGAAGGTCT
    21721 ATGGACAGAC AGCAATTCCT TATGGAACTT ACAAGATTGA TATGAATACT GTAAGTCCTA
    21781 AATTTAAGGA TAGGTCATGG GCTAAATTCT GTGGAGGAAA GTTACCCAGA CTTATAGATG
    21841 TTAAAGGATA TGAGGGGGTA CTAATCCATG TGGGTAATAA AGCTGAGGAT ACTTTAGGTT
    21901 GTATCCTTGT TGGTGAAAAC AAGATAAAGG GACAAGTAAT CAATAGCACA GCTACCTTTC
    21961 AGGAGTTATA TTCAGTTATG CTGAAAGCAA AGCTCCTTGG AGAGGAACTA AGTCTTACAA
    22021 TTGAGTAGAA TTGTAGAGGG TATAGTTTAA TTACTATACC CTTACTTTTT GGCAGTAAAT
    22081 AAGTAATTTA TTTATAGAGT TGCAAGGGTC TTATTTACTA TGTTGTAGAA GTCATAAACT
    22141 CCTCTTATCT TTGCATCAGT TTAATAACTA AAGGAGTAGA AATATGATAG GAGAATTAAG
    22201 TGAAGACCTC ATTATGACAG GGGATGAAAT AGATGTTGAT AATCTATTTT CTGATGATGG
    22261 GGGTGAAGAA GAAACACAGG TAACTCCACC TGCCCCAAAG GAGAAAGAAG AAAAAGAGAA
    22321 AGAAACAACT ACTGAGGAAG AAGAGGTAAA TCCAGATGAT TTATTTGATA ATCCAGAGAG
    22381 CGTAGGTAGT GGAAAAGATA ATCAAGAAGA AGAGGAAGAT ACCCAATCTG AAAAGGACAA
    22441 AGGTACTTCT CCCAAAACTA ACTTCTACTC TTCCATTGCC AGTGCCTTGA AAGAAGAAGG
    22501 TATCTTCCCT GACCTTGATG ATGATACATT AAATGGTATC AAGACTCCAG AAGATTTTGC
    22561 AGAAGCAGTT GAAAAGACTG TTCAAGCAAG GTTAGATGAA AGACAAAAGA GAATTGATGC
    22621 TGCATTACAA GCTGATGTAG AACCAGATGA AGTAAGAAGG TATGAACAAA CCCTTGCTAA
    22681 TTTGGATGCA ATCAAGGAGG AATATATAAC TGATGAAACT GAAAAGGGTG AAAGATTGAG
    22741 AAAGAACTTA ATCTATCAAG ACTTTAGGAA CAGAGGTTAT AGTGAAGCCA GAGCTAAAAG
    22801 AGAAGTTGAA AAATCTTTTA ATGCTGGTAC AGATATTGAA GATGCAAAAG AAGCATTGGA
    22861 AAGTAACAGA GAGTACTTTA GCAATCAATA TCAAGACCTA ATCAAGGAAG CTCAAGAAGA
    22921 GGCAAAAGAA GAACAAAAGA AAATTAAAGA AGAGGCTGCT CAGTTAAAGA AAGCAATGCT
    22981 TGAGGATAAG GAAGTATTTA CAGGTATTAC ACTTGACAAG ACTACAAGAC AAAAAGCATT
    23041 TGAGAATATA ACTAAGCCTG TCTTTAAAAC AGAAGATGGA GAATATTTGA CTGCCATTCA
    23101 AAAATATGAA ATGGATAATC CAGTTGAGTT CAGAAAGTAT CTGTCCGTAT TGTTCACTAT
    23161 GACTGATGGC TTCAAGAATA TTGATGGTCT TGTAAAAGGT AAAGTAAAGA AAGAAGTCAA
    23221 GCAAAGTCTT AGAGAATTAG AGCATAAACT CAGCAGCACT GCCAGAACCT CAACAGGTAA
    23281 TCCAAGATAT GTTGGAGGAG TTGAGGAAGA TACTGAGTCT TATATTGGAA AGGGCTGGGA
    23341 CCTTGATGTC TAAAAACATA TTAACTAACA AAAATAATTA ACAGATTATG GCTGGTAAAT
    23401 TAGGTAAATT TCAAATGTTA GGCTTCCAAC ACTGGAAGGG TCTGACAAGT GACAACCACC
    23461 TTGGAGCTAT CTTCCAACAA GCACCTCAGA AGGCTACAAA CCTTATGGTG CAACTGTTGG
    23521 CTTTCTATAG AGGAAAGAGC TTGGATACAT TCCTTAATTC ATTCCCTACA AGAGAGTTTG
    23581 AAGATGACAA TGAATACTAC TGGGATGTTA TTGGTTCTTC AAGAAGAAAC ATTCCTCTTG
    23641 TAGAAGCAAG AGATGAAAAT GGTGTTGTAG TTGCTGCTAG TGCAGCTAAT GTGGGAGCTG
    23701 GTACATCTCC TTTCTATCTG GTATTCCCAG AAGATTGGTT TGCAGATGGT GAAGTTATTG
    23761 TAGGTAACTT GAACCAAGTA TATCCATTTA GAATCCTTGG TGATGCAAGA ATGGAAGGTA
    23821 CTAATGCAGT GTACAAGGTA GAACTTATGG GTGGTAATAC TCAAGGTGTT CCTGCTGAAA
    23881 GACTGCAACA AGGAGAAAGA TTCTCTATTG AATTTGCTCC TGTAGAAAAA GAACTTTCAA
    23941 GAAAGGTTGG TGATGTTAGA TTCACTTCTC CTGTATCTAT GAGAAATGAA TGGACTACAA
    24001 TCAGAATCCA ACATAAGGTA GCTGGTAATA AGCTGAACAA GAAACTTGCT ATTGGTATTC
    24061 CTATGGTTAG AAATCTTGAA AGTGGAAAGC AAGTGAAGGA CACTGCAAAC ATGTGGATGC
    24121 ACTATGTAGA TTGGGAAGTA GAACTTCAAT TTGATGAGTA CAAGAACAAT GCTATGGCAT
    24181 GGGGTACTTC AAACAGAAAT CTGAATGGTG AATACATGAA CTTTGGTAAG TCAGGTAATG
    24241 TAATTAAGAC TGGTGCTGGT ATCTTTGAAC AAACAGAGGT TGCTAATACT ATGCACTACA
    24301 ATACATTCAG CTTGGAGTTA CTTGAAGATA TGTTGTATGA ACTATCTGCT TCAAAACTTG
    24361 CAATGGATGA TAGACTATTC ATCATTAAGA CTGGTGAAAG AGGTGCTATT CAGTTCCATA
    24421 AGGAAGTATT GAAGACTGTA TCTGGTTGGA CTACATTTGT ACTTGATAAT AACTCTACAA
    24481 GAGTTGTTGA GAAAGTTCAG TCTAAGCTAC ACAGTAATGC ACTGAGTGCT GGTTTCCAAT
    24541 TTGTTGAATA CAAGGCTCCT AATGGTGTAA GGGTAAGATT AGATGTTGAC CCATTCTATG
    24601 ATGACCCTGT AAGAAATAAG ATTCTTCACC CAAATGGTGG TGTTGCCTTC TCTTATAGAT
    24661 ATGATATTTG GTACATTGGT ACTATGGACC AACCTAATAT CTTCAAGTGT AAGATTAAGG
    24721 GTGACAATGA ATACAGAGGA TACCAGTGGG GTATCAGGAA TCCTTTCACA GGACAAAAGG
    24781 GTAATCCTTA TATGTCATTT GATGAAGATT CTGCTGTAAT TCACAGAATG GCTACATTGG
    24841 GTGTTTGTGT ACTTGACCCA ACAAGAACAG CATCATTAAT CCCTGCAATT CTGCAAGGAT
    24901 AAAGCATAGA ATAAAGGGGG AGGGAAATTC TCCCTCTCCT TTTCTTTTTT AAGATATTAA
    24961 ATGGAGAAGT AATATGGCAA AAGAAGTTAG TAAGATGGTT TTGGATGATG AAGAGATTAT
    25021 GAAGGAAACA CCAGTTGTAC CTGATGTAGA TAACCTCTTT GAAGAACCAA AGACAAGAAG
    25081 AACAAAGAAA CAAGCAGTAA TGGAGGATAA TGATGAGCCT ATTAGCTGCC TAAGAAATGA
    25141 AAGAGTTATA GTAAGGTTTG TTCCCAAGCA GACTGGTTTA GTTTCAAACC CTAAGCATAT
    25201 CTTATATGGA GGTATGGCAG AAGCAGCAGT AAGATGGTTT ACTCTACCAA GATTAAGTTC
    25261 TGGTATGTAT GTAAATGCTC TCACTGATAA AGAAAAGGCT TACCTTGAAG ATGTAATGGG
    25321 TCTTGAATAC AATGCTCTGT CCATCTATAA GAAGGTAGAT AATTATTGGG ATAATCTCGC
    25381 AGTCAGATTA ACTAAGCAAG ATAATTTCTT GAACTTGGCT GACCCTGATG ATTATATCAA
    25441 ATATAAAATC CTTTTAGCAA ACAAGGACTA TATTGCATCT TCTCTTCAAG AGCTGCAAGA
    25501 TAGACCTAAA ATGACTTATC AGTTTGTAAT TGTACAAGAA GGTGAGGAAG CTAAGGCTGC
    25561 TAAGAAGGAA ATGAATGCTA CAATGCAGTC ATACATGAAG TTTGGGGAAA TTCAAGATGA
    25621 TGCTGATAAG CTAAGAGTAA TCATTGAAAC TATTGATGGA AGACCTCTTG CTAAGACAAC
    25681 TAAGATTGAG TTCTTACATG AGAAGATTAA CAAGCTAATT CAAGCTGACC CAAAACTATT
    25741 CTTAAGAGTT TCAGAAGACC AGTATCTTGA TACTAAGGTT CTGATTAAGA AGGCTATTGA
    25801 AGAAGGTCTA ATTAGTAACA GAGGTGGTAT GTTATACCTG AAATCTGATG GTTCTCCTCT
    25861 ATGTGGAGAT AATGAAGAAC CTACTTTGAG TGTAGCTGCT AAGTTCTTAA GTGCTCCTAA
    25921 GAGACAAGAA TTGAAGTTCA GTCTGGAAGC AAAGCTAAAA GAATAAAGAT ATGAATGTTA
    25981 ATGAATTTTC TAATGAATTT GATGTACTCT ATAATAACAT AATGAGCAAT GCTGCTCCGG
    26041 GATTAAATGA GTATGAAAAG TCTGTACTGC TTACTAAAGC TCAGGAAGAG ATAGTTAAGA
    26101 ACTATTTTGA ACCTGCTGGT AATAAGTATG GAAAAGGATT AGATGATTCA CCAAAAAGAC
    26161 AAATAGATTT TTCAGAATTA ATAAAGGTAG GGCAAGGAGT ACTTAATACA AGTGCTCCTA
    26221 CTATCACCTT TGATGAGAGA GCTAAGGTAT ATGATTTACC TGCTGACTTA TTCTTGGTTA
    26281 TAAATGAGGC TGTTGATACT AATGCAGGAA CTAAACAGAT AGTTCCAATC AGTTATTCTG
    26341 ATTATACAAG ACTTATGTCA AGACCTTATA AGGAACCAGT TAAATATCAG GCATGGAGAA
    26401 TGATTACTGC TTCTATAAAC AATATCTCTG TAGAACTAAT AGTAAACAGT AATGAAACTA
    26461 TTACAGACTA TAAGGTAAGG TATATAAGAA GACCTGCTCC AATTATCACT ACTAATCTAT
    26521 CTTCTGAATA TGGTGATGTC ACAATAAATG GTGTAAGCAC TATTTCAGAA TGTGAGCTTA
    26581 ACCCAATTAT TCATAGTGAG ATATTACAGA GGGCAGTTGA ATTGGCTAAG GCAGCTTACC
    26641 AAGGAGATTT GCAAACAAGT GTTGAATTAG GACAAAGGTC AGAGTAAAAA TATAAAGTAT
    26701 GACTAATAAA GAATTTTCTG ATGGATTCAG TACTTTACTT AACTCATTTG GTATCACTCC
    26761 TAATATAACC CTTGATGAAT ATGAGAAATC AACATTTCTC ACTAATGCTC AAGAAGAATT
    26821 GATTATTGAC ATCTACTCTG GAAGGAATGT TGTTTATGGC AAGTCCTTTG AACAGACAGA
    26881 AGAAATAAGA AGATATTTGA GCAATTTGGT GGAGACCTAT GAAACAAGTA CTAAGGTTAC
    26941 AGGAAAACTG GGATTATCAC AAGACTCAGT ATTCTTTAAT ATACCACAAG ATACTTGGTT
    27001 CATTACTTAT GAAGTGGCAT TCCTCAAGGA TAGTAAATTA GGTTGCTTGG ATGGTATAGA
    27061 GGCAAGTGTG GTTCCATTAC CACAGGATGA TTTATACAGA GCAAAAGATA ATCCATTTAG
    27121 AGGACCAAGT AAAGATAGGG TACTAAGACT TGATATAAAA AGTGATTTAG CTGAATTAAT
    27181 CAGCAAGTAT AATGTGGACA AGTATTTAAT GAGATATATT TCTCAACCCA CTCCTATTAT
    27241 ACTTGAAGAT TTACCTGATG GACTAAGTAT CAATGGTGTA AGTATTGAAA GTGAATGTGA
    27301 ACTAAATCCT GTAGTACACA GAGCAATACT TGAGAGGGCT GTACAGCTTG CCATAATAAG
    27361 TAAAACTCAA CTGACAGGAA ATAAAGAATA AATTATAAAT GTTTAATTAA ACTAAAAAGA
    27421 TTATGGTAAT TTCTATTAAT CAAGTAAGAC AGTTATATGT TGCAAAGGCT CTAAAAGCTA
    27481 ATACAGCACC CCTTACAACT GCTGGTGATA TTATCCCAAA GGCAGACACA GCTAAGACTA
    27541 CTTTGTACTT TCAGTACATG TCACCTGCTG GAATTGTATC AAGTGACAAG ATTGACATTG
    27601 CAAATATAAT AAGTGCAAAG GCTACATCAT CAGATGCTCT GGCTCATAAG CTGGTTAGGT
    27661 ATTCAGTTAC TCTTGATGCT GATGTTGCAG GTGCTCCAGT AGCAGGTCAA AATTACATCT
    27721 TGAGATTGGC TTTCAGACAA TACATTGGTT TGTCAGAAGA AGACCAGTAC TTCAAGTATG
    27781 GTGAAGTAAT TGCAAGAAGT GGAATGACTG CATCAGACTT CTACAAGAAG ATGGCTATTT
    27841 CTTTAGCTAA GAACTTGGAG AATAAGACAG AATCTACTCC TCTTGTGAAT ATTTACCTTA
    27901 TCAGTGCAGC AGCTCCTACT GATGTTCCAG TTACATCAGC TACTAAGGAA TCAGACCTTG
    27961 CTGCAACTGA CTATAACCAA ATCATCATTG AGGAAACAGA GCAACCTTGG GTTCTTGGTA
    28021 TGATGCCTCA GGCATTTATT CCTTTCACTC CTCAGTCACT GACTATTACA GTTGATGGTG
    28081 AAGAAAGGTT ATGGGCTAAG GCAGAAGTGG TAACTCCTAA GAATACTGTT CCTGATGGAC
    28141 ACTTAATGGC AGACCTTGAA TACTTCTGCA TGGGTGCAAG AGGAGATATT TACAGAGGAA
    28201 TGGGTTATCC TAATATCATC AAGACTACTT ATCTGGTAGA CCCAGATGCA ATCTATGATA
    28261 CTCTGGATAT TCACTACTTC TACACAGGAA GCAATGAATC AGTTCAAAAG TCTGAAAAGA
    28321 CTATTACACT GATTGCTGCA AATGATGGTA GTCACACTGT AATGAATGCT CTAATTGATG
    28381 CTATCAATAC TGCATCAGGG CTTACAATTG CTACTTTATC CCAAGTGATA TAGCATTAGA
    28441 AGGGGCATAG AATAACTATG CTCCTTTTTT TTTATCAATT AAAAATATGA ACTATACTAA
    28501 AGAGATTTAG TGGAATAATC TATATGTATA AATCTCCTTC TGGTAAGTAT TATATAGGGC
    28561 AAACTATTAG ACCTAAGTTT AGGAAGAATG AACATGTAAG TAGAGCTTTT AATGGAAGTA
    28621 AATTACCATT TCACAGAGCT ATTAGAAAAT ATGGGATAGA TTCTTTTGAA TACTCAATCC
    28681 TGTGTAAAAT TACTTGTTCT AATGCTGAAA CTCTTTCTGA GATTCTTGAT AATTTGGAAC
    28741 AATATTATAT AGTTAAATAT AGTAGCAAGA TTCCTATTGG TTATAATGCT TCTGATGGAG
    28801 GAGAAGGTAA TTTAGGTGTA ATATTAAGTT CTGAAACAAG AACTAAAATG TCTAAAGCTA
    28861 AAAAGGGGCA CAAAGTTTCT AAGGAAACAA GAGAGAAAAT GAGTGGTTGG CAAATTGGAA
    28921 AGAAACTTAC TAAGAGTACT AAAGAAAAGA TTAGTAAAGC ACTTAAGGGA AGGATTCATA
    28981 AAGGCAGACC CTGTGTTCAA ATATCTCCTA CAGGAGAAAT AGTGGGAGAG TATGAAAAGA
    29041 TAAAAGAAGC CTCTTTAAAG ACAGGAATAA GTAAAGTTTC TATTAGCTTA GCTCTTTCAA
    29101 ACAAAGAAAG AACCGCTGGT GGTTTTAAAT GGAAATATAA GGAGGAAATA AGATGATTTC
    29161 GTTTAATGAA TTAAGAATAA CACAAGATAA CAGATTCCTT ATTATAGATG TATCTGTAGA
    29221 TAATCAGGAC TACTTTGAGG ATGTCCTGTT AGATAGTATA GTCATTGATA CCCAAGATAC
    29281 TTTTGTGATG AATGGACCAA GTGACAATCC TCTTTATGTA TATAATGTAG AGGATGCCTA
    29341 TGATTTAACC TATTCTCTTC CTGAGCAATG TAATTGCAAT CCAGTAAGAG TTGAGGAAGA
    29401 TAAATCATAT TGCTTCACTT ATGGCACACA ACAAATGAAG AATGTAAGAC TTGAATTAAA
    29461 TATTCAAGAC TTGAAGGTTT CTCCTTGCAG CACTATGTTC TTTGTATATG TGAGGGCTAA
    29521 AGGTACACCA TCAACTGATA CTCCATGTGG ATTTGATAAG AACCAAATAT TAGGTACTGT
    29581 AATTAACTTG CAGCCTATAT ATAAACAAAC CCTTAAGTAT CTAAAGGAAG TAGAATGTGA
    29641 TTGTAATATA CCAAAGGGTT TCATTGATAT GATACTTAAG TTAAAGGCAA TTGAACTTTG
    29701 TGTAAGAACT GGAAACTATC CACAGGCTAT CAAGTATTGG AATAGATTCT TCATAAAGAA
    29761 TAATTGCAAG TCTCCAACCT CTAATTGTGG ATGCTATGGA TAAAATGCTT GAAATATCTG
    29821 AGGAAGCCAT CACAAGATAC TTTACTACTC TATCTCAATT TGGATATAAG AAGTACAGTG
    29881 ATGTAGATAA GATAATTGTT CTCTTCTTCA TGGAAGAAAT GTTGGCAGGA GAAATGTCTT
    29941 ATTATGTGAC ACAAGATGAT TACAGAAATA TAGTCAATGC ACTATATTGT CTGGCAGGAA
    30001 GTACTTGTAT GATAGACTTT CCAATGTTTG AGAGTTATGA TACTTTGGTT CATTCTAACA
    30061 AAAGAACATT TGTACCAAGA ATAACAGAGG ATAGTATATT AAGAAGTACT GAGGATGATA
    30121 ACTTTAGAGT AGAAGCATAA TCTTTATACC CTGAATATAA AAATAGTAAA ACCCTTGTGC
    30181 AGTTGAGTTT AATTACTTAC TTTTGCACAA GGGTTTAATT TTATAATATA ATAATAAAAC
    30241 TATGACATAT AATGAAGTAA TTTATATGGT GCTTGATGAG CTTAAGCTAA GCTCAGATGA
    30301 TAGCTTTTAT ACAAAAGACC ATATCATATT TCTGCTTGTA AAGTATAGGT CATTCTTGCT
    30361 GAAACAGAGA TATTCAGACA TAAAGAAACA GATACCAGAT AGTGACTATC AGAGTATATG
    30421 TTTAGACCTT ATTGAGGTTC CAGCTATTAG TGGAGAACCT TGTGAAGGTA GCCCTTATTT
    30481 AAGAAGTAAG AATAAGGTTC CTACCACTAT GATGATAGGT AATCCAAGGG TATATCCTAT
    30541 GGACTTTTAT CAGGGTGAGA TTACTTATAT AAGTAGGGAT AGGATGAGAT ATGTAGGTTA
    30601 TAATAAGTTT CTGAGAAATA TAATCTATTG TTCAAAAGCT CCTGATGGAT ACTTATATTT
    30661 CAAGTCATGG AATCCTCAGT TCTTACATCT GGAAAAAGTA AGATTCAATG CAATATTTGA
    30721 AGATGCTAAG GAAGCATCAG AATTAGCTTG TCCAGAAGAG AATGGTACAA TATGCAAGTT
    30781 AGAGGATAAG GAGTTTCCAA TAGAAGATGC TTTAGTTCCT CCACTAATTG AACTTGTGAT
    30841 AAAAGAATTA AGAGGTCCTG AGTACAGTCC AAAGGATGAA GATAATAATG CCCATGATGA
    30901 TTTAGATGAT GTAAGATAAT GGAGACACTG GGAGAATTTA AAAGGAGGAT AAAGAAGGTC
    30961 AACCAACCAA GGGAATATAA AGTAAGAAAT TCTCTTGGTG TGTATGATGG CTATAAGTAT
    31021 TATAGAAAGA ATAAACCTGA TAGTAAGGAG TATGTTCTTA CTGAGTCACA ATACTTTGCT
    31081 ATTATAAGAA AGATAAACTT ACATTTGGTT GATGAATTAT TACTGGGTCA TGATGTCAAA
    31141 CTTCCTAAAT CAATGGGTAC TATTGAGATA AGGAAATATG ATAGGAGAGT AAGGTTGGGA
    31201 ATGGATGGAA AGATTCATAC TAATCTTCCT ATAGACTGGG ATAAGACACT CAAACTTTGG
    31261 TATGAAGATG AAGAGGCTTT CAAAGATAAG ACATTAGTTA GAGTAGAGGA GAATGAAATC
    31321 TTTAAAGTAT ATTACAATAG AGAGTCAGCT ACTTATAACA ATAAATCTTA CTATGAATTT
    31381 CTCTTTAATA AAGATTTAAA GACAAGGCTT AAACAAAGAA TAAAGGAGGG TTTAATAGAT
    31441 GCTCCTTACT TAGAAAGGAA ATTAAGATAT GGTTAATAAT GTTAGCTATG TAAATATAAG
    31501 AGTAGTACTT GACAGATTAC TAAGACACCC ACTACTTACT GACCTCAATC TTGAGACAGC
    31561 TATTCAATAT ACATTGGACT TTATTAGTGC AATGGGACTC CCTAATGTTT ATGTTGATAA
    31621 GATTGAGACT ATAGATATTA AGGAGTATAG AGGAGAACTT CCATGTGATT TAATCTCTAT
    31681 TAATCAGGTC AGGTTACATA AGAATGGAAT AGCTTTAAGA GCTATGACTG ATAATTTCAA
    31741 TGCTTACCCT ACCCATGACC ATAATAGAGA TTGTTCAAGA GGGGAACCTT CTTTCAAGAC
    31801 ACAGGGAAGG GTAATATTTA CTTCAATAAA AGAAGAGAAG ATAGATGTTA GCTATAAGGC
    31861 TATTATGTTG GATGATGAAG GTCTTCCTTT AATTCCTGAC AACTCTATCT TCCTTAAAGC
    31921 ATTGGAACTA TACATCAAGA AAGAATGGTT TACTATTCTT TTTGACATGG GTAAGATAAG
    31981 TCCTACTGTA CTAAATAATA CTCAACAAGA ATATGCTTTC AAAGCAGGTC AATGTAATAA
    32041 TGAATTTGTG ATTCCTTCTG TATCAGAAAT GGAAGCTATC ACTAATATGT GGAACCAGCT
    32101 TATTCCAAGA GTAACTGAGT TCAGAAGAGG ATTCAAGAAC TTAGGAGACA AGGAATATAT
    32161 AAGAGTACAC TAATATGCCT AAGAAGATAC TAAGTAATTT AGAAGGATAT AAATTGTATA
    32221 GACACACTTC CCCCTCAGGC AAGGTTTATA TAGGTATAAC TAAGACAAGT GTTTATGCAA
    32281 GGTGGATGTG TGGTAGGGGC TACAGAAGAA ACTGTCATGT TTTCCACAGA GCCATATTAA
    32341 AGTATGGTTG GGATAATATA AAGCATGAAA TACTATTTAC TAACCTTACA GAAGAAAGAG
    32401 CTAAGAAACT TGAGATAGAA CTTATCAGAC ATTATAAAGG GTTGAACCTG TCTTATAATA
    32461 TCTCTGATGG AGGAAACCTT GCAAGCTCTT CTGAATATAG TAGAAAAAGA AGCTCTGAAA
    32521 CTATGAAAAA GTTATGGAGA GAAAGACCTC AGGATATGAG AAATCATGGT AGAAAGGGTC
    32581 AAGAAGTTTC TATAGAAACT ATAAGAAAGA GAAGTAAACC AGTTGTACAA TTTGATTTAG
    32641 AAGGTAATTA CATTACAGAG TATCTTTCAG TAACAGAGGC TTCTAATGCT ACAGATATAA
    32701 AGAACAAAAG TATTATACAT TGCTGTACTG GAGGATATTT CTGTAAAACA AGAGATAAAT
    32761 TTATAAATGT TAAACAAGCA GGTGGTTACA TCTGGAAATA TAAGGAGGAT TTGATATGCC
    32821 ATTGAAATCT TCACAACATT TTTTTAAAGG GATGCAAAGA GACCTTTCAG TCTCTAAGTT
    32881 CAACCCAGAG TATGCCTTTG ATGCTCAGAA CATTAGAATA ACTGCAAGAG ATAATAACAC
    32941 TCTCTTGACA GTTACTAATG AGAGAGGTAA TAAGGAGATA CCATTAAAAT CACCTTCTGG
    33001 AGCCACTGTA GCTATAGATG GGATTTTACT TGGGCATAAT GTGCTTAATA GTTATGTTAC
    33061 CCTCTTCACA AAAGGTGCAA AGGATAATAT CTACAGACTT GAAAATAAGG GTACTCACTT
    33121 TGAGACTATT ACTCTATTCT CAGGTAATCT GAATTTCAAT ACAGACTACC CAATTGAGAA
    33181 TATTGGTGTA TATGAAAATG ACAATATTCA AAAGGTATAT TGGATTGATG GACTTAATCA
    33241 ATCAAGGGTT ATTAATATTG TAGCTACAGA TGATGTAAGG GCTAAATGGG ATGATAACTC
    33301 ATTTAACTTT GTACAGGACT TAAGTCTTAA GGAAACTGTT ACAGTTGTAA GAAATGGCCT
    33361 TGCAAGTGGT TCATTTTCAT CAGGTGTAAT TCAATATGCT TTCACTTATT ATAATAAGTA
    33421 TGGACAGGAG AGTAACATCT TTTATACTTC TCCTCTTGAA TATATATCCT TTGCAAGTAG
    33481 AGGAGCCTCT CCAGAAGAGA AAGTTAGTAA TAGCTTTACT ATTACCATAG AGGATGCAGA
    33541 TACAAGATTT GATTATGTAA GGGTTTATTC TATTCATAGA GCAAGTATAG ATGCTACTCC
    33601 TAATGTACTT AATGTAGTAG ATATTCCCAT TAATCCAAGT ACAGGAAGTA CAACTACCTT
    33661 GACTTATGTA GATAATGGTA CTACTGGAAC CAGTGTTGAC CCTACTGAGT TATTATATGT
    33721 AGGAGGTGAG GATGTAGTAT TTGGAACTAT TACTCAGAAG GATAATACTC TATTCTTAGG
    33781 TAATGCCAAT ATACAGAGAA AGTTAGTAGG CACTGACATC ATAAATAAAG TAAAAGGGGG
    33841 GAATATAAGT TTTGGTCCCA AATATGTAGG TAATTTTGTA CAGGCATCTG GTTTCTATCC
    33901 ATATAAGAAT AGCTTATATC TTGGTTCAAA GATTAAGAGT TTCAAGTATC TTGAATGGTA
    33961 TAGGTTTGGT ATTCAGTTCC AACATAAGAG TGGTAAATGG TCAGAACCAG TATGGGTTAA
    34021 TGATGCTTAT AATGGTCCAG ATTATGAAGG AGGCTATGGA GGTGTTCATC CTTCTTATAC
    34081 TAATAGTCTA TCACTTGTAC AAGCCATGTA TTCATTGTCA TCTGAGGTAA TTCAGTCAGC
    34141 TATTGAACAA GGCTTTACAA GAGTGAGAGG TGTAGTAGTG TATCCTTCTC TTACAGATAG
    34201 AGAGGTAATA GCTCAGGGTA TCTTATGTCC TACTGTATAT AATGTAGGTG ACAGATTCAG
    34261 TAATTCACCA TTTGCACAGG CTTCATGGTT TTCAAGACCT AACTTTGCAT TTGATATTGA
    34321 CCATAATCAA TCTAACTGGA CTAGTCTTAC CTCAACATGG GAAGACTATG CTAATTCTAA
    34381 GGCAGCAGTA ATAAGAAACA CCAATACTAC TCTAACTATA GACCCTGGAA CTTCTCAAGA
    34441 AAGAACTATT CTTATTGATA TAGTTAATAA GGGTGCATGG GCTGAGTTCA GACATAATAG
    34501 ACCCATTCCT AATAACTGGG AAAGAGGAGC TGAAATACAA TGTCTGGCTA ATGTACCATC
    34561 TACTCCTTAT GTATCTCAAT CAGGTTCAGA TTTAAATTCT TGGACAGCTA ATCATGCTGA
    34621 GTATTTCTTT GTGGACCAAT CTATTCTCAC ACTTCATTCA CCAGACATTG AGTTTGATGA
    34681 AGGAGTTCAG AACTTGGATT CATCAGGTCT TAAGTTAAGA ATAGTTGGTA TAGTACCAAT
    34741 GACAAGTAAT GCCTCAGACA TAGATATTCA AGTATCTACA CCTGCTAATG ATACAAACAA
    34801 GATGGGCTTC TATAAGGAGT TTGTTGGGGT TGAAAACAAT TCTTATTATG GATTAAAGAA
    34861 CTTAGTTTCT GGAGCATATT GGTTTGATAA AATGACTGAT ATGGAAAAAG TAGATAATGA
    34921 CCACGGATAT ACAGAAGCCT TTATAGTTTA TGCTTGGCAT AGAAATGGTT CTCTGAATAA
    34981 CCAAGGTCCT GTTACTGAGG GAACAAGAAC TGCAATGCTT GATAAGAAAA AGATTTCAAA
    35041 TATGAAATTC TCTTCTTTCT CTTACTTCTT GAGTTCTCCT TGGTTAGCTT ATAGGGATAA
    35101 TGATAACAAT CATACTGGTA TTACTGGTGT GAGTATATTC AATTCCAATG AACAATCATT
    35161 AGTTAGAATA CCTTCTCCTG CAAACTCAGG TTTAGGAGAC TTAAACTATT ATGGTAATAT
    35221 TGATAAGGTA TTGGCTGCTA CAAGGATAGA TGATTCATAT ACAGTTACCA TGAAATTTCA
    35281 AGATGGGGAA AGGACTGAAA CTTTAAATAG GAAAGATGGT TATCCTATAG TTGTAACTGG
    35341 TGTAAACACT GCTGAGACTT ATGCTCACCA GTTGTTTGTG GGAGGTTCAT TCCCTATACA
    35401 ATTTGTTAAG AGAAGTGATG GTGCTCAACT TACAAAGGTT CCTAATGGAA CTGATGCTGT
    35461 AAGAATAAAA TATAAATCAA CTCCACATGC TGTATTTGCA CTTAACTGGA CTAAGGATGG
    35521 TAAGCAAGTA GTTCTTCCTA CTAATAGGGA AACAAACTAT CAGGAAGGTT GGACAGTAAA
    35581 TCCTGTAACT CCTAATGCTA ATGATACTCA CTTCTTTTGG AATCCAGCAG CTAAGAGACT
    35641 TACAGACACC TCTTCTACTA TAAAAGATGA TGTGTATCAG GATATTATTA GTACTTATAC
    35701 AAGTAACTTC TATGATAATA ACTATAGTTA CCTGTTCCTT GCTGAGTTGT ATAATGATAA
    35761 TGTTCAGAAT AGGTTTGGTG GTCAAACAGA AGAAGCCTTT GAGAATAATC ACTGGTTGCC
    35821 AGCAGGTGAG CCTTACAGCT TGTTAAAAGC TGATGGAACT CCTGTAAACT ATCTAACTAT
    35881 CTATTACACA GAAGGAGATA CTTTCTTTCA GAGATATGAC TGTATGAAGG TTTATCCTTC
    35941 AACCCTTGAA GACCAGAATA GTGTTAATGA AGTAGTATCT TTCTTGTGTG AAACAAGAGT
    36001 TAATATAGAA GGTAGGTATG ATAAGAATAG AGGTCAGATT AGTAATTTAG CTATGACTCC
    36061 TACTAACTTT AATATGATGA ATCCTGTATA TAATCAGGCT AATAACTTCT TTAACTACAG
    36121 GGCAATCAAT CATAGTAAGT TTAATCTTGA CTATTTTCCT AATACTATTA CTTGGACTAA
    36181 GGAAAAGCAA TTAGGAAGTA TTATTGATAC TTGGACTAAT ATTACTATGG CATCCACTTT
    36241 AGACCTTGAT GGTGATAAGG GAGAAGTAGT TTCATTGAAT ACTTTCAAGA ATGAAATCTT
    36301 TGCTTTCCAA AGAATGGGAT TAAGTAATAT CTTATTCAAT AGTAGGGTGC AGATACCAAC
    36361 TTCTGATGGT ATGCCAATTG AAATTACCAA TGGATTGAAG GTAAGTGGTA AGAGATATAT
    36421 AAGTAATACT ATAGGCTGTG CTAATAAATG GTCTATTGCA GAATCTCCTT CTGGACTATA
    36481 CTTTATAGAT AATGAAACTA ATTCACTTTA TTTATTTAAT GGTGAGATAG TCAGTTTATC
    36541 TGACAAGTTA GGTTTCAGGC AGTGGATTAA TACACATAAT GTTCATGTGA ACTGGGAACC
    36601 TGTTGGTTAT AATAACTATA GGTCATTCTA TGACAAGAAT AATAATGATG TGTATTTCAC
    36661 TTATAAAGAC CATTGCCTGT GTTATTCAGA GTTGATTAAC CAGTTCACTT CATTCATGAG
    36721 TTATGAAGGA GTTCCTGCTA TGTTCAATGT AAGTAGTGGC TTCTATGCTT TCAAGGATGG
    36781 TAAGATGTGG GAACAGTTTG CTGGAGACTA CAATATGTTC TTTGGTGAAT ATAAGCCATT
    36841 CAGTATTACC TTTGTAGCTA ATGCTGAGGA ACCAAATGAT AAGATATTCA ATACAGTAGA
    36901 GTTTAGAGCT GATAGTTGGG ATGGTGATAC ACTGATAAAT AACAAGACTT TTGATACTCT
    36961 TGATGTATGG AATGAATATC AGCATGGTAC TACTCCCCTT ACCAATATGC TTGGGCATCC
    37021 TTCTCCATTA AAGAAGAAGT TCAGGATATG GAGGGCTAAT ATACCAAGAG CAATAGTTAA
    37081 TAACAGGGAT AGAATAAGGA ACACTTGGGC TTATATTAAG TTAGGAATGA ACACTCCTAA
    37141 TACATATAGA ACAGAGTTCC ATGATGCTAT TATTCACTAT TTTGCATAAT TAATAGGAGT
    37201 CCATAAACAT TTTAGTTTGT GGACTCTTTC TTTTTTAATT AAAGGCTTTG TTTATTCAAT
    37261 AACTTTATAT ACATTTGCAA CAAAATTAAT TATACTATGG CTAAGAAAAA AATTAAGAGA
    37321 AGAGGCAAGA TGCCTCCTAA TATGTTTGAG GATGGAGGTG CAAAGCAAAG CTGGGGACAG
    37381 CAATCCTCAG AACAATTCTC AAATGCCTTT AAAGGGGAGA ATCTTGGCAG TTCTATAGGA
    37441 AGTATTGGTG GTGCTGTTGG TAGTATAGCA CAGGCTGGTA TATCTAATGC ACAAATAGCA
    37501 GACACCAGTG GAATTGAAGC TCAGAATGAT GCTCAAAAGA ATATGATAGT AGGTGCTTCA
    37561 TCTAATGATG ATTTAATGAG TGAATGGGGT TCATGGAATA AAGTGAAAGA TGACTATTCA
    37621 TGGAAAGATG TCAGAGGTGG AAGTACTGGT CAAAGAATTA CTAATACTAT TGGAGCTGCT
    37681 GGTCAGGGAG CTGCTGCTGG AGCTTCTGTA GGTGGACCTA TTGGAGCTAT TGTAGGTGGT
    37741 GTAGTAGGTC TTGGTAGTGC TATTGGTGGA TGGCTTGGTG GTAATAGGAA AGCCAAGAAG
    37801 AAAGCCAAGA AACTTAATCA ACAGGCTAAA GAAGCTAATG AAAGAGCACT TACTTCCTTT
    37861 GAAACAAGAG CTGATAACAT AGATACACAA AATGACTTTA ATATGTTAGC AAACTTCTCT
    37921 GCTTATGGTG GTCCACTTGA CTTTGGTGGA GGTGCAATAG GCTATGACTT TGCTAATAAA
    37981 TACTTAAATA ATCAAGAGAT GAGTGCAATG GCTAAACAAA GATTGACCTC TCTCCCTAAT
    38041 TCATTTCAAG CTCTTCCTGA GATGAATACT TATAATGCCT TTGCATTTGG TGGAAACTTA
    38101 TTTGATGAAG TTGTGGGAAA TGGCTTTAAT CAAGTTCTTC CAATTATGCA GCAACAAGAA
    38161 CAAACTGTTC AAGCAGCTAA TATAGCTAAG GATGGTGGTG GTATTCACAT CAAGAAGAAA
    38221 AACAGAGGTA AGTTTACAGA GTATTGTGGT GGTAAAGTAA CAGAAGCATG TATTAGAAGA
    38281 GGAAAGAACA GTTCTAATCC TACTACAAGA AAGAGAGCTA CTTTTGCACA GAATGCAAGA
    38341 AATTGGAATG CCTTTGGAGG ATGGTTGAAT ACACAAGGTG GAGATTTTAC TAATGGAGTT
    38401 ACATTTATAG ATGAAGGAGG TTCTCATGAA GAAAATCCTT ACCAAGGAAT TCAAATAGGA
    38461 GTTGACCCTC AAGGCAAACC TAACTTGGTT GAAGAGGGTG AGATTGTATT TGATGATTAT
    38521 GTATTCTCTG ATAGAATGGA GATACCTGAT GATATAAGAA AAGAATACAA GTTAAGAGGT
    38581 AAAACTTTTG CTAAGGCTGC TAAATCTGCA CAAAGGGAAA GTGAAGAAAG ACCTAATGAC
    38641 CCTCTAAGTA AGGCTGGATT ACAAGCTGCT ATGGAAAGAA TAGCTGCTGC CCAAGAGGAA
    38701 GCAAGGGAAA GAAAAGAAGC ACATAGAGAA GGAAATGAAT ATCCAAGTAT GTTTGCTTAT
    38761 GGTGGTGATA CTGATTCTTA TGGCTTGGCT CTTGAAAATC CAATGACTGT TGAAGAGCTT
    38821 GAAGCTATGA TGAATGGAGA GGCTCCAGAA GGTAATATAA ATAATGGTGG GGGTAGTAGG
    38881 AAGAGACAAA CTTGGACAAG ATATGCACCA ATTATAGGTT CTGGATTAGC AAGTTTATCA
    38941 GACTTATTTA GTAGACCAGA TTATAGTGGT GCTAATTTAA TCAGTGGAGT AGATTTAGGT
    39001 GCTGAAACAG CAGGGTATGC ACCTATTGGA AACTATCTAT CTTATAGACC TTTAGACAGA
    39061 GACTTCTATA TCAATAAGAT GAATCAACAG GCTGCTGCCA CAAGAAGAGG TTTAATGAAT
    39121 ACCTCAGGTG GTAACAGGCT TAATGCTCAG GCTGGAATAC TTGCTGCTGA TTATAACTAT
    39181 GGTCAAAACA TGGGTAATTT AGCAAGGCAA GCAGAAGAAT ATAATCAACA GTTGAGAGAA
    39241 AGAGTTGAGG CATTCAATAG AGGTACTAAT ATGTTTAATA CTGAGACTGG ACTTAAGGCT
    39301 TCAATGTTTA ATGCAGAATC AAGAAATGCA GCTAAGAGAG CAAGATTAGG ACAGGCTACA
    39361 ACTGCTGCTC AAATGAGACA AGCTATTAAA GACCAAGATG CTGCAAGAAG AAGTGCTAAT
    39421 ATAACTAATT TCTTACAAGG ATTAGGTGAT ATGGGATGGG AAAACTTTAA TGCAAATATG
    39481 ATTAATTCTA ATCCTGCTCT ATATTATAAT TTAGCCTCTT CTGGAGAAGT TGGATATAAG
    39541 AGAAATAAGA AGAAAAAAGG AGGAAGGATA GTAAGATGAT TTATGGTATA ATTTATAAAT
    39601 ACACTAATCC TTTAAATAAT AAATCTTATA TAGGACAAAC TATAAATGAA AATAGGAGAA
    39661 AATATGAACA TGCTCATATA ACTCCTAATA GAAAAGGAAA GTTTAGTTCT GCTATAAAGA
    39721 AATATGGTAT TAAACATTTT ACCTATAAAG TTCTATACAA AATTCCTTCT AATAACATAG
    39781 ATAGGTTATA TATTATGTTA AGTATCTTAG AATCTAAGGA AATTAAAAGA TATAATACTA
    39841 TTAGTAATGG TTATAATATT CTTAAAGGTG GTAGAGAGTC TTATGTAAAA TGTAAGAATG
    39901 TGTCTAAAAG TTTAATGGGG CACACTTTAT CAGAGGTAAC AAAGTTTAAA ATATCAGAAG
    39961 CACATAAAGG AAAAGTAATT AGTGAATATA CAAGACAATT ACTATCTGAT AAATTAAAAG
    40021 GTAGGGAACA CAGTGAGGAA CATAATAGGA AAGTTAGTGA ATCAAATCTT AATAATCCTA
    40081 AAAAGTGTAA GCCTATATAT AAGTGTGATA AAAAAGGAAA TATTATTTGT AGTTATAATT
    40141 CTTTAAAAGA GGCTTCTGCT GATACAGGAA TTTTACTTGG AGGTATTTCT AAAGTATTAA
    40201 TAGGAAATAG ACCTACTGCT GGTGGGTATA TTTGGAAATA TAAGAATTGA TATGGCAAAT
    40261 TTTTCATTTG TGTCTGGGGC AAAATTTAGA CCATTTTCTT ATTCTGAGAT GTTAGCTCCA
    40321 TTACAGCAGG CTACTACTGC CCAAATGCAG ATAGAGGATG CTTATGGTGA ATTAGGAACT
    40381 AAAGCAGATG TCTTTGAGAG AATGGCTAAT GAACAGACAG ACCCACAGGC TTATGCAATA
    40441 TACAAACAAT ATTCTAATGA CTTGGCTAAA CAAGCTGAGT CATTAGCTAA ACAAGGACTT
    40501 ACTCCTGCAA GTAGGCAAGG ATTGATTGAT ATGAAAAGAA GATACTCTTC TGAGATTGTT
    40561 CCCATAGAAC AGGCTTATAA GAGAAGACAA GAGTTAGTAG ATGAACAAAG GAAATTACAG
    40621 GCTCAGGATA GTACACTACT ATTTGATAGA CCTGCTTCTA CACTTTCCTT AGATGAACTT
    40681 ATATCTAACC CAGCTCTATC ACCACAATCC TATTCTGGAG CACTATTATC CAAACAAGTG
    40741 GGTACTGCTG CACAGAATTT GGCTAAGGAA GTAAGAGAGA ACCCAAGAAA GTGGAGAACA
    40801 ATCTTAGGTA ATCAATACTA TGAAACTATC ATGCAGAAAG GATTCAGACC TGAGGAAATT
    40861 ATGCAGGCTG TACAGAATAA TCCTGAGGCT TCTCCTATAC TTCAAGGTAT TGTAGAAGAT
    40921 GCAGTAGGAA GTTCTGGCAT CAAGAATTGG AATGATGAGA ATATCCTTAA CAGGGCTTAT
    40981 GATTATGCAA GACAAGGCTT GTGGAATGCA GTTGGTGAAA CTCAATATCA ACAACTATCT
    41041 AATAAGGCTT ATGACTATGC AATGCAGGAA AGGTTAGCTG CAATTAAGAA AGGTAAGACA
    41101 GAAGGAACTC AATCTAAAGT TTTTAGGGCA GTACCTAAGA CTAAAGTAGA TGGGGACAAG
    41161 AAGACTACTG AACTTAATGA TGAACTTAAG TTCATACAAC AACTAAGAGC TAATCCAGAG
    41221 TTGGTTAATA AAGAGGAAGA GAGATATACT CAAGGTCATG CAACTCAATA TGGTATTGTA
    41281 GTTGGAGGTG GTGTTCCTTA TAAGGTTAAA CCTAATGCAG AAAGACTTCA ACAGATAATC
    41341 AAGAAGTATG ATATGAAAGA TGGTAGTATG GACCAACTTG AACAGAAGTT ACAAGCTGAT
    41401 ATTAGGAGTA GTGCTGTAAG GAACTTTATA TATAAACCTG ATATAACTCA GAGTGATTTA
    41461 ATATCACAGG TTATTAAGGA GAATGCAAGA ACCTTAGGAG CAGCTACAGA ATCAACTGGT
    41521 CTTTATGAAC TTGATGATAA TAGGAAGGGA GACCCTATTA AGTTAGAGAA TATCTCAGAT
    41581 TACTTCACTG GTGACAATGA TATAAGTTAT GACCCAGAGG TTGGACTTAT AATCAATGCT
    41641 ACTAGGGATG GTAAGACTAA ATCAGCAGTT ATTGACCCTG AGTTAATTGA TGATGCAGAT
    41701 AGAAATGTAT CAGGATATAT GAAGAATATT AATGTACTTC TTGAGAATGG CTATGATGTA
    41761 GAAGCTCAGA AGTACATTGA AACTATGATG AATTATATCT ATGGTAAGTT CAATACACTT
    41821 GCTAAGAGAC AAAGTAATAC AGATTCTAAA TTAGAGTAGA AGAATATGGC AAATAATCAA
    41881 CAAATCCAAG ACCCATCTAC ACAAGGAGTA GGTGGGTTAA AGGGAATTAA AAGTATAGAT
    41941 GCACTAAAGC AGGAAGGACT TCTTAGGGAT GTTCCTCTTA TTAATAATAT AGAGGAATAT
    42001 AAGCAAGTCT CTAATAGGGC ATTAGAAAGG GCTGTACCTC AAGAGGTAGG TTTTGTTGGA
    42061 GTAAATGATA GTATGTATGA TGAAGACATC ACATCTATGA CCCAACTTGA TAACTTGGCT
    42121 AATACAAGAG GTGAGATGCA ACCTTGGTAT GCCCAAATAG GTGCTGGTTT AGCTAAGGGT
    42181 GCTGTTCTTG CAGGTACTAC ATTTGCTGAT GGTATCATTG GTACTATAGT AGGTTTAGGT
    42241 AATGCAGCAG CCACAGGAAC ATTCTCAGGC TTCTGGGATA ATCCTTTCTC AAATGCAATG
    42301 CAGCAAGTAA ATGAATGGTC AGAATCAGTT CTGCCCAATT ATTATACTGA TGCAGAGAAG
    42361 AATGACCCTT GGTATGAGAA TATATTCTCA GCTAACTTTA TTGGAGATAA GTTCCTTAAG
    42421 AACTTAGGTT TTGCTGTTGG TGCTGCCTAC TCTGGTAAGA TTAGTGCTGG TGCAACCTCA
    42481 AGATTACTTG GTCTTAATAA AGCAAGACAG GCATTTAAAG GTGCAGTTAC AGCCTCAGGT
    42541 GAAGCTCTTA ATCCTAATGC AGCTTTACAG GCTTACAGAG AAGGAGATTT ATTCCTTGAT
    42601 GGTGTAAGGC TTACTGATGA ATTGGCAAGA GATGCTAAGA AACTTAAGAT GGCTGAGCCT
    42661 ACTCTTAAGC TAACAGGTGC TTTCTCAGGT GCATTAGGTG AAGCAAGAAT TGAAGCTATA
    42721 CAGAATAGTA AAGACTGGTT TGAGCTTCAT AAACAACAAC TGGATGATGC ACAAGCTAAA
    42781 GTAGCAGCAC AAGAGCAAGA AGCCATGCTT AGAGAGTTCC CTCAATTTGC ACAGTATCAG
    42841 ATTTCTCCTG ATGGAAAATC TTTTGAGCAA GTTCTCACTC CAGAAGGGCA AGCTATGTTA
    42901 CAGGCAAGGG TAGATGCTAA GTTTGATTAC AATGGTGGGC TACAGAAACT ATCAGAAGAT
    42961 AGGGCTAAGA TGGGTAATAT AGACTTTGCT CTGAATATTC CACTACTTAC TGTATCAGAT
    43021 GCTTGGCAGT TTGGTAAATT CTATGCAGGT GGATATAATA CAGCTAAGAA AGGCAGTCAA
    43081 ATACTAAGAA CAGTTGCAGA GGATGGTACT GTAAGTTACA GTGCAGCCAA GCCTTCTGTA
    43141 CTTAGAAATG CTTTGAAGAT TGCAAGTAAG GGTGTTGCAG AAGGTCCTTA TGAAGAAATG
    43201 GGACAGGCTG TAGCTGGTAA AGTTGCAGGC TATAAGTATG CTTCTGAACT TAATGATTTC
    43261 TATGGAGCCA AGATAGACCC AGAAGCAGAG AGTGAAACCA TTGACTGGTT GCAGGCTACT
    43321 GCAAAAGCTA TTGGGCAGAC TTATGGTACT GTTGAAGGAT GGGAAGAAGG TTTCATTGGA
    43381 GGTTTAACTG GTTTAGTTGG TATTCCTGGA TTTAGAAGTG CAAAGAATAG TGAAGGTGGT
    43441 TTCCAATCTC CAGTGTATCT GCAAGGAGGT ATTAAGGAAG ATATTCAAGA GATAAGAGAA
    43501 AGGAATGAAA AAGATGATGC TATTGTAACT CAACTGAATA ATAGAGTACA ATCACCAGAG
    43561 TTCCTTAACT ACTATCAATC AGCTATCAGA CATAATGCTT ACCAGAGACA GATGGATGAA
    43621 GCTGCTGACA ATAATGATAA CTTTGAATTT AAGAATGCTG AACACAATCA GCTTATTAGT
    43681 GATGTTATCA TGTTTGATAA AGCAGGAAGA ATCAATGACT TATATGATAT AATTGAGGAA
    43741 GCTGGTAATG TTAGGGAAGA AGATGTTGAA CAAATAAGAC AGCTTACTAC CAATCAAGAA
    43801 ACTGGTACAT CAGTATATGA CAATATGACT GATGCAGAAG TAATTGAGCA GATTCAAAAG
    43861 CAGACTCAAG AGACTAAGGA AGCTGTAGAT AACTATAGAA AGATTAGTCA GGACTTACAG
    43921 GTTAAGATTG GAGATTACTT TGATGAAGAT GGTCTTGAAG AAATGACTTA CTACTTCTCA
    43981 AATATTGATA ACCTTGAAAA CAGATTTAAG GATGTATTTG GAAAGGTACA AGAATCTTTA
    44041 AGAACTATAG CTGCTGATGT AGAAAGGGAT ATATACAATC CTGAATCTCC AGATATAATA
    44101 AAAGAAGCTG TAACAAAGGA TTCAAGTGCC ATAAGGATGC TTCTTAACTT AAGTCCTGAA
    44161 CAATTATCCT CAGTGCTTAA TTCAGAGGAC AATGGTCCTT TTATTAAAGC TCTGGAAAAG
    44221 GCATCAGAAA GTATATCTGA AAGATTTCCT ATTCTTAAGG CACAGGGAAT ATCAGAGAAT
    44281 CTTCATGATT TAAGGAGAAT ACTTGAAAGA AGAAGTGATT TCATTGACAA ATATGACACT
    44341 TATCTTAGAA ATCCTCAAGC TCTTGCACAG AAACAAGAGA GACAAAGAGA GAATATCATA
    44401 AGTGAGAATG AAAAGCAGGA AATAGCCAAG ACTAAGGATG CAGCTTTAGC TGCTACAAAC
    44461 CTTAATGAAT TCAGGGAAGC ATTGAATAAT GAGCCTGATG CAGCCAAGAG ACAGAAGATT
    44521 CTTGATGAAC TTGAGAATGA AGGAAACAAG ATGGCTAAGG ATTATAAGGA AGTTCAAATG
    44581 TACAATAGTG AAGTAGCAAG GGCAATAGAT AATAATCAAT CTATTTCTCC TGAGGCTAAA
    44641 GCTAATGCAC AAGAACTTCT TAGGGCACAG CATGAAAATG CTAATAACCT TGAAGAAATG
    44701 GCTAATCCTA ACTCAGTATT CATTAATAAT CCAGAAACTC TGTATGATGA AAATCTTCCA
    44761 GATGATGTGA ATATGATGAA TTTTGCTGAG GCTCAATATG GTCTTCTGTC TGCAATGAGT
    44821 GCAGTGAATA ATGACCAAAG GTTCAAAGCA AGATTTCCTG CTGAATACTT GAAACCAGTT
    44881 GAGAGAACAG AAGGAACTAA AGGAACAACT GAGAAAGATG TGACTGGAGA TAGTGGTACT
    44941 CCTACTGTCC CTCCAGTTAA TAGTGGACCA GTTAATACTT ATGAACCTCC TGTAGGTAAT
    45001 ATTACTCCTC AAATGGTAGC AGAGGAAAAT AAGAAAGCCA ATGAAAATGC TCCTACTCCT
    45061 CAATCCTTAG ATAATAGTCA GAAAAGTAAG AGACAATATT ATAGACCTAC TATACCTGAA
    45121 CTGCATATCA ATGCAAGTAA GGATGGAGAT TTTAGACCTT TCAATGTAGT AGTTGCAGAG
    45181 AAAGAGAACT TAAACTTTGA TGAACTTTAC AACTATCTAA GAGATAATAG AGCTTTCAGT
    45241 TATGTAAATG AAGGTAATCT AAAGGCAGGT GATGAACTTG GTTTCATGAT TGACCCTGAG
    45301 TTTAATGACC ATACAATCTT TATTGTAGAT AAGAGGAATA ACCAAATAGT TGGTTCCTTA
    45361 GATGAAAGTC AGTATGTAGT TGATAGGTAT GAAGGATTGT CAGGTCTTAT TGAAAGAGTG
    45421 AAAGCTGAAT TCAATCAGAC TGGAAAGGAT AAGAAGTTCA TAGCTACTCC TACCACAAGA
    45481 GTATCTCAGG TGATGATTGG TAGAATACCT TATAGTACAG AAGAAAGAAA CATGGGAGAT
    45541 ATTCCCAATG TATCTGCAAG TTCTGTATTT GGTATTGTAA AGAATGGTGT TCTTTCAACC
    45601 AATGGAAGAG TATCAGATGA TTTAATCATC AAACCAATGG ATATGAGCCA AAAGGAAGGT
    45661 AGAATGTACA TACTAATTCC TAATGCTGCT GGTAAATATA GTCCTGCTGC TGTAAGGGTT
    45721 AAGCACTTCA ATGAAAGTGA ATACAATCCA GAAGATGTTA CTATCAACTC TACTCCTTTG
    45781 TATAAGAATA TAAGGAAGTC TATTGATGCC TTAGCTAATG CTTTTACAGA GGAAGATGTT
    45841 AGTAATGCAG TAAAAGACTT GGCAAGAAGT CTATATATTG GTGATGTTCA TATTGACTTT
    45901 GTTCAAGGTA AGAATGGTAA TGGTATCAGG TTTACTAAGG TTCAGAGAGA TGCCAATAAG
    45961 AATGAAATCT ATGATGAAGT AGATGGTAAG AGAGTCAGAA GAGAAGATGC AAGAACTGTA
    46021 TTCTTAACTG AAAGATGGGA CCCTAATGTT CTCTATGAAT TAGGTGGAGA GAGTGTTAAA
    46081 ACTCAACCTG GTACAAGAGA CTCAGCAGAA GTAGCCAGTG AAATACAAAA CATTTTAATG
    46141 GCATTCAATC TTCCATTACA GGTCAATCTT GGTATACTTA ATAAGGGAGG ATACAATAAC
    46201 ATGTTACTCT CTTCTGGAGT AATGACATCC AATATAGTAG ATGCCAGTGT AAAGAGTAGT
    46261 TGGTTTACAA CTGATTATTT TGATATACAA GGTAATCTTC AACAAGCTCT AAATCCTGCA
    46321 TCAGTTAAGC CTGAGGAAGG TAGAAAAGTA CAAACTCCTG TAGGAGGTAC AGAGGGAGCT
    46381 ATTGCTGGAA CTACAGTTTC ATTTGATAAT ACTACATACC ATGTAGATTT GACTTCAAAT
    46441 ACTGTAAGAG ATAATAATGG TAGAACTCTT AACTCTTTCC CAGAGTCTAT CCTTGATATG
    46501 GCTTATATAC AGGAAAACTA TGGGGATGCT CAGAATGGTT CCATGATGAT GGGGGGTATC
    46561 ACCCTTCTTC CTAATGGTAA GGTTCTGAAC AGAAATACAG GTCAATATGT AACTGGTGCT
    46621 GCATCAGATA AATTCAAACA GAAATTAACT GATAGAAAAA AGACTGTAGC TGACTCTAAG
    46681 AAGGTTATAG ACCAGATTGC AGAGAACCAG TCTAAGGTTG ATAAGACAAG AACTGATGGA
    46741 GAATTCTATT ATATTCTTGA AGATGATGGT GAGTACCATG AATATAAGAG GGTACATTCA
    46801 GTATTAGGAA GTAATTGGGT TGAGTCTCCT AAACAGACTA AAGCTCTACA GGATTTAAGA
    46861 GTTAATCTCT CTAAGAATAC AGATAATATA GCACAATTCA ATAATTATCT TAAGAACTTA
    46921 AGTAACCATT ATAGTGTTGA CCTTTCAGCA TTTGAGGGTA AGATTGATGC AAGAAGTAGA
    46981 GATACTATTG TGAATATAGT AAGAGATAAG ATGTCAGGAA CTAATTCACA AAGAGCATTA
    47041 GAAGCAGGTA CTTCTGTAGA TAGTGTAATC AGAAACTTCT TCACATCAAA TGAAATGCCA
    47101 GTTAAACCAA GTAATATGTC TGAACAGGCA TTTAATGACT TGGTTACTTC TCTTACTGAA
    47161 ATTAAGAGTA ATATTGAAGC AAGGGGTGAA ACATTCCTTA CTAATAATAT AGTACTCTTC
    47221 AATAAGTTTG AGAATGGAAA CAGGGTAGCT GGTGAGGTAG ATATTCTCTC TGTAGATGCT
    47281 AATGGAAACT TCAAGATATA TGATGTTAAG ACAAGTAGAT ATAGTTTCTA TGACTTTATT
    47341 GATAGGAATG GTAGAAAGGT TAATTATTTT AAGAATAAAT CTAATACCCA AACAATGAGT
    47401 CAGGAGCAAT ATTATACTAA ACAACTGAGT GCTTACAAGA ACTTGTTTGA GTCTCAATAT
    47461 CATACTCCTA TTACTACTTT AGCTATATTA CCCTTTGTAC TTGAGTACAA CAAGGATAAT
    47521 GTCAGTAGAG TAACTAAGGA GAAAGGTATT CTATTAAACT ATGATTCATC TGTAAATGTT
    47581 CCTTTAGTTG GTGCAGTAGC TACTCCAGAA GTGAATAATA CTGACAGCTC CTTACCTATC
    47641 TTCAATAGTA CACTTGAAAC ACAGAGTCCT ATAAATGATG TATTACCTGA ATTTACATTA
    47701 GCTGATGGTA AGGTAGGTTA CTTCTTAAGA GATGGTAAAT TGCATACAGG TTATTTAAGT
    47761 TCTATTGGAA AGGTAAATGG AGTTGAGGTA TATATGACCA AGGTTCCTAA TATCACTAAA
    47821 GGCTTTGGAG ACCAACCTGC ACATGTTGCA TCTAATGATT TCTTGGCAGT ATTTCCTAAT
    47881 GGGGTTACAT TCCCAATGGT GAAAGGAGCT AATACTTCAT ATAGTGAGAG TGAGGCTAAA
    47941 GCCAGTATAA AGAAAGCTCT TGAGGGTAAT CCTAAGAGAG TTATAGATAT GTCTCAAGAA
    48001 AAGACTATTA TCTATAATCC TTCCACTGAA CCAGTTAAGA TTGAGAAGCC TATTATTCCT
    48061 GCTACTATTA ACCAAGCTAC TACAAGTGGT GCTCAAGCTA CAGTAGCTAA AGAGCAGGCT
    48121 ATTAATCAGG TTGATGAAGA ATTTGAAGAT GTGTTTGAGT TAAGACAAGT TGATGATTTA
    48181 TCAAGACCTA TATGGGATAA AGATAAGGAG TTAGCTTGGT TAAACAAGGT TCTACCTCAA
    48241 CTAAGTGAGA GTGAGAGAGT AGTAGTTACT AATGGTCTTA TCAAAGTAGC AAAGACTGGT
    48301 GCATTAGCAT GGGGTCAATT TAGTGATGGT ATTATTACTT TAAGTGATAT AGCTGCCGAA
    48361 GGGACTACAT ATCATGAAGC ATTTCATGCA GTATTCCATT TACTCACAGA GCCTGAATTA
    48421 AGAGAAGAAT TACTTAAAGA AGCCAAGAGA ACTTATGGTG AATTGAGCAA CTCAGAACTT
    48481 GAAGAAAGAA TGGCAGAAGG TTTCAGAGAG TATGTAATGA CCAAAGATAC TCAATCTTTA
    48541 GGTACTAAGA TAATCAATTT CTTCAAGGAA TTGTTTGCTA AAGTAGCTAA TTGGAACCAG
    48601 TTAAGACCTT CTCTAACTGA ATATTATAGG AATATCAATG AAGGTAATTA TTCTAATTCT
    48661 ACTTATAAGG TTCCAGCACT CAATAATAGT AGAGCTGAAT CTTTAGAGTT TATAGGATTA
    48721 GAAACTGAGA CAAGAGAAGC ACTTGAAAAG AAAGGATGGA CAGAAGAAAT GTGGAATCAA
    48781 ATTTCCCAAG AGGAAAGAGA GCAAGCTATC AGATGTTCAT AACCAAGCAT TAGGCTGAAA
    48841 TTTTTTATTA GGGTGTAAAT AAAAAGGGAG AGTAATTATA CTCTCCCTTG CTTGTTTTAA
    48901 GACTACTGCT TAAAGAATGG TATTTGGTCT TCAATAAAGA TACCTCTTAG AACTGTATTA
    48961 TACATAGGAG CAAGAGGAGA CTTAAGTAAG CTCTGTTGAG CCTTAGACTT ATCTTTATAA
    49021 GGTCCAGACT TGAGTATTGC ATCTTCTCCA TTGAATGTTT CATAGTTCAT TGGATTCATT
    49081 AGGTCAATAA GATTAAAAGT CTTTTCTACT GTATTTACAC CAGCAGCAGG AGACTTTAAT
    49141 ATTCTCAATC CTTCACCAAC CATCTCTGTA GTAGGAGTAA GAGCACCTAA TTCAGTGTAT
    49201 AACCTTCTCA ACTGATACTC AACCATCTTG ACTAACCAAG GTCTATCCTT ATCATCACTC
    49261 CATTCTATCA ATCCAATAGC TGCTGCTACT GTAAGGAAAT GGGCTACCTC AGTCAATGCT
    49321 CTCTTGACAT TTGCCTGTTC TGTGGGAGTC ATTTCATTCC ACTTACTTGC AATATCAAAC
    49381 TGAGCTTTTC TAAGGTCTTG GAATAGGGCA TTCATAAACC TGCCAGTAGT AAGATAATAA
    49441 CCTTCTGTCC ATGCCTCAAG GTCATAGTTA TATGTAGCTG ATTTAAACCT CCTATTGAGA
    49501 GAGGGTTTTA TCCATTTCCT GAACATTATA CCCAATCTAC CAATAGCTAA CCTTTGTACT
    49561 GCACTTCTAT CAGCTTTATT GTAAATACCG TGCATTCTTT GATTAATAGC TGCACTCTTT
    49621 CTACTGAATT TGATTATGTC TTCCTGTGTG AAAGCTGAAC CATCAGCCTT GGTATATCCT
    49681 TGTTTTAGCT GCAATTTAGC ACCTAACTTC TTATTACTAC TATCCAGTGG TACAACCTCA
    49741 AAAGAATCCC ACAGGCTTAC TATCTTACCA TTAGGAGCTT TCATTTTATA AGCATCAGCA
    49801 AGTGCTAATG AAGTTCTATT CTGCATCCAG TGTTCACCAG CATTATTCAT AAAGAAGAGT
    49861 GCTGATGTTC CAAACATTCT ACTGAACCAA GTCTTCCTAT CAAAGTTGAC TTCTCTTGTA
    49921 TCCTGTTCAT ACTCCTGCAT TACATTGAAT AGTTCATCCC ATAAAGCTAA CTTATTAGTC
    49981 TTTACTCTAT CACCTAACTG AGCTAAGAAT GATGGAAGTT CCTTACCATA GTTTCTATCA
    50041 GCCTTTAGTG TGTTCTTTTC ATTGAAGAAC TCTCCAGACA TAGATTCAAT TCTCATCATC
    50101 ACCTTACCAG TAGCCACATT GGAAACACCA GATAACACAT TTAAAGCAAG ATTATTCATT
    50161 GAGGTCATTC TATTAATAAA GTTAGCAACC TTACCCTTAT CAATATTAGT CTTACCAAAT
    50221 GTACCTTCAT CTGCCATATA TCTACCATAT ACCTGCATTT CAAAGAAGTC ATTTAGTCTT
    50281 TCCATAAACC TTGACTTATC TCCTGTCTTG GTTAATTTAC TCTCAACCTT TCTACCTACT
    50341 GCCTTAAATT TCTCAACCAT TGGTTTACCA CCAGAAGTTT GAGTAACCTG TCTTTCTCTC
    50401 AACATATCTC TACCTACCTC AAGAACATCA ATGACCTTAT TCATTTCATC AAAGTCATTT
    50461 GCCATAGCTG CATAAGCTGT AAGAGTACCT ACTATATCAG TAGATAAGTC ATTAGCACTT
    50521 TCTCCCTTCT TGAGCTTAGT AAAGTAGATA GGTAACATTT GTACCTCTCT ATCTTCAAAG
    50581 TCTTTTACAG TTGCCTTGTC TCCAAAGTCT GTATCATCAG TTCTCCTAAT GAAATTATCT
    50641 TTGATACTTT CCCAAACTTG TTGAGCACCT GATTTTACAC TCTCAGAGCT TTTAACCCTC
    50701 TCAACCAAAT CTTTCCTAAT CTTCACAGCA CTATTCAGCT TTGTGTACTT ATCAGGAAGT
    50761 AGAGCATCAA GTTTAGCCTT AATATCCATT ACAGTAGTAT AATATTCTCT CTGGGCTTTA
    50821 TTAAGCCTTC TGAACTCCAT ACTTTCATAA ATGGATTTCT TAGGTTGTCT GACACCATCT
    50881 ACAGTCTCCA TATTGGCATT GAACCAGTTC TGTCTCTCTT CATTGTACTT ATCAGCATTT
    50941 TCTCCCACAG GATTTCTGCC ATACTTTTCA TTGAGACTTT GGAACATAGT CCTCATTCTT
    51001 TCTCTGAATA GAGCATGATT AATCTCACTT ATGTAGTTAC CACTCAGATT ACCTTTACTA
    51061 TCTCTCTCAA ACATCCATTC AGTGTCTTTC ACACCAGCCT GTTCAAGTTT AATAGTGGCA
    51121 GCTTGTAGTT CTTTCTGAAT ATCAATAGTT TTCAATCTGG CTTGTTCCTT GCTCTTTTTA
    51181 ACAGCTTGGT CCATAATCTT CAACATATAA TCAGAAGAAT CAGCCATACT ATCCAGCCAT
    51241 CTGTCAAAGA ATGATATATC TTCATCAGCT ACTTTAATCA ACTCCTCAGC ATTAAGAGTC
    51301 TTTCCCTTAT ACTTTCCAAA AGGAACCACA AGGTTATCTC CTACAAAGGG CTTGATAAAA
    51361 TCAACAAACA AAGGCATAGA GATTGTATTA TAGTCCACTG CAAGGTCATT AAGCATTGTA
    51421 GTAACATTAT CCAATGCAAC TCTTACCCTT TGACCATATC TATTGTCTGT GGACTTCTCT
    51481 TCCTCTCTGA GAGCCTCTCT TACAGAATCA GCTATCCTTT TATAGCTGTA CATGTAGTTT
    51541 CTGATGTCTC TGAGTACTCC AGCCCTTTCA TTAAGATTGG TTGCAGGAGT ATTTCTTAAT
    51601 ACCTCAAGCC TACTACTTAC TTTCCTTAGT TCTTCAAGTG CATTATCAAG GAACATATAG
    51661 ATACCTTCAA TCTCACTATT ATCAGCTAAT TCAAGTTCTA ACCTGTCTAT TAACAGCCTT
    51721 TGATTGGCAC TAAATTGACT GTTAGGATTT CTCTTTTCAT AAATCTTGAG TCTCTTTAAC
    51781 TCATTGTCTA TAATCTTCTG TAACAGAACC TTATCTCTAT CTACCCTTTC AGTAGTAGAA
    51841 TAGAAAGCCT CAGAAGTGGC TATATTCTCA ACATTGATAG CTTCATCCAT CTGTCCAGTG
    51901 AGAATATCAC CAGCCAGCTT ACTAAAGCTA CTCTCTGCTT CAAGCATTGC TTTTTGGAAC
    51961 TGTGAAGCCC CTAATCCTCT AAAGAAATTT TTTACAGCAT TGATAAACCT CTCCAGAAGG
    52021 GATTTATAAG ATGAAGAAGG AACTGGTTCA GACTGTAATA AGTGCTTGGC AAGTAACTTA
    52081 CCAGCAGCTT CTCTGGCTAA CTTTGATTCA TCACCCTTAT ATAAGGTATC ATAAGTAGCA
    52141 TAATCATCAC CCAATATTTC ACCTACTAAG CTATTATTAG CCAAGTGATT AACCAACCTA
    52201 TTAATAAGAG GGTTATCACC CATTGCCTCA ATAGCAAAGT GAGCAAATTC CTCAGGTAAT
    52261 GCCCTTTCAC CTTTAATACC ATCAGCAAGT CTAATTAATT CAATTATACC TGTTGCAGCA
    52321 TCTTTGGCTT GACTAAAGTC AGTTACACCA GCTACTCCTC TTCTCTGTTC CAAATCTGTA
    52381 AGAGCACCTA TTCCAATACC ATTAGCAGAT AATATCTCCC TTAATCTATT GTTTAAGTTT
    52441 TCATTATACT GCATATTATT AGCTTCAATG CTATTCATCT TGTTTCTTAC TCTGACAAAA
    52501 GGACTGATGT AAACCCTATT ACTTTCATTG TCCCATACCT TCTCAACACT GGCTACATAG
    52561 TCTTCTCTAA ACTCTGATTG AGTATTGAAT TGAATAGCCT TTTGGGCTAA CATTCTATAG
    52621 TTTCCATCAT TGTTCAGATA AAGTTTAGTT CTGCCTGTCT TATGATAATG ACCAATCTCT
    52681 TCATTAAGAT TTCTTAGAAT CTTCTGTTCA CCAATAACAT TCTTTAGATT AGTTTTCTTC
    52741 AAGAGACTAC TAAGAGTAGG TTCACCATTT TCATCCATTT GTAGTTTAGG ATTCCAATTA
    52801 GTAACAAAGT CACTACTCTT TGTAATGAGG TATATTCTTG TTGCCTCCTG TCTATTAGGG
    52861 GCATAAGCCA GCAGGTCTTT AAATAACCTG CTGCTTACTA CCTCATTTTT ACTGTTCCTC
    52921 ACTTGAGGAA TTATTGCACA TTTCTTAGCC ATATCTATAA TTCATATAAT GTATTTGCAC
    52981 CACAGATTTT ATCATTGTTT GCATCCTCAT ACTCAGTATT AGGACTGATA GAATTAATAT
    53041 CATCTGCTTT ACCTTCATTC ACTTCAAGTG GAGCACCATA CACCTGACTG AAAGCCTCAC
    53101 TTGCAATATC CTGAGTCAGA CTTGAGAAAT CATAGTCAAG ATATTCTGGC ATGTTGTCAT
    53161 AATCAATATT AGAATCTTCA TTAAAGGCTG TAATGTCCTC CCTTGAATTA GGAGTATAGT
    53221 CTCTATCATT CTTATCAATT ACTGACTTCA TTTCAGTAAC ATCTTTACCA TATTCATACT
    53281 CAATGAAACT GTTCTTGAAT CCAAGTGGGT CTATTCTTTC ATACACAGCT ACATTAGGTT
    53341 GTACATTATC AGCTTGTGTA AGCCTGTAAT ATATTGTACC TCCCTTATAT CTTCTTGCTA
    53401 TGTAATCAAA GAATTCATAG GTTGTTTCCT CTCCTATTCC CTCTCTCTTC CTTATTATCT
    53461 TCTTATCACC ACTGTTTGAT TCAGTATCAA TAGTTATTTT AACCATTGGT AAAGCATCAC
    53521 CTTCTTCATT AGTGAAAGAA GTGGAAGCCT CTGTAGGAAC CTCAGGAACC AACTGTCTGT
    53581 TATCCAAGTG ATTGTAGATA TACTGGTCAA TGAATTGACT GTAATCATCC TCACTTTCCA
    53641 ACAATCCTCT CAGTGTATCA ATATACTCTG GAATAGATTG TCTGATAGCA GTTGGTGCCA
    53701 AATGAATGAA AGTAGAAGGT CCAAATGCAA ACCCATTTCT GTAATAACTG TATCTAAATA
    53761 AATTAAGAGC TAAAGCCTGA GCTTCTGGAC CCATATACAA TAATGATTGC CAGTCTCTCA
    53821 TATACCTTTC TCTAAGAGTA GGACTTAACT GACCAACATT CTTAAATACT ACTGTATCTA
    53881 CAGGATTGTT TTGGTTAGCC CTTATTACTC TCAATCTCTT AACAAATTCA AGTTCAGCTA
    53941 TTTCAGGATT CTCACTCAAT GTTCTGTTGA AATAATCAGG GAAGTTATTA ATAAAATCCC
    54001 TTCTCTTATC AGCAGAAGTT GTAACCTTAT CATCTGCTCT GAGGTTAGCT TCTTGCCCAA
    54061 AGAATGATGT CTTTGACATA ATATAAGCTA ACAAATCATT GTAGATATTA TTGAGTGTCT
    54121 TTGCATTTAA CTTACCTGTC TTAGTGTATT GTCTTAATCC TCTTAATCCT CTTAATCCTC
    54181 TTAATCCTTC TTTACCATCA ATTACTTCTC TGAAAGAGTC AGTGAATTGA GGGAAGTATC
    54241 TACTGAACAT TTCCTGTGTC TGGTTAATAC CAAGACTAAA GAATGCCTGT AAATAAGGAA
    54301 GTGGAGACTC AAGTAGTCTC TCCCTTATCT GGTCAATAGA CATACCATCC AAACTAAATG
    54361 GCATGATAAC ATTTGCACCA GTTAAAGGAG AATTTTCATT TAACACTACA TTAGTCAGGA
    54421 AGTCATCAAC CTTCTGTATC TTAATCTGTG TATCTGCAAT AGTAGGACCT GCTGCACCAC
    54481 CTTGAGTATC TGCTCTTGTA GCTTGAACCA ACTGTCCTAA GGCATCTGCT GTGTTCATTA
    54541 TTCTCTTAAA TAAGAATCCA GCAGCCACTT GCTTCTTATA GAACTCAACC TTTCTGTAGT
    54601 CAGCAGTCTG ATTTCTATCA CTTAATTCTT CTACTTCCTT CTGGAGAATA ATGGCATCAG
    54661 CCAAATCATC TGCCATGAAT TTATTGGACT TGTAGTTATC ATAAGTGACT TCTTCCATCA
    54721 TTGCAGCCCT CTTCTTGTAG TTTTCAATGA CTTCATCAAT GATTGTGTCC TTTCCTTTAC
    54781 CCTCTCTACT TTCTCTGAAA TAGGTATTGG TAATATCCAT TACAATTGGT TGTGACATAA
    54841 TCAAACCAAT CTCAATAGGA TTATAACCAA GCCTACTTAA AAGCATTGAG GCATCAGCAG
    54901 TAAAGGTATT CTGATTCAAT GAAGCAAGCA CAGGGTCTTT CACATTGTCC ACAGATGCAG
    54961 CAAGGAAACC TGCATTATTC CTTGAAATAT ACTCCTTATT ATCATTCATC AGACCATGAA
    55021 GAGAAGTAAG TCTCTTACCA TTAAGTAAGA AAGAACCATT CTCAGTATCA AGACCTAATT
    55081 CAGTATGTTG CATCAAAGCA TGGTTTGCAT TATGGTTGGC ATAAATACCA ATCAATGCTG
    55141 CACCAGTCAT GTTCTGCTGA TGAAGTTGAA CCTGAGTTCT TGGGTTAAGA GGGTCAAGTT
    55201 TCTTCTTGAA CTTCTTTGCC AACTTATCAA GTTCTTCCAA ATCCATACTA CTTAACCTGC
    55261 TAAGAGTACT TTGATTCTCG GGGATATTCA GTTCCTTTCT CAGTTCAGAC TCTCTACTTG
    55321 ATTGAAGAAT ATTAATTATT CTTGCAGACT TCTTCTGATA ATTAAAACCA CCTGGGTTAA
    55381 GTATCTTTGA AGCAGTATCC GCATTAGTGA GAACACCCCA CATCATATCA ATCAATAGAT
    55441 TGTTTCTGGC TTCAAGACTA TTCTCTTGTG GAGACTTGCT AAAGTCATAT TCAATCTTCT
    55501 CAATCTTATC CTCAGAAGCT ACTCTATACT TCTCTCTGTT AGCTTCATAT GTCTTCCAGA
    55561 GATTGTATTC CTGACTACCC TTAGGAGCTT TCCTGCCTTC ATCTATGGCT CTGTTTACAC
    55621 TCTGTCTATA CTCCTTCAAC ATTTCAGGAG ATACAGCTTT TCCTTGTGTC AATTGAGCAA
    55681 CCAAATCATC AACAAACTGT CTTCTGTTAT ATTTAGGAGT TATCTTGAAC TCAGGCAACA
    55741 TGATATACAA TTTATCCACA TCAAAGTCAG AACCACTAAG AGTAGTGATT TCTGCTGGTA
    55801 ACATGATTGC AGAACCATTT TGCTGAGGCA AGAAACCTTT AATATAAAGA GGAGCCATTG
    55861 AGTATTTGTC CTCAGTTGGA ACTCTATAAC CAATCAACTT TCTCAAGCTG TCTGGCAACT
    55921 TATTTACATC CAGTTCATGA GTACCTGCTT TCATAAGAGG TTCATAAAAC TCCCTACTAT
    55981 AAGCTGGCAT ATAAACTTCA AGATATTTAA TTCTCTTATT TTCTCCTTCA CCTTCAAAAA
    56041 CAATCTTTAA TTCATCAGTA AGACCATAGT CAGAAACTTG AATAAGTGCT CCTCCTCTAA
    56101 TCTTCTGCTT TGTAATCCTA CTCTTGATGA TACTATTGAG TAAAGTTTGG ACTCTCTGAG
    56161 ATTGCACAGG GTCAAATAAT GGAATGTTGA ATTGTCCCTT TTCATTAAGG GTACAAGCTC
    56221 TAATCATATC AATTCCATAT CTTTGATTAC CTCTCAATTC TTCAAGAAGA ATCTTCTCAA
    56281 CCTGTTTGGC ATCCTTGAAG ATTTTATTCA CATCAGCAAA AGCCTGAATA ATATTCTCAG
    56341 TGTTAATGGC ATTATATAAG TCTAACCATT CCTGTTTAGT CATTTTCTTA CCATTTACAT
    56401 CAATTATAGT ATCTGGACTA ATATCTGCTG TAATCAACTT TCTAATCTGA GTACCAACTA
    56461 ATTGAACTGC ATCAATAGCA TGTTCTGGAG TTGCAGTCTG AATACCATAG TCTTCATAAC
    56521 TTACTTTGTG AACCACATTA GGGTTCTCAA CTCCATCCTG AGTAGTGGCA TTCTTAAGAA
    56581 CAGCCTTGAC ATCTTCCTTA GTATTGACAT TATTCAAATT AATCACACCT TGTTTTCCAA
    56641 CCTTGGTAGT TGATTCAAAT TGAACTACAT CAATACCATT CTCTTCCATG AATTCATTGA
    56701 TAGCTACAAG TTTACCTGAT TTACCAAGTG GACCTGAAAC TAACTGGTGC ATAGCCATAA
    56761 GAAGGAACTC TGAGTTCTTA TGCTGAACTG GTGTCTTAAT ACCTGTATGA CCCTGTACTC
    56821 CACTCATATT ATTCACCTGA GTGTACACAT AAGGTTTCTT AGTCTGCCAG ATAATATTGA
    56881 AATCAGCCAT ATCCCACTTG CCACTTTGGA AGTTATCAAA GGCTCTCTGC ATATCATCTG
    56941 TCCACTGACC AGACATATCA AGGATAGCTC TGTAGGAACT TAATGACCTG TAAGCCTGAG
    57001 CATCTGCTAC ATTCACTTCT TTGAACTTAT TGACAATTAA GTCTCTATCT CTCTTAGACA
    57061 TCTCACCTTT CTTGACTCTT TCATCAAGTA CAGTTTTAAT ATCTTCAAGA GCAGCAGATA
    57121 CAATTTCATC ATCCTTCAAG TAAATAGTTC TCTCTTCCTT TCTACCATAC TTAGAGTTGG
    57181 TATTAAGTCT GAGGGCAGGA GCATGAACTT CCTTATATCT CTTCTGAAAG TCCTCTATGT
    57241 TCTTATAGAA AGCAAGGTCA GTTGTAGTAA GTTCAATGAT TTGTGATGTA GCAAATTTAC
    57301 TATTCCAGAA ATACTCTCTC AACTTAGCTT TGGCATTATT TCTAATAACC AAGTTTCTGT
    57361 TGATACTATC CATTTCCTTA GCAGTAATTT CACCTCTCAC CATCTTTTCC CTCAACAAGT
    57421 CCTTAATACT CTCAAAGAGA GTAGTTGCTC TTCTATCATC CACTGGATTA TTATTGCTGT
    57481 AATCCCTTAA AAGAATATCC ATTTCTGTAG TCCACATTCC TTCAAGAGCC TTCTTTGCAT
    57541 TGTTCAAAGA AGTTGCTGTA TTCCTATTAT AGGAACTTTG ACCAGTATTT ACACCAATCA
    57601 CCCCAAGATA CTTATACTTA CCATTGGGAA GTTCTTCAAG TAATCCAGCC TTAGCCCATT
    57661 CTCTATAAGT CTCTTCAAAT TCATTGTCAA GAGCCTCTCT TACTGACTCT CTGATGAACT
    57721 CTCTTAATTC AGCTCCAGTT CCTTCATTTT GAATTCTCTG GAACCTGTCA AGGAAAGTCT
    57781 CACCATTGTC ATATCTTACA TCATTCAGAG CTGTAAGGAA CTTAAATTCA GCACCACCAA
    57841 TACTTTTGAT ATTGCCTTCT TTATCCCTTA CTATATCATA GTTTGCAATA GGAGCAATGT
    57901 TGGGATTACC CTTCTGATAT TCTTCATCCC TTTGATTTAC AAGAGCTATT CTATCTACCT
    57961 CTTGATTAAT CAAATCAACA AATCTATCAA GGATAATATC ATCATACTTC ATATACTCAC
    58021 CATCTTCTCC AATGATGCTA TGATTGTCAT ACTTTCTGAA TCTAATGAAC TCAGCAGAAG
    58081 GACTATCTGA GAGAATGGGC ACATGATAAT TAGCCCATTG AATATCAGAT TTACTGTTAT
    58141 CAGGGTCTCC AAAGTATTCT GTCAGTAATA CTAAGGTATA ATCCAAATCA TCCCAGTTCT
    58201 GATATGCAAC CTTATCTGAG TTAAGAAGAA CCTTATGACT CAATCCTCTC CTCATTTCAG
    58261 GATTATTCAC CAGTTGCTCA ATCCAATCAT TTCTCCATCT GCCATCCTTA TAGAACCATT
    58321 CATATTGTCC AAATTCATTT TCAATAAACT CTTTGAACCT TGCTTCATTA CCCATAACAT
    58381 TCTTAAGCTG TTTAATCAAC TTGCCAAGAT AGTTAGGAGT AACATGGCTA TAGTATGACT
    58441 TATCATTTTC CCTCACACTA CTTTCAATAG CATCTTCTGT TACTTCTGCA AGCATCATAG
    58501 CTATACTGTT GTAAGCAGAA CCAAAGGTAT TAATCAAATC CCCTCTCTTT TCAGTTCCAT
    58561 CTTCAAGAGT CTCAGACTTA ACCTCACCTT TCTTTACACC ACTGAATATA ATATTTAATT
    58621 GAGGGAGAAG CAACATAATT GGGTCTGTTG CAGTACCACC TTCATATTGC TTTATGTTAG
    58681 TAAGAGCATC CAATAATACC CCTTGATTAG GATTGATACC AATCATATTA AGGAGCTTAT
    58741 TCAATGTCTT CCATATCTTT TCATCTTGTA GAAGTTCCAA CCTCTGTTCT GTACTAAGAT
    58801 TGGTAAATCT GTTATTTAGA GCCTCAGTCC ATTTAAGACC ATTCTCTGCA TTCTCAAGAT
    58861 TCAAGTCTCC ATTCTTATCA TAGATACTAT CATCATCAAG CAGATTACCA TTTTCATAGT
    58921 TATCCCTCCA TTCATCAAGC AGATAATAGA CACCCTCAGG CTTATTGATA GCAATAGTTT
    58981 CCATCTTGAA AGTACCATCA GCCTGTAGTT TCTTCTTCTG AATCCAGTAA GGCATAAAGT
    59041 CTTTTCTGAA ATCCTGATAG AACTGACTGA ATAGTTTAGG CTCAGCCTGT AGTTTCTTAA
    59101 CTATTTGCTT AGTCCAAGGC TTGGTATTAC CCAGAGTCTC CAGAAGTGGT AACATATCAT
    59161 CAGATGTAAT CATATTTCTG AGTTTATCTA TCAGGGTAGC ATGAACATAG TCTGCATCAA
    59221 GAAATCTTAG ATTTCCTAAA TCATCCTTAT CATACTTACC TCTGTAGTCA AGTTGAGGTA
    59281 TCTCTCTGAT TACCTTTCTA ACTTCTTGAC TTAGAGACTC ATGAGAGCTT ACTTCTCTAT
    59341 AATTAGTCAT CCATCCATCC TTGAAAGCCT CATCCTTCAC AAAATCATCA GCCTGTTCAT
    59401 CTACTGCACT TTCTCCCTCT GGAGTATCAT TATTGAGGTT GGCATCTTTA GGGGCAATAT
    59461 AATTAGGGTC AATCCTAATC CCCTCAGTGG CTATTAGTAT AGTACTTGCT TCCTCAGCCA
    59521 AGGGTTTGAA GTTATCTACT ACCTTCTGAT AGGCATTGGT TTTGTATAAT GCTTTCTTCT
    59581 TTGCAGCTTT ATACTTCTGT TCGTCACTAT ATCTCTCAGA ACCCTTCCTA CCATTGATTG
    59641 TATTAAGTTC TGATTGTATC CTATTCTCCT CAGAGTCAAG TATATAGTTA TTGAAGTAAT
    59701 CCCTTACTCT ACTAAATAAG CCAGCAGGTG TATATAACTT GATTATCTTG AACCTATCAA
    59761 GAGAGTTAAG CTCTTCTTTC AGTTCATTGA CAGCAAGTAT ATCACCTTCT TTCTCAGCAT
    59821 CAGCAATTCT CTTATTAAGA GTATCATTGT GTTCTTGCAG TGCTGTATCT ATTTCATTGC
    59881 TAAAGAATCT TGCAATCAGA CTAACCCTGT CTCTTCTTGT TCTTGGGTCA AAGTCCAAAT
    59941 CTACTTTAGC TTGTTCTTCT ACACTTGAAA TCCTTAGTGC TTCAAATGAA GGTGAGAGTG
    60001 CCTTATCTAA GGCTTCTACC ATTTCATCCT TACCTTTTCT CAGTTCTGCT CTAAAGTTAT
    60061 TTAATTCAGA AGCAGTAGGA TAAGTGTCCC AGTCCTTATC ATTCTTGTCT TGCCATAGCT
    60121 CAACAAGTCC CTTGACTGAT TCTATAGTTT CACCCTGTAA TTTAGCAGCC AATTCTTCAA
    60181 TAGTAGAATT AGTTGTGATA CATCTTTTAC TCATCTTGTT ATAGATTTAT AATTAAATTT
    60241 ATGTGCAAAT ATAAAGGTTG TTTTCTTAAT ATGCAAGTTA TTAAGGGTTT TCTTTTTGAG
    60301 AGGTAAACCA AACTCTTTAA AAATAAGAAA GGGGAGACTT AGCTCCCTTA ACTGTTACTC
    60361 AACTACATAC TTAACACCAT TGTAAACCAA TTGAGATATT GTATTGATAT TAACCAGTCT
    60421 TTCACCAGTT TCTTTTGGAC CTCTTACAAC ATCCATATCC ATACATTTGT ACTTACCATC
    60481 CCTTGATACA AACTGCATCT TGTAGCCTCT TAGTACCCTA TCTTCTCCTT CAATGAAGTC
    60541 TTTAATAGGG TTATTCTGAA TATGTTCCAA TGCAAGTTTA TAAGCCTCAG CCATTGACTT
    60601 CTTCTGCTTC TTAGCCTTGT CAATAATAGC TACAGCTTCT TCTCTTTGAG CTTCCCTTTC
    60661 AGCTTCATAT TGCTTCTTGG TCTTAGCTTT ATCCTGCTTT TTGAACACAA CAGTGAATAC
    60721 CTCAGAAGAT TTGATACCCT CAAAGATTGT CCTTATACCT GGAGTACCAT CTTTCTTATC
    60781 TTCCTTAGTC ACTTTTACTT CTTTGTCATA CTGGTCAGAA GTATTAAGCA GGTCTTGAAC
    60841 ATAACCATAA CCTAATGTAA CTGATTTTCC ACTCTCTGTA TGTTTGAATT TGATTGTATC
    60901 TTTACCAATC TCTTCAACAA TGTAATGTGA CTCTTCTGAG AATACATCAC CTACTGCTAT
    60961 TTCTTTAATA TTGATTTTCA TTTGTTCTTG ATTTTAATAT GTTACTTCTT TTGAATAAGC
    61021 TGTATATACC ATACTCATTT CCATGTCTCC CATAGCTGCA AATGAATCCA TAGTAGCTTC
    61081 ATATAAATCT TTAGTTCTTG TTCCACCTCT ACTTAATGCA GCAGCTTCAA TTACTTGAGA
    61141 AGTTTTGCTA CTATTCTTGA AAGGAACACT AATACCATTG GTAATAGCAG AAAGTTCCTG
    61201 ATACCATTTA ACATACATAG GTTTAATGGT CATAGTATCA AATTTGATAC CTTTCTCAGC
    61261 AGCCTTCTTA GCCTCTTCCC TCCAATCAAT CTGAGCTTTA TTCACAATAT TCTTATAGCT
    61321 GTAACCTACA CTATGAGGCT GTGCATCAGC AATAAGTAGT ACAGCTTTAG TTGAACCTTC
    61381 TCTCCACGAA GTTTCCTCAG TGATTTTCTT GATGACCAAT TCATAGAATT CATCACCATC
    61441 TCCACCAAAG GTATCCTGGG CTCCATTGAT AAACTGAATG ATTTTGTTTT CATCATTAGT
    61501 CAGGTCTAAT ACTTGGTAAG CCTTACCAAA ATCATCCTTA CTCTTCATGT CACAATAGTC
    61561 ACCAAATGCT ACAATACCAA TCCTTAAATC AGGATTGGAA CCAAATAACT TAGGTACTAA
    61621 CTCTTTTACA TGGTTCTTAA CTGCATTAAT ATAAGCTGAC ATAGAGCCAG TTGTATCAAA
    61681 TGCAATAACC ATGTCAAGCA TACCATCAGT AGCAGAACTC TCTGCTACTT TAGGCAGCTC
    61741 TTTTGCTTTA ATTAAGTTTG TTCCCATTAA ATGAACTTTT TAAGATTTGA CATAAACTCT
    61801 TGAGCCTCTT TCTGAGTTTC AGAAATGAAA CCTATTTCAT CCTCAAGAAG TTTTACCTTT
    61861 TGTTTCTTAC TATCAATGTC AGCCTGCATT TCTGCACCCA ACTTTGAAGC ATCTTCATGT
    61921 GCTTTCTTAA ACATTGATTT TACTTCAGTC AGCCTTTCTT TAAATGAAGG CTTCGCAATA
    61981 ATTGCTTGTT TCTTACTTCC AAATGCCATT GTTTTTTTTT TTAGTTAATA ATCAGTATTT
    62041 CTATACCTCT TCAAATCTTC CTGATATTTA GCTGTCTTTG AGTAGCCACA GGACTTCATG
    62101 AACTCAGGAC AGAAGCCTCT GTATATACAT TCAGGTACAC ATTTATCTAC AAGTATTGGG
    62161 TCCACCTCTT TAATAGCAGC TAATACTTGT TTCCATGCTT CCCTTGTTTC TACAGATGCA
    62221 CAACTACATA ATCTCTTCCT TGAGATATTA ATGATAGCTT GTGCATTAGC TGTCATATCC
    62281 ATATCATTCA AACTTCCTTG AGGCAATTCA TCCCTTGGTA CTCCAAGGTC TCTTCTATCA
    62341 CCTCTCTGGC TATGTACAAA TTTCTCACAC CCTTCATGAT GTCTTACTAA ATGTACAGTG
    62401 ACCCATTGCT TTATTTCTTC CCATGACCAA TCATATTCTA CCAATCTGAT AGGACTGTGT
    62461 TCAGCCAGCA ACATTTTAGC TTCCCAAGAA GCAGAAGGCT CTTTATCAAG AGGAGCCTTT
    62521 CCAATAGTTC TTCTTGCAGC ATTCAAAGCT CTCTTCCAAG AAGCAACTTG AACTAATCTT
    62581 ACAATCTTAC TCATTTTATT TTCAATATGA TAGGTTTATC ATCTCTATTA TTGAAATTAG
    62641 GTACAGCCAA AAGGCAGGAA TCATTAACTT GATAAATCTT CCATCTGGAA TTTTTCTCTA
    62701 TCAACTTGTA TCCATTCTCT TTTATATACC CAGTGTCAGA TTTCTCAGGA CTCCCACAAG
    62761 AACATAAGAC AGTAATTGCT AAAAGTAATA AGTACTTCAT CATTCTTCCA ATATTACAAT
    62821 TTCATCAAAA TCAACTTTCT TAGGAAAGTC CTGTTTCCTC ACCTTCTCTT CAAGAGCTTC
    62881 TTTAATCTGT TCCTCCTCTG CATCAGGAGG TAATTCCACT TCATCATAAT ATGACAAAGT
    62941 AACACTCACA AACCTTCGAT GCTTTACATC AAGAGGTTGG TTCCAAGGTG CTCTGGGGTC
    63001 TTCATCAGCC CCTAATGGTG CATTACTCAT TCTCTTCTCC TTTTTAAGTT TCTTAATATC
    63061 TATCTCTAAA TTATTCTCTT TGATTAATCT TCTTGCAATA ACACTTTTAA GTTTTAATGG
    63121 GATGCTAATA TGTCTGCCTT TTTCATTAAG GTAGATAGCA TGGTCTCCAT TATGTCTATC
    63181 ATAATAGAAA CCATTGGCTA CTACCACCCT AACAAACTCT CTATATGTAG ATTGCTTCAT
    63241 CACCAAAGTT CCTTAATCCT TCTGAAATCT TCACCTTGTG GTACTGGACA ATCCTTTACC
    63301 CCCTCTATTT CCTTGATATT CCACAGTGAC AAATCAATGT GCTCAGGAAG GAGAAGTTTC
    63361 ATATCAGCAA AGAGATTAAG TCTAAGTGAT TTCCCCTTAA TAAAATCAGA TTTAGTTTCT
    63421 TTAACCTCTT GCATCATATT GTTCAGTTCC ACAAACCTAT CAATATCAAT CTGGCTGTGT
    63481 GGAGTCAAAA CTATACCATC TGCATAAGCT AATATAGTTC TTACTCTATC CCAAGCAGCT
    63541 ATTGAAGTGT ACACATATAC CTTTGGAATA TCTGTATAAA CTTCACTAAT AACTCGAATA
    63601 GACCTTATTA ATTCAGCTAC TTTATTAGTA TGAATTAAAG GTTCTCCTCC AGTAATCATT
    63661 ATCTCTTCAT AGTCCCATCT ATCCACTACT GGTAAAGATG AAAAATCCCA TGAGTTATTA
    63721 CAACACATGG GACATTTGTT AGGACATTCA GTTGTTACTA ATAACCTAAG TTTCTTATTC
    63781 ATGACACTAC ATCTTTATAA GTTACCACTT GTTCAGCCAT AAGACCATTA CAAGGTGGCA
    63841 CAATAACTTG CTCAATTCTT GTTACTTTAT ACAGATATGA ACTACCATTG TATATACCAT
    63901 TACTCTTCAA GAGCATTTCT GCCTGTTGAG GATTAATAGC CTTACACATT GCACATCCCT
    63961 TACCTATACC AGTAACTTCA TATTCCATAA CCCAGAGTTG TAAAGCTCCA TCAGGAGCAC
    64021 AACCTACATT TACCCTATCT CTGTTAGGGG TAATATCATT AGGTCCACAA TAAATTCCTT
    64081 GTTGTCCTGC CATACTATCT ATTATATCTA TACATACTTT TCACTTTATC TGCCCTTCCC
    64141 ATACTTCCAT CATAGATAAC ATAAGTTTCA CAAATTGAAG CATCAGGTCT AATAGTCCTC
    64201 AAAGCAACTG AGATACCAGC TTTTGTTCTT CCTAAATAAT AGGAATCATC AATGAATATC
    64261 CAGTTCTTGC ACAGCAACTT ATCTTTGAAT ATAGCTGCTT CATTACCAAG TCTGATACCA
    64321 CCATTAGTGA CAATTACTTC TTTAAAAGTT TCAGTCAATC TGTCACCATA CATTGTCATA
    64381 ATGGCATTAC CAAAGCCTCC ACTAACAATT AACCCTACAT TAGATAATTC TAAGGTTCTC
    64441 CCAGCATCAT TCATAAAGAA GCGAAGGAAA TCTTCAAGTA TGCTTCTATC TCCTTTAATC
    64501 ATAAAGTCAA GAGCATTGAA GAATTCCTCT CCTTCTTTGT GTTGTCTTAG AATGACACCT
    64561 ATCTTTTCAT TCAATGTTAT AATATATTCT TTGCATGAAG ATGATACTTA ACTATATCCC
    64621 AATCTACATA AGGTCTCTCA GAAAGGGAAT CTTGCTTCAA TGGAACTCCT AAAGCTGCAT
    64681 CATCAATATA GATATGAGCA TAAGGTTTAG GTGATGAAGT CCAATCTTTT TGAGTTGGAT
    64741 TTTCATTTAC ACCAAATAAA GGAATATCAT GTTTCTTGAA CCAATCTATT GCATCTTGCA
    64801 ATCCATCACT TGGTAATTTT TCTGGTTCAG TCTTACCATA ACCAAACTCC TCAGTTTCTT
    64861 TTGCTCCATC TAATTGATGA CTCCTCATAG TAAACAGTAT AATCTTATGA CCTTTATCAG
    64921 TCAACTCTTT TAAGACTTCT GCTGCTCCTA TTTCTTTTCC CACATATGGA AACTCATGTG
    64981 TAACACAAGT TCCATCAAAA TCTACTGCTA TAATCATACT TTACAAGTTT TATTCTGATT
    65041 ATCCATCCAC ATTACTGTCA TAATGGCATA ATTAGCCATG TCAAGCAATG TGTCTCTAAT
    65101 AGATTCATCT TGTACCATAG CCTTCTTTTG GACCAGAGAT TCAATCCTAT TCATCTTATC
    65161 TCCAATCCTT ACTACTGATG CCACCAGACC AAACTTATCC AAAGACTTGT CAAAGGAATT
    65221 ACCATAATCA TGATTCTTCC TAACATAAGT AGAAATCATC CCTTTTACTA TTTCTTTAAA
    65281 ATGATTAGCT GATTCTGGCA ACTTATTCTC CTCTGCTGCT TTTATCATTT CCTCCATTCT
    65341 TCTCCCATTC TTTTAAAGTT ACAAACTTGT CAAGGAATTG CCTCTTATCC CTGACATAAT
    65401 AATGACCATT CTTGAGGCTC ATATAAAGAA CTGCATCTAT CCATTCACCA CTATCAGTGT
    65461 CCTTCATCTT TACTACACCT TTAGCATAGT ATTGATTTTT AGTCTTAGGA TAGACATAGA
    65521 TTCTCTCTTT TTCTTTGCAG TTTATCAAGT GGGCAAGGTA GGTAGCACCA CAAATTAGTG
    65581 CTATCATCAC CACCACTGTA AAAACAAAAA CTTGCCAATC TTCCATATCA ATGTACCCAA
    65641 AAATTGTTTG GGTCTCCCTC AGCAGGGAGT TCCACTTTTC TACAGAAGAA AGCTCCTGCC
    65701 CTCTTCATAC AACCCTTCAA TACCTCTGTC ATTTCATCAG CCATATCTTC TGGAACCTCT
    65761 ATATTCCATT CATCATGTGC TGGAATACAC AGTTTTATCT TGAATAACAA ATCATGCTCT
    65821 ACAAGATATT CCCATAAGAA GATGGATGCA GTCTTGAACA TGGTAGCACC ACACCCTTGA
    65881 CAGGGATAAT TAATTGCTTG CTTTTCAGAT GCAGACTTCC TCTTGAAGAA GTGTCTTACA
    65941 GGATGCACAT ACACATCAGC CATATTTACA TAAGCCTCTC TGACAGTATC TTTTCCTGCT
    66001 TTTTTGGTTG TATAATGATA TACTCCTACC ATAGAATTAA AGCTGTCTCC TCTGGCAAAT
    66061 CTTTGATATA ATTCATTCTT CACCTGTTTA GGAAGCAACT TATTCTCTTT GCCTTTATAA
    66121 GGTTTATAAG TAGCCCAATA CTCTTGATTG AACCTTGCTT TTATACCCAT TAATATATCA
    66181 TAATCATAGA TATAAGCCTT TCTTCCACTT GAAAAGTCAG TAATGATATA TCCATGTTCC
    66241 ATGACAAACT TTCTCTGCCT GTCCTGATAT ACTCTCATAC CTTTAAAACC CTTCATGTAG
    66301 TTATTATAAA TCTTATTGGC TTCTACAAGA GGAATACCCT TATTACCGTG AATAGTGTTG
    66361 GCATCACCAC CATAATTAAT GGCAAATTCA ACACCCTTAG CTTCACTTCT CCAATGTTTG
    66421 AACTTATACT TTATCTCTTC TATAGGACAA TTGCCTATTA CCTCAGGATA AGACATCTTG
    66481 GCTACCAGAG AGTGAATATC ACCACAACCA TTATTGAACA AATCAATCAT AGCTGGGTCA
    66541 TTGGTTACAT CTGCAATGAT TCTTGACTCC TGCCCACTAT AGTCACAAGA AATCCATTTC
    66601 ATCCCTTTTC CTGCAACAAA ACAAGCTCTT GTCTCACTAT CAGATGGGAA GTTCTGAAAG
    66661 TTAAGATATT CAATATTGTT TGATTTATCC TTACCTCCTG AGCTTAATCT CCCTGTATCT
    66721 GTGCCTAACT GATTAAAATT AGTATGTAAC CTACCACTCT TTTCATTTAT CTGGTTAATT
    66781 ACATTCTGAC CATAAGTAGA AGTAACCTTC TTGGCTGCCT TATATTGTAG ATACAGATAT
    66841 GCAATGGTAG ATTTATCTTG CTGAGGTTCA ATTACTTTTG CCTCAATACT ATCCTTCCAT
    66901 TCACCAGTAT CCTTATCTTT AGCCAACAAA TCAAAACCTA ATGATTTGAA TAATGGAATT
    66961 ACTTGTTTAG GACTATCCCA ATTAATCAAA CATTGGGTCT TGTCTTGAAA GCCAAGAAAC
    67021 AGGTCTCCTT GAAGGTCTTC CTTTATATAC TTGGTACTCA GCCTTGCATC AATAGGAACT
    67081 TTCCATGCTT CACAATAACC TCTCTCTTGT CCTTTAATAT CTGCTTCTGG GCATCTTTCA
    67141 CCCTTCATCT TTTTCCTTGC TTTTTCAAGG TCATCAGGGT CATCCCATCC TTCTATCTGC
    67201 AAGTAATGAT AAGCATAATT CTCCCCCTTA GCTGAATTAA TAACCCAATT ACTGAGTGCA
    67261 TCCTCAAATA CTTTGACAAT GAAATTATCA AGAAGCATCT TTCTTTCCCA TTTGCTTCTG
    67321 TCTAATAACA CACCACAATA TTCAGTATAT GCAACCCAAG GAACAGACTT ATTCTCATAC
    67381 ACAAGAGCTG TAACTAATCC TCTCTTCTGG AGTTCTTTTT CTTGTGCATC CATTATCCTT
    67441 TCCAGATATT TCACATCATT TGCACCATAC TCAATAACAT CCTCAGAAAA ACCAGCCCAC
    67501 ATCACTTTAC CCCGAACAGT CTTATCCAAT TCAACACCAA GATAATTCTG CCCTGCTGCT
    67561 TTCAAAGCCA TAGAATGAAT ACCAGCAGGA AAGCCCATAT ACATAAGTTT CTCTGCCAAG
    67621 AAGCCATCAT AAACCTGTTT TACAACCACT CTTTGATGGA ATAAGAACTT TAAGTCAAAC
    67681 TTGATATTCC AACCAATAAA TAGTCTGTCA GATTCAAGAT AGTCCTTAAA GAAACTCAGA
    67741 CTTACAGTAG TCACATCAAT GACTACTTGG AACTCATAAC ACCCCAACTG GAGCATTATG
    67801 AGTTCTTTTG TATATGGGTC AAACCCTTTG GTTTCAGTAT CTAAGCCAAC CTTTCTAAGA
    67861 GGTTTAAGCA TGTGTAATGC AGCTTGTGGA GATATTATCT CATACTTGTC AGATTCAGGT
    67921 AGTATCTGTT GAGTCACTAC ATAAATCATA TATTCACTAT TGCATCAATC AACTCTTCCT
    67981 CTGGTGTGAC TTCAAAGGTA ATAGCATAAC CTTGACCCAT TACATGGTCT ATAGATTTAA
    68041 CTACTGCCCC AGCTTCCTCA AGATATTCTC CCTCAACTAT CATTGGACCT CCTGCTGGGT
    68101 CTATGAACTT TTTCTTCTTA TCTGTCATTC CACTTCTCAT AGTATATGTA GAAGTCTTTA
    68161 ACATATAAGT TCTTGATTCA CTGCCATCAG GTTTAGCTAA CTTCCTGAGA TAATTATGTT
    68221 CTTCATACCT TGATTTTAAC TCTATTAAGT CTTTCATACC ATTGAATATG CTACTAATTC
    68281 ATCAAAATTC AGCACATACC TATACCTCTG GAAGAAAGTG CTACCTAAGA TTCCATGTAG
    68341 GTTAATACCA TACTCCTGCT TAATCATACC AAATGCCTGA CTTAAGTCAA CTACTTGGAA
    68401 ATCATCCTCA TAGCTTGCAC TTCTATAATC AACATTCATT CTGACATAAC CTCTGTCCTC
    68461 TTTAATATTA CCCTCAATTC CCATACCAAA GCCACTCTCT CCAGTCTCTT CATAAGATAA
    68521 CCCTTCCAGA GCTGCTTCAT TAATTGAAGA ATAGGATGCT CCAGTATCCA GCAGGAAGTT
    68581 CAGTTTCTTA CCATTATTCA TAAATGTGAC AATTGGCAAT TCAACCAAAT CCATAGACTC
    68641 TCTAAATGAA ATTCTTCCTA CTTTAGGGTC TATCTTCCTC CTGTTCATTA TTAGATTAAC
    68701 AACTCCTGCA ATAATGGCTA CACAAGCCAG TACCACTATC ATTGCTACAA TTTTCCATAC
    68761 AAACTCCATG TTTCATGTTT TTTTAGTGAT TACTTTCCTG TGCTACCAAT ACCACCTCTA
    68821 CCTTCATTTC CAAGGAAATC CACAGGCTCC AGAAGTGGTT TTGAAGAGAA TAGCCATTTT
    68881 AACTTCTGCC ATACAGTAGC AAATTGAGAT AATTTAACCT CAAATTGACA TACTCTTGTG
    68941 CCTTTAGGAA TTGTTACAGC CTTAAAAGCA TATAATGGTG CTCTCCATTC ATCAGTATCA
    69001 CCATTATAAA TGGTATCAAT GAATCCAAGA CCATTAGCAA TAGTTACTCC TAACTTACTT
    69061 GGAGCACTAC TTCTGCTATA AACTTTAGCT ACAATTCCCT TAGGAAGTTC AGTTGCAATA
    69121 CCTAATTTTG CAACATAGAC TTCACCTTTC TTCAAGGTTA CATCTTCTGC CAGACATAAG
    69181 TCAAAACAAT CTGATTTATC CTCTCTTGTT CTCACAGGAA AACAACCTTT TGTTATTTCT
    69241 TTTACTTTTA TTTTCATAAT GATTTCAACA AATCTTCTTT GGTTTTAAAC ACATACTTTT
    69301 CCTCAAACTT GCCTAAACTA TCAACAGGTG TTATATCACC TACATAGGAG ATATGTTCAC
    69361 CTTTCCATAT ATCAAGAGAA TAATGTACTC CTATGATTTT TATGGGAACT ACCTTGTTAT
    69421 TGTGCATAAC AAAGACAGCA TCTCCTATAC TATATTTAGT TTCAATCTTC ATTCCAGAAT
    69481 CTATTTGTTA TATCAAATAA TTTACCACCC ACTACTTTGT ACAGTCTTTG ATTGGTAGTT
    69541 CTACTGTTAA GAGGGCCTAA GAATTCATCA TATCTTCCCA CTTTAATATA ATCAAAGTTT
    69601 TCAAGATTGA TTTCATTACT TATAGTATCT CTTCCACTAT ACCAAGCTAC ATTCAAATCA
    69661 AGTTCTTCCT TAACCCATTT AGCTAATCTA TTGATTCTCT TAGGGTCTGC ATCACCTCCC
    69721 ATAAAAGCAA TACAAGTGAT TCCTTCTGCC TCAGTACCTA ACTGTGTTAG TCTTTCAATG
    69781 CTTAAGTCCT CTCCTATATC CTGTGCCAAG TAAGAGCTAT GACAGCCCTT ACAATGACAT
    69841 GGACAATTAC TTATATTTAT GGCTAAGGTG ATTTCATCAG GAACTTCCTG CATTACTATT
    69901 TTAGTATCTA CATATTTCAT TTATACACTC TTTTAGTTGC ATCCCATTGT CTGCCTTCAT
    69961 CATACTTACT TACTGGTCTC AAGAATCCTA CAACTCTTGT CCAAATCTCC ATAGGAGAAC
    70021 CACACTTAGG ACATTTCTCC ATAGCATGTT TAGTAATATA ATGACACTTT TCATTAGTAC
    70081 ACTCACTATT AGGAATGTTA TAAGTGAAAT AAGAAGTTCC CTTCTCTGCT GCAAAGTCCA
    70141 TTAACTTGAG ATATTGTTCT TTGCTTAGAT GTTCTTCAAG ATTACAATGA AGACCTACAC
    70201 CACCATCAAG AAGCTCTGTA AACTCCTTTC CATGCAGTTT AAATCTATCA AGAATACTTG
    70261 TATTATCATC CCAAGCATTA TAGAAGTAGC TGTTATAGAT TTTAGTATCA TTAGGAACCC
    70321 AATAACCATC TTCTTTATCC CAGTTATAGT TCTTAGAACT AAGACCTTCT GCTGGAACCA
    70381 GTTCAGTATT GAACTTAAAC TTCTTACTGT TATGTAGTTT ATTCTGCTCA CTAATAGTAC
    70441 CAGTGATTAA TCTACAAAAC TGCTTGTAAT CTTCATTGTA GGATACTTTC ATACCTAAGA
    70501 ATCTTGCAGC TTCATTGATA CCATTGATAC CAATAGTACA GAATAAGTCT CTCATACCAA
    70561 TATAACCAGC AGTAGAAGCA TTGAACATAC CTCTCTCTTC CCATTCATAT AGGATAGTTT
    70621 TATAAGCTAT ATGGTACTTA TAGACTCTCT CAAGAATGTC AGTGAGATAC ACTTTGAACT
    70681 CCCTTATCCA TCTCTCTCTA TCTGGACCAT TGTAATGGTC TCTACAGAAG TCTTGAACTA
    70741 TCCTGCTTAT GTTCAAAGTA ATAACATTAC AACTACCAGT TTTGACACCT GTAAGACCAT
    70801 TAGTGAAACT AAATACATTC TCTTCAATTT CATTTCTTAA TCTACAACAT GATGCCAATC
    70861 CATTAGGATT ATCACTAATA TAAACAAAGA ATGAATGACC TTTAGAGTGC ATTTCTGCTG
    70921 TAAAGTTCTT ATATTCTTCA TCCATATAGT TACCTTCCTT ATCTGTGAGT AATGCCATAG
    70981 TTTCAACAGG GAATGTCAGC ATAGCTTTAG TTCTTTCTTC ATTGAACCAC TGCATGAATT
    71041 TCTTTTGTAG ATAAGATACT CTTTCCCATG AAGGTTGTGT TCCATCAGGG AAATAGAAGT
    71101 CTTTAAATAA AGCCTCCCAA TAATACTTAT CATAGTAACT CACATTAGTA AAAGGAGACT
    71161 GCCATCCTCT ATTCTGTGCA GGCTGATTGA TATAATAAAC AATAGTCTGA AATGCTGCTT
    71221 CAATCCTCTG TCCTATAGTC TTTCTGTCCA TTACATGTTC AGAATCTGCA TATACTTCTT
    71281 CCTTCAAGTG ATATTCAGGA CCATAGTCCT TGACACAGAA ATAATCAAAG TAGTTAAAGA
    71341 ACTCTCCAAA AGCTACAGCA CCTTTGCATT GAGCTGACAA TAAGAACACA AGGTTATTAA
    71401 ATTGTCCACA GAAACTTGAC AAATGATTAG CTGTCTTAGG AGTTACTCCA TCCATATCTT
    71461 TGATACCATT TGCCACTAAA GGATATAATG AAACTGCTTC ACAATAGTTC TTTGGAACTG
    71521 CTGAACTTGC TTCATCATGG ATATAAATAA TATGATGATT AATATCCTCC TCATACTTTT
    71581 TAGCCACTTC TGGAAACAAT ATATTCAGCT TATTCTTCAT CCTCATTCTT TGAATAACCC
    71641 TGTTTTTTAC TTTAGGAACC TCAGATTCAA GAGTCACTAC ATTCTTCATA GTTACATTTG
    71701 CATTTGCATC TGTCTCTGAT GAAGCTGCTG CATTCTCATT TGACTTACTG TATTTCTCCA
    71761 TGTAATTCAG CCTGTCATTG ATTTCTCTTG CCTCCTTATG TTTCTCTCTA TAGAGGATAT
    71821 ATGCTCTCAC AGCAGAAGCA CAGTTGTACT GAATTAACAA CTTCTCAATT TCATCCTGAA
    71881 TCTCTTCCAC ACCTATAATA TCTCTATCCT TAAATAAATT TACTATAGCT TCATGTATTG
    71941 CCACAGGAGT TATTTGATTC ACAGACTTGA ATGCTTTATT AACTGCTGAT GCAATCTTTT
    72001 CAACATTAAA GTCTTCCTTA CTACCATCTC TTTTAATTAC TGTCATGCTG GTACTAAATT
    72061 CTTTATTTGC ATAATACAAT CATTTTCCAT TACTTTCTTA CTATATTTCA GATTAGGATT
    72121 ACCAAGATAA TAATTAAGGT CTGAGAGAAT CTTTCTCCAA TCCCTATAAA TCTTACCTTC
    72181 TTCATCCTTT AAATCCACCA TACCAAAGTT CCCATGAAAT TCCCAAATGA CAGGAGCTAT
    72241 TGTCCTTCTG TTGATTACAA CAAATTGATA ATGCTGAATC TTGAACTGAC TGAAATAAGG
    72301 GTCTCTCTTA ATGCACTCTT GAAGGATATA TGTATATAGC TTGGCTTGAA TATCATATCT
    72361 CCATGTAGCA AATGACCCAT CAAATTCCTC CTCTGGATGC CCTGTAGTCT TTAAGTCTAT
    72421 AGGATATATC ACTTTATTTA CATGGTCAAC AATCAATTCA TCAAACATAC ATCTGACTGG
    72481 TATTCCATTC CACTCAGCTT TAAATTTGAG CTGAAATACC TTCTCAATAC TACTATCCCA
    72541 AGGGTCAGTA AAGAAGAATT CCTTTGTAAC TGAGTTACTT GTAAGCTCAT TTACACAAGA
    72601 CATTACATCA TTATAATCCC TTTGAGACAA GATAGTCTTC TCTCCTGCAA GTGCAAGTAA
    72661 ACTATAATAT TCATTACAGC TTTCTTTTAC TTTCTTGATT CTAAGTGCCC TATAAGAATC
    72721 CCCTGCATAG TAGTTATTGG CAACAGCCAC ATCACTGATA ATATCATCAT CAATGGTATC
    72781 TACTCTTCTG TGAGTATCTC CATACTTTGA GAACAGTACC TTTGTAATAG TGATTAAATT
    72841 ATCTGATAAG TTAGGAAACT CACAGACAAT AAACCTGTCA TTGAAAGCCT GTTCACCATC
    72901 AGTAAGCATA CAGTCCACTG CACTTCCAAA CTGTAATGCA GGTGTCTCTA TCTTATCAAA
    72961 TAATGAACCT ATCTTTCTCC AACCTTCCCT TTCAAATCTT GATAATGTAC TATAGCTGAT
    73021 TGCAGGGTCT TTCCTGTATT CTTCCTCTGT TACATTCCAA GATAGTTCTT TAATACTCTT
    73081 CTCCATAATC ATAATTATCC TCTAAGTCTT CTTCCCATTC ATTACTGGGA ACTTCAAGCT
    73141 GGGTTAAATA CACATCTACC TCAGCCTTTA AATTACTTAA CTCTGTCAAG TCCACATCAA
    73201 AATACTCTTG TTTAGGTGGC ACTCCACCTT CTTCATCTTT TCTGGCTTTG TGCTTCCTAA
    73261 CCTTGTAGAT TGCTGAATCC ACTAAGTCCT TGAGTGACTC AAAATCTCTG CTCTGAATGA
    73321 ATTGTTCACC TAAAGCTATA TCACTCTTTG GTAAACTGTA GAGCAATTTC CTCATTCTTT
    73381 CTATTGGCTT CATCTTTAAT AATTTGAATA AATTCTAAGA GTTGTTTCTT AGTAAAGACC
    73441 TCAAAGATAA GATAATTTTC TCTATCTGGC AAATCTTCTA TATGTTTCCT AAACATCTTG
    73501 AATTTGTAAG GGAACACATC ATTGACCTGA CCTTTGACTT CAATTATTAT CTTTAATCCT
    73561 TGATACTCCA TGTAGAAATC TGGAGTATAA GTAATATTAA TTAGCTTCTT AAGGTTTAGT
    73621 ATTGTAGCCT TAGCTTTATT ACGGGTGTAA AAAGGTACAG TAGGTCTAAA TCCTTCCCAG
    73681 ATTGTGTAAG TATGAGTTTC ATATTCAGGC TCAAACCCAT GTTGAAGCAA GGTCCTATAG
    73741 ACCATTGCCT CAATCTTGGA TTTAAACTTT ATATTACCAT ACTCTTCTGG AGTAGCATTT
    73801 CTAATCCTTC TGTTTTCCAC CTCTTTTAAA CATTTGTTTC ATAGGGTCTC TCAAGATATG
    73861 TTTAGCTGCA AGAGCATCAT CCAATGTCCT GAATGCAGCA AAATTCTTGA AGTTCTTGAT
    73921 TCTGTCCAAG TCCTTGACCT TTGTTATTTC CCCACTGAGA GTGCTGATTA CATAAATCTC
    73981 CTTGCTATTC TCAATATGGT TCTTATACTT TTCATCCATA ACAATGGCTA TTTCTCTCAA
    74041 CATAATTGAA AGAACAGCAG CAGGATAAAT TGTATAAAGG TTTGCAAGAT ACTTCTGTAA
    74101 ATTGTCTTTG TTCCAATGAA TCCTCTTTGC AAGATGTTCT ATATAGAAAT AAGGGTCAAT
    74161 ATGGGTTCCC TCCTCTTCAA CCTTCTCCTC AACTTCCTTG ATTACACCCT CTTCAATAAG
    74221 AAATGGAATA CTCTCTTCAC AGATAGTTGC AGTATAAAAT GGAATAAAAC CACAAGCACT
    74281 GTTCATCCCA AAGGCAACTG TCTTGCCCAT TTCCACTTCC TTACCAGTCT CAACAAAAAT
    74341 AAGTTTCTTC ATATTTTTTT TTTTGTAATT AATACTCTGA GAACCACACA ATTGGTTCTC
    74401 CATATTTCTC TTTAGTTAGT TTGCTCACTT CTTGAAATAC AGTAGATGGC ATCCTCTCTT
    74461 CTTGCCTTGC ATAGTATGCA GGATGCTTCT CTTCCAGTAT TATATTGGTG TTTTTATTGA
    74521 TATAAGGTTT AAGTGTCTTA GCCTGTTCAC CAAATAGAAC ATAAATAATA CCTGTATCCC
    74581 ACTCTGATAG ATTCTTCAAT AACTTAGTCA TGAAAGGTCT CCACATCATT GTGTGACTAC
    74641 CTGCTTTATT GACTTCACAA GTCAGTGCAG AATTAATCAT AAGTACTCCT TGTTTAGCCC
    74701 AGCTCTCTAA AGTGGGGTCA AAGATAATAC TATTATGTGG AATTTCAAAA TCAATGCAAG
    74761 CCTCTTTAAC TATTTCAAGT GAAGGAGACA ACTTGGTTCC CTCCTTATTA CCAAACAGGA
    74821 CACCAGTAGC CACACCCTTT TGTGGATAAG GTAATTTTGT TATCCTAATA GCTCTTTATC
    74881 TATTAGTTCT ATATGTCACC ATATAGTTCG GACTATATCT TCACAATTTA TTGTGTTGGG
    74941 CACTCTTGTC AGGCTTATTG TCTGTGCTAC TCACCTGTTA GTCTCTGAAC CTTCTCAGTA
    75001 CTTAAAAGCA CTTCCTGAGC TTGGCTGCTG ATTGTCTTAT TAATATAAGA TGTTCCAGCA
    75061 ATTCACCCAA TTTATACAGA ACCCTTTTTA CTATAAGTAA CTAACTTATA TTGCATTGAT
    75121 GGTATTACAT GAGATTTAAT CAGCTCTACA AACTTAGGAA AATCCCTTGC TTGAAGGTAC
    75181 ATACTATTAT CCATTACACC TACATTAAAA TGTAAATCAA ATTTTCTTAA TAATATCTCT
    75241 GCTAATACTT CTTGTTCTTT AATAGTAAAT GAACATGTGG AAAAAACACA AGAGTTCTTT
    75301 GTTGCATATC CATCATCCAT GTACCAAATA GCTAAACCAA GGACATCTAT ATCTTCAACA
    75361 AATTCTTTAA AAACTCTTTT ATGACCCTCT AAGTCATAAT ACTTCATTCT AATATTTGTG
    75421 AAAATAGGAT GTAGTCTTGA TTTAAGCCTA AATCCAGTTA ATTCTCTACT ATACCTACTA
    75481 TTGTTTATTC TATATTGTAT AATAGGGGAG GCTAATTCAT ATTTGTCTAA TATAGAGTGT
    75541 TTATATTCCA AATACTCCTT TTGCTTCTCA GAATGAGCTA TACTTAAACA CATGTTTTTA
    75601 GTATTTCCTC CTACTGAACA AAAACAACCA TCACCTAATA AACTACCAAT CAATAACTGT
    75661 TTTAAGTCAC TTTCTACCTT TAATTCTTTA TAATTCTTCA TATCATCTAA AAATTTAATA
    75721 ATACAAAGAT AAGGTATTTG ACCTAACATT ACAATAGTTT AAGTTAATTA TTTATAGTTA
    75781 TCCTCTAAAA ATCCTGTCCT ATCATCACAA CTTTGAGATT ATTGTAAGGG CATAGATTAA
    75841 AAGCCTTAAA TATGTCAGGA TATGCAGGAC AAAGTAAGTC TCTTTTAATT AAACTTACTT
    75901 GCCCTACTAC CTTATTTAAT TCCTTTGTAT CTATAACCCT TACCCATCCA CCAAAATATT
    75961 CCTCAAATGT CATACTATCT TAGTCATTTC CACAACTTCT TCAAGATGCT CCAGAAGGTA
    76021 GTCATTCATA GCCTCATTGT TGAAGGTAGA AGGGGTTGGC TTTTTAGGCT TTATTATAAA
    76081 CCTATCAGTC ACATCAGTTA CTACTATCTC AGGTATTGGT TTAGTATATT CAACAATATG
    76141 ACCATTTGCA TCTCTTATAG GATTATTAAT CTCTTGAATA GTAATACCTG TCCTACTGCT
    76201 TCCTACCCTA ATACCCTCCT GCACAAATGC AGGAATAACT GTCTTAATAA TACCTTTCTC
    76261 AATCAGACCA TTACTTACAA AGACCTTTGG ATTCACATAG ATTCTGCCAG TCTTATAATG
    76321 TAAAAGCCAA TCACCCATAA CCCCATGAAG TGTGTACAGT ATTAATAAGT TATAGTCTTT
    76381 ATCAAGAATG TAACCATTAC CACCATAATA TACTTCACCC TTATTGGTTG TAACCTTAAC
    76441 AAGCCTGTCT CTTGTATTAC TTATCTGGAA TAACTTGAAG ATTGAATTTG CAGTTCTCCT
    76501 CTCTACAGGA TAGTTATTGC TAAATAATGC AACAGCTACC TCCTTTATAT TGAAGTCACT
    76561 GGTCTGGTTA TTAGATAGTG CATCCTCAAC TTGGGTCTTG CACATCAATG GAACATCAAT
    76621 CTCTGGTCCA CTAATATCTA CTTTCAAATA CAGATTGAAT ACATTATTGT TTTCAAATGC
    76681 AAGATGTGGC TTAATGTAGC CAGGTTCTTG AAGACTACCA CCATTCAGGA ATATATCATG
    76741 GAGTTGCCTG TTCAATTGTA CATTTATTGC CATTACATTT CTACTTTAAA GTACATTGTA
    76801 TCAGCAGAAT ATTGAGTCAT AAAAGGCACA TCTCTATCTA TGATAGGATT ACATTCATTA
    76861 GCCACGAAGT TTACAAACAG ATTGACCATC ACTGATGCAA TCATATTTGC CATAAAGGTT
    76921 GTCTGTTTGT AGCTACAAAT AGTTTCATCT GCTACTGCAT CATTGAACAA CCATTTCCTA
    76981 CCATATTCAA CTATAGCCCT TTCATCATTG CCTTGAATAG CAAAGACTTG AAATTCTTCT
    77041 GCTGCCAATC TACCATCAAT GAATAAACAT TTAGACCTCT CTCCCTCAGG TTTATTACCT
    77101 ACATGCTCAA GCCATTTATC AAAGAACAAT CTCCTTGCTT CCATGTTATC AAAGCCACAA
    77161 ATCATAATAT CTGTAGCTTC ACTTTCAGCA GTAAACCTTT CCTGATATGC CAAACTATTA
    77221 TAATAGTTTG CATATAATTG TAACATTCTA TGAAGAGAGC TGACTTTTGA TTGTCCCAAA
    77281 TCACTACTAC TGTATAATTG ACCAGACATA TTAGCCTGTT CAACTATATC TGGGTCATAT
    77341 AAATATAACC CAGCGGGTTT TAATCTTGCA AGTAGAAAGC CAACATAACT TCCTATACCA
    77401 CCTACACCAG CTAATGTAAT AGTCTTGGAT TGAATGGCAC TATACCAGAT AGCTCCACTG
    77461 AATCTACTTG TAGCTTCATC TACAAGCAAA CTACCTGAAT TAGGTGGAAT TACTACTTCC
    77521 TCTCCTTGTT CATCAATTTC TACAGGAGCA TCCTCAGTAT TCTGAGCATC ATGTAGCATA
    77581 TTTGATACTT CCAATGTTGC TATAAGTGTG ATATTAGACA TAGGAACCTC TGGTTCTACA
    77641 GCACCAATAG TTATAATATA AGCACCACTT ACATGTTGTA CTTCATGGAT TATTTCCCAC
    77701 TCACCACTAT TTAATAGAGC TACTGCTGAT TCTATTTCAC TTGCAGAGCT ATATACCAAA
    77761 GTCTCTTCTG GAGCACTTGT CTCTGTATCT ATAGTCATTT GACTTATAGC ACTCTCTAAT
    77821 ACTTCATCTT CCATAATCAA ATAATATAAT CATCCATTAA TTTGATATAA ACATTTAACC
    77881 AAGGATTCTT TGGTAATTTC TTAAGCTCTT CTCTTACATC ATGTGCCAAT AATGCAGCCA
    77941 TAGTAGAATC ATCATTATTA ATAACTGCCA TGACATCTCC ATCATAGGTA TAATTGATAA
    78001 GATAATCTAC ATAGTTTGAT GCAAAGTATT CAAACTCTTT GACACTTCCA AACCTTCTTC
    78061 TATAAAGACT CTCCATAGAA TTAGCCCACT TCTTGGCATC AACTGCACTT TCATTTGAAA
    78121 TGATAATACT TGATGTAACA AGTTGTCTTA CAATAGACTG GACTATATCT TTATCCACTG
    78181 TTACAACACC ATAAGGAATG TCAAGATTCT CTTCCTCAGG CTGTTCAAAA GGTAATTCCC
    78241 CTTGTTTAGC AGGTATCTCT TTAACTTCTT TAGCTTTATA CCAGCCTCTT CCTTCTTCCC
    78301 CATAGTATTT GTCTTTATCT ACTGGAAATG TACTCCCCAC CTCCTTGGTT GGGGCAATGT
    78361 TTTTCCCATA ATTATCATAT TGGGAGTAAT AGTTTCTGCC TTTATACATA GGAACTACAA
    78421 CTTTCTTCTT AGACTCTTTG ATTTCCTTAA GTCTCTCCAT CATTTCAGTC TCAAAGTCAT
    78481 CAGTTGCATC CTCAAATACT ATATCCAAAT TGAACCATTC AAGTTTCTCT TCTTCAATAT
    78541 CAAAGGTCTC TACTCCCTCT CTTACTTCAC CATTCCAAGT AGGATAAGTA TATTTCTCAG
    78601 ATACAGTCTG TACACATTTA TACTTCCTTG TAACACCAGC AGTATATTTA CCTGCATTAT
    78661 TTACAATCAA GGATACAAAG TGAGCCATAT CATTACCTTC TGCACTCAAA GTGGCAGTAT
    78721 CAGTACCACT AAAGAAAGTA GCCATATTAT TATGGCTGTG GATTAATCCT TGATATATGC
    78781 CCTCTTCCAA TAATTCAGGA TGGTCTACCA TATATGTAGC CATATCAGGA GATACATTGA
    78841 ACTCAGTATA TGCACTTGTA CCAATATCCA TTTGGAACAA ATCCACACAT CTGATAGTTA
    78901 GGGATTTATC TTCAAAAGCT CCCTCAACTT TATAGAACAA TACACCTGAC CATTCTACAC
    78961 CCCAGATGTT CTTGCATAAA AATCTTATCT TTTTCTCAAC CTCTGCTGGA ATGACAATCT
    79021 TAAATATATC TCGTCTGTGG ACTAACTCCA GTACTGGTTT CACTTCTTTC TTCTCTTCCA
    79081 TATCCATAAT TTAATATTCT CAATATACTA CATACAATAG CTTCAATACA TTGTAAATTC
    79141 AATATCCTTG TTCTATTGAG AGATTCCTCC TCTGAGGACA ATACCCTATC AATAGTCAAG
    79201 GTAATATCCC TACCTTTGAA TGTACAGATT TTCCTTCCTA CATATCTCTG ATAGTAACTA
    79261 CTACTGCCTC TTCTGCCTGG CTCTGGTACA TAGACTTTGC CATTGGTTAT AATACATTCA
    79321 TTGATAATTC CATTGCTAAC AAGGTCAGCA TAACTAATGT CAATAGTATG TTTGTTATAC
    79381 TCAGTATTAT ACCAACTGAT AAATTCATTG CTGATAAGAA CTACTGTATC AATGAAAGAC
    79441 ATTCCTAACC CATAACTTCC ATTAACATAG TTGAACCTAA TCTTCTTAGT CTCCAGAAGG
    79501 TGTTTAATGA ATGGTCTGAA TTGTTCTTTT CCAAAGATAT TCCAATGAAT AATGTCTCTG
    79561 AGGGATTGCA TAGGAAATCT ATCCTTAGCA TCTTCCATCT CTAGTGCAGA AATATCCTCA
    79621 AGCCTGTGGT ATGGAACTCC ATCAATGGAT TCTACTCTTA CATACCTGTC AAGCTCCAGA
    79681 CATAATAACT GCCAAATGGC TTCATCATAT CCTATAGCCA ATGTAGAAAG AGAAGAGTTG
    79741 ATAGGTCCTC TACCAGTACA AGGTGTTTGA AAGTCCTCAA AGTTACTTGT TGGAATAGAA
    79801 GATACATGAC TGTGCATATA TCCACTCTTG AAATGGTTAA GAGGATAATT AGACCTGTTC
    79861 ACTCCAAAAT ATCCTTTACC TTTTCCCTTC CAATTGAAAG GAACTTTAAG CCATAAATCC
    79921 TTAATATCCA CATACTTATC AAATTCATTT GTAATCCTTA CTGTAGGAAA ATAAATAAGA
    79981 ATAAACAGAT TATTGAACAT AGTATTGGCA ATCTTCTCCT TTATTACTGG CAAGAAGTAT
    80041 TTAGCTAATG CAGAATCACT TGTAACAGTT TCATTATTAG CACCTTCTGC TGTCCAAAAG
    80101 AGATTTATTA CCTCTCGGTC TTCTCTATTC ATATTCTGAT AAGCAGAAGA ATCTGTTATA
    80161 TTTGTCCATT CTATGAATGT TCCCAAGGGA CTTACACTAA GGTATGTATA TAGTTCATCC
    80221 TCAGTCAGAA AACCTTGCAT TTCTACTCTC ACCTCACCAA AGAAGTCTTG AAAGAACTGT
    80281 AAGATTTGAT TTGGTCTTTC CATGATACTA TTATGTAGTT CATGGACTTG TTTCTTTATT
    80341 TCTTCGGTCA TTGCATGATA AAAAAAATGA GGGGGAAGGC TTATTCAGCC TCCTCCCTCA
    80401 CTGGTTTCTA CTTAATGAAC AAAGTCAAAC ATCTTGTTGA TTTCTGCCTT TGACATCTTT
    80461 TCAGGTGCAG AATAGGTTGT ACCTTTCAAT ACAGCCATAG CCCTGTCATA GGTTCCCTCT
    80521 TCAATTACAT CAGAACAATA AAGGTCCTCA AGTAAGATTT CAAGAGCACC AGCAACATTA
    80581 CCCTCAGAGG AAGCAGGAGC TTCTACTTTC TCTTCCTTTA TAGGTTCTTT TGCTACTTCT
    80641 TTCTCTGCGG GCTTTTCTTT CACAACCTCT TTCTTTTCCT CTTTAAGAAC ACTATCTTCC
    80701 TTCAACAGGT CAATCAAGTC CTGAGTTTTA CACATAGTGA AGTTCTTTCC GAACCTTTTT
    80761 ACACATTCAT CCTGCAAGCC TCTTGCCTTG ATTGCATTAT AGGCTTCTAC CCTTGACATT
    80821 GCACCAGACT TGATTTTCTT TTCAGGTGCA GTCAGCAGGA ATGTCAAATC ATTTACTACC
    80881 TGTCCTTTGT AAGGAATGTT GGTAGGAAGG ATAGAAGCAT CATCTTTCAA TTCTGCTCTC
    80941 AAATGACCCT CAAAGAATGT CATTCCTTCA AATTCAATAC CTGCTTCTCT CATTTCTCTT
    81001 TTCAACTCAC CCAGTGTAGT TGCAGAAGAT GCCTGAATAA CTTTTTGAGA CTGAGTTTTG
    81061 TTGTTGATGA TGGTTACTTT TCTAAATTCC ATGATTTTTT TTTTTTAGTG ATAAAACATT
    81121 ACCTATCAAA TAGGCTTAAA ATTATTTCTC TGAATTGTTC TTTGTCTCCT ATTGTTTTAT
    81181 AGAGGTCAGA GACATCTTTT CCTCCTTCAA ATTGTGGCAA TACTATGTTA GTAAACCCAG
    81241 TGGATGCTGA GAGCTTTGCC CCATCTATGA GACCAGCTTT ATCATTATCC AATAAGATAA
    81301 ATACTTCCTT GTATCTTCTT TTGAGTTCAT TGACAGCAGT ATCACTGATA CCATAACCCT
    81361 CTCCTTGAAT GGCTATAGCT GGTATTCCAG TGTTTGCCCA TAGACATAAA GCATCTTTCA
    81421 TTGAGGAACA GATACATATC CTATCCCCAT ATTCAGGTAC TTTAGTCCAT AAGCTAATTA
    81481 CTGACCTATC ATGCCTGTTG GACCACTTAT ATCCTTTCTG ATTGAATGGT TGATATATCT
    81541 TTAAAGTGAC TCTTCCTTCC TTATATTCTA CATAAGCATA AGCATATTTA TCTGCTGGAA
    81601 AGACCATTCC GGACTCTCCT TTTATGATTA TTTTATAGGA TATAGGATAA ATGTCAGCAT
    81661 ACTTCAACCA TTCTAAAGTG ATACCAAATG AAGCCCAATA CTCAAGGTCA TACTTTCTCC
    81721 ATTCCCTTGT CTTACATTGT AAATCAAGGT TGGAACTGCA TTCCTTGGTA GTAACAATCT
    81781 TAGGTTTACC TAAGGCACTA TAGCCATTAG TTTTAGTAAT CTTGGATAAG TCCTCCCAAA
    81841 TATGTGCAAG CACATCATTG TAACTCTCCC CCCAATACTT ACCTAATAAA TCAAATGTCC
    81901 CTCCTTTATC TTTTGTAGCC AAGTCTGTCC AATGTATCTT CTGACCATCT ATACTATAAA
    81961 AACCAAAGGA TGGATGGTTA TCAGGTCTTA ATGGACTTGA TATAATTGTT GGTATCTTAT
    82021 CTACTCCAAA GTAATAGTGG AGTATGTCCA GTTCAGACAC ATTCTTTAGA ATCTCTTCTG
    82081 GAGTTACTGA TATAGAGCCT ATCTTTATCA TACCTTATAT TTCCAAATAA AACTTTTATA
    82141 AGATTTTCTT TCACCTGCAC AAACTCTTGA TATGTACCTA CTATTACATC CAAATATTCT
    82201 TCCTGCTTCT GCTGCACTTA TATATTCAGC AACTTTGTTC CCCTCTAAAT CATACTGTTC
    82261 TACTATCTTT GACAGGGAAC AGTTTTCAAT TCTATTTCTT AAAGAAATAG GATTATTTTG
    82321 ATTTTCAGAA TATGTTACCC ACCTTAAATT GTTCACAAAA TTATTAGTTT TGTCCGAATC
    82381 TATATGGTCA ACACAACAAA GGTTTTCAGG ATTTTGGATG AAGTAGGATG CAACAAGTCT
    82441 GTGTACATAA AATATCTTAT GTGAAGTCCC ATTATATAAA TCTACAAGTA GGTAGCCATG
    82501 TTTATTTCTT GAAGTAGATA AATATTTTCC ACTTAATATA TTCATGACTC TTCCCCTATT
    82561 ACTTATACAA TATTTAGGAA ATCCAGATAT AATTCTATAT AGTTCTCTAT TATCAGTATC
    82621 CATAGTTCTA AATCTTTATG TTATTAACCC CAAGGAGTTG ATGTAGGAGC TGTAGCTGCT
    82681 CCTAATGGGT CATTGTCAGC AGCAGGTGTG AAAGTTGTAG CTTCTACTAC ATTTTCATGT
    82741 AAGGGTTGAG TTGAGAACTC AGTGCCCGGA GCACCACCTG CATTCTGGAA CTCTGTGATT
    82801 GCAGCATCAA TCTTGCTATA ATCTGTTACA GCATTCTTTG CAAACTTCCT TGTGAATACA
    82861 GCCTGATACT GTCTTGTACC ATTTTCATTA TCCACAGTTC TGATACCTAC TGCACCTTTA
    82921 ACTGTATAGG CAGCAGCAAG AGTAACAAGC TCTTTAAGCT CTTTTACATC ACCCTTGAAT
    82981 AGAGCTGCCA TATCAAGAGA AACCTCACTG TCATCAGTGT TCTCTTTCAT CACCCAAACC
    83041 TTGTCCTTAT ATACAGCAGG ACCTGGAATA TTCAGCCACT GAATAAGGAA ATCAGTCAAG
    83101 GATTCCTCAC CTTGCCATGC AAGTCTGTAG TCAGCACTAA TATTGGCTGG TCCAGAAGTG
    83161 TATTGAGGAA TAGCCTTGGA CTGTACTTCT TCCTTTGTAG CCCAAGCAGT TCTACCAAAC
    83221 TTATCAATAA TCTGATATTT ACCACTGGTC TGACCTACCC TGTAATCCTT AGTCAGCATA
    83281 AAGCTGATAG GAATAAGCAA TTCAATGCCA TTGTTCAACT TAGCCTCAGG AGCAGTCTTT
    83341 GCATAGAATA CCACCCTTAC CTGTTCCTTA CCTTCATCAG TTTTACCAAC ATATTCAGGG
    83401 TCATTCTCAA TCTCTCTACC TGTGAGAGCT TCTAATTCTG CTTTAGTAGG ATTTACAGCT
    83461 ACAATATTGA ATGCAGCCAT ACCTTTGTAC ATCTTGAAAG AACCTTCAAC TGATTCTTTA
    83521 CCTACCTTAA TAGCCATGAA ACTTTTGTTT AAATTCTTCA TCTTAAATTA CTGATTTTAC
    83581 GTGATTAATC TTTGAAAGGC ATTTCATCTG CTACTTCTCC AAATGGATTT GCAGTACCTA
    83641 TGTTCTCCGG AGCTTCTGTA ACTTCTTCTG CCAATGCAAC TGCCTCAGAT ACAGGTACTT
    83701 CTACCTCTCC TACAGCCTCT TCTGGAGCTG CTTCTGTTGC CTCTGCTACT GCCATAATAC
    83761 CAGCAAGAAC TTCCTCAGAA GTGAAACCAC AAGTCATAGT CTTGATAGGA GCTTCAAAGC
    83821 CTTCAATGGC TTCATTGATT GTAGTCAATT CTTCCTGTGC TTTTTCAATC TTCTCTACCA
    83881 GTTTGTCTCT TTTAGTTCTC AAACTCTTGG TGTTCTGGGC TGTTCTTTTA ACAATAGCCA
    83941 ACTCAAATCT ACTTAACTCT TTCATAATGT TCAATTTATA AAAATTATTT GTCTTTGCCC
    84001 TATCTCATTG GGCTTACTTT GCAGTTTATT TATGGTGTAT TTTCTTTCAT AATATCCTAA
    84061 TGCTTCCATA AAGAAAGGTT CAAATATTCC ATTCTTTAAA AGGAAAGTAA TGAATACTGT
    84121 TGTTTCATAA TAAGGTTTAT TATGCTCCAA ACAGTAATTC ATTAATAGAA TATTTACATC
    84181 CATTTCAGTC AGTCCACCAA AGGCTACAAG CCTACTAATC CTGACTACTT CATCTCTACC
    84241 CATAGTATTC CTGTGCTTTC TCAACTACAA GACCCAAGTC ATTGGGAATA TATAGAGGAA
    84301 ACATGCCAAC AGGACTCTTT GCAGGATATA CTCCATCATC ATTGGTAACA AATTCTCTGA
    84361 TGGATTTCTT CTCTTTGGAA TCAAAGGAAG ATTTACCATA AAGAACCACT TCAAACTTAC
    84421 CCTCAGGAGT AATATATGAA TCAACCATGT TACCAGTACT CTTATATTTA TAAGAGATAC
    84481 TATCACCATT CTTGTCTTTA TATTCCTCAT AATGAGCAAG ACAAATCATG TTCTTATTTT
    84541 CTGGCACAAG ATTGATTGCA TCAAAGATTA ACCCCATTCC ATAACCAATC TGTTTAGGAG
    84601 TGTCCCAACC ACCTTTCATT GCATTCTTCA TATAGAAATC CTGACTGATA TAATTCATAT
    84661 CATCCAGTAC TATATTGGTG AATGGGGATT GAGGACTGGC TAACATTTCA ATGATTTGAG
    84721 CAACTTCTTT CGCATCATTG GTTATAATCC TGTTACCTTT ACCAATCTCC TTAAGAGTAG
    84781 TAACTTGATA CTTACTTCCA CCCCCTCTAA AAGGCAAGGG CTTATTCACA CAACTTATCA
    84841 AATAAGTCAC TTTAGGGTCT AACCCTTTCA ATCCAAGCTC TGGTATTTCT CCAATAGAGG
    84901 TTGATTTACC AAAGCCTGAC TTAGCTAAAA TCAATGCTTT CATTCTTCTT ATTTAAATTT
    84961 AGTCTGCAAA GGTAATCAAT TTAACTAACC TATGCAAATT CATCTTCCAC TTTCTTACTC
    85021 TGGCTTTTCT TATAGAGATA TTCATGAAAG TATAGTTAGT CCTCCTTCTT ACAACTGTCT
    85081 CAATATACTC AAGACATCTT TCCAGTTCAG GCTTATTATT GGGTAGTGGA AGCTCAGTAA
    85141 ATGTACTCAC TGCTCCATCA AAGAACAATG GACATATTTG ACCTCCTGCT CCATTATCTC
    85201 TATCCTCAAT AACTTGCATA AACCTTATAT TGTTTTTGAA TTTGGTCACA TCATAACCTT
    85261 CATATTCCCT TAGACCATAC TTAAATGGAC TATATAAACC AAGTACCAGA TTTGCATCTC
    85321 TGGTGGTAGT CTTACAATCT GCAAGACCAT CTGATGAAGG CATCATCTTA TTCAACTTCT
    85381 GATTCTCAAT TCCTTCCTGA GCCTGAGCTT GATGTTGAAT TGCAGTGATA TTGAAATCAA
    85441 ATTGGTCTCT CTGAGTGATG AAATACTTAC TCATCTTCTC AATAGTCTGC ATTTTGTTCA
    85501 TACCACTCTC TTGCATAAGA TTTGAATAGT TGTCTAAGAT AATTTCAACA TATTCATCCT
    85561 TATCATCTGG TTCATAATAG TCTATTACAT CCCTTTCCTC CTCAAGCCCA GCTTCATTCT
    85621 TCATGATAAC CTTCTTGAAG TGGAACTTTC CTCTACTCAA AGCAAAATTC CTACAATACT
    85681 TGTTGATTCC TGTAGGATTT CTCTCAGAGT CAATATAGAT TATAGTTTCC TTAAACTTCT
    85741 GAATATATGT TGCATACCTT TCAGATGCAA GTAAGTCTAA TATCTCTTGA GGAACTGGTC
    85801 TATCAGCAGA AGTACTCTTC AAGTCAGTTG GACTTATTCT TATTCTATCA AGCCTGAATA
    85861 ACAGGTGACA TAAGAATTCA TAGAACTTTT CTTCCTTACC CATTTCAAGG GTAAAATAGA
    85921 GTATTTTCAA CCTTAGTTGG TCAGGGTGCT CAATTGCATA GAAGAAGGGT TCATAAACAA
    85981 GTATATAGTC AGCAAGTTTT GATTTTCCTC ATACCACTAT AGTTTTCACT ACACATGACT
    86041 TTAACCACAG TTAAAAGCCA CAGCAAAGCA TCATGTTTTG TGGTCTGGAC TATGTCTTCA
    86101 TCCTACATTA GTAGGAGCAC CTGCATTTAG TCTCTGGGGC TGAATCTATA CTCAAGGTAT
    86161 AGCCTATGCC TCCTCAAGTT GGCATATCAA TTTCTTGACT TAGCTTCCGA GGATATTCAG
    86221 GTGTTACATC TATAGATTAC TCTATAGTAG GGCAGTGCCT ATAATTATTA TATTTGGTAT
    86281 TTTGTTTGTT AGATTTAACT TCAAGTGGTG GTAACTGCTC AAGTTTGTAA GAGAACCTAT
    86341 AGCCCTTACA TTGTTGGAAA GTGCCATTAG TAACTCTACA TATACTTGAA GGAGAAATTC
    86401 CCAATTTAGT AGCTGTGTCT TTTAATCCCA AAGGATTCTC AAACAACAAA TTTCCATCTA
    86461 AGTCATAAAC ATATAAAGTA ACAGGGTTAA AATTAAAATC AAGTTTTCCT TCTTGATGTA
    86521 ATCTTCTCCT TGTCTCTCCC TGTTTTATCC TTGACTCTTT GGATAGGATA TTCCTTTCTA
    86581 CTTTCTTAGT AATATTATAT TCTCCTCCTA ATAAATCTAA ACAGTATTGT TCTCTTTCAG
    86641 TTAATATAGA TGTGTCACAA AACTCTAATA TGAACCACTC AAAATTCTCT TCACCATACT
    86701 TATTCCAAGC ACTTTGTAAA TGGGCATTTT CATGCTTATC ATACCTTAAC AAAGCAAAGT
    86761 GTTTCAATAA TCTTTGGTAA AGATTCTTTG AACTTCCTAT ATAAGTTTTG TTATTAATCT
    86821 TATTTTCTAT ACAATAAATA CCTGATACTT TTAAATCTCT TGTTATCTTT TCCATACTGT
    86881 AATATATTTG TTAATGCAAA TATAAAACAA TACTTCCAAT TATACAATAG ATTAAATAAA
    86941 TTATTTAGCT TTTACCTTTT GATTTGCAGT AATAATGTTA TACCTTCTTT TCTCTATTCC
    87001 GGGGAGCCAC ACTCTTAATC TTGGGAAAGA CAATGGAATA CAATTTATCT TGCCATCCAG
    87061 TATCCTCTGC CTTCGGAGTA TTAACTTCTC AAGTGCCCTA TCAAATGAAT CTTTCTCTTC
    87121 CATAGCTTAA ACCAATGTAC TTGTCCAATT ATCAGTAAGG GAGTCTGTTT GACCTTCATT
    87181 CTCAATATAG TTAGCCAGTT CTGAGACAGG CACTTTAGTA CCATCCTTCA CTTCTTCTTT
    87241 CCAAATGAAA TATTGAAGTA ATCTCATGAA CTTATACTCT CCATTGAAGC CAGAAACATA
    87301 GGCTTGAGTT GCATTGATGA TTTGTTCATC AGTATAATCA TTCCCATATT TCTTAAAGAA
    87361 AGTCTGTAAC TTTCTCTTAA TGTCAGTTTT ATTCCCTCTC CAATACTGGT TATTGAAATT
    87421 CTTTCCTTCT GGATAAATGG ATTGAAGTTG AGGTACTAAT GCTTCAATTC TTTGATTGAA
    87481 ATCATCAGTC CCCACAGATT TATCAGAATC AAGGATGATG TTATTAACCA TATTATTCCC
    87541 CTTAGAGGTT ACAAATAACC CCTCTGGTTG AAATAACTGA TTATAAGATG TACTGATAAA
    87601 TCCTTTTTTC TTCAATTCAC TTTCAGCAAC ATGAAAATCT ACATTGTTTT GAATAGCTAT
    87661 CATAAGTAGG ACTTCTCCAA GAGAAAGACC ACTCTTCTTA ATAACCTTGT CATTCAATGA
    87721 GATTGTCATA CTACTATCCA ATCAGCAATT CAACATGAGC TTCCTCAACC TTCACAGTCT
    87781 GTTCACAAGC CTCTACAGAT TCATTCACAA GTGCAGCACA GTTCAAGAAA TATTTCTCAA
    87841 TTTCCTTGTA AACCTTTGCA GCAGTAGCAA ATGCTTTACC TTTAGCTCTG GATTCTGCAA
    87901 TCCTCTTGCC TGCTTCTTCA TCAAAGCTGT CTTCTTCATT GCATCTTGCA ATAGCTCTTA
    87961 CTTTGAAAGT GCCATTGTTA GATACAAGTG GAAGATTAGC CCACATGTTA GGATAAATAT
    88021 CATCCCATGC AGGATGCTTA CACAACTGCA TATCACACTC CAGAACACAA ACTACTACCT
    88081 TCTTTTCAGG ATTAACAACA TAGTTTGCTT TAGTAATTTT AACTCTGTTT CTCATACTTT
    88141 TATTTCACTT AAATTTGTTT TCACAACTAA CTCTGGATTA TAGTCCTCAA GCATCTTCTC
    88201 AACCAACTCT TCTTCCCTTG TACCACTAAA GTATGGGATA ATGATAATTG GGTCCTTATG
    88261 CCTGAGTATT CTACCCAGCC TTTGTTTTAT GATAATATCA CTGCTGTTCA GATTAGCATA
    88321 TAAACCAACT CTGCAATCTA CAAGGTTCAT ACCTTCATTA AGCATATTAC ATGCTGTGAT
    88381 GTGGTCCAAC TCCTTATGAT TAAACATGTC AAGTACCATA GAGGATTCCT TGTTTTTACT
    88441 GTTAATACAG TTTTCCCCTA ATATTTCTGT CTGCTCAATA GAACTACAGA ATGTAAGTAC
    88501 CCTCTCTGAT TTCAGCTTCT CCAGAAGAGA TAAGATAATA GGGTTCTTTA ATTGTGAAAG
    88561 GAATTTGAGC CTTTGACCTG CAAGGAATAA CCACTTTGTC TTTACTCCTT CATTTCTTGT
    88621 TCTCATATAC TGCCTTTTCC AGAACTCTAT TTTATCCCCC AACTTTTGGA CATACTGATA
    88681 TGCAGTGCAT TTAATATGCA CCTGAACTGA TGTATCCCTG AGATATGACC ATCTGTCTTT
    88741 ATACAGACAT TCTTTAATGA TTCTTGCCTT AGGATGCTCT ATCATTGTAT GTACAGCATG
    88801 TGTATTATCA AGGTCAAGAG GTATAAGAAA TACTCTTGGG TCAGGAAGGA TTTCATTGTC
    88861 TATAGCCTCC TTCATCTTCA CTGTATAACA CTGAAAATCA GGAAACAACT GACTAAGTTC
    88921 CCACTTCATA TCTCTGGTAA CTGTTGCTGA AAGCATGATA GAGTGAGATA TATTCATAGT
    88981 AGATACAAAT TCCCTGCATC TTTCTGACAT GTGCTGTACT TCATCAAATA TAACACAATC
    89041 CCACTCTGAT TCTACATGCT TATTCAATCC AACATAAGTA CTGAATTGCA ATATCTCAAG
    89101 CAAGTTCTCA AATCCCCACT TAATAAACTC CTCTTTCCAG TTGTTTATAA GCACTAATCT
    89161 GGGTACTACT ATAAGGATAC TTTTAGGTGT ATCCCTTAAA GCTAAATCAA TTCCTATCTT
    89221 TGACTTACCA AAGGAAGTAG GTAATTGAAG CAAGATACTT TGAGATTTTA TCTCAAGAAT
    89281 TTCCTTCTGT ACTTCCTTCC TGTCTATTTT GCTCTTCTCT GAATACATAA TAATTTTTAC
    89341 ATTTGTGTGA TTTACTTTTT AACACAGTAT AGCTAATAAC TTGAAAGGCA ACCCCAATAA
    89401 ATTCAGCAGC CTCTTTTAGT GTATTATACT TATTGACAAA ATTCATATCT AAGTCATAAA
    89461 TATACACACC TTTCTGCCTT TTTGGGCATT TATATCCCTT TTGATTTTGG GGCAGTTTAG
    89521 CTAAATGTTC TGGAGACATC TTTTTCCCAA CCATAGGATT CAAAGGCATC CTTCCTTCAT
    89581 TTATAGCCCT TCTGACTCCT TCACTTATAT GCTCCCTAAT AACATCAGTT ACAATAGTCC
    89641 TTTTTGCCTC TAACATAATA TTGTATTCAG GCTTTAAGCT ATCTATGTAA TTCTGTTCAG
    89701 TTTCCAAGAG GGATTCTTCT GGACATCTGC ATAATATAAG AAAGTGAAAG TTTTCTTCAC
    89761 CATACTTATT CCATGCACTC TGCAAGTATG AGTTAGGATG ATAACCACCC CTAAGATTAG
    89821 CCCTGTGTTT ATACCATCTA CTATAGATAT TTCTACTGCT GCCAATATAC TTCTTATTAT
    89881 TAAGAATATT GATTATACAA TAAATACCTG ACACTCTACA ATTGTTTTTC CTTTCCATAT
    89941 TAATATCTTT TGTACTTCTA CAAAGATACA ATAAGGTTAT GAACTACACA ATAGTATAAA
    90001 TATTTTAGTA ACTGGTAGGT AACTCACAGA GTATAGCATT ACTCTTTATA TTCATTATCT
    90061 CTTCCTGAGC CTGTTTTCTA TCCATATCTT TTGACAATAT TCTTTAGTTT TGTTATATAT
    90121 TGTGGGTCTT CCGCATAGCC TATTTCCTCC AAGAATTTAT AATAATCACC AGGGGGTTTG
    90181 TATCTGTATT GTATGTAATT GAGATAGGCA ACCACACTCT CACTCCAGTG GTCAAACTTG
    90241 TAATAATCAC CTTTGTAACT ATTGTAGAGT CCAAATAAGT TATTGTACTC CTTGCAGACC
    90301 TTAGACCTGA AATGACCTGT CTCAAGAATA GCCTGAGCAT ATACAATGTT CTTATGTTTA
    90361 ACATTATAAT ACTCTAAAGC CTCCATAAGA TAATCATCAG GAGCTTCTGA TAGTAAGAAC
    90421 TCTGGTTGTT CCAATCTCAA CACATCCACC TTTTCAGGTT CCTTGTGCTC CTCTTGATGG
    90481 TCTATATAGT ATAAACCATA TAGACCACCA ATCAGTAAGA GCATAAGGAT ATTATATACC
    90541 CTTTGTTTCA TAACATTTGT TTTACATTTG GCTCAATACT GTCATTGTAG TACACCTTAT
    90601 CAAATGGAAT ATCCAAATGT GATGTAATTG CTTTATACTT TAATATTTAA GAAGTTCTTA
    90661 ATTATAATCA AAACTTGTCC TACATAGGTT TCACCTCTCA GACTGAATAG ACACTTGTCA
    90721 TAAAATCTGT TTGATTTGTC ACAAGACTTA ACAATGTACC ATATAATAAA GGCTGCAAAT
    90781 AGTACAATAT TGAGTGAAGG AATCAGTTCA ATAATAAGAA TGATAATAAG CACCCACAAG
    90841 GGTATCTTTA TATCAAATTC TTCCTTAACC TCAAGACCTT CATAGCATTT ACAATGAGTG
    90901 TCCTTTAACA TCCCCACTAT AATAATAGTG AAGAATATTC CAATTAAAGA CCAAATCATA
    90961 ATTACTTCTT ATTAAAAGAC TCAGTTATAT CCATGAGCAT CTTAAGACCC ACAGCATCCA
    91021 TAGCATTATT TCCAGAACCA TTTCCTCCAA ACATTACAGA TGGAACCCAT TGTACCTTAG
    91081 AATTAGCAAG TGCTTCTGCA ACACCTACAG CAGTCTTATA GTCCCATTCA GCCTTTTCTG
    91141 CGGGAGTTAA ACCTGCTGCA ACCAATGCTC TATTAGCTGC TGCTTTAGCT TCACCTTCTG
    91201 CCTGAACTTT AAGAGCAACT TGTTTAGCTT TCTTAGCTTC AAGTTCTGCT ACTTCAAACT
    91261 CCTGTTGTGC TTTGGTTACA GCCACAGCTT TCTCTTTCTC CTGTTCCCAC TTAGCTTTCT
    91321 CAGCAGTTGC CTTACCATCT TCTGTAATCT GAATAGTCCT CTGAACTGCT TCAAGTGATT
    91381 TAGTCTTAGA AGTGATAATT GCTAAGTTAG CTTGCTTCTG TGCATCAATT TGTGACTGAG
    91441 TTGCAGCATC ATATTTAATA TCTATGATAC TAACCAGACC ACAAGTTACA CCATATTGTG
    91501 AGAAAGGGGA GTTCTCCTGT CTTTTATAAC CACCTGGAGA ATTACCATCA GCTATAATCT
    91561 CAGACTGTGC TCTTACTTCC TCTTCACCAG TGATGTCATT AATAACCTTA GTCTTTAATA
    91621 CTCTGGTCTT ATATACACCA TTATTCAACT GGTCTGTAAT ATAAGCAATA AGGTCAGTCC
    91681 TTGTCTCTGA TACTGATTCC AATGAAGACA TAAGAGGACC ACAAGAAGTT ACAACTTTAT
    91741 ACAATGTAGG TTTGACCAAG TTAGCTATCA ATGCTTCCTC AGAACCAAAG TCTGTTTGTA
    91801 TCTTCTCCAT ATTCTTAGCA TCATTAGGCA TTACTACCCT GAATGAACCA ACAATAAAAC
    91861 CTCTACCTTT GTCATTGAAT GTAAGAGCTG CTGCTGGATT ACTTCCTGCT GCAACATAAC
    91921 CATCTTCATT CTTTTCAAGA CCAGTGAACT CTATCTGTGA AGTCTTTGAA TAACTTCTTA
    91981 CAGTACCAAG CCCCTGCCAT TGCAATCCAC CATCAGTCCA GACTACATAA TTACCTGTTA
    92041 CAGGCATCTG ACATACATAG TTCTTTGACT TGTCTGCATC TTCCCATAAT GCCCCTGCCA
    92101 TTGCAATCAT AAGAACTGCA ACAACAGCAA TAATAATACC AAGGATTTTC CCCTTGTTAA
    92161 TTGGTTTTTG ATTTGCCATC TTTTCTCTTT TTAATGTTAG TTTTTCTTTT TACTTGTTTC
    92221 TTCTCTTCCT GAGACACCAT CCAATAGTAG AATGGAATAC ACAGAAGTGA GAATTTGATT
    92281 CCTCTGTTTG TTATTTTCCA CTTGCCAAAC AATTGTCCTA TCACCATTAC ATAGTATATA
    92341 ACAACAAGAA CAACAAATGC AGCAAGTAAT ACTCTTGCAT AAATCATGAT TTCTTTTTTT
    92401 TTTAAGTTAT TCTTACCACA TCAGCCATGA TAAGTATTTA AGAGGATAGC CTATAGGTGC
    92461 ATGAGTTCCT TCAAATGAAT TAAGTTTCCC TCTTGGGAAT TTGATTCTAT ATTTATACTT
    92521 CCTCCAATAT CTGGCACAAT GCCCCCACTT CTTCTTAGTT AAAACTCTCC CTTTACTCAT
    92581 ATTTCCAATA GTTTTATGTA AGTTCTTCCA CCATCCTTAT CATACCATAG CAATAGTATA
    92641 TACTTGTCAT AGCTTGTGAT TAAATTAAAA TAAGGGTGAT ACCTAACAAA AGTTCTTATT
    92701 AGTAAGATAA TACCAAACAA TCCTACTATA ATTGATACAA ATAACATACT ACCTCCACTA
    92761 TAAATAATTT AATTATCATG AACAGTGTAG GTATAACTCA CTCCACCAAG ACCTTCTACA
    92821 ATCCTTTTAA GATGTGCTTC AAGTCTCTGT TTCTTGGTAA GTCTCTCCCA ATCTTTTGCT
    92881 TTCACAAAGT AAGGGGCTTC TTTTCCTGTC ATGTAGTCAT AAGCATCCAT ACTAAGGTTA
    92941 AGAGACTGAC CAGCAGATTT ACACTTTCTT GTCTTTACAG TGATAGTTTT AGCATCTTTC
    93001 TTACCATCTT CAAGACTTTC TACTTTCATA TTGAAAGTGT CATAACCTGT GCCTGCTTTT
    93061 TCTTTCTCAA GAGCTTTAGC CTGCTCTTGG CTCAGCATCA CACTACCTTG TAATGTGACA
    93121 CTGAGACTCA CTTTGATTTC ATTATTCATC TGAATCTTTG TCTTTCAGCA TAGCTCCCAT
    93181 AAGAAGCATA CCCAACATGG CTTCTGGACC TTCCCCTGCC AAATTCTTAG CTGTAATACC
    93241 AATAACAATC TTTTGCTGTT GGTCTGCAAT GAATTTCTGC AAGTCCATAG GCAGAGTACC
    93301 AAGCAGGTAA GTAATTACAA TAGCCTTACT CTGGTTGTCT TTTAGTTTGC TCAATTCAAT
    93361 CAGGCAGTTA TCCAACACAT CTTCTGCATC AGTATCACCT GTCTTTTTAC CAATGTCAAT
    93421 TACACCTTCT CTTAATTCAT CCATTGCTTC TTTGGGAAGT GGATTGTTAA GACCTAATTT
    93481 TTTTCTCATG TTTTCTGCGA AGCTCTCAGC TCCACTCTTT TCATTTTTCA TTGTTTTTTT
    93541 TTTTAGTAAA ACACTATGTT AATTATCACA TGAATGTGCA TAAAAAGAAA AGGCTACCAG
    93601 TAATTAAACT GATAGCCTTT AAAAGATAGA ATATTCTACA ACACCTTTTA AATTGTGTTC
    93661 CATTGAAGGA AACTAAAGTT GATATAAAAT CTACTCCTTT CTTACTTAAA AATTCAATAT
    93721 ATAATCATAA TATGAAGTAA GTGTTGTATA TCACTAATCT TTGTGTGGGG ATGGTTAGAC
    93781 TCGAACTAAC ATTTGATTGT TTTACTGACA ATTGTGTAAA CCTTGAAGTA ACTCTCACAA
    93841 ATCACTAATG CTTCCATAGA ACAATTGTAA GAGGATAAAA CTTGCTTTAT TTCACCACAT
    93901 CCCCATTTTA ATTTTTAAAT CACCATTTAT TCCTGAACCA CAACTTAATG CTTTCTAAGT
    93961 ATTATGAACT CCTGTTGGCT TTACCCCCTG TGAAGTCTGG TGATTTTGTG GAGGGAATTG
    94021 GACTTGAACC AATGACCCGT AGCTTTCAAC ATGCTTTTTG AAGTAACTCT AATCTACACC
    94081 AACACTGCTG TGGAACCATG ACTAAAGTGT AATTTTCATT TATACTGCTC TACCAACTGA
    94141 GCTATCCCTC CATAAAATAA AAGACATCAT AGAATAGTGC AAAGAGTAAT ATTGCCATAT
    94201 AACCATTTAT GAAGTAACTC TGTGCTTCAC TAATGATGTC TTTATAAGAA AATGCCATAG
    94261 AGCATTTAAC AGATTGTATA AATCGAGATA AATTAAAAGT TTATTGATGT AAATCTGTAA
    94321 TACACTAATG GCATTGTGAG TTAATGTTAT AAGAACAACT AACAGACTAT TTTTGGTAAA
    94381 CTATATCCAT ATTAGCTTGA AGTAAGTCTA TTATACACTA TACAACATTA TATTTACTGT
    94441 TCCTCAAACT TATTCTGCAA GCCTTCTAAA GCTGCAATAT AAGTGAGAAA ATGCTCTGAC
    94501 CAACCTGAAA TCTCAGCAGT CCATCTACCT CCATAATTCA CACCTCTTGT ATTGGCTGAT
    94561 ACATCACAAA TGTAATTGTA CTGACCAAAA GGCTCAGGAA GGATAGACTT ATCATAGCAG
    94621 AAGTCTACAT CCTGTGAATC TGAGAATATG ATGATTCTAT CAAACTTGGT TCCTTTAAAC
    94681 TGGTTTCTAC ACCAGTCAAG ACATTGTTTA GTGAAGATAC CTCCACCACC AATTCTATTT
    94741 CTGGTTTTCA TAATCTGATT GAATACACCA AATCCTTTTT GAGGATACTT GATATGTTCT
    94801 GATGCTTGCT CTCTTGCTGC ATCACTACCT GCTGTAGTAA CAAGTTCATA ATCCTCACAT
    94861 TGATTAATAG CTAACATAGC CATTGCACAT GCTTGGTCCA TTCTGTTGAA CTTAGAATTA
    94921 CTAGAAGTAA GACTACCCAT AGAACCACTG ACATCTACTA TAAACAAGGT TTTACCTGGA
    94981 AGTTTAGGCA GATTCTTATA TGCTTCAAGC ATAGCATCTT CAATATCTCT ACTGAACTCA
    95041 GGATTCATCC TACTAGCCTT CAAGAAGTCA AGAGGTAATA ACATTGAAGA CCTGAGTTTT
    95101 GTCAACCCCT CAACAATAAC TCTTCTATCA ACATCTGCCT TCTTCATGTT ATTTATGTTC
    95161 CTCAACATAG CCAAACCACC AATCTTATTC TCAAAGATTA GCTTAGTCCA AGTCTCTTTC
    95221 CTGTCTTCAC CAGCAGAAAG TAATACTTCC CATGTTTCAG GTGGTGTAAG AGTCCTGTCA
    95281 GCTATCTTCT TGAACAACTT GGTCTCATAA TCATTGTTTG GCTTAGGTCT GCATAAGAAC
    95341 ATAACATCTC TCAGCTTAAT GGCTGCATCC CTGTCATATT TAGCAAACTT GTATTCATTG
    95401 AAATTATGAA AAGCTGCTGC CAATCCTTTC TTAGCTTGGT TGCAGATGGG CTTTTTACCA
    95461 CCCTTCCAAT ATAATGCCAA GAAATCTGTA AGCATATCAG CTCTTGTAAT AATCTTAGGC
    95521 AACAAGTCAG CTACAAATAG CTTGTGTTCA GGATATTTAC ACATTTCTAC TGCTATAAAC
    95581 AGAGGTGTGT GTCTCAGCTT CTGCATTAAC CTTGCTTCAA GAGCAATGTT ATACACATCA
    95641 ACAGCAGGAC ACAAAGGTAT CAATCTTTGA ATTTCTTCTG CTACCTTCTT ACCATCCATA
    95701 TATGCAACAT CTTCCCAAAG GAGATTAGCT AATACTGCTC TTCTCAATAA TGCTACATTA
    95761 CTCTGTTTAG CTGCCATAGC TCCAGAACCA CCAGCTAATC TTGAATCATC AAATTTTGAT
    95821 GCTGGTTTCA CACTTGGATT TAATTTAGAC ATAATTGTTT TCTTTATTTG TTTGACACTG
    95881 CAAAGATATG TCAAAGGTTT GATATATGCA AATATATTCT CACCTTTAAC ATATCTTTAG
    95941 TTATTTAATA CCATAATTCT GGGATATAAT CATCCCCATA TTCAAAAGTT TCCACCTAAG
    96001 TCTGGGTGTT TATAAATTAG GAATCTACAA GCATAAGCTA CTATCAAATG TTGTACACCT
    96061 GTTGCAGCTA ATACTCCTAT CACTATCATG TTCCAATCAG GCAATGATTG CCAGTTAATG
    96121 AACCATAATG CACATAAGAA GAATGTAATC TATGTAGTAC TACAATAGAT ACAGAAACCA
    96181 AGAGGATAGG CTACAAAGCC CCAGAACTTC CACCATAGAT TGGGTTCATG ATGTCCTTCT
    96241 ACATCACAAT ATCCATTGGA TTTTCTTACC CAATTCCTGA GTATTTTATA CCACCAGTGG
    96301 AATGTCATGT CTTCCACCTT CAAACAGTTT CTGTAGAAGA TTCCTAATAA TCCTCCTACT
    96361 ACACCAATTA ACATACATTC AAATACTAAT TCCATGCTTT TTTTTTTAGT TCAACATATT
    96421 TAATAGTTTT TATATCCTTT AGTCTTAAGT CTTTCTGCAA TTCCCTTTAC AACTTCCCAT
    96481 TCATTTTCAT CAAGTTTAAA TTCAAGTCTT TCAAGAAATC TTGCATCAAT TCTTCCTACT
    96541 TCCAGTTCTC TGGAAACCTT TCCAGTTATG TGACAATATA ACCCAATAAT GCCAAACACA
    96601 GGAAGGAATA CCCACACTAT TAAGAAACCA ATTACTGATA TGATTATCCT ACCAACTTTA
    96661 CTTAATAGAT TTATATAATA TTTATTAGAA TTACCTTCTT GAGCATTTCT ATTATATTTA
    96721 CAAGGTAGAA ATGTCTGACA GCCCATAACA CCCTTCAATA GCTTACCTAT CAGCACTCAG
    96781 GTTCTTGTTA TTTACCCATC CTAAAGACCC TCAACAAAGA AATCTATGCA GGTGGAGCAT
    96841 AAGGGACTCG AACCCTTGTC TTACCAATCT TTAATAAAAG AATTACACAT GCTTACTATT
    96901 TTTGATGTGG TTAGTTATCC ACTGGGGTTG ACCAGAAGTC AACACAATCC ACCACTTGCA
    96961 TTAATCTATG CAAGAAATCC TTTGTTTGCA CCTTTCTGTT TCAAAGCAAG TGCTACTCAG
    97021 CCTATTTAGG CAGCAACTCT ATAAGTGTTG TCAGTTATTG TTTTAATGTC TCTCCATCAG
    97081 TCTCTGCATG TTCTCTTACC AAATAATTAA TAATCAAAAC CAAATCATGC CCCATAAATA
    97141 AGAATACAAT AGGATTCGAA CCTATATCAC TGTTGGACAT GAGTTACAGT TTATCACACC
    97201 AAGCTCTACC ATTAAGCTAT GTATCCTTAT TTAGTACCCC CAAGAGGACT CGAACCTCTG
    97261 TCTAAAGTTT AGGAAACTCT TGTTCTATCC ACTGAACTAT GAGGGCAGAA TGTAGCCATG
    97321 TTTCACAACA TAGCTACTCC AATCTAATTA ACCTTATATA AACACATACC TAAAACAACA
    97381 AATTCAATTC ATCAAACAAC AGTTTGGCTG CACCATAGTT TATTGATTAT TTAAGTTCTT
    97441 CATCAGAATC ATTGAGATAC TTACATAATG TAAGCACCTC AAGCTCTTCT TTGTTAATAG
    97501 TTTTATAACA CACAAATACA AGTGCAGCCA CAAGCATTAT GCCATAAAAG AAATATCCTT
    97561 GGTCATAAAT ACTGTCTACA CCCATCATGA ATATCATGGT TACAAGGATA GTCATGTATA
    97621 ACAATATACC CTTGAATATC ATTTTGATTG TCTTCATCTT ATTGATTATT TTTTAGGTGG
    97681 ATAAAATAAG TAGAGAACCC CACAGATTAC TGTTATTATT GCTGTAATCT CAGTGACTAT
    97741 ACCACACATA GCTGATAATA CTCCCATTAT TGCTATGAAA CCAAGAGTAT TTTTCATTAT
    97801 CTTTTTCTTT TGTATTTATT GAACTCTTTT CTTGCAACAT CTCCTTTGGA GAATGTCTGC
    97861 ATAGTGATGC CATTGTCTGA TGCAATTACT ATTGACCATT CAAAAGCATG TGTTCCAAAC
    97921 AGTGAAACTG TTCTACCCAA TTGGTCTGTA ATTGTAGCTC TAAGTCTTGA TTCACAATTA
    97981 CATCTGTTGT ATTTCTTTGC CATAATATTT ATAAGTTAAT TTGTTAATAA TTGAAGCACA
    98041 TACTGGATTT GAACCAGTGA CCTTCATTCC AACTACCTTT AAAATCATTG GATATGATGC
    98101 TCTAACCACT GAGCTAATGT GCCTTTAATA TGAGCTTATT TACTTGCAGA GGTGTACTGT
    98161 TCCTTAAATA GGCTGACTTT CTTTTTAAGG TTCCTTTACT CGGTTAATAC ATGTGAGTCC
    98221 CTCTGGGATT TCTGACTTAC CTTCTTCTGT TGATAATTAT GTCTAAGTAT TAACACTACT
    98281 GACTTTTGTC TCAAGCAGGA CTTACAGGCT ACCATTCTCT CCCATTATTT CACCTTTCAG
    98341 GTGGATGTAT GTCAGGTCCT CTAAGTGGTC AATACATGAA GTAACATCAC TCAATATCTT
    98401 ATCCTTATTA TTTTAATTAT TAGTTCTTTC TTAACATATT TTAATGGCAT ATGTCCTGTC
    98461 AACTGCTACT ATTGTTCACA ATTGATTGCC TCAATTAGCC CATTGGTATG CACACTATGT
    98521 GTATATTTAG AGCATAAGAT ATGCTCAATT AAACCATAAG ATACTCTGTT CATAAAGATT
    98581 AGAACAGTAA ATCCAATTAT TCTATTTAAA CAGCATGAGG ATATAGCTGT CTGCTTATAA
    98641 CCAAGTAACC TTTCCACTTC TGTGACACTA TTAAACTCCT TTATTTCAAC ACCATCTAAG
    98701 GTACATTGGA TAACTGGTTT ACTTAATTTA TTAGCCATCC TTACATTCCT TGTACCATGA
    98761 TTACAATTGT CTTTATGCTG AACCCACTCT AAATTATTCC ATCTATTATT TAGTTTATCC
    98821 TCGTCTATAT GATTCAATTC TAAATCTCCA GAAGGAATAG GTAAGAAATA AGTGGCTACT
    98881 AACTGGTGTA TGGTAAAAAC TTTATATTGT CCTTCTTTGT ATAATCTTAC TTGAAGATAG
    98941 CCAAATGTAT TAGGCACAGC TTTTAATACT TTATTAGTAG TATTATTCTT AACTCTCCCC
    99001 AAGGAAGAAA TAGAGTAAGA GGGATATTCA ACTATTACTT TCCAATTTTC CATAATGAAG
    99061 TTGTATTAAT GCTCAGAAGA ATAAAACAGA AAGAGGGCAA AGCCCTCTTT CATTAGAATG
    99121 TTGCCAACAC TGGTGCACCA CCTGTGCCTT CTTCATGCAG CAACCAGAAT GCTTCACCAT
    99181 CAGGTGTTTC AACCTGTGAT ACCATAGGAT GCTGTGGAAT GC
//
