# Supplementary material for: ΦCrAss001 represents the most abundant bacteriophage family in the human gut and infects Bacteroides intestinalis
Source: Nat Commun. 2018 Nov 14;9:4781. doi: 10.1038/s41467-018-07225-7 (PMC6235969; doi:10.1038/s41467-018-07225-7)
Supplement: Supplementary file 8 — Source Data [file 41467_2018_7225_MOESM8_ESM.zip › source_data_file.xls]

## Sheet: Figure_3a
SDS-PAGE and MALDI-TOF identification of ΦcrAss001 virion proteins
See file “figure_3a_MS_spectra.xlsx” for details on MALDI-TOF identification.												Protein bands are numbered as they appear in “figure_3a_MS_spectra.xlsx” file.

## Sheet: Figure_3b
	Transmission electron microscopy of of ΦcrAss001 virions

## Sheet: Figure_3d
	Plaques of ΦcrAss001 forming on a lawn of B. intestinalis APC919/174 in FAB 0.4% agar after 24 h incubation

## Sheet: Figure_3e
Continuous co-propagation of Bacteroides intestinalis APC919/174 and φcrAss001
		Plaque counts		tube1	Plaque counts		tube2	Plaque counts		tube3		MEAN	SD
	days	10^-4	10^-6	PFU/ml	10^-4	10^-6	PFU/ml	10^-4	10^-6	PFU/ml
06/03/18	0		568	5680000000		568	5680000000		568	5680000000		5680000000	0
07/03/18	1		952	9520000000		832	8320000000		840	8400000000		8.74667e+09	6.7092e+08
08/03/18	2	145		14500000	156		15600000	144		14400000		1.48333e+07	665833
09/03/18	3	376		37600000	492		49200000	560		56000000		47600000	9.30376e+06
10/03/18	4	85		8500000	96		9600000	121		12100000		1.00667e+07	1.84481e+06
11/03/18	5			NA	NA		NA	NA		NA
12/03/18	6	16		1600000	20		2000000	10		1000000		1.53333e+06	503322
13/03/18	7	262		26200000	280		28000000	248		24800000		2.63333e+07	1.60416e+06
14/03/18	8	160		16000000	154		15400000	112		11200000		14200000	2.61534e+06
15/03/18	9	156		15600000	176		17600000	146		14600000		1.59333e+07	1.52753e+06
16/03/18	10	192		19200000	266		26600000	244		24400000		23400000	3800000
17/03/18	11			NA	NA		NA	NA		NA
18/03/18	12	7		700000	4		400000	4		400000		500000	173205
19/03/18	13			NA	NA		NA	NA		NA
20/03/18	14	12		1200000	17		1700000	17		1700000		1.53333e+06	288675
21/03/18	15	320		32000000	216		21600000	124		12400000		22000000	9.80612e+06
22/03/18	16	480		48000000	520		52000000	440		44000000		48000000	4000000
23/03/18	17	50		5000000	65		6500000	66		6600000		6.03333e+06	896289
24/03/18	18	80		8000000	70		7000000	65		6500000		7.16667e+06	763763
25/03/18	19			NA	NA		NA	NA		NA
26/03/18	20	13		1300000	23		2300000	11		1100000		1.56667e+06	642910
27/03/18	21	200		20000000	332		33200000	260		26000000		26400000	6.60908e+06
28/03/18	22	25		2500000	45		4500000	46		4600000		3.86667e+06	1.18462e+06
29/03/18	23	120		12000000	140		14000000	136		13600000		13200000	1.0583e+06

## Sheet: Supplementary_Figure_3a
One step growth curve, phage crAss001 on APC919/174
min after infection	# of plaques	Dilution 10^(-x)	pfu/ml	average	stdev	per infected cell	average	stdev
0	560	0	5600	58533.3	52215.5	5.6e-05	0.000585333	0.000522155
	6	3	60000			0.0006
	11	3	110000			0.0011
15	0	3	0	0	0	0	0	0
	0	3	0			0
	0	3	0			0
	0	3	0			0
30	0	3	0	0	0	0	0	0
	0	3	0			0
	0	3	0			0
	0	3	0			0
45	0	3	0	0	0	0	0	0
	0	3	0			0
	0	3	0			0
	0	3	0			0
60	0	3	0	17500	28722.8	0	0.000175	0.000287228
	0	3	0			0
	1	3	10000			0.0001
	6	3	60000			0.0006
75	17	3	170000	100000	89069.3	0.0017	0.001	0.000890693
	18	3	180000			0.0018
	5	3	50000			0.0005
	0	3	0			0
90	117	3	1170000	887500	611739	0.0117	0.008875	0.00611739
	138	3	1380000			0.0138
	0	5	0			0
	1	5	1000000			0.01
105	108	3	1080000	1527500	545978	0.0108	0.015275	0.00545978
	103	3	1030000			0.0103
	2	5	2000000			0.02
	2	5	2000000			0.02
120	334	3	3340000	3525000	443734	0.0334	0.03525	0.00443734
	376	3	3760000			0.0376
	3	5	3000000			0.03
	4	5	4000000			0.04
135	23	5	23000000	19000000	1.14455e+07	0.23	0.19	0.114455
	15	5	15000000			0.15
	0	7	0			0
	0	7	0			0
150	88	5	88000000	91250000	8.23949e+07	0.88	0.9125	0.823949
	77	5	77000000			0.77
	2	7	200000000			2
	0	7	0			0
165	210	5	210000000	255000000	5.19615e+07	2.1	2.55	0.519615
	210	5	210000000			2.1
	3	7	300000000			3
	3	7	300000000			3
180	50	5	50000000	159500000	1.54146e+08	0.5	1.595	1.54146
	388	5	388000000			3.88
	1	7	100000000			1
	1	7	100000000			1
195	92	5	92000000	174000000	1.50749e+08	0.92	1.74	1.50749
	104	5	104000000			1.04
	1	7	100000000			1
	4	7	400000000			4
210	214	5	214000000	163000000	1.4579e+08	2.14	1.63	1.4579
	338	5	338000000			3.38
	1	7	100000000			1
	0	7	0			0
225	550	5	550000000	480000000	1.87794e+08	5.5	4.8	1.87794
	570	5	570000000			5.7
	6	7	600000000			6
	2	7	200000000			2
Pfu per capita
Starting with:
Bacterial titer of		130000000	cfu/ml
Phage titer of		100000000	pfu/ml
time point	average	stdev	SME
0	0.000585333	0.000522155	0.000301466
15	0	0	0
30	0	0	0
45	0	0	0
60	0.000175	0.000287228	0.000143614
75	0.001	0.000890693	0.000445346
90	0.008875	0.00611739	0.0030587
105	0.015275	0.00545978	0.00272989
120	0.03525	0.00443734	0.00221867
135	0.19	0.114455	0.0572276
150	0.9125	0.823949	0.411974
165	2.55	0.519615	0.259808
180	1.595	1.54146	0.77073
195	1.74	1.50749	0.753746
210	1.63	1.4579	0.728949
225	4.8	1.87794	0.938971

## Sheet: Supplementary_Figure_3b
Adsorption	MOI=1, aerobic conditions, incubated in FAB broth				Starting phage titer:		200000000	pfu/ml
	min	Dilution 10^-4	PFU/ml	Dilution 10^-6	PFU/ml	Dilution 10^-4	PFU/ml	Dilution 10^-6	PFU/ml	Dilution 10^-4	PFU/ml	Dilution 10^-6	PFU/ml
	5	364	36400000	0	0	696	69600000	7	70000000	520	52000000	6	60000000
	10	328	32800000	3	30000000	380	38000000	4	40000000	276	27600000	3	30000000
	15	220	22000000	1	10000000	348	34800000	3	30000000	96	9600000	1	10000000
	20	67	6700000	0	0	272	27200000	1	10000000	156	15600000	1	10000000
	30	116	11600000	0	0	109	10900000	1	10000000	89	8900000	1	10000000
	60	128	12800000	0	0	75	7500000	0	0	59	5900000	0	0
		Tube1	Tube2	Tube3	AVG	SD	% absorbed in 5 min
	0	200000000	200000000	200000000	200000000	0
	5	36400000	69600000	52000000	5.26667e+07	1.661e+07	0.736667
	10	32800000	38000000	27600000	32800000	5200000
	15	22000000	34800000	9600000	2.21333e+07	1.26005e+07
	20	6700000	27200000	15600000	16500000	1.02796e+07
	30	11600000	10900000	8900000	1.04667e+07	1.40119e+06
	60	12800000	7500000	5900000	8.73333e+06	3.61156e+06
