# Supplementary material for: ΦCrAss001 represents the most abundant bacteriophage family in the human gut and infects Bacteroides intestinalis
Source: Nat Commun. 2018 Nov 14;9:4781. doi: 10.1038/s41467-018-07225-7 (PMC6235969; doi:10.1038/s41467-018-07225-7)
Supplement: Supplementary file 8 — Source Data [file 41467_2018_7225_MOESM8_ESM.zip › supplementary_figure_1_source.R]

library(reshape)
library(ggplot2)
library(grid)
library(gridExtra)

#Import and process raw read counts (filtered contigs)
crass_viromes = read.table("supplementary_figure_1_source1.txt", header=TRUE, row.names = 1, check.names = FALSE)
crass_viromes_total = crass_viromes["Total_reads",]
crass_viromes = crass_viromes[-c(nrow(crass_viromes), nrow(crass_viromes)-1),]
crass_viromes_unaligned = crass_viromes_total - apply(crass_viromes, 2, sum)
crass_viromes = rbind(crass_viromes, crass_viromes_unaligned)
rownames(crass_viromes)[nrow(crass_viromes)] = "unaligned"
rm(crass_viromes_unaligned,crass_viromes_total)
crass_viromes[crass_viromes < 5] = 0

colnames(crass_viromes) = gsub(".fastq", "", colnames(crass_viromes))
colnames(crass_viromes) = gsub("_trimmed", "", colnames(crass_viromes))
colnames(crass_viromes) = gsub("__human_unaligned.noadapter.trim", "", colnames(crass_viromes))
colnames(crass_viromes) = gsub("_5478", "", colnames(crass_viromes))
colnames(crass_viromes) = gsub("_L001", "", colnames(crass_viromes))
rownames(crass_viromes)[1:63] = gsub("_1$", "", rownames(crass_viromes)[1:63]) #Correct some names
crass_viromes = crass_viromes[,colnames(crass_viromes)[apply(crass_viromes, 2, sum) > 10000]] # Remove low cov samples

#Import metadata
metadata = read.csv(file = "supplementary_figure_1_source2.csv", header = TRUE, row.names = 1)
metadata$age_group =
  cut(metadata$age, breaks = c(0, 2.5, 65, 100), labels = c("Infant", "Adult", "Elderly"), include.lowest = TRUE)
metadata[metadata$study %in% c("cf", "cfsibling", "control_study"),"age_group"] = "Adult"
metadata = metadata[!is.na(metadata$age_group),]
metadata$condition = factor(metadata$condition, levels = levels(metadata$condition)[c(4,2,6,5,7,9,1,3,8)])
metadata$place_of_residence =
  factor(metadata$place_of_residence, levels = levels(metadata$place_of_residence)[c(2,4,1,3,8,7,5,6,9)])
metadata = metadata[-which(metadata$group == "adults_Malawi"),]
metadata$group = as.factor(as.character(metadata$group))
crass_viromes = crass_viromes[,intersect(colnames(crass_viromes), rownames(metadata))]
metadata = metadata[intersect(colnames(crass_viromes), rownames(metadata)),]

#Import contigs data
contigdata = read.csv(file = "supplementary_figure_1_source3.csv", header = TRUE, row.names = 1)

#Process count table (filtered contigs)
crass_viromes_p = prop.table(as.matrix(crass_viromes), 2)
crass_viromes_p = crass_viromes_p[-c(nrow(crass_viromes),nrow(crass_viromes)-1),] #remove unaligned

crass_viromes_p_melt = melt(crass_viromes_p)
crass_viromes_p_melt$study = metadata[crass_viromes_p_melt$X2, "study"]
crass_viromes_p_melt$location = metadata[crass_viromes_p_melt$X2, "place_of_residence"]
crass_viromes_p_melt$condition = metadata[crass_viromes_p_melt$X2, "condition"]
crass_viromes_p_melt$sex = metadata[crass_viromes_p_melt$X2, "sex"]
crass_viromes_p_melt$age = metadata[crass_viromes_p_melt$X2, "age"]
crass_viromes_p_melt$group = metadata[crass_viromes_p_melt$X2, "group"]
crass_viromes_p_melt$crass_cluster =
  as.factor(contigdata[tolower(as.character(crass_viromes_p_melt$X1)), "clusters_kopt"])

crass_viromes_p_aggreg =
  aggregate(crass_viromes_p_melt$value,
            list(cluster = crass_viromes_p_melt$crass_cluster,
                 group = crass_viromes_p_melt$group,
                 subject = crass_viromes_p_melt$X2), sum)

crass_viromes_p_aggreg_cluster_mean = aggregate(x ~ cluster, data = crass_viromes_p_aggreg, mean)
crass_viromes_p_aggreg_no_ibd_cf =
  crass_viromes_p_aggreg[!(crass_viromes_p_aggreg$group %in% c("IBD_adults_Ireland", "IBD_adults_USA", "CF_adults_Ireland")),]

#Select hits to candidate genus VI and crAss001-like contigs
cluster6_p_aggreg_no_ibd_cf = crass_viromes_p_aggreg_no_ibd_cf[crass_viromes_p_aggreg_no_ibd_cf$cluster == 6,]

boxplot_cluster6 = ggplot(cluster6_p_aggreg_no_ibd_cf, aes(x = group, y = x, colour = group)) +
  theme_classic() + geom_jitter(show.legend = FALSE) +
  scale_y_log10() +
  theme(plot.title = element_text(hjust = 0.5, size = 10)) +
  ggtitle("Fraction of viromes represented by IAS-virus like phages\n(candidate genus VI of crAss-like phages)") +
  theme(axis.text.x = element_text(angle = 45, hjust = 1)) + 
  xlab("") + ylab("")

crAss001_like = melt(apply(crass_viromes_p[c("ERR844058_ms_2", "SRR4295175_s_4", "ERR844034_ms_1"),], 2, sum))
crAss001_like_df = cluster6_p_aggreg_no_ibd_cf[,c(2,3)]
crAss001_like_df$value = crAss001_like[as.character(cluster6_p_aggreg_no_ibd_cf$subject),]
rm(crAss001_like)

boxplot_crAss001 = ggplot(crAss001_like_df, aes(x = group, y = value, colour = group)) +
  theme_classic() + geom_jitter(show.legend = FALSE) +
  scale_y_log10() +
  theme(plot.title = element_text(hjust = 0.5, size = 10)) +
  ggtitle("Fraction of viromes represented by crAss001") +
  theme(axis.text.x = element_text(angle = 45, hjust = 1)) + 
  xlab("") + ylab("")

#Make PDF
pdf(file="crAss001_fig.pdf", paper="A4r", width=11, height=8.5)
grid.arrange(boxplot_cluster6, boxplot_crAss001, boxplot_cluster6, boxplot_crAss001, nrow = 2)
dev.off()
