# Supplementary material for: ΦCrAss001 represents the most abundant bacteriophage family in the human gut and infects Bacteroides intestinalis
Source: Nat Commun. 2018 Nov 14;9:4781. doi: 10.1038/s41467-018-07225-7 (PMC6235969; doi:10.1038/s41467-018-07225-7)
Supplement: Supplementary file 8 — Source Data [file 41467_2018_7225_MOESM8_ESM.zip › supplementary_figure_1_source1.txt]

Contig_name	cfsibling_Phage_1	cfsibling_Phage_2	cfsibling_Phage_3	cfsibling_Phage_4	cf_study_NG-10798_A10	cf_study_NG-10798_A11	cf_study_NG-10798_A12	cf_study_NG-10798_A1	cf_study_NG-10798_A2	cf_study_NG-10798_A3	cf_study_NG-10798_A4	cf_study_NG-10798_A5	cf_study_NG-10798_A6	cf_study_NG-10798_A7	cf_study_NG-10798_A8	cf_study_NG-10798_A9	cf_study_NG-10798_B10	cf_study_NG-10798_B11	cf_study_NG-10798_B12	cf_study_NG-10798_B1	cf_study_NG-10798_B2	cf_study_NG-10798_B3	cf_study_NG-10798_B4	cf_study_NG-10798_B5	cf_study_NG-10798_B6	cf_study_NG-10798_B7	cf_study_NG-10798_B8	cf_study_NG-10798_B9_1	cf_study_NG-10798_B9_2	cf_study_NG-10798_C10	cf_study_NG-10798_C11	cf_study_NG-10798_C12	cf_study_NG-10798_C1	cf_study_NG-10798_C2	cf_study_NG-10798_C3	cf_study_NG-10798_C4	cf_study_NG-10798_C5	cf_study_NG-10798_C6	cf_study_NG-10798_C7	cf_study_NG-10798_C9	cf_study_NG-10798_D10	cf_study_NG-10798_D11	cf_study_NG-10798_D12	cf_study_NG-10798_D1	cf_study_NG-10798_D2	cf_study_NG-10798_D3	cf_study_NG-10798_D4	cf_study_NG-10798_D5	cf_study_NG-10798_D6
cdzh01002743_1	2	0	0	0	0	0	0	0	0	0	0	0	230	15	0	0	0	0	0	40	0	0	0	0	0	2	0	0	0	0	0	0	0	0	0	0	0	0	5714	0	0	0	0	0	0	0	0	0	0
cdzk01015469_1	1062	0	0	0	0	0	561	0	0	0	0	0	0	1257	0	0	0	0	0	0	0	0	0	2845	2833	0	0	0	0	0	0	0	11557	0	0	588	0	0	3602	0	0	0	0	0	0	0	7621	0	0
cdzn01024782_1	0	0	0	324	3	0	0	0	0	0	0	12	0	0	0	0	5	0	0	0	0	1382	0	0	0	0	0	0	0	0	0	0	0	0	0	0	0	0	0	0	0	0	0	0	0	0	15	4085	0
cear01029167_1	43006	1	4	546024	3444	0	1258	0	0	0	689	0	0	2079	0	220870	7	0	0	22700	5758	0	0	0	226	0	0	2	0	0	0	18780	10472	0	0	13524	0	62674	709	0	86472	0	0	0	0	0	7015	4129	0
ceaz01003514_1	0	0	0	2203	0	0	0	0	0	0	0	95	0	0	0	0	40	0	0	0	0	0	0	0	5585	0	0	0	0	0	0	0	0	0	3	0	0	0	0	0	0	0	5	0	0	0	0	0	0
cf1_ms_1_1	245	2981452	0	0	3	255458	983	4	0	101104	3	4	18	2	7284	0	4	100620	76938	2	2	117951	28205	4	0	0	0	0	0	103747	10	0	3	1	0	2	367042	3	12594	2361	23985	9	0	62140	2	1073	0	93724	1504
cs_ms_17_1	0	0	0	1	502	0	0	0	0	0	0	2	0	66	0	5	0	0	0	25	0	0	0	0	0	0	4	0	0	4	0	0	0	0	0	0	0	0	5	0	9426	2	0	0	0	0	8578	3	0
cs_ms_18_1	0	0	0	0	11	0	0	0	0	0	8467	598	0	0	0	0	321	0	0	0	9000	0	0	40503	87	2	12	0	0	0	0	414	0	124063	0	0	0	2	0	2	0	0	0	0	0	0	0	0	0
cs_ms_20_1	8	32512	0	0	4	144823	957	0	0	81782	0	4	3	1	4846	0	0	63642	77661	4	11	101018	23632	4	2	1	4	1	0	87084	1	0	2	1	3	0	358227	1	10549	1199	18404	11	0	34719	2	1518	0	68287	986
cs_ms_21_1	38	0	0	0	0	0	6	0	0	0	7	0	0	72	0	0	0	0	0	2	0	2	2	159023	561	1	0	0	0	0	0	0	2254	0	0	74	0	0	194	0	0	0	0	0	0	0	1907	0	0
cs_ms_22_1	0	0	0	0	0	0	0	0	0	0	0	0	0	0	0	0	0	0	0	0	0	0	0	0	2	0	0	0	0	0	0	0	0	0	0	0	0	0	0	0	0	0	0	0	0	0	0	0	0
cs_ms_23_1	0	0	0	0	65	0	0	0	2	0	233039	0	3	0	0	0	0	0	0	165	0	0	2	0	0	0	0	0	0	0	0	4	0	0	0	0	0	0	0	0	0	0	0	0	0	321	2	3	1
cs_ms_24_1	917	0	0	0	0	0	476	0	0	0	0	0	0	1454	0	0	0	0	0	2	0	0	0	3845	2545	0	0	0	0	0	0	0	11416	0	0	538	0	0	3370	0	0	0	0	0	0	0	7955	0	0
cs_ms_25_1	0	0	0	0	22	0	0	0	0	0	4494	399	0	0	0	0	202	2	0	0	146035	1	0	29469	52	0	2	0	0	0	0	3	0	58841	0	1	0	0	0	9	0	0	0	0	0	0	0	0	0
cs_ms_27_1	0	0	0	0	1827	0	0	50	0	0	0	1	0	530	0	0	2	0	0	0	0	0	0	0	0	0	0	0	0	0	0	13	581	0	0	0	0	0	526	0	0	0	0	0	0	0	0	0	0
cs_ms_28_1	0	0	0	0	0	0	0	1	0	0	0	3	0	0	0	0	17	0	0	2	0	0	0	150336	3	3	0	0	0	0	0	0	189072	0	0	3	0	0	0	0	0	0	0	2	0	0	0	0	0
cs_ms_29_1	4	19827	0	0	3	44001	396	0	0	89965	5	13	2	2	14631	0	2	12213	32962	0	2	88514	5393	0	6	7	0	0	0	19061	0	0	21	0	0	59	75490	0	6873	433	3569	6	0	8953	0	34001	0	38919	169
cs_ms_40_1	0	0	0	0	0	0	0	0	0	0	0	0	2422	333	0	3	0	0	0	846	0	0	0	0	4	0	0	0	0	0	0	0	0	0	0	0	0	0	2357	0	0	0	0	0	0	0	0	0	35
cs_ms_45_1	0	0	0	139	199	0	0	0	0	0	0	0	2	0	0	0	0	0	0	0	0	19	0	0	0	0	0	0	0	0	0	10	0	0	0	0	0	0	0	0	0	0	0	0	0	0	22	18	0
cs_ms_46_1	14633	0	0	268043	2365	0	1650	0	1	0	507	0	0	1151	0	116773	7	0	0	11054	77777	0	0	0	268	0	0	0	0	0	0	14623	8243	0	0	8391	0	23905	1643	0	37157	0	0	0	0	0	5519	1716	0
eld173-t3_s_1_1	20394	0	3	238517	1927	0	2139	0	0	0	739	1	0	1696	0	166120	1	0	0	15910	3783	0	0	0	193	0	0	2	0	0	0	17800	9370	0	0	7853	0	49110	506	0	47152	0	0	0	0	0	6746	2451	0
eld175-t0_s_1_1	0	0	0	0	0	0	0	594	0	0	0	23	69	0	0	0	11	0	0	0	0	0	0	1	0	0	0	0	0	0	0	35800	0	0	0	0	0	0	0	0	0	0	0	0	0	0	158	0	0
eld181-t3_s_1_1	0	0	0	261	472	0	0	0	0	0	0	0	0	0	0	0	0	0	0	0	0	106	0	0	0	0	0	0	0	0	0	0	0	0	0	0	0	0	0	0	0	0	0	0	0	0	74	3	0
eld195-t0_s_1_1	0	0	0	87622	13716	0	0	0	0	0	0	0	0	16	0	0	0	0	0	0	0	0	0	0	0	0	0	0	0	0	0	2	0	0	0	0	0	0	355	0	0	0	0	0	0	0	0	0	0
eld195-t0_s_2_1	9	58409	0	0	4	202224	1261	1	0	114570	1	8	0	0	8110	0	1	107965	78328	0	0	192041	32032	8	1	2	0	2	0	110047	10	0	2	0	4	0	666512	1	18349	3238	29550	15	0	55898	8	1331	0	97889	3247
eld195-t0_s_3_1	19907	0	2	540080	3593	0	2541	0	0	0	848	0	0	2604	0	255096	5	0	0	20574	13639	0	0	0	422	0	0	0	0	0	0	19751	14711	0	2	10711	0	36247	1123	0	63383	0	0	0	0	0	7917	3254	0
eld200-t3_s_1_1	0	0	0	1	3	0	0	716	0	0	0	116	34	0	0	0	46	0	0	0	2	0	0	0	37	0	0	0	0	0	0	39131	0	3143	0	0	0	0	0	0	0	0	0	0	0	0	139	0	0
eld200-t3_s_3_1	15317	1	5	225887	3125	0	2021	0	1	0	545	2	2	1207	2	119400	2	0	0	12748	12002	0	0	0	567	0	0	0	0	0	0	12535	6731	0	0	5615	0	26762	748	0	43444	0	0	0	0	0	5018	2198	0
eld229-t3_s_2_1	5	85726	0	0	4	143533	788	2	2	88086	0	1	1	0	6506	0	2	61936	55030	2	0	119068	47867	6	0	2	0	0	0	175200	8	0	3	0	6	1	300565	4	14167	1430	22290	18	2	40166	0	1443	0	78492	1200
eld229-t3_s_3_1	0	0	0	0	4	0	0	0	0	0	17	58	0	67	0	3484	18	0	0	0	0	0	0	0	0	0	0	1	0	0	0	3509	36	0	0	0	0	0	130	2	64	0	0	0	0	0	0	0	0
eld235-t6_s_1_1	0	0	0	4	318	0	0	0	0	0	0	0	0	15	0	2	0	0	0	38	0	0	0	0	0	0	0	0	0	0	0	1	0	0	0	0	0	0	4	0	9676	0	0	0	0	0	1689	2	0
eld241-t0_s_1_1	0	0	0	0	0	0	0	1	0	1	4	0	451084	43325	0	0	0	0	0	152474	0	0	0	2	2	0	2	0	0	0	1	0	0	0	1	2	2	2	178144	0	0	0	0	0	0	0	0	0	22
eld241-t0_s_2_1	12	53809	0	0	1	193336	1153	2	4	98410	1	3	78	2	7667	0	2	85356	67660	0	0	142940	25607	3	0	2	2	0	0	90498	13	0	0	2	4	2	533250	4	21118	3031	25674	11	1	43361	5	525	1	79907	1979
eld241-t0_s_3_1	0	0	0	0	0	0	0	0	2	2	1	0	90274	29	0	1270	0	0	0	1502	0	0	0	0	0	0	0	0	0	0	0	0	0	0	0	2	0	0	296	0	0	0	0	0	0	0	0	0	0
eld245-t3_s_2_1	18598	1	4	333080	2401	0	2526	0	0	0	584	0	2	1532	0	156507	3	0	0	16319	14273	0	0	0	292	4	0	0	0	2	0	16890	12001	0	0	8300	0	36992	652	0	47471	0	0	2	0	0	7268	2562	0
eld251-t3_s_1_1	6	46052	0	0	2	106276	871	0	3	68889	0	2	0	0	3924	0	0	54090	45582	0	0	67963	19277	0	0	0	0	1	0	69598	2	0	0	2	0	0	215658	0	14087	1537	16956	6	0	26361	0	2906	2	57814	650
eld251-t3_s_2_1	0	0	0	5240	985	0	0	0	0	0	0	0	0	0	0	0	0	0	0	1	0	0	0	0	0	0	0	0	0	0	0	46	0	0	0	0	0	0	38	0	0	0	0	0	0	0	0	11	0
eld251-t3_s_3_1	22519	1	6	478003	2646	0	2473	0	0	0	830	1	0	2292	1	229322	3	0	0	22319	4233	0	0	0	323	0	0	0	0	0	0	24196	12891	0	2	12565	0	55801	888	0	61270	0	2	0	0	0	7714	3059	0
eld298-t0_s_3_1	0	0	0	0	2510	0	0	140	0	0	0	4	0	623	0	0	0	0	0	0	0	0	0	0	0	0	0	9	1	0	0	77	1358	0	0	0	0	0	1131	0	0	0	0	0	0	0	0	0	0
eld298-t0_s_4_1	0	0	0	0	1247	0	0	0	0	0	0	0	0	23	0	6	0	0	0	120	0	0	0	0	0	0	0	0	0	0	0	398	0	0	0	0	0	0	2	0	49980	0	0	0	0	0	349	21	0
eld314-t0_s_1_1	1	0	0	0	2	0	0	0	0	0	2	2	103541	16761	0	1	0	0	0	50736	0	0	0	0	0	0	0	0	0	0	0	0	0	0	0	0	1	0	6527	0	0	0	0	0	0	0	0	0	1
eld314-t0_s_2_1	9	41206	0	0	8	127967	691	0	1	78509	0	3	0	0	23980	0	4	72898	56079	0	0	122984	26939	0	1	2	8	0	0	95256	5	0	2	1	2	2	242984	0	11566	1420	19597	7	2	33787	5	560	0	72470	1221
eld314-t0_s_3_1	0	0	0	19	2	0	0	0	0	0	0	296	0	0	0	0	123	0	0	0	0	0	0	0	0	0	0	0	0	1	0	0	0	0	0	0	0	0	0	4	0	0	11	0	0	0	0	0	0
err843913_ms_1_1	0	0	0	0	0	0	0	0	0	0	0	0	0	0	0	0	0	0	0	0	0	0	0	0	0	0	0	0	0	0	0	0	0	0	0	0	0	0	0	0	0	0	0	0	0	0	0	0	0
err843915_ms_1_1	0	0	0	0	0	0	0	0	0	0	0	0	226	0	0	0	0	0	0	0	0	0	0	0	0	0	0	0	0	0	0	0	0	0	0	0	0	0	0	0	0	0	0	0	0	0	0	0	0
err843915_ms_2_1	3	18114	0	0	3	32177	392	0	0	20191	0	0	0	0	1784	1	0	14724	13539	0	0	24387	4977	0	0	0	0	0	0	18824	0	0	1	0	2	2	83877	0	3304	369	4270	1	0	6396	0	716	0	14621	358
err843917_ms_1_1	4	31154	0	0	2	62285	727	0	0	47364	1	2	1	0	4497	1	2	46923	36132	0	0	57491	15576	0	0	0	2	2	0	55959	1	0	0	0	2	0	228774	0	8999	854	9932	8	0	21117	2	849	0	37859	721
err843920_ms_1_1	0	0	0	0	0	0	0	0	0	0	0	0	245	0	0	0	0	0	0	0	0	0	0	0	0	0	0	0	0	0	0	0	0	0	0	0	0	0	0	0	0	0	0	0	0	0	0	0	0
err843920_ms_4_1	2	18737	0	0	1	35070	357	0	0	22639	0	5	0	0	1831	0	0	16196	17496	0	0	24643	6187	3	0	0	0	0	0	22210	2	0	0	1	0	2	92631	2	3568	444	4423	3	0	6635	0	737	0	17792	336
err843922_ms_1_1	1	17718	0	0	0	56308	685	0	2	113861	0	2	3	4	9302	0	2	25706	51288	0	0	53292	5103	0	3	2	0	0	0	19259	5	0	2	0	0	7	156612	0	4543	600	5762	6	0	14736	1	44382	0	41247	534
err843924_ms_2_1	0	0	0	0	0	0	0	1	2	0	0	2	414533	38052	0	2	0	0	0	155234	0	0	0	0	0	0	0	0	0	0	1	0	0	2	0	0	2	3	60734	0	0	0	0	0	0	0	0	0	3
err843924_ms_3_1	0	0	0	2	0	0	0	0	0	0	0	0	0	0	0	0	0	0	0	0	0	0	0	0	0	0	0	0	0	0	0	8259	0	0	0	0	0	0	0	0	0	0	0	0	0	0	7	0	3055
err843926_ms_1_1	0	0	0	755	262	0	0	0	0	0	0	6	0	1	0	0	8	0	0	2	0	0	0	0	0	0	0	0	0	0	0	0	0	0	0	0	0	0	6	0	0	0	0	0	0	0	0	21	0
err843931_ms_1_1	0	0	1	13276	1	0	0	0	0	0	0	18	4	0	0	0	6	1	0	0	2	41771	0	0	0	0	0	0	0	0	0	116	0	0	0	0	0	0	0	6	0	0	0	0	0	0	1790	1873	0
err843933_ms_1_1	0	0	0	0	0	0	0	0	0	0	0	0	0	0	0	0	0	0	0	0	0	0	0	0	0	0	0	0	0	0	0	0	496	0	0	0	0	0	0	0	0	0	0	0	0	0	0	0	0
err843936_ms_1_1	6	41325	0	0	7	129464	1308	2	0	104441	4	0	3	5	9713	0	0	64231	70149	0	0	128710	30942	0	2	0	0	0	0	109443	0	0	0	1	2	0	247109	0	10387	1424	20102	9	1	32790	1	972	1	78787	1044
err843949_ms_1_1	0	0	0	38	13	0	0	562	0	0	0	0	374	9	0	2	0	0	0	0	1	0	0	1	116	0	0	0	0	0	0	71059	617	7356	0	0	0	0	135	0	0	0	0	0	0	23	166	0	0
err843949_ms_2_1	0	0	0	0	46	0	0	2	1	0	84076	0	0	1	0	0	0	0	0	52	0	0	0	0	0	0	0	0	0	0	0	0	0	0	0	0	0	0	0	0	0	0	0	0	0	426	0	0	5
err843949_ms_3_1	0	0	0	0	0	0	0	0	0	0	0	0	0	0	0	0	0	0	0	0	0	0	0	0	0	0	0	0	0	0	0	0	0	0	0	0	0	0	0	0	0	0	0	0	0	0	0	0	0
err843961_ms_1_1	0	0	0	49	0	0	0	0	0	0	0	0	0	0	0	0	0	0	0	0	0	0	0	0	0	0	0	0	0	0	0	22	1	0	0	0	0	0	0	0	2	0	0	0	0	0	0	1	0
err843963_ms_1_1	0	0	0	37	0	0	0	0	0	0	0	0	0	0	0	0	0	0	0	0	0	0	0	1	0	0	0	0	0	0	0	3	1	0	0	0	0	0	0	0	2	0	0	0	0	0	0	0	0
err843966_ms_1_1	3	46658	0	0	2	70052	1115	2	0	129683	0	1	0	1	6027	0	0	53200	76185	0	0	87268	22166	2	2	2	0	0	0	76087	7	0	0	0	4	0	226978	1	8593	1173	14673	6	2	23790	2	3666	0	53733	884
err843971_ms_1_1	0	0	0	26	0	0	0	0	0	0	0	0	0	0	0	0	0	0	0	0	0	0	0	1	0	0	0	0	0	0	0	6	1	0	0	0	0	0	0	0	1	0	0	0	0	0	0	1	0
ERR843977_ms_1	0	0	0	0	60	0	0	0	0	0	4445	103	0	0	1	0	62	0	0	2	7549	0	0	44195	107	0	0	0	0	0	0	100	0	33906	0	0	0	2	0	0	0	0	0	0	0	0	0	0	0
ERR843978_ms_1	0	0	0	0	2222	0	0	0	0	0	0	0	0	10	0	14	0	0	0	271	0	0	0	0	0	0	0	0	0	0	0	0	0	49	0	0	0	0	10	0	12901	0	0	0	0	0	196	5	0
ERR844002_ms_3	0	0	0	0	64	0	0	0	2	0	219229	0	0	0	0	0	0	0	0	130	0	0	0	0	0	0	0	0	0	0	0	0	0	0	0	0	0	0	0	0	0	0	0	0	0	174	0	0	4
ERR844003_ms_1	0	0	0	0	0	0	0	0	0	0	0	0	0	13	0	0	0	5	0	0	0	0	0	0	0	0	146	0	0	0	0	2	0	0	0	0	0	0	0	0	0	0	0	0	0	0	0	0	4
ERR844016_ms_1	0	0	0	0	504	0	0	0	0	0	0	0	0	5	0	0	0	0	0	33	0	0	0	0	0	0	0	0	0	0	0	0	0	0	0	0	0	0	0	0	18885	0	0	0	0	0	431	1	0
ERR844016_ms_2	0	0	0	2363	0	0	0	0	0	0	0	94	0	0	0	0	36	0	0	0	0	4982	0	0	0	0	0	0	0	0	0	44	0	0	0	0	0	0	0	0	0	0	0	0	0	0	533	772	0
ERR844016_ms_3	0	0	0	0	51	0	0	2	0	0	308987	0	3	1	0	2	0	0	0	183	0	0	2	0	0	0	0	0	0	0	0	1	0	0	0	0	0	0	0	0	0	0	0	0	0	144	0	1	5
ERR844020_ms_1	0	0	0	0	1	0	0	0	0	0	2948	422	0	0	0	0	259	0	0	0	1393	0	0	8052	11	0	0	0	0	0	0	7	0	165094	0	0	0	2	0	0	0	0	0	0	0	0	0	0	0
ERR844029_ms_1	0	0	0	10	2052	0	0	0	0	0	0	0	0	11	0	0	0	0	0	28	0	0	0	0	0	0	0	0	0	0	0	4	0	0	0	0	0	0	2	0	17959	0	0	0	0	0	574	7	0
ERR844030_ms_2	0	0	0	0	95	0	0	220	0	0	0	3	0	1	0	0	10	0	0	4	0	0	0	0	0	0	0	0	0	0	0	0	2864	0	0	0	0	0	2247	0	0	0	0	0	0	0	0	0	0
ERR844034_ms_1	0	0	0	0	1	0	0	0	2	0	0	629	0	716	0	0	387	0	0	29695	2	0	0	10	0	0	0	0	0	0	2	1504	2	0	0	1	0	0	0	0	0	0	0	0	5	343	0	0	0
ERR844035_ms_1	0	0	0	0	203	0	0	0	0	0	6218	302	0	0	168	0	213	0	0	0	7744	0	1	55774	98	0	0	0	0	0	0	249	2	72746	0	0	0	6	0	0	0	0	0	0	0	0	0	0	0
ERR844035_ms_3	0	0	0	0	0	0	0	0	0	0	0	0	0	0	0	0	0	0	0	0	0	0	0	0	0	0	0	0	0	0	0	0	909	0	0	0	0	0	0	0	0	0	0	0	0	0	0	0	0
ERR844036_ms_2	0	0	0	0	796	0	0	0	14	0	1506	5577	0	0	0	0	3131	0	0	0	298	0	2	6562	8	0	0	0	0	0	0	4103	6	1777972	4	8	3	9	3	0	0	0	0	0	0	0	0	0	0
ERR844036_ms_3	0	0	0	0	54	0	0	0	1	0	93554	0	0	0	0	0	0	0	0	215	0	0	0	0	0	0	0	0	0	0	0	0	0	0	0	0	0	0	0	0	0	0	0	0	0	214	0	0	5
ERR844044_ms_1	0	0	0	0	37	2	0	0	6	0	947211	2	0	4	2	0	0	0	0	244	0	0	2	0	0	0	0	0	0	0	0	0	0	0	0	2	0	0	0	0	0	0	0	0	0	104	0	0	0
ERR844044_ms_2	0	0	0	557	0	0	0	0	0	0	0	23	0	0	0	0	5	0	0	0	0	710	0	0	0	0	0	0	0	0	0	13	0	0	0	0	0	0	0	0	0	0	0	0	0	0	92	13041	0
ERR844046_ms_1	0	0	0	0	598	0	1	0	0	0	0	0	0	19	0	0	0	0	0	5	0	0	0	0	0	0	0	0	0	0	0	0	0	0	0	0	0	0	0	0	10027	0	0	0	0	0	2529	0	0
ERR844047_ms_3	0	0	0	40400	7557	0	0	0	0	0	0	0	0	6	0	0	0	0	0	0	0	0	0	0	0	0	0	0	0	0	0	3	0	0	0	0	0	0	245	0	0	0	0	0	0	0	0	0	0
ERR844056_ms_3	0	0	0	2451	1	0	0	0	0	0	0	0	0	0	0	0	0	0	0	0	0	5877	0	0	0	0	0	0	0	0	0	4	0	0	0	0	0	0	0	0	0	0	0	0	0	0	248	819	0
ERR844058_ms_2	0	0	0	0	5	0	8	0	0	0	0	192	0	843	0	0	79	0	0	27035	0	0	0	0	0	0	0	0	0	0	0	1785	0	0	0	0	0	0	0	0	0	0	0	0	1	464	0	3	0
ERR844061_ms_3	0	0	0	97	1464	0	0	0	0	0	0	0	0	5	0	0	0	0	0	17	0	0	0	0	0	0	0	0	0	2	0	0	0	0	0	0	0	0	0	0	61022	0	0	0	0	0	476	4	4
ERR844065_ms_1	0	0	0	0	103	0	0	0	0	0	0	773	0	156	0	0	535	0	0	1880	0	0	0	4	0	0	0	0	0	0	0	62	0	0	0	0	0	0	2	0	0	0	0	0	0	5	0	0	0
ERR844065_ms_2	2	12180	0	0	1	23027	348	0	1	55755	0	3	0	0	2989	0	0	13189	28652	0	0	39965	3972	0	0	1	2	0	0	14877	0	0	2	0	0	2	117230	0	2116	344	5538	2	0	5186	0	40146	0	34495	322
ERR844068_ms_1	0	0	0	0	1376	0	0	0	3	0	586	6829	1	0	2	0	3590	0	0	1	49	0	1	4673	8	0	0	0	0	0	0	24207	2	752661	4	6	0	4	3	0	0	0	0	0	0	0	0	0	0
ERR844070_ms_1	0	0	0	2	0	0	0	0	0	0	0	0	0	0	0	0	0	0	0	0	0	0	0	0	0	0	0	0	0	0	0	9085	0	0	0	0	0	0	0	0	0	0	0	0	0	0	5	0	2922
ERR844070_ms_2	1	0	0	0	0	2	0	2	0	3	2	1	455151	40807	7	0	0	0	0	158260	0	0	0	0	2	1	0	0	0	0	0	0	0	0	0	0	3	0	68723	0	0	0	0	0	0	0	0	0	2
ERR844077_ms_1	0	0	0	0	94	0	0	0	2	1	99137	0	0	1	2	0	0	0	0	105	0	0	2	0	0	0	0	0	0	0	2	0	0	0	0	0	0	0	0	0	0	0	0	0	0	276	0	0	5
ERR844077_ms_2	0	0	0	0	0	0	0	0	0	0	1	0	0	84	0	1	0	0	0	424	0	0	0	0	0	0	0	0	0	0	0	195	0	0	0	0	0	0	0	0	0	2	0	0	0	0	0	605	0
ERR844077_ms_3	0	0	0	0	0	0	0	0	0	0	0	0	0	0	0	0	0	0	0	0	0	0	0	0	0	0	0	0	0	0	0	0	0	0	0	0	0	0	0	0	0	0	0	0	0	0	0	0	0
ERR975045_s_1	0	0	0	0	0	0	0	0	0	0	0	0	4893	147	0	0	0	0	0	59	0	0	0	0	0	0	0	0	0	0	0	0	0	0	0	0	0	0	97	23	0	0	0	0	0	0	0	0	0
ERR975093_s_1	0	0	0	0	0	0	0	0	0	0	0	0	126	1	0	0	0	0	0	3	0	0	0	0	0	0	0	0	0	0	0	0	0	0	0	0	0	0	446	57	0	0	0	0	0	0	0	0	0
ERR975114_s_1	0	0	0	0	0	0	0	0	0	0	0	0	404	130	0	0	0	0	0	229	0	0	0	0	0	0	0	0	0	0	0	0	0	0	0	0	0	0	100	0	0	0	0	0	0	0	0	0	7
ERR975271_s_1	0	0	0	0	0	0	0	0	0	0	0	0	6302	1015	0	0	0	0	0	4367	0	0	0	0	0	0	0	0	0	0	0	0	0	0	0	0	0	0	472	0	0	0	0	0	0	0	0	0	7
Fdyn_ms_11	1	0	0	0	0	0	0	0	0	0	0	0	215	6	0	0	0	0	0	11	0	0	0	0	0	0	0	0	0	0	0	0	0	0	0	0	0	0	2963	0	0	0	0	0	0	0	0	0	0
Fferm_ms_10	0	0	0	11123	1	19	0	0	0	0	0	33	0	0	0	0	14	0	0	0	0	16983	0	0	0	0	0	0	0	0	0	849	0	0	0	0	0	0	0	2	0	0	0	0	0	0	1106	810	0
Fferm_ms_11	0	0	0	0	104	0	21659	0	0	0	0	4	0	2	0	0	2	0	0	4	0	0	0	0	0	0	0	0	0	0	0	0	0	0	0	0	0	0	0	0	0	0	0	0	0	0	0	13146	0
Fferm_ms_9	0	0	0	0	0	0	0	0	0	0	0	0	0	0	0	12	0	0	0	95	0	0	0	0	2	0	0	0	0	0	0	5042	0	0	0	0	0	0	0	0	0	0	0	0	0	0	2	0	147
HvCF_A12_ms_1	611	0	0	0	2	0	30896	0	0	0	0	0	0	687	0	0	2	0	0	0	0	0	0	8931	2447	0	0	2	0	0	0	0	28166	0	0	1207	0	0	3218	0	1	2	0	0	0	0	10554	0	0
HvCF_A12_ms_2	23958	0	0	0	0	0	21602	0	0	0	0	0	0	0	0	0	0	0	0	0	0	0	0	0	0	2	0	0	0	0	0	0	0	0	0	0	0	0	0	0	0	0	0	0	0	0	0	0	0
HvCF_A1_ms_1	1	0	0	33	0	0	0	13248	0	0	0	0	55	0	0	0	0	0	0	0	0	0	0	0	0	0	0	0	0	0	0	11507	0	0	0	0	0	0	1	2	0	0	0	0	0	34	30	0	0
HvCF_A4_ms_1	0	0	0	0	99	0	0	0	0	0	158315	969	0	0	1	0	552	0	0	0	8968	0	1	54648	164	0	0	0	0	0	0	415	10	225042	0	2	2	0	93	0	0	0	0	0	0	0	0	0	0
HvCF_A5_ms_3	0	0	0	1195	11	0	0	0	0	0	0	18541	0	0	0	0	8552	0	0	0	0	0	0	98	317	1	0	0	0	0	0	0	0	0	0	0	0	0	0	0	0	0	0	0	0	0	0	0	0
HvCF_B1_ms_8	0	0	0	0	0	2	0	0	0	0	1	0	80082	51	0	28846	0	0	0	52202	2	0	0	0	0	0	0	0	0	0	0	0	0	0	0	0	0	0	6583	0	0	0	0	0	0	0	0	0	0
HvCF_B2_ms_1	0	0	0	0	43	0	0	0	0	0	4736	319	0	0	0	0	217	0	0	0	159115	1	2	31769	73	0	2	0	0	0	2	8	0	57793	0	1	0	0	0	9	0	0	0	0	0	0	0	0	0
HvCF_C12_ms_7	0	0	0	132	1	0	0	3	0	0	0	0	51	31	0	0	0	0	0	0	0	0	0	25	0	0	0	0	0	0	0	39971	0	0	0	0	0	0	0	4	0	0	0	0	0	0	0	2	0
HvCF_C7_ms_5	0	0	0	0	0	0	0	0	0	0	0	0	0	286	0	10104	0	0	0	0	0	0	0	0	0	0	0	0	0	0	0	33	106	0	0	0	0	0	46238	0	0	0	0	0	0	0	0	396	0
HvCF_D3_ms_2	0	6375	0	0	0	18158	479	0	0	83371	0	1	0	1	4050	0	0	4474	17770	0	0	58521	3263	3	1	0	0	0	0	10436	0	0	0	0	0	3	67485	1	1838	216	2313	7	0	4112	2	642573	2	44149	162
HvCF_D4_ms_4	0	0	0	4	1055	0	0	0	0	0	0	0	0	19	0	0	0	0	0	33	0	0	0	0	0	0	2	0	0	0	0	2	0	0	0	0	0	0	2	0	4789	0	0	2	0	0	126741	2	0
HvCF_E11_ms_4	0	0	0	0	0	0	0	33	0	0	0	0	0	25462	0	0	0	0	0	0	0	0	0	0	0	0	0	0	0	0	0	0	0	0	0	1	0	0	0	0	0	0	0	0	0	0	0	0	0
HvCF_E3_ms_3	0	0	0	0	19366	0	0	3	0	0	0	4	0	13232	0	0	1	0	0	0	0	0	0	0	0	0	0	0	0	0	0	17	53	0	0	0	0	0	60	0	0	0	0	0	0	0	0	0	0
HvCF_E4_ms_4	0	0	0	0	0	6	0	0	0	0	1	0	0	0	0	8	0	0	0	0	0	53	0	0	0	0	0	0	0	0	0	37184	2	0	0	16	0	0	49	0	0	0	0	0	0	2	6	5022	0
HvCF_E4_ms_5	0	0	0	0	0	0	0	0	0	0	0	63	0	10	0	0	63	0	0	11	0	0	0	1	0	0	0	0	0	0	0	0	6	0	0	2	0	0	2	0	0	0	0	0	0	0	0	0	0
IAS_virus_KJ003983	0	0	0	0	0	0	0	744	0	0	0	0	0	4	0	0	0	0	0	0	0	0	0	0	0	0	0	0	0	0	0	2	0	0	0	0	0	0	0	0	0	0	0	0	0	0	0	0	0
Inf107_s_1	7	55377	0	0	9	195543	994	0	0	148071	0	4	6	2	7279	2	0	87231	80166	0	0	171644	30107	3	2	0	0	0	0	101426	3	2	0	1	3	0	381333	0	12119	2384	24628	6	0	37265	1	4229	0	78481	1422
Inf125_s_2	0	0	0	0	271	0	0	0	0	0	0	0	0	57	0	34	0	0	0	470	0	0	0	0	0	0	0	0	0	0	0	0	0	0	0	0	0	0	14	0	11153	0	0	0	0	0	2626	1	0
Inf125_s_3	0	0	0	20136	0	0	0	0	0	0	0	25	21	0	0	0	14	0	0	0	0	33838	0	0	0	0	0	0	0	0	0	173	0	0	0	0	0	0	0	2	0	0	0	0	0	0	2408	775	0
Sib1_ms_4	25299	0	0	0	0	0	671	0	0	0	0	0	0	606	0	0	0	0	0	0	0	0	0	5560	8608	0	0	0	0	0	0	0	11114	0	0	563	0	0	3168	0	0	0	0	0	0	0	8259	0	0
Sib2_ms_3	0	0	1	155739	0	0	0	0	0	0	0	139	1	0	0	2	74	0	0	0	0	0	0	0	4990	0	0	0	0	0	0	0	0	0	0	2	0	0	0	0	0	0	0	0	0	0	0	0	0
SRR073435_s_1	0	0	1	4871	959	0	0	0	0	0	29	2	0	1	0	0	0	0	0	1	0	0	0	0	0	0	0	0	0	0	0	2	0	0	0	0	0	0	66	0	0	0	7	0	0	0	0	8	0
SRR073436_s_2	0	0	0	775	0	0	0	0	0	0	0	21	0	0	0	0	5	0	0	0	0	1790	0	0	0	0	0	0	0	0	0	1	0	0	0	0	0	0	0	0	0	0	0	0	0	0	52	4791	0
SRR073438_s_2	0	0	0	35408	7520	0	0	0	0	0	0	0	0	1	0	0	0	0	0	0	0	0	0	0	25	0	0	0	0	0	0	1	0	0	0	0	0	0	155	0	1	0	6	0	0	0	0	0	0
SRR073438_s_3	1	0	0	0	0	0	0	0	0	0	0	1	0	699	0	76	0	0	0	585	0	0	0	0	9485	0	0	0	0	0	0	9	1	0	4	0	0	0	0	0	0	0	0	0	0	0	25	0	11467
SRR4295172_ms_4	2	0	0	2	0	2	0	0	0	0	0	0	0	3	0	21	0	0	0	0	0	4	0	0	0	0	0	0	0	0	0	30564	0	0	0	1	0	0	40	0	0	0	0	0	0	0	16	10111	0
SRR4295173_s_14	0	0	0	0	0	0	0	0	0	0	0	0	0	0	0	0	0	0	0	0	0	0	0	0	1	0	0	0	0	0	0	0	0	0	0	0	0	0	0	0	0	0	0	0	0	0	0	0	78
SRR4295175_ms_5	0	0	0	6746	0	1	0	0	0	0	2	29	0	0	0	0	19	0	0	0	0	13723	0	2	0	0	0	0	0	0	0	0	0	0	0	0	0	0	0	0	0	0	0	0	0	0	849	810	0
SRR4295175_s_4	0	0	0	0	0	0	2	0	0	0	0	2346	0	672	0	1184	1397	0	0	12988	1	0	0	39	0	0	0	0	0	0	0	2112	0	0	0	0	0	0	3	0	0	0	0	0	9	259	0	0	0
SRX020504_s_3	0	0	0	656	383	0	0	0	0	0	0	2	0	0	0	0	0	0	0	0	0	0	0	0	0	0	0	0	0	0	0	2	0	0	0	0	0	0	5	0	0	0	0	0	0	0	0	0	0
*	0	0	0	0	0	0	0	0	0	0	0	0	0	0	0	0	0	0	0	0	0	0	0	0	0	0	0	0	0	0	0	0	0	0	0	0	0	0	0	0	0	0	0	0	0	0	0	0	0
Total_reads	6818890	4546655	6029845	4549119	2878298	3082928	569870	2440266	2028458	7413030	2726704	2231122	4263106	2324660	4152618	3242006	1738838	3395678	1132434	4250568	3396646	2512404	3784076	2498648	3158212	3957522	4330574	2535850	1280908	2643540	4133734	1607552	3819850	4404422	2539834	5273250	5383668	4582334	1348072	3917680	3993868	3504608	3981984	1822902	883374	1572622	2195174	1749530	3990210
[truncated: 610 more columns]
