# Supplementary material for: ΦCrAss001 represents the most abundant bacteriophage family in the human gut and infects Bacteroides intestinalis
Source: Nat Commun. 2018 Nov 14;9:4781. doi: 10.1038/s41467-018-07225-7 (PMC6235969; doi:10.1038/s41467-018-07225-7)
Supplement: Supplementary file 8 — Source Data [file 41467_2018_7225_MOESM8_ESM.zip › supplementary_figure_1_source2.csv]

sample_name	study	condition	sex	age	place_of_residence	group
fferm1_NG-13376_923M2_lib202064	fferm1	Healthy	F	43	Ireland	adults_Ireland
fferm1_NG-13376_924M1_lib202027	fferm1	Healthy	F	43	Ireland	adults_Ireland
fferm1_NG-13376_T0-21_lib202043	fferm1	Healthy	F	43	Ireland	adults_Ireland
fferm1_NG-13376_T0+28_lib202060	fferm1	Healthy	F	43	Ireland	adults_Ireland
fferm1_NG-13376_T0+345_lib202055	fferm1	Healthy	F	43	Ireland	adults_Ireland
fferm1_NG-13376_T0+45_lib202058	fferm1	Healthy	F	43	Ireland	adults_Ireland
fferm1_NG-13376_T0-51_lib202094	fferm1	Healthy	F	43	Ireland	adults_Ireland
faecaldyn_1	faecaldyn	Healthy	F	45	Ireland	adults_Ireland
faecaldyn_24	faecaldyn	Healthy	F	43	Ireland	adults_Ireland
faecaldyn_6	faecaldyn	Healthy	F	41	Ireland	adults_Ireland
faecaldyn_11	faecaldyn	Healthy	F	31	Ireland	adults_Ireland
faecaldyn_16	faecaldyn	Healthy	M	27	Ireland	adults_Ireland
faecaldyn_20	faecaldyn	Healthy	M	23	Ireland	adults_Ireland
control_study_NG-8227_APF1_T0	control_study	Healthy	F	NA	Ireland	adults_Ireland
control_study_NG-8227_APF2_T0	control_study	Healthy	F	NA	Ireland	adults_Ireland
control_study_NG-8227_APM2_T0	control_study	Healthy	M	NA	Ireland	adults_Ireland
control_study_NG-9510_935_K_11_2	control_study	Healthy	F	47	Ireland	adults_Ireland
control_study_NG-10053_14	control_study	Healthy	F	45	Ireland	adults_Ireland
control_study_NG-10053_11	control_study	Healthy	F	43	Ireland	adults_Ireland
control_study_NG-9510_939_K_12_2	control_study	Healthy	M	33	Ireland	adults_Ireland
control_study_NG-10053_12	control_study	Healthy	M	29	Ireland	adults_Ireland
control_study_NG-9510_943_K_12_2	control_study	Healthy	M	25	Ireland	adults_Ireland
control_study_NG-10053_7	control_study	Healthy	M	23	Ireland	adults_Ireland
cf_study_NG-10798_A10	cf	Healthy	F	NA	Ireland	adults_Ireland
cf_study_NG-10798_A12	cf	Healthy	F	NA	Ireland	adults_Ireland
cf_study_NG-10798_A1	cf	Healthy	F	NA	Ireland	adults_Ireland
cf_study_NG-10798_A4	cf	Healthy	M	NA	Ireland	adults_Ireland
cf_study_NG-10798_A5	cf	Healthy	M	NA	Ireland	adults_Ireland
cf_study_NG-10798_A6	cf	Healthy	F	NA	Ireland	adults_Ireland
cf_study_NG-10798_A7	cf	Healthy	F	NA	Ireland	adults_Ireland
cf_study_NG-10798_B1	cf	Healthy	F	NA	Ireland	adults_Ireland
cf_study_NG-10798_B2	cf	Healthy	F	NA	Ireland	adults_Ireland
cf_study_NG-10798_B3	cf	Healthy	M	NA	Ireland	adults_Ireland
cf_study_NG-10798_B5	cf	Healthy	M	NA	Ireland	adults_Ireland
cf_study_NG-10798_B6	cf	Healthy	M	NA	Ireland	adults_Ireland
cf_study_NG-10798_B7	cf	Healthy	M	NA	Ireland	adults_Ireland
cf_study_NG-10798_B9_1	cf	Healthy	M	NA	Ireland	adults_Ireland
cf_study_NG-10798_B9_2	cf	Healthy	M	NA	Ireland	adults_Ireland
cf_study_NG-10798_C12	cf	Healthy	M	NA	Ireland	adults_Ireland
cf_study_NG-10798_C1	cf	Healthy	F	NA	Ireland	adults_Ireland
cf_study_NG-10798_C4	cf	Healthy	F	NA	Ireland	adults_Ireland
cf_study_NG-10798_C7	cf	Healthy	F	NA	Ireland	adults_Ireland
cf_study_NG-10798_C9	cf	Healthy	M	NA	Ireland	adults_Ireland
cf_study_NG-10798_D10	cf	Healthy	F	NA	Ireland	adults_Ireland
cf_study_NG-10798_D4	cf	Healthy	F	NA	Ireland	adults_Ireland
cf_study_NG-10798_D5	cf	Healthy	M	NA	Ireland	adults_Ireland
cf_study_NG-10798_D6	cf	Healthy	F	NA	Ireland	adults_Ireland
cf_study_NG-10798_E11	cf	Healthy	M	NA	Ireland	adults_Ireland
cf_study_NG-10798_E12	cf	Healthy	M	NA	Ireland	adults_Ireland
cf_study_NG-10798_E3	cf	Healthy	M	NA	Ireland	adults_Ireland
cf_study_NG-10798_E4	cf	Healthy	M	NA	Ireland	adults_Ireland
cf_study_NG-10798_E9	cf	Healthy	F	NA	Ireland	adults_Ireland
cf_study_NG-10798_F1	cf	Healthy	M	NA	Ireland	adults_Ireland
cf_study_NG-10798_F2	cf	Healthy	M	NA	Ireland	adults_Ireland
malawi_ERR975242	malawi	Healthy	F	25.62	Malawi	adults_Malawi
malawi_ERR975166	malawi	Healthy	F	23.92	Malawi	adults_Malawi
norman_ERR844018	norman	Healthy	NA	NA	Chicago, IL	adults_USA
norman_ERR844037	norman	Healthy	F	69	Chicago, IL	adults_USA
norman_ERR843947	norman	Healthy	M	65	Cambridge, MA	adults_USA
norman_ERR843949	norman	Healthy	M	65	Cambridge, MA	adults_USA
norman_ERR844064	norman	Healthy	F	62	Cambridge, MA	adults_USA
norman_ERR843977	norman	Healthy	M	61	Cambridge, MA	adults_USA
norman_ERR844038	norman	Healthy	F	59	Chicago, IL	adults_USA
norman_ERR844020	norman	Healthy	M	57	Chicago, IL	adults_USA
norman_ERR844047	norman	Healthy	F	57	Boston, MA	adults_USA
norman_ERR843917	norman	Healthy	M	56	Cambridge, MA	adults_USA
norman_ERR844024	norman	Healthy	F	56	Chicago, IL	adults_USA
norman_ERR844019	norman	Healthy	M	55	Chicago, IL	adults_USA
norman_ERR844079	norman	Healthy	F	54	Cambridge, MA	adults_USA
norman_ERR844080	norman	Healthy	F	53	Cambridge, MA	adults_USA
norman_ERR844023	norman	Healthy	M	52	Chicago, IL	adults_USA
norman_ERR844031	norman	Healthy	F	51	Chicago, IL	adults_USA
norman_ERR844076	norman	Healthy	M	51	Cambridge, MA	adults_USA
norman_ERR844030	norman	Healthy	F	50	Chicago, IL	adults_USA
norman_ERR844036	norman	Healthy	M	50	Chicago, IL	adults_USA
norman_ERR844071	norman	Healthy	M	48	Cambridge, MA	adults_USA
norman_ERR844072	norman	Healthy	M	48	Cambridge, MA	adults_USA
norman_ERR844035	norman	Healthy	M	47	Chicago, IL	adults_USA
norman_ERR844041	norman	Healthy	F	47	Boston, MA	adults_USA
norman_ERR843936	norman	Healthy	F	45	Cambridge, MA	adults_USA
norman_ERR844039	norman	Healthy	F	44	Chicago, IL	adults_USA
norman_ERR843978	norman	Healthy	F	43	Boston, MA	adults_USA
norman_ERR844033	norman	Healthy	M	43	Chicago, IL	adults_USA
norman_ERR844029	norman	Healthy	F	41	Chicago, IL	adults_USA
norman_ERR844028	norman	Healthy	F	40	Chicago, IL	adults_USA
norman_ERR844048	norman	Healthy	F	40	Boston, MA	adults_USA
norman_ERR844049	norman	Healthy	F	40	Boston, MA	adults_USA
norman_ERR844022	norman	Healthy	M	37	Chicago, IL	adults_USA
norman_ERR844034	norman	Healthy	M	37	Chicago, IL	adults_USA
norman_ERR843934	norman	Healthy	F	36	Cambridge, MA	adults_USA
norman_ERR844026	norman	Healthy	F	36	Chicago, IL	adults_USA
norman_ERR844044	norman	Healthy	F	36	Boston, MA	adults_USA
norman_ERR844043	norman	Healthy	M	35	Boston, MA	adults_USA
norman_ERR843944	norman	Healthy	F	33	Cambridge, MA	adults_USA
norman_ERR843961	norman	Healthy	M	33	Cambridge, MA	adults_USA
norman_ERR843963	norman	Healthy	M	33	Cambridge, MA	adults_USA
norman_ERR843971	norman	Healthy	M	33	Cambridge, MA	adults_USA
norman_ERR843976	norman	Healthy	M	33	Cambridge, MA	adults_USA
norman_ERR844027	norman	Healthy	F	33	Chicago, IL	adults_USA
norman_ERR844040	norman	Healthy	F	33	Boston, MA	adults_USA
norman_ERR844068	norman	Healthy	F	33	Cambridge, MA	adults_USA
norman_ERR844021	norman	Healthy	F	32	Chicago, IL	adults_USA
norman_ERR844042	norman	Healthy	F	32	Boston, MA	adults_USA
norman_ERR844000	norman	Healthy	M	31	Boston, MA	adults_USA
norman_ERR844045	norman	Healthy	M	31	Boston, MA	adults_USA
norman_ERR844016	norman	Healthy	M	30	Chicago, IL	adults_USA
norman_ERR844025	norman	Healthy	F	30	Chicago, IL	adults_USA
norman_ERR844066	norman	Healthy	M	30	Cambridge, MA	adults_USA
norman_ERR843943	norman	Healthy	M	28	Cambridge, MA	adults_USA
norman_ERR844010	norman	Healthy	F	26	Boston, MA	adults_USA
norman_ERR844050	norman	Healthy	F	26	Boston, MA	adults_USA
norman_ERR843979	norman	Healthy	M	25	Boston, MA	adults_USA
norman_ERR844032	norman	Healthy	M	25	Chicago, IL	adults_USA
norman_ERR844046	norman	Healthy	M	25	Boston, MA	adults_USA
norman_ERR843922	norman	Healthy	M	24	Cambridge, MA	adults_USA
norman_ERR843985	norman	Healthy	M	24	Boston, MA	adults_USA
norman_ERR844007	norman	Healthy	F	24	Boston, MA	adults_USA
norman_ERR843980	norman	Healthy	F	22	Boston, MA	adults_USA
norman_ERR843986	norman	Healthy	F	22	Boston, MA	adults_USA
norman_ERR843992	norman	Healthy	F	22	Boston, MA	adults_USA
monotwins_SRR073432_3	monotwins	Healthy	NA	NA	Missouri	adults_USA
monotwins_SRR073433_3	monotwins	Healthy	NA	NA	Missouri	adults_USA
monotwins_SRR073434_3	monotwins	Healthy	NA	NA	Missouri	adults_USA
monotwins_SRR073435_3	monotwins	Healthy	NA	NA	Missouri	adults_USA
monotwins_SRR073436_3	monotwins	Healthy	NA	NA	Missouri	adults_USA
monotwins_SRR073437_3	monotwins	Healthy	NA	NA	Missouri	adults_USA
monotwins_SRR073438_3	monotwins	Healthy	NA	NA	Missouri	adults_USA
monotwins_SRR073439_3	monotwins	Healthy	NA	NA	Missouri	adults_USA
healthyphageome_SRR4295174	healthyphageome	Healthy	NA	55	Bozeman, MT	adults_USA
healthyphageome_SRR4295175	healthyphageome	Healthy	NA	55	Bozeman, MT	adults_USA
healthyphageome_SRR4295172	healthyphageome	Healthy	NA	26	Bozeman, MT	adults_USA
healthyphageome_SRR4295173	healthyphageome	Healthy	NA	26	Bozeman, MT	adults_USA
cfsibling_phage_1	cfsibling	Cystic Fibrosis	NA	NA	Ireland	CF_adults_Ireland
cfsibling_phage_2	cfsibling	Cystic Fibrosis	NA	NA	Ireland	CF_adults_Ireland
cfsibling_phage_3	cfsibling	Cystic Fibrosis	NA	NA	Ireland	CF_adults_Ireland
cfsibling_phage_4	cfsibling	Cystic Fibrosis	NA	NA	Ireland	CF_adults_Ireland
cf_study_NG-10798_A11	cf	Cystic Fibrosis	M	NA	Ireland	CF_adults_Ireland
cf_study_NG-10798_A2	cf	Cystic Fibrosis	F	NA	Ireland	CF_adults_Ireland
cf_study_NG-10798_A3	cf	Cystic Fibrosis	F	NA	Ireland	CF_adults_Ireland
cf_study_NG-10798_A8	cf	Cystic Fibrosis	M	NA	Ireland	CF_adults_Ireland
cf_study_NG-10798_A9	cf	Healthy	F	NA	Ireland	adults_Ireland
cf_study_NG-10798_B10	cf	Healthy	F	NA	Ireland	adults_Ireland
cf_study_NG-10798_B11	cf	Cystic Fibrosis	F	NA	Ireland	CF_adults_Ireland
cf_study_NG-10798_B12	cf	Cystic Fibrosis	F	NA	Ireland	CF_adults_Ireland
cf_study_NG-10798_B4	cf	Cystic Fibrosis	M	NA	Ireland	CF_adults_Ireland
cf_study_NG-10798_B8	cf	Cystic Fibrosis	F	NA	Ireland	CF_adults_Ireland
cf_study_NG-10798_C10	cf	Cystic Fibrosis	M	NA	Ireland	CF_adults_Ireland
cf_study_NG-10798_C11	cf	Cystic Fibrosis	F	NA	Ireland	CF_adults_Ireland
cf_study_NG-10798_C2	cf	Cystic Fibrosis	F	NA	Ireland	CF_adults_Ireland
cf_study_NG-10798_C3	cf	Cystic Fibrosis	F	NA	Ireland	CF_adults_Ireland
cf_study_NG-10798_C5	cf	Cystic Fibrosis	F	NA	Ireland	CF_adults_Ireland
cf_study_NG-10798_C6	cf	Cystic Fibrosis	F	NA	Ireland	CF_adults_Ireland
cf_study_NG-10798_D11	cf	Cystic Fibrosis	F	NA	Ireland	CF_adults_Ireland
cf_study_NG-10798_D12	cf	Cystic Fibrosis	M	NA	Ireland	CF_adults_Ireland
cf_study_NG-10798_D1	cf	Cystic Fibrosis	F	NA	Ireland	CF_adults_Ireland
cf_study_NG-10798_D2	cf	Cystic Fibrosis	M	NA	Ireland	CF_adults_Ireland
cf_study_NG-10798_D3	cf	Cystic Fibrosis	F	NA	Ireland	CF_adults_Ireland
cf_study_NG-10798_D7	cf	Cystic Fibrosis	M	NA	Ireland	CF_adults_Ireland
cf_study_NG-10798_D8	cf	Cystic Fibrosis	F	NA	Ireland	CF_adults_Ireland
cf_study_NG-10798_D9	cf	Cystic Fibrosis	M	NA	Ireland	CF_adults_Ireland
cf_study_NG-10798_E10	cf	Cystic Fibrosis	F	NA	Ireland	CF_adults_Ireland
cf_study_NG-10798_E1	cf	Cystic Fibrosis	M	NA	Ireland	CF_adults_Ireland
cf_study_NG-10798_E2	cf	Cystic Fibrosis	F	NA	Ireland	CF_adults_Ireland
cf_study_NG-10798_E5	cf	Cystic Fibrosis	NA	NA	Ireland	CF_adults_Ireland
cf_study_NG-10798_E6	cf	Cystic Fibrosis	M	NA	Ireland	CF_adults_Ireland
cf_study_NG-10798_E7	cf	Cystic Fibrosis	F	NA	Ireland	CF_adults_Ireland
cf_study_NG-10798_E8	cf	Cystic Fibrosis	F	NA	Ireland	CF_adults_Ireland
eldermet_13_S13	eldermet	Community	NA	93	Ireland	elderly_Ireland
eldermet_16_S16	eldermet	Longstay care	NA	92	Ireland	elderly_Ireland
eldermet_5_S5	eldermet	Community	NA	88	Ireland	elderly_Ireland
eldermet_18_S18	eldermet	Longstay care	NA	87	Ireland	elderly_Ireland
eldermet_14_S14	eldermet	Community	NA	85	Ireland	elderly_Ireland
eldermet_12_S12	eldermet	Longstay care	NA	84	Ireland	elderly_Ireland
eldermet_6_S6	eldermet	Longstay care	NA	84	Ireland	elderly_Ireland
eldermet_8_S8	eldermet	Longstay care	NA	83	Ireland	elderly_Ireland
eldermet_17_S17	eldermet	Longstay care	NA	81	Ireland	elderly_Ireland
eldermet_2_S2	eldermet	Community	NA	81	Ireland	elderly_Ireland
eldermet_15_S15	eldermet	Longstay care	NA	78	Ireland	elderly_Ireland
eldermet_20_S20	eldermet	Community	NA	78	Ireland	elderly_Ireland
eldermet_19_S19	eldermet	Longstay care	NA	77	Ireland	elderly_Ireland
eldermet_10_S10	eldermet	Community	NA	75	Ireland	elderly_Ireland
eldermet_1_S1	eldermet	Community	NA	75	Ireland	elderly_Ireland
eldermet_7_S7	eldermet	Longstay care	NA	72	Ireland	elderly_Ireland
eldermet_9_S9	eldermet	Longstay care	NA	70	Ireland	elderly_Ireland
eldermet_11_S11	eldermet	Community	NA	69	Ireland	elderly_Ireland
eldermet_3_S3	eldermet	Community	NA	69	Ireland	elderly_Ireland
eldermet_4_S4	eldermet	Community	NA	67	Ireland	elderly_Ireland
control_study_NG-9510_529_K_27_9	control_study	CD	F	36	Ireland	IBD_adults_Ireland
control_study_NG-9510_518_K11_9	control_study	CD	M	31	Ireland	IBD_adults_Ireland
control_study_NG-9510_507K_11_9	control_study	CD	M	19	Ireland	IBD_adults_Ireland
norman_ERR843925	norman	UC	NA	NA	Chicago, IL	IBD_adults_USA
norman_ERR843926	norman	UC	NA	NA	Chicago, IL	IBD_adults_USA
norman_ERR843927	norman	UC	NA	NA	Chicago, IL	IBD_adults_USA
norman_ERR843928	norman	UC	NA	NA	Chicago, IL	IBD_adults_USA
norman_ERR843929	norman	UC	NA	NA	Chicago, IL	IBD_adults_USA
norman_ERR843930	norman	UC	NA	NA	Chicago, IL	IBD_adults_USA
norman_ERR843931	norman	UC	NA	NA	Chicago, IL	IBD_adults_USA
norman_ERR843932	norman	UC	NA	NA	Chicago, IL	IBD_adults_USA
norman_ERR844013	norman	UC	NA	NA	Chicago, IL	IBD_adults_USA
norman_ERR844015	norman	UC	NA	NA	Chicago, IL	IBD_adults_USA
norman_ERR844017	norman	UC	NA	NA	Chicago, IL	IBD_adults_USA
norman_ERR843981	norman	UC	M	72	Boston, MA	IBD_adults_USA
norman_ERR843998	norman	UC	M	71	Boston, MA	IBD_adults_USA
norman_ERR844051	norman	CD	M	65	Chicago, IL	IBD_adults_USA
norman_ERR844054	norman	CD	M	65	Chicago, IL	IBD_adults_USA
norman_ERR843946	norman	UC	F	64	Cambridge, MA	IBD_adults_USA
norman_ERR843954	norman	UC	F	64	Cambridge, MA	IBD_adults_USA
norman_ERR844004	norman	UC	F	63	Boston, MA	IBD_adults_USA
norman_ERR843955	norman	UC	M	62	Cambridge, MA	IBD_adults_USA
norman_ERR843956	norman	UC	M	62	Cambridge, MA	IBD_adults_USA
norman_ERR843958	norman	UC	M	62	Cambridge, MA	IBD_adults_USA
norman_ERR843960	norman	UC	M	62	Cambridge, MA	IBD_adults_USA
norman_ERR843965	norman	UC	M	62	Cambridge, MA	IBD_adults_USA
norman_ERR843967	norman	UC	M	62	Cambridge, MA	IBD_adults_USA
norman_ERR843968	norman	UC	M	62	Cambridge, MA	IBD_adults_USA
norman_ERR843969	norman	UC	M	62	Cambridge, MA	IBD_adults_USA
norman_ERR843972	norman	UC	M	62	Cambridge, MA	IBD_adults_USA
norman_ERR843974	norman	UC	M	62	Cambridge, MA	IBD_adults_USA
norman_ERR843975	norman	UC	M	62	Cambridge, MA	IBD_adults_USA
norman_ERR843995	norman	UC	F	62	Boston, MA	IBD_adults_USA
norman_ERR843913	norman	UC	M	61	Cambridge, MA	IBD_adults_USA
norman_ERR844063	norman	UC	M	61	Cambridge, MA	IBD_adults_USA
norman_ERR844073	norman	UC	M	61	Cambridge, MA	IBD_adults_USA
norman_ERR844055	norman	CD	M	59	Chicago, IL	IBD_adults_USA
norman_ERR843994	norman	CD	F	58	Boston, MA	IBD_adults_USA
norman_ERR844014	norman	UC	M	58	Chicago, IL	IBD_adults_USA
norman_ERR844011	norman	CD	F	57	Boston, MA	IBD_adults_USA
norman_ERR844057	norman	UC	F	57	Chicago, IL	IBD_adults_USA
norman_ERR844058	norman	UC	F	56	Chicago, IL	IBD_adults_USA
norman_ERR843999	norman	CD	F	53	Boston, MA	IBD_adults_USA
norman_ERR843915	norman	UC	F	52	Cambridge, MA	IBD_adults_USA
norman_ERR843919	norman	UC	F	52	Cambridge, MA	IBD_adults_USA
norman_ERR843920	norman	UC	F	52	Cambridge, MA	IBD_adults_USA
norman_ERR844060	norman	CD	M	52	Chicago, IL	IBD_adults_USA
norman_ERR843918	norman	UC	F	50	Cambridge, MA	IBD_adults_USA
norman_ERR843923	norman	UC	F	50	Cambridge, MA	IBD_adults_USA
norman_ERR843924	norman	UC	F	50	Cambridge, MA	IBD_adults_USA
norman_ERR843952	norman	UC	F	50	Cambridge, MA	IBD_adults_USA
norman_ERR844070	norman	UC	F	50	Cambridge, MA	IBD_adults_USA
norman_ERR844074	norman	UC	F	50	Cambridge, MA	IBD_adults_USA
norman_ERR844075	norman	CD	F	50	Cambridge, MA	IBD_adults_USA
norman_ERR843914	norman	CD	F	47	Cambridge, MA	IBD_adults_USA
norman_ERR844069	norman	CD	F	47	Cambridge, MA	IBD_adults_USA
norman_ERR844009	norman	CD	F	46	Boston, MA	IBD_adults_USA
norman_ERR844012	norman	UC	F	46	Chicago, IL	IBD_adults_USA
norman_ERR844077	norman	CD	M	45	Cambridge, MA	IBD_adults_USA
norman_ERR844078	norman	CD	M	45	Cambridge, MA	IBD_adults_USA
norman_ERR844082	norman	CD	M	45	Cambridge, MA	IBD_adults_USA
norman_ERR843988	norman	CD	M	44	Boston, MA	IBD_adults_USA
norman_ERR844059	norman	UC	F	44	Chicago, IL	IBD_adults_USA
norman_ERR844052	norman	CD	F	42	Chicago, IL	IBD_adults_USA
norman_ERR844056	norman	CD	M	42	Chicago, IL	IBD_adults_USA
norman_ERR843983	norman	CD	F	39	Boston, MA	IBD_adults_USA
norman_ERR844062	norman	UC	F	38	Chicago, IL	IBD_adults_USA
norman_ERR843989	norman	CD	F	37	Boston, MA	IBD_adults_USA
norman_ERR843993	norman	CD	F	36	Boston, MA	IBD_adults_USA
norman_ERR844001	norman	UC	M	36	Boston, MA	IBD_adults_USA
norman_ERR844008	norman	UC	F	36	Boston, MA	IBD_adults_USA
norman_ERR843948	norman	UC	F	35	Cambridge, MA	IBD_adults_USA
norman_ERR844003	norman	CD	F	35	Boston, MA	IBD_adults_USA
norman_ERR843941	norman	UC	M	34	Cambridge, MA	IBD_adults_USA
norman_ERR843945	norman	UC	M	34	Cambridge, MA	IBD_adults_USA
norman_ERR843953	norman	UC	M	34	Cambridge, MA	IBD_adults_USA
norman_ERR843996	norman	UC	M	34	Boston, MA	IBD_adults_USA
norman_ERR844005	norman	CD	F	34	Boston, MA	IBD_adults_USA
norman_ERR843957	norman	CD	F	32	Cambridge, MA	IBD_adults_USA
norman_ERR843959	norman	CD	F	32	Cambridge, MA	IBD_adults_USA
norman_ERR843962	norman	CD	F	32	Cambridge, MA	IBD_adults_USA
norman_ERR843964	norman	CD	F	32	Cambridge, MA	IBD_adults_USA
norman_ERR843966	norman	CD	F	32	Cambridge, MA	IBD_adults_USA
norman_ERR843970	norman	CD	F	32	Cambridge, MA	IBD_adults_USA
norman_ERR843973	norman	CD	F	32	Cambridge, MA	IBD_adults_USA
norman_ERR843916	norman	UC	M	30	Cambridge, MA	IBD_adults_USA
norman_ERR843933	norman	UC	M	30	Cambridge, MA	IBD_adults_USA
norman_ERR844053	norman	CD	M	30	Chicago, IL	IBD_adults_USA
norman_ERR844065	norman	UC	F	30	Cambridge, MA	IBD_adults_USA
norman_ERR844067	norman	UC	M	30	Cambridge, MA	IBD_adults_USA
norman_ERR844002	norman	CD	F	29	Boston, MA	IBD_adults_USA
norman_ERR843942	norman	CD	F	28	Cambridge, MA	IBD_adults_USA
norman_ERR843951	norman	CD	F	28	Cambridge, MA	IBD_adults_USA
norman_ERR843982	norman	CD	M	27	Boston, MA	IBD_adults_USA
norman_ERR843984	norman	UC	M	26	Boston, MA	IBD_adults_USA
norman_ERR844006	norman	CD	F	26	Boston, MA	IBD_adults_USA
norman_ERR843912	norman	UC	F	23	Cambridge, MA	IBD_adults_USA
norman_ERR843921	norman	UC	F	23	Cambridge, MA	IBD_adults_USA
norman_ERR843991	norman	UC	F	23	Boston, MA	IBD_adults_USA
norman_ERR844061	norman	UC	M	23	Chicago, IL	IBD_adults_USA
norman_ERR844081	norman	UC	F	23	Cambridge, MA	IBD_adults_USA
norman_ERR843935	norman	CD	F	21	Cambridge, MA	IBD_adults_USA
norman_ERR843987	norman	CD	F	21	Boston, MA	IBD_adults_USA
norman_ERR843990	norman	UC	M	21	Boston, MA	IBD_adults_USA
norman_ERR843997	norman	UC	M	21	Boston, MA	IBD_adults_USA
infantmet_10_S10	infantmet	Healthy	M	1	Ireland	infants_Ireland
infantmet_11_S11	infantmet	Healthy	M	1	Ireland	infants_Ireland
infantmet_12_S12	infantmet	Healthy	M	1	Ireland	infants_Ireland
infantmet_13_S13	infantmet	Healthy	M	1	Ireland	infants_Ireland
infantmet_14_S14	infantmet	Healthy	F	1	Ireland	infants_Ireland
infantmet_15_S15	infantmet	Healthy	M	1	Ireland	infants_Ireland
infantmet_16_S16	infantmet	Healthy	M	1	Ireland	infants_Ireland
infantmet_17_S17	infantmet	Healthy	M	1	Ireland	infants_Ireland
infantmet_18_S18	infantmet	Healthy	F	1	Ireland	infants_Ireland
infantmet_19_S19	infantmet	Healthy	F	1	Ireland	infants_Ireland
infantmet_1_S1	infantmet	Healthy	M	1	Ireland	infants_Ireland
infantmet_20_S20	infantmet	Healthy	M	1	Ireland	infants_Ireland
infantmet_2_S2	infantmet	Healthy	M	1	Ireland	infants_Ireland
infantmet_3_S3	infantmet	Healthy	F	1	Ireland	infants_Ireland
infantmet_4_S4	infantmet	Healthy	M	1	Ireland	infants_Ireland
infantmet_5_S5	infantmet	Healthy	M	1	Ireland	infants_Ireland
infantmet_6_S6	infantmet	Healthy	M	1	Ireland	infants_Ireland
infantmet_7_S7	infantmet	Healthy	F	1	Ireland	infants_Ireland
infantmet_8_S8	infantmet	Healthy	NA	1	Ireland	infants_Ireland
infantmet_9_S9	infantmet	Healthy	F	1	Ireland	infants_Ireland
malawi_ERR975013	malawi	Healthy	F	NA	Malawi	infants_Malawi
malawi_ERR975014	malawi	Healthy	F	NA	Malawi	infants_Malawi
malawi_ERR975015	malawi	Healthy	F	NA	Malawi	infants_Malawi
malawi_ERR975016	malawi	Healthy	F	NA	Malawi	infants_Malawi
malawi_ERR975017	malawi	Healthy	F	NA	Malawi	infants_Malawi
malawi_ERR975018	malawi	Healthy	F	NA	Malawi	infants_Malawi
malawi_ERR975070	malawi	Healthy	F	NA	Malawi	infants_Malawi
malawi_ERR975071	malawi	Healthy	F	NA	Malawi	infants_Malawi
malawi_ERR975072	malawi	Healthy	F	NA	Malawi	infants_Malawi
malawi_ERR975073	malawi	Healthy	F	NA	Malawi	infants_Malawi
malawi_ERR975074	malawi	Healthy	F	NA	Malawi	infants_Malawi
malawi_ERR975167	malawi	Healthy	F	NA	Malawi	infants_Malawi
malawi_ERR975203	malawi	Healthy	F	NA	Malawi	infants_Malawi
malawi_ERR975251	malawi	Healthy	F	NA	Malawi	infants_Malawi
malawi_ERR975252	malawi	Healthy	F	NA	Malawi	infants_Malawi
malawi_ERR975253	malawi	Healthy	F	NA	Malawi	infants_Malawi
malawi_ERR975254	malawi	Healthy	F	NA	Malawi	infants_Malawi
malawi_ERR975314	malawi	Healthy	F	NA	Malawi	infants_Malawi
malawi_ERR975315	malawi	Healthy	F	NA	Malawi	infants_Malawi
malawi_ERR975005	malawi	Healthy	F	2.03	Malawi	infants_Malawi
malawi_ERR975006	malawi	Healthy	F	2.03	Malawi	infants_Malawi
malawi_ERR975085	malawi	Healthy	M	1.98	Malawi	infants_Malawi
malawi_ERR975086	malawi	Healthy	M	1.98	Malawi	infants_Malawi
malawi_ERR975094	malawi	Healthy	M	1.98	Malawi	infants_Malawi
malawi_ERR975161	malawi	Healthy	F	1.95	Malawi	infants_Malawi
malawi_ERR975165	malawi	Healthy	F	1.95	Malawi	infants_Malawi
malawi_ERR975004	malawi	Healthy	F	1.8	Malawi	infants_Malawi
malawi_ERR975009	malawi	Healthy	F	1.8	Malawi	infants_Malawi
malawi_ERR975010	malawi	Healthy	F	1.8	Malawi	infants_Malawi
malawi_ERR975011	malawi	Healthy	F	1.8	Malawi	infants_Malawi
malawi_ERR975012	malawi	Healthy	F	1.8	Malawi	infants_Malawi
malawi_ERR975191	malawi	Healthy	M	1.79	Malawi	infants_Malawi
malawi_ERR975201	malawi	Healthy	M	1.79	Malawi	infants_Malawi
malawi_ERR975202	malawi	Healthy	M	1.79	Malawi	infants_Malawi
malawi_ERR975160	malawi	Healthy	F	1.71	Malawi	infants_Malawi
malawi_ERR975164	malawi	Healthy	F	1.71	Malawi	infants_Malawi
malawi_ERR975063	malawi	Healthy	F	1.68	Malawi	infants_Malawi
malawi_ERR975068	malawi	Healthy	F	1.68	Malawi	infants_Malawi
malawi_ERR975069	malawi	Healthy	F	1.68	Malawi	infants_Malawi
malawi_ERR975002	malawi	Healthy	F	1.57	Malawi	infants_Malawi
malawi_ERR975003	malawi	Healthy	F	1.57	Malawi	infants_Malawi
malawi_ERR975008	malawi	Healthy	F	1.57	Malawi	infants_Malawi
malawi_ERR975190	malawi	Healthy	M	1.56	Malawi	infants_Malawi
malawi_ERR975199	malawi	Healthy	M	1.56	Malawi	infants_Malawi
malawi_ERR975200	malawi	Healthy	M	1.56	Malawi	infants_Malawi
malawi_ERR975082	malawi	Healthy	M	1.52	Malawi	infants_Malawi
malawi_ERR975083	malawi	Healthy	M	1.52	Malawi	infants_Malawi
malawi_ERR975084	malawi	Healthy	M	1.52	Malawi	infants_Malawi
malawi_ERR975093	malawi	Healthy	M	1.52	Malawi	infants_Malawi
malawi_ERR975159	malawi	Healthy	F	1.46	Malawi	infants_Malawi
malawi_ERR975163	malawi	Healthy	F	1.46	Malawi	infants_Malawi
malawi_ERR975061	malawi	Healthy	F	1.43	Malawi	infants_Malawi
malawi_ERR975062	malawi	Healthy	F	1.43	Malawi	infants_Malawi
malawi_ERR975246	malawi	Healthy	F	1.37	Malawi	infants_Malawi
malawi_ERR975250	malawi	Healthy	F	1.37	Malawi	infants_Malawi
malawi_ERR975007	malawi	Healthy	F	1.34	Malawi	infants_Malawi
malawi_ERR975081	malawi	Healthy	M	1.29	Malawi	infants_Malawi
malawi_ERR975092	malawi	Healthy	M	1.29	Malawi	infants_Malawi
malawi_ERR975158	malawi	Healthy	F	1.25	Malawi	infants_Malawi
malawi_ERR975162	malawi	Healthy	F	1.25	Malawi	infants_Malawi
malawi_ERR975059	malawi	Healthy	F	1.2	Malawi	infants_Malawi
malawi_ERR975060	malawi	Healthy	F	1.2	Malawi	infants_Malawi
malawi_ERR975066	malawi	Healthy	F	1.2	Malawi	infants_Malawi
malawi_ERR975067	malawi	Healthy	F	1.2	Malawi	infants_Malawi
malawi_ERR975189	malawi	Healthy	M	1.14	Malawi	infants_Malawi
malawi_ERR975198	malawi	Healthy	M	1.12	Malawi	infants_Malawi
malawi_ERR975079	malawi	Healthy	M	1.06	Malawi	infants_Malawi
malawi_ERR975080	malawi	Healthy	M	1.06	Malawi	infants_Malawi
malawi_ERR975091	malawi	Healthy	M	1.06	Malawi	infants_Malawi
malawi_ERR975245	malawi	Healthy	F	1.06	Malawi	infants_Malawi
malawi_ERR975249	malawi	Healthy	F	1.06	Malawi	infants_Malawi
malawi_ERR975271	malawi	Healthy	F	1.03	Malawi	infants_Malawi
malawi_ERR975275	malawi	Healthy	F	1.03	Malawi	infants_Malawi
malawi_ERR975306	malawi	Healthy	M	0.99	Malawi	infants_Malawi
malawi_ERR975307	malawi	Healthy	M	0.99	Malawi	infants_Malawi
malawi_ERR975312	malawi	Healthy	M	0.99	Malawi	infants_Malawi
malawi_ERR975313	malawi	Healthy	M	0.99	Malawi	infants_Malawi
malawi_ERR975058	malawi	Healthy	F	0.94	Malawi	infants_Malawi
malawi_ERR975064	malawi	Healthy	F	0.94	Malawi	infants_Malawi
malawi_ERR975065	malawi	Healthy	F	0.94	Malawi	infants_Malawi
malawi_ERR975244	malawi	Healthy	F	0.91	Malawi	infants_Malawi
malawi_ERR975248	malawi	Healthy	F	0.91	Malawi	infants_Malawi
malawi_ERR975187	malawi	Healthy	M	0.89	Malawi	infants_Malawi
malawi_ERR975188	malawi	Healthy	M	0.89	Malawi	infants_Malawi
malawi_ERR975197	malawi	Healthy	M	0.89	Malawi	infants_Malawi
malawi_ERR975270	malawi	Healthy	F	0.88	Malawi	infants_Malawi
malawi_ERR975274	malawi	Healthy	F	0.88	Malawi	infants_Malawi
malawi_ERR975078	malawi	Healthy	M	0.83	Malawi	infants_Malawi
malawi_ERR975090	malawi	Healthy	M	0.83	Malawi	infants_Malawi
malawi_ERR975305	malawi	Healthy	M	0.82	Malawi	infants_Malawi
malawi_ERR975185	malawi	Healthy	M	0.66	Malawi	infants_Malawi
malawi_ERR975186	malawi	Healthy	M	0.66	Malawi	infants_Malawi
malawi_ERR975196	malawi	Healthy	M	0.66	Malawi	infants_Malawi
malawi_ERR975304	malawi	Healthy	M	0.66	Malawi	infants_Malawi
malawi_ERR975311	malawi	Healthy	M	0.66	Malawi	infants_Malawi
malawi_ERR975075	malawi	Healthy	M	0.6	Malawi	infants_Malawi
malawi_ERR975076	malawi	Healthy	M	0.6	Malawi	infants_Malawi
malawi_ERR975077	malawi	Healthy	M	0.6	Malawi	infants_Malawi
malawi_ERR975087	malawi	Healthy	M	0.6	Malawi	infants_Malawi
malawi_ERR975088	malawi	Healthy	M	0.6	Malawi	infants_Malawi
malawi_ERR975089	malawi	Healthy	M	0.6	Malawi	infants_Malawi
malawi_ERR975273	malawi	Healthy	F	0.57	Malawi	infants_Malawi
malawi_ERR975303	malawi	Healthy	M	0.51	Malawi	infants_Malawi
malawi_ERR975310	malawi	Healthy	M	0.51	Malawi	infants_Malawi
malawi_ERR975183	malawi	Healthy	M	0.43	Malawi	infants_Malawi
malawi_ERR975184	malawi	Healthy	M	0.43	Malawi	infants_Malawi
malawi_ERR975192	malawi	Healthy	M	0.43	Malawi	infants_Malawi
malawi_ERR975193	malawi	Healthy	M	0.43	Malawi	infants_Malawi
malawi_ERR975194	malawi	Healthy	M	0.43	Malawi	infants_Malawi
malawi_ERR975195	malawi	Healthy	M	0.43	Malawi	infants_Malawi
malawi_ERR975269	malawi	Healthy	F	0.42	Malawi	infants_Malawi
malawi_ERR975272	malawi	Healthy	F	0.42	Malawi	infants_Malawi
malawi_ERR975243	malawi	Healthy	F	0.41	Malawi	infants_Malawi
malawi_ERR975247	malawi	Healthy	F	0.41	Malawi	infants_Malawi
malawi_ERR975302	malawi	Healthy	M	0.36	Malawi	infants_Malawi
malawi_ERR975309	malawi	Healthy	M	0.36	Malawi	infants_Malawi
malawi_ERR975268	malawi	Healthy	F	0.27	Malawi	infants_Malawi
malawi_ERR975308	malawi	Healthy	M	0.2	Malawi	infants_Malawi
malawi_ERR975301	malawi	Healthy	M	0.05	Malawi	infants_Malawi
malawi_ERR975117	malawi	Kwashiorkor	F	NA	Malawi	malnutr_infants_Malawi
malawi_ERR975118	malawi	Kwashiorkor	F	NA	Malawi	malnutr_infants_Malawi
malawi_ERR975119	malawi	Kwashiorkor	F	NA	Malawi	malnutr_infants_Malawi
malawi_ERR975143	malawi	Kwashiorkor	F	NA	Malawi	malnutr_infants_Malawi
malawi_ERR975144	malawi	Kwashiorkor	F	NA	Malawi	malnutr_infants_Malawi
malawi_ERR975299	malawi	Marasmus	F	NA	Malawi	malnutr_infants_Malawi
malawi_ERR975300	malawi	Marasmus	F	NA	Malawi	malnutr_infants_Malawi
malawi_ERR975131	malawi	Kwashiorkor	F	2.48	Malawi	malnutr_infants_Malawi
malawi_ERR975142	malawi	Kwashiorkor	F	2.48	Malawi	malnutr_infants_Malawi
malawi_ERR975130	malawi	Kwashiorkor	F	2.25	Malawi	malnutr_infants_Malawi
malawi_ERR975141	malawi	Kwashiorkor	F	2.25	Malawi	malnutr_infants_Malawi
malawi_ERR975105	malawi	Kwashiorkor	F	2.2	Malawi	malnutr_infants_Malawi
malawi_ERR975116	malawi	Kwashiorkor	F	2.2	Malawi	malnutr_infants_Malawi
malawi_ERR975128	malawi	Kwashiorkor	F	2.02	Malawi	malnutr_infants_Malawi
malawi_ERR975129	malawi	Kwashiorkor	F	2.02	Malawi	malnutr_infants_Malawi
malawi_ERR975139	malawi	Kwashiorkor	F	2.02	Malawi	malnutr_infants_Malawi
malawi_ERR975140	malawi	Kwashiorkor	F	2.02	Malawi	malnutr_infants_Malawi
malawi_ERR975104	malawi	Kwashiorkor	F	1.97	Malawi	malnutr_infants_Malawi
malawi_ERR975115	malawi	Kwashiorkor	F	1.97	Malawi	malnutr_infants_Malawi
malawi_ERR975127	malawi	Kwashiorkor	F	1.94	Malawi	malnutr_infants_Malawi
malawi_ERR975138	malawi	Kwashiorkor	F	1.94	Malawi	malnutr_infants_Malawi
malawi_ERR975320	malawi	Kwashiorkor	F	1.94	Malawi	malnutr_infants_Malawi
malawi_ERR975125	malawi	Kwashiorkor	F	1.87	Malawi	malnutr_infants_Malawi
malawi_ERR975126	malawi	Kwashiorkor	F	1.87	Malawi	malnutr_infants_Malawi
malawi_ERR975137	malawi	Kwashiorkor	F	1.87	Malawi	malnutr_infants_Malawi
malawi_ERR975321	malawi	Kwashiorkor	F	1.87	Malawi	malnutr_infants_Malawi
malawi_ERR975123	malawi	Kwashiorkor	F	1.83	Malawi	malnutr_infants_Malawi
malawi_ERR975124	malawi	Kwashiorkor	F	1.83	Malawi	malnutr_infants_Malawi
malawi_ERR975135	malawi	Kwashiorkor	F	1.83	Malawi	malnutr_infants_Malawi
malawi_ERR975136	malawi	Kwashiorkor	F	1.83	Malawi	malnutr_infants_Malawi
malawi_ERR975318	malawi	Kwashiorkor	F	1.83	Malawi	malnutr_infants_Malawi
malawi_ERR975121	malawi	Kwashiorkor	F	1.79	Malawi	malnutr_infants_Malawi
malawi_ERR975122	malawi	Kwashiorkor	F	1.79	Malawi	malnutr_infants_Malawi
malawi_ERR975134	malawi	Kwashiorkor	F	1.79	Malawi	malnutr_infants_Malawi
malawi_ERR975102	malawi	Kwashiorkor	F	1.74	Malawi	malnutr_infants_Malawi
malawi_ERR975103	malawi	Kwashiorkor	F	1.74	Malawi	malnutr_infants_Malawi
malawi_ERR975113	malawi	Kwashiorkor	F	1.74	Malawi	malnutr_infants_Malawi
malawi_ERR975114	malawi	Kwashiorkor	F	1.74	Malawi	malnutr_infants_Malawi
malawi_ERR975120	malawi	Kwashiorkor	F	1.71	Malawi	malnutr_infants_Malawi
malawi_ERR975132	malawi	Kwashiorkor	F	1.71	Malawi	malnutr_infants_Malawi
malawi_ERR975133	malawi	Kwashiorkor	F	1.71	Malawi	malnutr_infants_Malawi
malawi_ERR975319	malawi	Kwashiorkor	F	1.71	Malawi	malnutr_infants_Malawi
malawi_ERR975100	malawi	Kwashiorkor	F	1.66	Malawi	malnutr_infants_Malawi
malawi_ERR975101	malawi	Kwashiorkor	F	1.66	Malawi	malnutr_infants_Malawi
malawi_ERR975112	malawi	Kwashiorkor	F	1.66	Malawi	malnutr_infants_Malawi
malawi_ERR975209	malawi	Kwashiorkor	M	1.65	Malawi	malnutr_infants_Malawi
malawi_ERR975215	malawi	Kwashiorkor	M	1.63	Malawi	malnutr_infants_Malawi
malawi_ERR975099	malawi	Kwashiorkor	F	1.59	Malawi	malnutr_infants_Malawi
malawi_ERR975111	malawi	Kwashiorkor	F	1.59	Malawi	malnutr_infants_Malawi
malawi_ERR975097	malawi	Kwashiorkor	F	1.55	Malawi	malnutr_infants_Malawi
malawi_ERR975098	malawi	Kwashiorkor	F	1.55	Malawi	malnutr_infants_Malawi
malawi_ERR975109	malawi	Kwashiorkor	F	1.55	Malawi	malnutr_infants_Malawi
malawi_ERR975110	malawi	Kwashiorkor	F	1.55	Malawi	malnutr_infants_Malawi
malawi_ERR975208	malawi	Kwashiorkor	M	1.55	Malawi	malnutr_infants_Malawi
malawi_ERR975214	malawi	Kwashiorkor	M	1.55	Malawi	malnutr_infants_Malawi
malawi_ERR975096	malawi	Kwashiorkor	F	1.51	Malawi	malnutr_infants_Malawi
malawi_ERR975107	malawi	Kwashiorkor	F	1.51	Malawi	malnutr_infants_Malawi
malawi_ERR975108	malawi	Kwashiorkor	F	1.51	Malawi	malnutr_infants_Malawi
malawi_ERR975150	malawi	Marasmus	M	1.51	Malawi	malnutr_infants_Malawi
malawi_ERR975156	malawi	Marasmus	M	1.51	Malawi	malnutr_infants_Malawi
malawi_ERR975157	malawi	Marasmus	M	1.51	Malawi	malnutr_infants_Malawi
malawi_ERR975235	malawi	Kwashiorkor	M	1.51	Malawi	malnutr_infants_Malawi
malawi_ERR975236	malawi	Kwashiorkor	M	1.51	Malawi	malnutr_infants_Malawi
malawi_ERR975241	malawi	Kwashiorkor	M	1.51	Malawi	malnutr_infants_Malawi
malawi_ERR975046	malawi	Kwashiorkor	M	1.5	Malawi	malnutr_infants_Malawi
malawi_ERR975047	malawi	Kwashiorkor	M	1.5	Malawi	malnutr_infants_Malawi
malawi_ERR975057	malawi	Kwashiorkor	M	1.5	Malawi	malnutr_infants_Malawi
malawi_ERR975207	malawi	Kwashiorkor	M	1.48	Malawi	malnutr_infants_Malawi
malawi_ERR975213	malawi	Kwashiorkor	M	1.48	Malawi	malnutr_infants_Malawi
malawi_ERR975149	malawi	Marasmus	M	1.44	Malawi	malnutr_infants_Malawi
malawi_ERR975155	malawi	Marasmus	M	1.44	Malawi	malnutr_infants_Malawi
malawi_ERR975206	malawi	Kwashiorkor	M	1.44	Malawi	malnutr_infants_Malawi
malawi_ERR975212	malawi	Kwashiorkor	M	1.44	Malawi	malnutr_infants_Malawi
malawi_ERR975095	malawi	Kwashiorkor	F	1.43	Malawi	malnutr_infants_Malawi
malawi_ERR975106	malawi	Kwashiorkor	F	1.43	Malawi	malnutr_infants_Malawi
malawi_ERR975234	malawi	Kwashiorkor	M	1.43	Malawi	malnutr_infants_Malawi
malawi_ERR975240	malawi	Kwashiorkor	M	1.43	Malawi	malnutr_infants_Malawi
malawi_ERR975044	malawi	Kwashiorkor	M	1.42	Malawi	malnutr_infants_Malawi
malawi_ERR975045	malawi	Kwashiorkor	M	1.42	Malawi	malnutr_infants_Malawi
malawi_ERR975055	malawi	Kwashiorkor	M	1.42	Malawi	malnutr_infants_Malawi
malawi_ERR975056	malawi	Kwashiorkor	M	1.42	Malawi	malnutr_infants_Malawi
malawi_ERR975174	malawi	Marasmus	M	1.42	Malawi	malnutr_infants_Malawi
malawi_ERR975175	malawi	Marasmus	M	1.42	Malawi	malnutr_infants_Malawi
malawi_ERR975182	malawi	Marasmus	M	1.42	Malawi	malnutr_infants_Malawi
malawi_ERR975205	malawi	Kwashiorkor	M	1.4	Malawi	malnutr_infants_Malawi
malawi_ERR975211	malawi	Kwashiorkor	M	1.4	Malawi	malnutr_infants_Malawi
malawi_ERR975233	malawi	Kwashiorkor	M	1.4	Malawi	malnutr_infants_Malawi
malawi_ERR975239	malawi	Kwashiorkor	M	1.4	Malawi	malnutr_infants_Malawi
malawi_ERR975232	malawi	Kwashiorkor	M	1.38	Malawi	malnutr_infants_Malawi
malawi_ERR975238	malawi	Kwashiorkor	M	1.38	Malawi	malnutr_infants_Malawi
malawi_ERR975148	malawi	Marasmus	M	1.36	Malawi	malnutr_infants_Malawi
malawi_ERR975153	malawi	Marasmus	M	1.36	Malawi	malnutr_infants_Malawi
malawi_ERR975154	malawi	Marasmus	M	1.36	Malawi	malnutr_infants_Malawi
malawi_ERR975173	malawi	Marasmus	M	1.35	Malawi	malnutr_infants_Malawi
malawi_ERR975181	malawi	Marasmus	M	1.35	Malawi	malnutr_infants_Malawi
malawi_ERR975043	malawi	Kwashiorkor	M	1.34	Malawi	malnutr_infants_Malawi
malawi_ERR975053	malawi	Kwashiorkor	M	1.34	Malawi	malnutr_infants_Malawi
malawi_ERR975054	malawi	Kwashiorkor	M	1.34	Malawi	malnutr_infants_Malawi
malawi_ERR975147	malawi	Marasmus	M	1.32	Malawi	malnutr_infants_Malawi
malawi_ERR975152	malawi	Marasmus	M	1.32	Malawi	malnutr_infants_Malawi
malawi_ERR975041	malawi	Kwashiorkor	M	1.31	Malawi	malnutr_infants_Malawi
malawi_ERR975042	malawi	Kwashiorkor	M	1.31	Malawi	malnutr_infants_Malawi
malawi_ERR975051	malawi	Kwashiorkor	M	1.31	Malawi	malnutr_infants_Malawi
malawi_ERR975052	malawi	Kwashiorkor	M	1.31	Malawi	malnutr_infants_Malawi
malawi_ERR975145	malawi	Marasmus	M	1.28	Malawi	malnutr_infants_Malawi
malawi_ERR975146	malawi	Marasmus	M	1.28	Malawi	malnutr_infants_Malawi
malawi_ERR975151	malawi	Marasmus	M	1.28	Malawi	malnutr_infants_Malawi
malawi_ERR975039	malawi	Kwashiorkor	M	1.27	Malawi	malnutr_infants_Malawi
malawi_ERR975040	malawi	Kwashiorkor	M	1.27	Malawi	malnutr_infants_Malawi
malawi_ERR975049	malawi	Kwashiorkor	M	1.27	Malawi	malnutr_infants_Malawi
malawi_ERR975050	malawi	Kwashiorkor	M	1.27	Malawi	malnutr_infants_Malawi
malawi_ERR975172	malawi	Marasmus	M	1.27	Malawi	malnutr_infants_Malawi
malawi_ERR975180	malawi	Marasmus	M	1.27	Malawi	malnutr_infants_Malawi
malawi_ERR975204	malawi	Kwashiorkor	M	1.26	Malawi	malnutr_infants_Malawi
malawi_ERR975210	malawi	Kwashiorkor	M	1.26	Malawi	malnutr_infants_Malawi
malawi_ERR975171	malawi	Marasmus	M	1.23	Malawi	malnutr_infants_Malawi
malawi_ERR975179	malawi	Marasmus	M	1.23	Malawi	malnutr_infants_Malawi
malawi_ERR975038	malawi	Kwashiorkor	M	1.19	Malawi	malnutr_infants_Malawi
malawi_ERR975048	malawi	Kwashiorkor	M	1.19	Malawi	malnutr_infants_Malawi
malawi_ERR975170	malawi	Marasmus	M	1.19	Malawi	malnutr_infants_Malawi
malawi_ERR975178	malawi	Marasmus	M	1.19	Malawi	malnutr_infants_Malawi
malawi_ERR975169	malawi	Marasmus	M	1.16	Malawi	malnutr_infants_Malawi
malawi_ERR975177	malawi	Marasmus	M	1.16	Malawi	malnutr_infants_Malawi
malawi_ERR975230	malawi	Kwashiorkor	M	1.15	Malawi	malnutr_infants_Malawi
malawi_ERR975231	malawi	Kwashiorkor	M	1.15	Malawi	malnutr_infants_Malawi
malawi_ERR975237	malawi	Kwashiorkor	M	1.15	Malawi	malnutr_infants_Malawi
malawi_ERR975261	malawi	Marasmus	M	1.13	Malawi	malnutr_infants_Malawi
malawi_ERR975267	malawi	Marasmus	M	1.13	Malawi	malnutr_infants_Malawi
malawi_ERR975025	malawi	Marasmus	F	1.07	Malawi	malnutr_infants_Malawi
malawi_ERR975026	malawi	Marasmus	F	1.07	Malawi	malnutr_infants_Malawi
malawi_ERR975036	malawi	Marasmus	F	1.07	Malawi	malnutr_infants_Malawi
malawi_ERR975037	malawi	Marasmus	F	1.07	Malawi	malnutr_infants_Malawi
malawi_ERR975260	malawi	Marasmus	M	1.05	Malawi	malnutr_infants_Malawi
malawi_ERR975265	malawi	Marasmus	M	1.05	Malawi	malnutr_infants_Malawi
malawi_ERR975266	malawi	Marasmus	M	1.05	Malawi	malnutr_infants_Malawi
malawi_ERR975024	malawi	Marasmus	F	1.03	Malawi	malnutr_infants_Malawi
malawi_ERR975034	malawi	Marasmus	F	1.03	Malawi	malnutr_infants_Malawi
malawi_ERR975035	malawi	Marasmus	F	1.03	Malawi	malnutr_infants_Malawi
malawi_ERR975290	malawi	Marasmus	F	1.03	Malawi	malnutr_infants_Malawi
malawi_ERR975298	malawi	Marasmus	F	1.03	Malawi	malnutr_infants_Malawi
malawi_ERR975316	malawi	Marasmus	F	1.03	Malawi	malnutr_infants_Malawi
malawi_ERR975317	malawi	Marasmus	F	1.03	Malawi	malnutr_infants_Malawi
malawi_ERR975259	malawi	Marasmus	M	1.01	Malawi	malnutr_infants_Malawi
malawi_ERR975264	malawi	Marasmus	M	1.01	Malawi	malnutr_infants_Malawi
malawi_ERR975257	malawi	Marasmus	M	0.97	Malawi	malnutr_infants_Malawi
malawi_ERR975258	malawi	Marasmus	M	0.97	Malawi	malnutr_infants_Malawi
malawi_ERR975263	malawi	Marasmus	M	0.97	Malawi	malnutr_infants_Malawi
malawi_ERR975296	malawi	Marasmus	F	0.96	Malawi	malnutr_infants_Malawi
malawi_ERR975297	malawi	Marasmus	F	0.96	Malawi	malnutr_infants_Malawi
malawi_ERR975022	malawi	Marasmus	F	0.95	Malawi	malnutr_infants_Malawi
malawi_ERR975023	malawi	Marasmus	F	0.95	Malawi	malnutr_infants_Malawi
malawi_ERR975032	malawi	Marasmus	F	0.95	Malawi	malnutr_infants_Malawi
malawi_ERR975033	malawi	Marasmus	F	0.95	Malawi	malnutr_infants_Malawi
malawi_ERR975256	malawi	Marasmus	M	0.94	Malawi	malnutr_infants_Malawi
malawi_ERR975282	malawi	Kwashiorkor	M	0.94	Malawi	malnutr_infants_Malawi
malawi_ERR975288	malawi	Kwashiorkor	M	0.94	Malawi	malnutr_infants_Malawi
malawi_ERR975021	malawi	Marasmus	F	0.91	Malawi	malnutr_infants_Malawi
malawi_ERR975030	malawi	Marasmus	F	0.91	Malawi	malnutr_infants_Malawi
malawi_ERR975031	malawi	Marasmus	F	0.91	Malawi	malnutr_infants_Malawi
malawi_ERR975255	malawi	Marasmus	M	0.9	Malawi	malnutr_infants_Malawi
malawi_ERR975262	malawi	Marasmus	M	0.9	Malawi	malnutr_infants_Malawi
malawi_ERR975168	malawi	Marasmus	M	0.89	Malawi	malnutr_infants_Malawi
malawi_ERR975176	malawi	Marasmus	M	0.89	Malawi	malnutr_infants_Malawi
malawi_ERR975289	malawi	Marasmus	F	0.88	Malawi	malnutr_infants_Malawi
malawi_ERR975295	malawi	Marasmus	F	0.88	Malawi	malnutr_infants_Malawi
malawi_ERR975020	malawi	Marasmus	F	0.87	Malawi	malnutr_infants_Malawi
malawi_ERR975028	malawi	Marasmus	F	0.87	Malawi	malnutr_infants_Malawi
malawi_ERR975029	malawi	Marasmus	F	0.87	Malawi	malnutr_infants_Malawi
malawi_ERR975281	malawi	Kwashiorkor	M	0.86	Malawi	malnutr_infants_Malawi
malawi_ERR975287	malawi	Kwashiorkor	M	0.86	Malawi	malnutr_infants_Malawi
malawi_ERR975019	malawi	Marasmus	F	0.84	Malawi	malnutr_infants_Malawi
malawi_ERR975027	malawi	Marasmus	F	0.84	Malawi	malnutr_infants_Malawi
malawi_ERR975293	malawi	Marasmus	F	0.84	Malawi	malnutr_infants_Malawi
malawi_ERR975294	malawi	Marasmus	F	0.84	Malawi	malnutr_infants_Malawi
malawi_ERR975280	malawi	Kwashiorkor	M	0.78	Malawi	malnutr_infants_Malawi
malawi_ERR975286	malawi	Kwashiorkor	M	0.78	Malawi	malnutr_infants_Malawi
malawi_ERR975221	malawi	Marasmus	M	0.77	Malawi	malnutr_infants_Malawi
malawi_ERR975228	malawi	Marasmus	M	0.77	Malawi	malnutr_infants_Malawi
malawi_ERR975278	malawi	Kwashiorkor	M	0.74	Malawi	malnutr_infants_Malawi
malawi_ERR975279	malawi	Kwashiorkor	M	0.74	Malawi	malnutr_infants_Malawi
malawi_ERR975285	malawi	Kwashiorkor	M	0.74	Malawi	malnutr_infants_Malawi
malawi_ERR975277	malawi	Kwashiorkor	M	0.71	Malawi	malnutr_infants_Malawi
malawi_ERR975284	malawi	Kwashiorkor	M	0.71	Malawi	malnutr_infants_Malawi
malawi_ERR975220	malawi	Marasmus	M	0.7	Malawi	malnutr_infants_Malawi
malawi_ERR975227	malawi	Marasmus	M	0.7	Malawi	malnutr_infants_Malawi
malawi_ERR975219	malawi	Marasmus	M	0.6	Malawi	malnutr_infants_Malawi
malawi_ERR975276	malawi	Kwashiorkor	M	0.57	Malawi	malnutr_infants_Malawi
malawi_ERR975283	malawi	Kwashiorkor	M	0.57	Malawi	malnutr_infants_Malawi
malawi_ERR975218	malawi	Marasmus	M	0.52	Malawi	malnutr_infants_Malawi
malawi_ERR975226	malawi	Marasmus	M	0.52	Malawi	malnutr_infants_Malawi
malawi_ERR975217	malawi	Marasmus	M	0.48	Malawi	malnutr_infants_Malawi
malawi_ERR975224	malawi	Marasmus	M	0.48	Malawi	malnutr_infants_Malawi
malawi_ERR975225	malawi	Marasmus	M	0.48	Malawi	malnutr_infants_Malawi
malawi_ERR975216	malawi	Marasmus	M	0.41	Malawi	malnutr_infants_Malawi
malawi_ERR975222	malawi	Marasmus	M	0.41	Malawi	malnutr_infants_Malawi
malawi_ERR975223	malawi	Marasmus	M	0.41	Malawi	malnutr_infants_Malawi
malawi_ERR975229	malawi	Kwashiorkor	M	0.38	Malawi	malnutr_infants_Malawi
malawi_ERR975291	malawi	Marasmus	F	0.23	Malawi	malnutr_infants_Malawi
malawi_ERR975292	malawi	Marasmus	F	0.23	Malawi	malnutr_infants_Malawi
