# Supplementary material for: ΦCrAss001 represents the most abundant bacteriophage family in the human gut and infects Bacteroides intestinalis
Source: Nat Commun. 2018 Nov 14;9:4781. doi: 10.1038/s41467-018-07225-7 (PMC6235969; doi:10.1038/s41467-018-07225-7)
Supplement: Supplementary file 8 — Source Data [file 41467_2018_7225_MOESM8_ESM.zip › supplementary_figure_1_source3.csv]

	Length_bp	G.C_.	Topology	Contig_Origin	Location	tRNA_Detected	tRNA.Top.BLAST.Hit	clusters_kopt	clusters_kopt_colors	tsne1	tsne2
cear01029167	106584	32.1	Linear	Healthy	Canada	3		5	#FB9A99	-5.87318166117506	7.80621723332825
cdzh01002743	87522	30.8	Linear	Healthy	Canada	1		9	#CAB2D6	-11.6439715063492	-2.14637879524368
cdzk01015469	95507	32.7	Linear	Healthy	Canada	0		2	#1F78B4	-12.7081473434341	9.65754116572588
cdzn01024782	93052	32	Linear	Healthy	Canada	0		4	#33A02C	6.60077283027131	-14.6467367749245
ceaz01003514	90857	33.2	Linear	Healthy	Canada	0		3	#B2DF8A	-2.91036206108133	-20.0397299365461
cf1_ms_1	98855	29.21	Circular	CF	Ireland	0		1	#A6CEE3	-12.0582767639096	-12.9295781788669
cs_ms_17	101317	32.48	Circular	Healthy	Ireland	5	Borrelia miyamotoi	7	#FDBF6F	19.0181667081788	15.2584968115257
cs_ms_18	99577	32.49	Linear	Healthy	Ireland	2		10	#6A3D9A	4.83616255174544	21.2576102926145
cs_ms_20	97607	29.19	Linear	Healthy	Ireland	0		1	#A6CEE3	-9.9307175276312	-14.1898007432366
cs_ms_21	97421	30.64	Circular	Healthy	Ireland	0		2	#1F78B4	-14.2709053806297	8.83177261346218
cs_ms_23	96722	31.13	Linear	Healthy	Ireland	1		7	#FDBF6F	13.9593714823142	23.4782796122004
cs_ms_24	95730	32.68	Linear	Healthy	Ireland	0		2	#1F78B4	-13.1954188561704	11.1796849528176
cs_ms_25	95085	32.72	Linear	Healthy	Ireland	3	Proteiniphilum saccharofermentans	10	#6A3D9A	7.25083021268084	22.8310253136242
cs_ms_28	91683	24.93	Linear	Healthy	Ireland	3	Alistipes finegoldii	3	#B2DF8A	-2.10925748690129	-4.17032421062715
cs_ms_29	91497	28.84	Linear	Healthy	Ireland	0		1	#A6CEE3	-17.1547494202102	-11.0585158534066
cs_ms_40	75184	35.42	Linear	IBD	Ireland	0		8	#FF7F00	8.03078707283089	11.7064349356132
cs_ms_45	71412	32.49	Linear	Healthy	Ireland	0		4	#33A02C	5.75669874834826	-12.7720675382269
cs_ms_46	71093	31.98	Linear	Healthy	Ireland	0		5	#FB9A99	-4.58233977943184	4.38393105052294
eld173-t3_s_1	87977	31.96	Linear	Elderly	Ireland	3	Clostridiodes difficile	5	#FB9A99	-3.67058136190501	6.90406223304232
eld175-t0_s_1	94388	31.97	Linear	Elderly	Ireland	3	Paludibacter propionicigenes	10	#6A3D9A	3.89482480929214	18.1959292203484
eld181-t3_s_1	97503	32.02	Linear	Elderly	Ireland	0		4	#33A02C	7.11678249342588	-11.3449106204526
eld195-t0_s_1	99215	32.78	Linear	Elderly	Ireland	3	Uncultured bacterium	7	#FDBF6F	19.3128071035505	19.6552813426151
eld195-t0_s_2	98974	29.06	Linear	Elderly	Ireland	0		1	#A6CEE3	-10.8644030661948	-19.8904245603289
eld195-t0_s_3	89615	31.83	Linear	Elderly	Ireland	3	Alistipes finegoldii; Clostridioides difficile	5	#FB9A99	-3.70726051487339	7.62055979749222
eld200-t3_s_1	99107	32.07	Linear	Elderly	Ireland	3	Paludibacter propionicigenes	10	#6A3D9A	3.67073182416409	17.9074963777491
eld200-t3_s_3	71809	31.61	Linear	Elderly	Ireland	3	Clostridiodes difficile	5	#FB9A99	-2.76124867282612	6.89401778709334
eld229-t3_s_2	95118	29.02	Linear	Elderly	Ireland	0		1	#A6CEE3	-15.8239993022305	-13.476694142803
eld235-t6_s_1	99699	32.48	Circular	Elderly	Ireland	5	Borrelia miyamotoi	7	#FDBF6F	19.2634135909444	14.9083703346032
eld241-t0_s_1	103133	36.14	Circular	Elderly	Ireland	4	Uncultured bacterium extrachromosomal DNA	8	#FF7F00	5.46816821186872	10.4504715149015
eld241-t0_s_2	96458	29.34	Circular	Elderly	Ireland	0		1	#A6CEE3	-9.63983240259862	-18.9645135254446
eld241-t0_s_3	84353	26.67	Linear	Elderly	Ireland	0		3	#B2DF8A	-6.21776322984521	-6.37657789493608
eld245-t3_s_2	89424	31.72	Linear	Elderly	Ireland	3	Alistipes finegoldii; Clostridioides difficile	5	#FB9A99	-4.48498427165819	7.46230973217198
eld251-t3_s_1	95396	28.93	Linear	Elderly	Ireland	0		1	#A6CEE3	-13.8377842433857	-11.1825877611709
eld251-t3_s_2	93081	32.25	Circular	Elderly	Ireland	4	Pedobacter steynii	7	#FDBF6F	14.8799309476879	16.1363839597516
eld251-t3_s_3	89801	31.82	Linear	Elderly	Ireland	3	Porphyromonas gingivalis; Clostridioides difficile	5	#FB9A99	-5.22261398829174	6.61070915442506
eld298-t0_s_4	95205	32.7	Linear	Elderly	Ireland	2		7	#FDBF6F	15.9502306258263	14.2318116314961
eld314-t0_s_1	101812	35.52	Circular	Elderly	Ireland	4	Uncultured bacterium extrachromosomal DNA	8	#FF7F00	6.80760061712589	9.90204065601098
eld314-t0_s_2	95036	29.09	Linear	Elderly	Ireland	0		1	#A6CEE3	-15.3802449509745	-12.5676878653288
eld314-t0_s_3	92035	30.49	Linear	Elderly	Ireland	0		3	#B2DF8A	-2.74088852840307	-17.613938855347
err843913_ms_1	89014	27.77	Linear	IBD	USA	3	Algibacter alginicilyticus; Prevotella melaninogenica	3	#B2DF8A	-4.69744318906718	-10.5250055640277
err843915_ms_1	96210	27.16	Linear	IBD	USA	0		3	#B2DF8A	-6.20435977547789	-3.25006391629219
err843917_ms_1	94303	29.17	Linear	Healthy	USA	0		1	#A6CEE3	-15.1909271867324	-11.2825293965605
err843920_ms_1	94918	27.24	Linear	IBD	USA	0		3	#B2DF8A	-6.20373718922659	-3.25542439826753
err843922_ms_1	96704	28.96	Linear	Healthy	USA	0		1	#A6CEE3	-9.01723581543335	-13.5949746418869
err843924_ms_2	103960	35.8	Linear	IBD	USA	4	Uncultured bacterium extrachromosomal DNA	8	#FF7F00	6.00979471873229	9.70577009296865
err843926_ms_1	99236	33.43	Circular	IBD	USA	3		7	#FDBF6F	13.5746710374009	16.8379823281431
err843931_ms_1	94475	32.19	Circular	IBD	USA	0		4	#33A02C	8.38132011616504	-14.8955200304078
err843933_ms_1	91946	33.4	Linear	IBD	USA	0		3	#B2DF8A	-0.924180484593967	-13.2083192591929
err843936_ms_1	92913	29.09	Linear	Healthy	USA	0		1	#A6CEE3	-17.327036509127	-14.7893297569454
err843949_ms_1	99735	32	Circular	Healthy	USA	3	Elizabethkingia meningoseptica	10	#6A3D9A	3.78080009873148	17.72353714214
err843949_ms_2	98065	31	Linear	Healthy	USA	1		7	#FDBF6F	14.8258247871688	23.967328928884
err843949_ms_3	92352	31.54	Circular	Healthy	USA	4	Alistipes finegoldii: Tannerella sp.	3	#B2DF8A	-1.37222059989261	-8.49024452901082
err843961_ms_1	91574	30.61	Linear	Healthy	USA	3	Tannerella sp.	3	#B2DF8A	0.459247628553546	-8.39432797959949
err843963_ms_1	91587	30.62	Linear	Healthy	USA	3	Tannerella sp.	3	#B2DF8A	0.417987628853016	-8.0580812774445
err843966_ms_1	92180	29.16	Circular	IBD	USA	0		1	#A6CEE3	-14.8037103734367	-9.7956975925405
err843971_ms_1	91595	30.63	Linear	Healthy	USA	3	Tannerella sp.	3	#B2DF8A	0.560146362509092	-8.18644799498937
err843976_ms_1	91480	30.63	Linear	Healthy	USA	3	Tannerella sp.	3	#B2DF8A	0.43648269834979	-8.22226779537716
err843977_ms_1	100319	32.46	Linear	Healthy	USA	1		10	#6A3D9A	5.54903926780706	21.2200219215156
err843978_ms_1	99513	32.8	Linear	Healthy	USA	5		7	#FDBF6F	16.3332920558264	12.5260683038103
err843979_ms_2	96575	29.19	Linear	Healthy	USA	0		1	#A6CEE3	-11.4378299666977	-17.9366990455022
err843983_ms_1	98411	29.05	Circular	IBD	USA	0		1	#A6CEE3	-11.1879882312708	-16.4727159376573
err843993_ms_1	95450	31.71	Linear	IBD	USA	1		7	#FDBF6F	13.5609038006831	22.3472120538679
err843994_ms_1	97792	29.2	Circular	IBD	USA	0		1	#A6CEE3	-10.7900776570366	-17.1456798139644
err844000_ms_1	94663	29.18	Linear	Healthy	USA	0		1	#A6CEE3	-12.9953756943204	-14.3591070264212
err844002_ms_1	98907	32.81	Circular	IBD	USA	4	Uncultured bacterium	7	#FDBF6F	18.8475231146483	19.66040558523
err844002_ms_2	97729	32.63	Linear	IBD	USA	2		10	#6A3D9A	6.16020437043206	22.324818428459
err844002_ms_3	92749	31.28	Linear	IBD	USA	1		7	#FDBF6F	14.6971555921312	22.3804341550215
err844003_ms_1	96028	32.26	Circular	IBD	USA	4	Virgibacillus sp.	8	#FF7F00	6.88031283606466	12.4440534628604
err844006_ms_1	94558	28.91	Circular	IBD	USA	0		1	#A6CEE3	-15.6234775678511	-19.3027412005111
err844008_ms_2	74171	29.35	Linear	IBD	USA	0		1	#A6CEE3	-6.16104029497438	-13.9315276415585
err844012_ms_2	79728	31.84	Circular	CF	USA	3	Alistipes finegoldii; Clostridioides difficile	5	#FB9A99	-5.30909976738942	5.29304509314246
err844016_ms_1	100408	32.9	Circular	Healthy	USA	3		7	#FDBF6F	15.7487303881016	13.0091104377764
err844016_ms_2	95883	32.29	Linear	Healthy	USA	0		4	#33A02C	9.31617228046732	-13.695947888392
err844016_ms_3	94160	31.05	Linear	Healthy	USA	1		7	#FDBF6F	14.0428880838931	23.3810867624008
err844017_ms_1	95244	29.25	Linear	IBD	USA	0		1	#A6CEE3	-14.7798641472642	-13.9483677566009
err844018_ms_1	95525	29.28	Circular	Healthy	USA	0		1	#A6CEE3	-14.7799353126423	-13.948403672281
err844018_ms_3	89735	26.7	Circular	Healthy	USA	0		3	#B2DF8A	-5.73062199696576	-6.65876838247421
err844018_ms_4	85928	32.29	Linear	Healthy	USA	2		10	#6A3D9A	4.79473214575211	22.2953658810982
err844019_ms_1	101861	36.05	Linear	Healthy	USA	5	Prevotella ruminicola; Uncultured bacterium extrachromosomal DNA	8	#FF7F00	6.35947003883488	10.7516542759607
err844020_ms_1	91000	32.67	Linear	Healthy	USA	1		10	#6A3D9A	5.49307033992954	19.9351859285611
err844021_ms_1	94809	32.02	Linear	Healthy	USA	0		4	#33A02C	6.41948639740907	-11.2745777169018
err844022_ms_1	96576	29.16	Linear	Healthy	USA	0		1	#A6CEE3	-10.9534463712029	-16.3107787121707
err844024_ms_1	93486	33.2	Circular	Healthy	USA	0		3	#B2DF8A	-1.7128102827071	-12.9816315540572
err844025_ms_1	96790	32.16	Circular	Healthy	USA	3	Paludibacter propionicigenes	10	#6A3D9A	3.4874118952926	17.3744523867769
err844029_ms_1	99429	32.78	Circular	Healthy	USA	4	Pedobacter steynii; Uncultured bacterium	7	#FDBF6F	16.5549038422397	12.8588561098779
err844029_ms_2	98165	32.75	Circular	Healthy	USA	4	Pedobacter steynii; Uncultured bacterium	7	#FDBF6F	18.5283736346294	18.7926388049974
err844030_ms_1	100426	32.59	Circular	Healthy	USA	3		10	#6A3D9A	5.54621830484298	22.1532834590535
err844032_ms_1	95716	29.21	Linear	Healthy	USA	0		1	#A6CEE3	-12.2893752501112	-18.671563703308
err844035_ms_1	101538	32.68	Circular	Healthy	USA	2		10	#6A3D9A	6.07926574635095	21.512959293598
err844035_ms_3	97627	33.28	Linear	Healthy	USA	0		3	#B2DF8A	-1.77801344775683	-12.9775338245008
err844035_ms_4	97607	29.17	Linear	Healthy	USA	0		1	#A6CEE3	-13.8408846421194	-16.3533412179188
err844036_ms_2	98728	33.25	Linear	Healthy	USA	2		10	#6A3D9A	9.10968649867048	17.5518989820734
err844036_ms_3	97625	31.02	Linear	Healthy	USA	2		7	#FDBF6F	14.7373890306867	23.0860384037152
err844036_ms_4	95246	33.14	Circular	Healthy	USA	0		2	#1F78B4	-13.7212126335354	9.9699407938025
err844037_ms_1	91421	29.17	Linear	Healthy	USA	0		1	#A6CEE3	-12.6073606136767	-10.6175395992857
err844038_ms_2	93203	28.95	Linear	Healthy	USA	0		1	#A6CEE3	-14.0140517692897	-12.2264456336926
err844038_ms_3	75460	26.81	Linear	Healthy	USA	0		3	#B2DF8A	-7.07543767340489	-6.55439646329839
err844040_ms_1	89339	30.48	Circular	Healthy	USA	0		3	#B2DF8A	-2.74410637447786	-17.7940349152479
err844043_ms_3	92555	32.74	Linear	Healthy	USA	3		10	#6A3D9A	5.50350157866355	23.144652221313
err844044_ms_1	97318	31.61	Linear	Healthy	USA	1		7	#FDBF6F	13.6378276883277	22.2229331815987
err844044_ms_2	96498	31.96	Linear	Healthy	USA	0		4	#33A02C	9.35682817003573	-14.5376248358892
err844044_ms_3	95647	29.03	Linear	Healthy	USA	0		1	#A6CEE3	-13.2551298742604	-18.2827819844483
err844045_ms_1	98332	29.11	Circular	Healthy	USA	0		1	#A6CEE3	-12.7044208242662	-17.5366699622049
err844046_ms_1	100476	32.7	Circular	Healthy	USA	4		7	#FDBF6F	15.552867331616	13.34943013203
err844047_ms_2	97771	32.57	Linear	Healthy	USA	3		10	#6A3D9A	5.71642705820023	22.5935259766927
err844047_ms_3	96499	32.74	Circular	Healthy	USA	3		7	#FDBF6F	19.7936411898971	18.9832945752371
err844050_ms_1	98278	29.16	Linear	Healthy	USA	0		1	#A6CEE3	-13.991523594013	-15.5073791402248
err844050_ms_2	98023	36.06	Linear	Healthy	USA	4	Uncultured bacterium extrachromosomal DNA	8	#FF7F00	6.21110568001975	10.7484014181403
err844054_ms_1	97296	32.49	Circular	IBD	USA	4		7	#FDBF6F	16.5813291967779	13.9994506480226
err844054_ms_2	94855	29.28	Linear	IBD	USA	0		1	#A6CEE3	-11.8180151435188	-16.9497427779475
err844056_ms_3	97150	32.14	Circular	IBD	USA	0		4	#33A02C	7.83778524369115	-13.60816244012
err844058_ms_4	76167	32.73	Linear	IBD	USA	0		10	#6A3D9A	6.65538019218919	19.1079255768438
err844059_ms_1	90201	33.38	Linear	IBD	USA	3		7	#FDBF6F	13.5816956930319	16.8058807809961
err844061_ms_3	99463	32.8	Circular	IBD	USA	3		7	#FDBF6F	15.9740984336927	13.7072226782494
err844062_ms_1	97070	29.15	Circular	IBD	USA	0		1	#A6CEE3	-16.0499661743521	-15.9741099533574
err844063_ms_1	79121	27.87	Linear	IBD	USA	0		3	#B2DF8A	-4.69289757820459	-10.5208811944861
err844065_ms_2	96737	29.02	Linear	IBD	USA	0		1	#A6CEE3	-16.2135063865595	-19.3564494846182
err844065_ms_3	95257	32.14	Linear	IBD	USA	0		4	#33A02C	7.56807428955613	-11.0175496305527
err844065_ms_4	94590	31.92	Linear	IBD	USA	0		4	#33A02C	7.93701454267635	-15.5490688199347
err844067_ms_2	92272	33.41	Circular	IBD	USA	0		3	#B2DF8A	-0.940701836138782	-13.2029024060147
err844068_ms_1	102692	33.49	Linear	Healthy	USA	2		10	#6A3D9A	9.12045302041174	17.629557735508
err844070_ms_2	104338	35.8	Circular	IBD	USA	4	Uncultured bacterium extrachromosomal DNA	8	#FF7F00	5.89900979796825	9.68161125513479
err844071_ms_2	72417	32.74	Linear	Healthy	USA	0		10	#6A3D9A	6.63074024518831	19.0749654943571
err844072_ms_1	89082	32.88	Linear	Healthy	USA	0		10	#6A3D9A	6.30197551835922	20.0654315492168
err844076_ms_1	90460	32.87	Linear	Healthy	USA	0		2	#1F78B4	-12.6704392812611	10.3902126077792
err844077_ms_1	100965	31.2	Circular	IBD	USA	1		7	#FDBF6F	15.2784715029008	23.4221781899587
err844077_ms_2	100270	33.28	Circular	IBD	USA	3		7	#FDBF6F	14.2247058859075	14.4631567808667
err844077_ms_3	93754	31.51	Linear	IBD	USA	4	Alistipes finegoldii	3	#B2DF8A	-1.38887561188604	-8.49989673866897
err844079_ms_2	87277	29.16	Linear	Healthy	USA	0		1	#A6CEE3	-14.7319659952417	-8.33388646105407
err844082_ms_2	87277	29.16	Linear	IBD	USA	0		1	#A6CEE3	-14.7319111291335	-8.33377934646904
err975045_s_1	94037	30.55	Circular	Malnutrition	Malawi	1	Deinococcus radiodurans	9	#CAB2D6	-12.5589040382988	-1.87995506105136
err975089_s_1	98791	29.14	Circular	Healthy	Malawi	0		1	#A6CEE3	-13.7024646115911	-16.1877640112634
err975093_s_1	95568	31.19	Linear	Healthy	Malawi	1	Prevotella melaninogenica	9	#CAB2D6	-11.4679660879314	-1.40983209187259
err975114_s_1	87484	36.18	Linear	Malnutrition	Malawi	3		8	#FF7F00	8.40672894188439	10.863347848064
err975151_s_1	92621	31.36	Linear	Malnutrition	Malawi	1	Prevotella melaninogenica	9	#CAB2D6	-11.4512940079071	-1.19942020408295
err975207_s_1	89835	31.41	Linear	Malnutrition	Malawi	1	Prevotella melaninogenica	9	#CAB2D6	-10.9100589197196	-1.77741879929075
err975271_s_1	97424	36.16	Linear	Healthy	Malawi	4		8	#FF7F00	7.50130273944365	10.4170419025481
fdyn_ms_11	95592	30.75	Linear	Healthy	Ireland	1	Bacteroidales bacterium	9	#CAB2D6	-11.6562999224892	-1.42166005777084
fferm_ms_10	101844	32.09	Linear	Healthy	Ireland	0		4	#33A02C	8.41429074175154	-16.5145666180432
fferm_ms_2	88823	31.7	Linear	Healthy	Ireland	3		5	#FB9A99	-3.48602729230723	6.21739043372346
fferm_ms_6	91345	28.85	Linear	Healthy	Ireland	0		1	#A6CEE3	-17.1585772424844	-11.0585551977427
hvcf_a10_ms_12	72465	31.94	Linear	Healthy	Ireland	0		5	#FB9A99	-4.7064814862125	4.3728267239945
hvcf_a10_ms_8	97377	32.77	Linear	Healthy	Ireland	4	Pedobacter steynii; Uncultured bacterium	7	#FDBF6F	18.977175380126	18.8999728035417
hvcf_a11_ms_1	98883	29.24	Circular	Healthy	Ireland	0		1	#A6CEE3	-11.8645719528826	-12.7307317201268
hvcf_a12_ms_1	96265	33.27	Circular	CF	Ireland	0		2	#1F78B4	-14.6690725522897	10.7333184503145
hvcf_a12_ms_2	84518	26.15	Circular	CF	Ireland	1	Sphaerochaeta pleomorpha	5	#FB9A99	-0.6782778008791	3.07364152038402
hvcf_a1_ms_1	78574	32.08	Linear	Healthy	Ireland	0		10	#6A3D9A	5.36623749629539	18.0339805660192
hvcf_a3_ms_37	97340	29.17	Circular	CF	Ireland	0		1	#A6CEE3	-10.5991210433924	-12.902246843062
hvcf_a4_ms_1	100848	32.79	Linear	Healthy	Ireland	2	IAS virus	10	#6A3D9A	6.95115700342154	21.5426581507256
hvcf_a4_ms_2	97040	31.54	Linear	Healthy	Ireland	1	IAS virus	7	#FDBF6F	13.3577593951751	22.6099152211613
hvcf_a5_ms_3	89781	30.75	Circular	Healthy	Ireland	0		3	#B2DF8A	-2.74760519170115	-17.8679396153249
hvcf_a6_ms_4	91332	26.8	Circular	Healthy	Ireland	0		3	#B2DF8A	-5.60761930365815	-6.62881267082685
hvcf_a8_ms_1	95053	29.17	Linear	CF	Ireland	0		1	#A6CEE3	-9.58217483431001	-16.2246325451437
hvcf_a9_ms_6	90288	31.77	Linear	Healthy	Ireland	3	Alistipes finegoldii; Clostridioides difficile	5	#FB9A99	-4.0857265945885	8.27143766449615
hvcf_a9_ms_7	90175	26.6	Linear	Healthy	Ireland	0		3	#B2DF8A	-6.07465586921132	-7.44591356332985
hvcf_b11_ms_1	97435	29.18	Circular	Healthy	Ireland	0		1	#A6CEE3	-8.76352571446938	-17.4054253357952
hvcf_b1_ms_8	92361	26.66	Circular	CF	Ireland	0		3	#B2DF8A	-6.04118486061821	-7.30595011318689
hvcf_b1_ms_9	91399	31.65	Linear	CF	Ireland	3	Alistipes finegoldii; Alistipes shahii; Clostridioides difficile	5	#FB9A99	-4.39624971315373	6.63576516870821
hvcf_b2_ms_1	101643	32.65	Linear	Healthy	Ireland	3	Proteiniphilum saccharofermentans	10	#6A3D9A	7.31704305249249	21.7791816336282
hvcf_b3_ms_1	72230	32.3	Linear	Healthy	Ireland	0		4	#33A02C	8.50461958901262	-13.2838746684627
hvcf_b4_ms_1	94527	29.18	Circular	CF	Ireland	0		1	#A6CEE3	-16.5852026699893	-16.7345517025463
hvcf_b5_ms_2	94533	30.76	Circular	Healthy	Ireland	0		2	#1F78B4	-13.5222225825993	8.50843641718158
hvcf_b5_ms_4	87332	25.09	Linear	Healthy	Ireland	3	Alistipes finegoldii	3	#B2DF8A	-1.23145933997968	-3.93537411148267
hvcf_b6_ms_3	94387	32.67	Linear	Healthy	Ireland	0		2	#1F78B4	-13.5289696610061	10.7402742023847
hvcf_b6_ms_4	91453	33.11	Circular	Healthy	Ireland	0		3	#B2DF8A	-2.87498808201381	-19.7077849281668
hvcf_c10_ms_1	94582	29.18	Circular	Healthy	Ireland	0		1	#A6CEE3	-16.4748654781262	-16.6602410352208
hvcf_c12_ms_12	71026	31.97	Linear	CF	Ireland	0		5	#FB9A99	-4.1808350560331	4.55430415296744
hvcf_c12_ms_7	98308	32.79	Circular	CF	Ireland	5		7	#FDBF6F	20.3734613829194	17.8579359866861
hvcf_c1_ms_5	95653	33.25	Circular	Healthy	Ireland	0		2	#1F78B4	-14.1603630965327	10.3544813065467
hvcf_c1_ms_7	89578	25.01	Linear	Healthy	Ireland	3	Alistipes finegoldii	3	#B2DF8A	-1.95470611727199	-3.81790403788373
hvcf_c2_ms_6	100896	33.52	Circular	CF	Ireland	2		10	#6A3D9A	9.10707630601014	17.6009859499909
hvcf_c4_ms_1	91427	31.84	Linear	Healthy	Ireland	3	Alistipes finegoldii; Alistipes shahii; Clostridioides difficile	5	#FB9A99	-4.96649097997805	7.6790680745091
hvcf_c7_ms_5	98525	32.01	Linear	Healthy	Ireland	3		7	#FDBF6F	13.5873054140939	13.0464651751266
hvcf_c7_ms_6	92211	33.11	Linear	Healthy	Ireland	0		2	#1F78B4	-13.9549298500183	11.2393055193685
hvcf_c9_ms_3	97469	29.14	Linear	Healthy	Ireland	0		1	#A6CEE3	-17.6341991021637	-13.2400695717045
hvcf_d10_ms_2	99186	29.22	Circular	CF	Ireland	0		1	#A6CEE3	-12.0655492140678	-16.0491106998923
hvcf_d1_ms_1	96001	29.22	Circular	CF	Ireland	0		1	#A6CEE3	-10.449798476768	-15.6158626634201
hvcf_d3_ms_2	93197	28.9	Circular	CF	Ireland	0		1	#A6CEE3	-15.3754769075932	-20.1240416359032
hvcf_d4_ms_4	99848	32.55	Circular	Healthy	Ireland	4	Borrelia miyamotoi	7	#FDBF6F	18.8315105698305	15.6458550056184
hvcf_d5_ms_4	92723	32.09	Circular	Healthy	Ireland	0		4	#33A02C	7.98276872801697	-14.5247007417758
hvcf_d6_ms_5	98602	29.13	Circular	Healthy	Ireland	0		1	#A6CEE3	-13.2345879648777	-15.048259369446
hvcf_e10_ms_1	94803	28.85	Circular	CF	Ireland	0		1	#A6CEE3	-15.5385146360418	-14.8940518061656
hvcf_e11_ms_3	102376	35.63	Linear	CF	Ireland	4	Uncultured bacterium extrachromosomal DNA	8	#FF7F00	6.67795876585383	9.40431107706385
hvcf_e12_ms_1	94697	32.3	Linear	Healthy	Ireland	0		4	#33A02C	7.0484237890017	-15.6507849677526
hvcf_e4_ms_4	104752	33.21	Circular	Healthy	Ireland	2		7	#FDBF6F	13.3189935893564	13.8510738121744
hvcf_e5_ms_1	96989	29.2	Circular	CF	Ireland	0		1	#A6CEE3	-11.361415805735	-15.4096018075887
hvcf_e6_ms_1	97437	29.18	Circular	CF	Ireland	0		1	#A6CEE3	-8.89508431112199	-17.3628934247771
hvcf_e8_ms_1	97687	29.12	Circular	CF	Ireland	0		1	#A6CEE3	-8.54711170105428	-15.3537284151865
hvcf_f2_ms_2	98964	29.15	Circular	Healthy	Ireland	0		1	#A6CEE3	-14.3603245033727	-17.4554305679604
inf008_s_1	97976	29.22	Circular	Infant	Ireland	0		1	#A6CEE3	-12.6739402189343	-16.571773114587
inf058_s_2	97086	29.22	Linear	Infant	Ireland	0		1	#A6CEE3	-12.3638840660538	-15.0567306543485
inf107_s_1	99193	29.24	Circular	Infant	Ireland	0		1	#A6CEE3	-12.0993057169046	-20.2399670604027
inf117_s_1	95378	29.13	Circular	Infant	Ireland	0		1	#A6CEE3	-16.8686770241215	-12.4419472117187
inf125_s_2	102169	32.56	Circular	Infant	Ireland	4	Borrelia miyamotoi	7	#FDBF6F	18.82508282387	15.4899379115577
inf125_s_3	97187	32.13	Linear	Infant	Ireland	0		4	#33A02C	8.54594941113492	-14.2171453234496
nc_024711_crassphage	97065	29.27	Circular	Healthy	Unknown	0		1	#A6CEE3	-10.6276073164183	-14.7204475736582
sib1_ms_11	83412	25.92	Circular	Healthy	Ireland	1	Sphaerochaeta pleomorpha	5	#FB9A99	-0.679135743267194	3.07418510988929
sib1_ms_4	95815	32.72	Circular	Healthy	Ireland	0		2	#1F78B4	-13.1180444377109	9.74030911928615
sib1_ms_5	92132	31.85	Circular	Healthy	Ireland	3	Clostridiodes difficile	5	#FB9A99	-5.00699789516925	6.79086727451726
sib2_ms_1	98182	32.57	Circular	Healthy	Ireland	3	Uncultured bacterium	7	#FDBF6F	19.5193499246728	19.0011198158879
sib2_ms_2	93254	32.1	Circular	Healthy	Ireland	0		4	#33A02C	9.1239666053341	-15.3182381014858
sib2_ms_3	91837	33.1	Circular	Healthy	Ireland	0		3	#B2DF8A	-2.91116463809296	-20.0667808992092
sib2_ms_4	89677	31.82	Linear	Healthy	Ireland	3	Alistipes finegoldii; Clostridioides difficile	5	#FB9A99	-3.28530137997323	8.12238476026663
srr073434_s_1	71499	29.19	Linear	Healthy	USA	0		1	#A6CEE3	-6.15410645502428	-13.9258231194202
srr073435_s_1	95635	32.19	Circular	Healthy	USA	5		7	#FDBF6F	14.7490054847625	16.2478040997953
srr073436_s_1	95749	33.27	Linear	Healthy	USA	0		2	#1F78B4	-14.7782215436411	9.92155444431432
srr073436_s_2	95598	32.14	Circular	Healthy	USA	0		4	#33A02C	7.41237245284945	-13.8941006971091
srr073438_s_1	98031	29.09	Circular	Healthy	USA	0		1	#A6CEE3	-12.119093295173	-14.2615781527523
srr073438_s_2	96307	32.77	Circular	Healthy	USA	5	Pedobacter steynii	7	#FDBF6F	18.8126455163691	18.3713259477014
srr073438_s_5	73744	33.33	Linear	Healthy	USA	2		10	#6A3D9A	9.07888596131491	16.811801540248
srr073438_s_6	72246	32.27	Linear	Healthy	USA	2	Proteiniphilum saccharofermentans	10	#6A3D9A	4.28846173590373	22.9390419968067
srr073439_s_1	96429	29.14	Circular	Healthy	USA	0		1	#A6CEE3	-10.2898389584025	-17.8137921332254
srr073439_s_2	82868	35.37	Linear	Healthy	USA	1		8	#FF7F00	7.8638025049119	11.4939443298792
srr4295172_ms_4	102969	34.01	Circular	Healthy	USA	2		7	#FDBF6F	13.3390116958161	13.7980365441299
srr4295172_ms_6	96564	31.92	Linear	Healthy	USA	0		4	#33A02C	6.53672060697338	-10.7381530687413
srr4295172_ms_8	95215	29.07	Circular	Healthy	USA	0		1	#A6CEE3	-13.8095651912694	-13.1993389302555
srr4295172_ms_9	87552	25.09	Linear	Healthy	USA	3	Alistipes finegoldii; Uncultured organism	3	#B2DF8A	-1.14393597309084	-4.37494160588869
srr4295173_ms_15	96117	31.94	Linear	Healthy	USA	0		4	#33A02C	6.52259392105556	-10.7566381790683
srr4295173_ms_22	77496	33.14	Linear	Healthy	USA	0		2	#1F78B4	-12.0930893426151	10.8133961105944
srr4295174_ms_11	86817	25	Linear	Healthy	USA	3	Alistipes finegoldii	3	#B2DF8A	-2.14112403472956	-4.95105493753806
srr4295175_ms_5	96082	32.07	Circular	Healthy	USA	0		4	#33A02C	7.4728107725694	-14.5964069357104
srr4295175_ms_7	86793	24.99	Linear	Healthy	USA	3	Alistipes finegoldii	3	#B2DF8A	-2.12697737897011	-4.95284148852882
cs_ms_27	93564	35.78	Circular	Healthy	Ireland	21		6	#E31A1C	13.510255544098	-0.521027884942599
eld298-t0_s_3	99071	35.77	Circular	Elderly	Ireland	22	Borrelia miyamotoi	6	#E31A1C	13.6531315478495	-0.607677110277848
err843986_ms_1	95124	35.05	Linear	Healthy	USA	22		6	#E31A1C	11.2049269705353	1.73448243760024
err844030_ms_2	98528	34.37	Circular	Healthy	USA	17		6	#E31A1C	11.4257003297705	-0.299856703672943
err844034_ms_1	96401	35.05	Linear	Healthy	USA	25	Seonamhaeicola sp.	6	#E31A1C	11.2058528176936	1.74058805937636
err844058_ms_2	99124	34.72	Circular	IBD	USA	27	Providencia phage	6	#E31A1C	10.8180212761621	0.91617387840505
fferm_ms_9	100767	37.26	Linear	Healthy	Ireland	9	Steroidobacter denitrificans	6	#E31A1C	11.4065691024586	3.48770217063342
eld229-t3_s_3	91703	33.17	Linear	Elderly	Ireland	2		6	#E31A1C	10.860973899903	-0.44546124794073
err843924_ms_3	103160	39.61	Linear	IBD	USA	25	Acetobacter ghanensis; Bacillus lehensis; Bacillus phage	6	#E31A1C	13.2306604537667	-4.37710272281429
err844029_ms_3	97537	37.76	Circular	Healthy	USA	22		6	#E31A1C	12.8348571918504	-1.44979979483112
err844065_ms_1	97900	34.53	Circular	IBD	USA	12	IAS virus, Oryza sativa; Providencia phage	6	#E31A1C	12.4268286594359	1.21446919213404
err844070_ms_1	104393	39.61	Linear	IBD	USA	25	Bacillus lehensis; Bacillus phage	6	#E31A1C	13.2315661748721	-4.37700617894046
fferm_ms_11	104564	36.13	Circular	Healthy	Ireland	23		6	#E31A1C	12.0352911961915	0.229703180641872
hvcf_a7_ms_2	99401	32.61	Linear	Healthy	Ireland	16	IAS virus	6	#E31A1C	6.52599641809896	0.830634433599373
hvcf_e11_ms_4	101082	32.59	Linear	CF	Ireland	16	IAS virus	6	#E31A1C	6.51969577223917	0.830519276702758
hvcf_e3_ms_3	98164	37.72	Circular	Healthy	Ireland	23		6	#E31A1C	12.8679219663317	-1.45262164557922
hvcf_e4_ms_5	98551	37.18	Linear	Healthy	Ireland	14		6	#E31A1C	12.9103423388052	1.39192320533812
ias_virus_kj003983	99915	32.1	Linear	HIV	The Netherlands	22		6	#E31A1C	7.7807446169434	0.703995567458901
srr4295175_s_4	99279	35.08	Circular	Healthy	USA	27	Salmonella phage; Seonamhaeicola sp.	6	#E31A1C	10.3405650456904	1.4998860905735
cs_ms_22	97413	33.69	Linear	Healthy	Ireland	9	Mucinivorans hirudinis; Prevotella ruminicola	6	#E31A1C	9.5768137429323	-2.50747158127369
fferm_ms_8	97337	33.69	Linear	Healthy	Ireland	9	Mucinivorans hirudinis; Prevotella ruminicola	6	#E31A1C	9.57459632496734	-2.50781577318159
srr4295173_s_14	96658	33.59	Circular	Healthy	USA	8	Desulfovibrio piger; Mucinivorans hirudinis	6	#E31A1C	10.0854150982509	-2.23441402694654
err843915_ms_2	70305	28.74	Linear	IBD	USA	0		1	#A6CEE3	-10.1384741371188	-9.61232709277233
err843920_ms_4	70643	28.72	Linear	IBD	USA	0		1	#A6CEE3	-10.1283913803553	-9.63404842320491
fferm_ms_1	73579	29.91	Linear	Healthy	Ireland	0		2	#1F78B4	-14.8740294154304	8.51614134737976
hvcf_b12_ms_1	76280	28.87	Linear	CF	Ireland	0		1	#A6CEE3	-9.43680464400001	-11.1013255076017
srx020504_s_3	74110	32.01	Linear	Healthy	USA	5	Pedobacter steynii	7	#FDBF6F	15.5098957079408	16.3378136030355
