# Supplementary material for: ΦCrAss001 represents the most abundant bacteriophage family in the human gut and infects Bacteroides intestinalis
Source: Nat Commun. 2018 Nov 14;9:4781. doi: 10.1038/s41467-018-07225-7 (PMC6235969; doi:10.1038/s41467-018-07225-7)
Supplement: Supplementary file 8 — Source Data [file 41467_2018_7225_MOESM8_ESM.zip › supplementary_figure_2_source.R]

library(genoPlotR)
library(ggplot2)
library(ggrepel)
library(grid)
library(gridExtra)

#Read in and process BLAST data
crispr_hits = read.table(file = 'supplementary_figure_2_source.txt', header = FALSE, sep = '\t', quote="", fill=FALSE)
crispr_hits = crispr_hits[1:3000,]
crispr_hits$genus =
  sapply(strsplit(as.character(crispr_hits$V10), split = " "), "[[", 2)
crispr_hits$species =
  paste(crispr_hits$genus, sapply(strsplit(as.character(crispr_hits$V10), split = " "), "[[", 3))

#Color dots by top 10 genera
crispr_hits$genus2 = crispr_hits$genus
crispr_hits[!(crispr_hits$genus %in% names(sort(table(crispr_hits$genus), decreasing = TRUE)[1:10])), "genus2"] = NA

#Add labels for top scoring hits
crispr_hits$labels = NA
crispr_hits[crispr_hits$V3 > 40, "labels"] = paste(crispr_hits[crispr_hits$V3 > 40, "species"])

#Add vertical lines for top scoring hits and hotspots
crispr_hits$lines = FALSE
crispr_hits[crispr_hits$V8 %in% names(table(crispr_hits$V8)[table(crispr_hits$V8) > 10]) | !is.na(crispr_hits$labels), "lines"] = TRUE

#Read in crAss001 genome map
crass001_map = read_dna_seg_from_genbank('figure_1_and_3c_crAss001.gbk')

#Choose ORFs to be displayed
crass001_map$display = FALSE
for(i in rownames(crass001_map)) {
  if(any(crispr_hits[crispr_hits$lines, "V8"] %in% c(crass001_map[i,"start"]:crass001_map[i,"end"]))) {
    crass001_map[i, "display"] = TRUE
  }
}

#Generate ggplot
crispr_ggplot = ggplot(crass001_map[crass001_map$display,]) + theme_classic() + xlim(min(crass001_map$start), max(crass001_map$end)) + #ylim(-20,20) +
  geom_segment(aes(x = start, xend = end, y = (strand/2)+12, yend = (strand/2)+12), size = 5, colour = "gray") +
  geom_hline(yintercept = 12, colour = "gray") +
  geom_text_repel(aes(x = end, y = (strand/2)+12, label = product)) +
  geom_jitter(data = crispr_hits, aes(x = V8, y = V5, colour = genus2, alpha = V3)) +
  geom_text_repel(data = crispr_hits, aes(x = V8, y = V5, label = labels), size = 3) + 
  ylab("CRISPR-spacer nt matched") + xlab("Coordinate in crAss001 genome") +
  theme(legend.position = "bottom") +
  geom_segment(data = crispr_hits[crispr_hits$lines,],
               aes(x = V8, xend = V8, y = V5, yend = 12))

#Make PDF
pdf(file="crass001_CRISPR_fig1.pdf", paper="A4r", width=11, height=8.5)
grid.arrange(crispr_ggplot,crispr_ggplot,nrow = 2)
dev.off()
