# Supplementary material for: ΦCrAss001 represents the most abundant bacteriophage family in the human gut and infects Bacteroides intestinalis
Source: Nat Commun. 2018 Nov 14;9:4781. doi: 10.1038/s41467-018-07225-7 (PMC6235969; doi:10.1038/s41467-018-07225-7)
Supplement: Supplementary file 8 — Source Data [file 41467_2018_7225_MOESM8_ESM.zip › supplementary_figure_2_source.txt]

NC_015958.1_494	phiCrAss001	42.1	100.00	21	34	1e-04	27862	27842	NC_015958.1 Thermoanaerobacter wiegelii Rt8.B1, complete genome
NZ_FKIA01000015.1_436	phiCrAss001	42.1	100.00	21	63	2e-04	96569	96589	NZ_FKIA01000015.1 Enterobacter cloacae strain e967, whole genome shotgun sequence
NZ_FKIA01000015.1_437	phiCrAss001	42.1	100.00	21	63	2e-04	96569	96589	NZ_FKIA01000015.1 Enterobacter cloacae strain e967, whole genome shotgun sequence
NZ_FKIA01000015.1_438	phiCrAss001	42.1	100.00	21	63	2e-04	96569	96589	NZ_FKIA01000015.1 Enterobacter cloacae strain e967, whole genome shotgun sequence
NZ_JH556657.1_1574	phiCrAss001	42.1	100.00	21	35	1e-04	17675	17695	NZ_JH556657.1 Acetivibrio cellulolyticus CD2 Acecescaffold_7, whole genome shotgun sequence
NZ_MNKT01000001.1_855	phiCrAss001	42.1	100.00	21	39	1e-04	96569	96589	NZ_MNKT01000001.1 Yersinia pseudotuberculosis strain LFB2015M0M102/I1 NODE_1, whole genome shotgun sequence
NZ_MNKT01000001.1_856	phiCrAss001	42.1	100.00	21	39	1e-04	96569	96589	NZ_MNKT01000001.1 Yersinia pseudotuberculosis strain LFB2015M0M102/I1 NODE_1, whole genome shotgun sequence
NZ_NCKY01000011.1_735	phiCrAss001	42.1	100.00	21	39	1e-04	96569	96589	NZ_NCKY01000011.1 Yersinia pseudotuberculosis strain M207 NODE_11, whole genome shotgun sequence
NZ_NCKY01000011.1_736	phiCrAss001	42.1	100.00	21	39	1e-04	96569	96589	NZ_NCKY01000011.1 Yersinia pseudotuberculosis strain M207 NODE_11, whole genome shotgun sequence
NZ_NCKY01000011.1_737	phiCrAss001	42.1	100.00	21	39	1e-04	96569	96589	NZ_NCKY01000011.1 Yersinia pseudotuberculosis strain M207 NODE_11, whole genome shotgun sequence
NZ_QJQS01000012.1_808	phiCrAss001	42.1	100.00	21	34	1e-04	5590	5570	NZ_QJQS01000012.1 Legionella pneumophila strain GC05 NODE_12_length_127629_cov_61.9546_ID_4115, whole genome shotgun sequence
NZ_QJQT01000012.1_1444	phiCrAss001	42.1	100.00	21	34	1e-04	5590	5570	NZ_QJQT01000012.1 Legionella pneumophila strain GC04 NODE_12_length_127629_cov_19.7442_ID_3740, whole genome shotgun sequence
NZ_QJQU01000012.1_655	phiCrAss001	42.1	100.00	21	34	1e-04	5590	5570	NZ_QJQU01000012.1 Legionella pneumophila strain GC03 NODE_12_length_127629_cov_32.9797_ID_4019, whole genome shotgun sequence
NC_015681.1_804	phiCrAss001	40.1	95.83	24	39	5e-04	18385	18408	NC_015681.1 Thermodesulfatator indicus DSM 15286, complete genome
NZ_FMDO01000011.1_1241	phiCrAss001	40.1	95.83	24	36	4e-04	33948	33971	NZ_FMDO01000011.1 Proteiniborus sp. DW1, whole genome shotgun sequence
NZ_FNDL01000027.1_380	phiCrAss001	40.1	100.00	20	47	6e-04	82176	82195	NZ_FNDL01000027.1 Fervidobacterium changbaicum strain DSM 17883, whole genome shotgun sequence
NZ_JFGV01000004.1_336	phiCrAss001	40.1	100.00	20	30	3e-04	96590	96571	NZ_JFGV01000004.1 Photorhabdus luminescens BA1 BA1DRAFT_contig_3.4, whole genome shotgun sequence
NZ_LDZY01000011.1_1339	phiCrAss001	40.1	100.00	20	35	4e-04	67438	67457	NZ_LDZY01000011.1 Desulfosporosinus acididurans strain M1 DEAC_contig000011, whole genome shotgun sequence
NZ_PIRD01000010.1_143	phiCrAss001	40.1	100.00	20	44	6e-04	35813	35794	NZ_PIRD01000010.1 Campylobacter concisus strain P11CDO-S1 NODE_10_length_78297_cov_115.875, whole genome shotgun sequence
NZ_POYT01000074.1_772	phiCrAss001	40.1	100.00	20	44	6e-04	35813	35794	NZ_POYT01000074.1 Campylobacter concisus strain AAUH-44UCsig6 1106782, whole genome shotgun sequence
NZ_PPBH01000014.1_1152	phiCrAss001	40.1	100.00	20	44	6e-04	35794	35813	NZ_PPBH01000014.1 Campylobacter concisus strain AAUH-43UCf 1101469, whole genome shotgun sequence
NZ_PPBY01000012.1_1293	phiCrAss001	40.1	100.00	20	44	6e-04	35813	35794	NZ_PPBY01000012.1 Campylobacter concisus strain AAUH-43UCce-a 1098576, whole genome shotgun sequence
NZ_ABVG02000001.1_441	phiCrAss001	38.2	100.00	19	39	0.002	30919	30901	NZ_ABVG02000001.1 Ruminiclostridium thermocellum JW20 ctg299, whole genome shotgun sequence
NZ_CP011304.1_641	phiCrAss001	38.2	100.00	19	34	0.002	57557	57575	NZ_CP011304.1 Microcystis aeruginosa NIES-2549, complete genome
NZ_CP012375.1_390	phiCrAss001	38.2	100.00	19	34	0.002	57557	57575	NZ_CP012375.1 Microcystis aeruginosa NIES-2481, complete genome
NZ_CP013243.1_60	phiCrAss001	38.2	95.65	23	38	0.002	77152	77174	NZ_CP013243.1 Clostridium botulinum strain CDC_1632, complete genome
NZ_CP022378.1_1660	phiCrAss001	38.2	95.65	23	30	0.001	75946	75968	NZ_CP022378.1 Capnocytophaga cynodegmi strain G7591 chromosome, complete genome
NZ_CZVW01000040.1_565	phiCrAss001	38.2	92.59	27	36	0.002	238	212	NZ_CZVW01000040.1 Candidatus Chrysopegis kryptomonas strain JGI-23, whole genome shotgun sequence
NZ_FUYY01000003.1_197	phiCrAss001	38.2	100.00	19	72	0.004	96571	96589	NZ_FUYY01000003.1 Salegentibacter holothuriorum strain DSM 23405, whole genome shotgun sequence
NZ_FWCH01000012.1_1669	phiCrAss001	38.2	100.00	19	33	0.001	44290	44272	NZ_FWCH01000012.1 Provencibacterium massiliense strain Marseille-P2780, whole genome shotgun sequence
NZ_JH378839.1_559	phiCrAss001	38.2	100.00	19	35	0.002	72232	72250	NZ_JH378839.1 Johnsonella ignava ATCC 51276 supercont1.11, whole genome shotgun sequence
NZ_JH378865.1_568	phiCrAss001	38.2	100.00	19	35	0.002	72232	72250	NZ_JH378865.1 Johnsonella ignava ATCC 51276 supercont1.37, whole genome shotgun sequence
NZ_JQBR01000007.1_1464	phiCrAss001	38.2	100.00	19	36	0.002	58026	58008	NZ_JQBR01000007.1 Pediococcus cellicola strain DSM 17757 Scaffold7, whole genome shotgun sequence
NZ_JSFG01000014.1_2101	phiCrAss001	38.2	100.00	19	41	0.002	69749	69767	NZ_JSFG01000014.1 Thermotoga sp. TBGT1765 Contig14, whole genome shotgun sequence
NZ_JSFI01000011.1_1574	phiCrAss001	38.2	100.00	19	41	0.002	69749	69767	NZ_JSFI01000011.1 Thermotoga sp. TBGT1766 Contig11, whole genome shotgun sequence
NZ_JZJJ01000051.1_273	phiCrAss001	38.2	100.00	19	32	0.001	30390	30408	NZ_JZJJ01000051.1 Chromobacterium vaccinii strain MWU328 contig00051, whole genome shotgun sequence
NZ_KZ248348.1_551	phiCrAss001	38.2	100.00	19	36	0.002	83938	83956	NZ_KZ248348.1 Porphyromonas gingivalis SJD4 scaffold107, whole genome shotgun sequence
NZ_KZ248348.1_553	phiCrAss001	38.2	100.00	19	37	0.002	83938	83956	NZ_KZ248348.1 Porphyromonas gingivalis SJD4 scaffold107, whole genome shotgun sequence
NZ_LAEH01000038.1_1963	phiCrAss001	38.2	100.00	19	35	0.002	79084	79066	NZ_LAEH01000038.1 Neisseria flavescens strain CD-NF1 seq0017, whole genome shotgun sequence
NZ_LWHC01000033.1_429	phiCrAss001	38.2	100.00	19	45	0.002	49649	49631	NZ_LWHC01000033.1 Cyanobacterium sp. IPPAS B-1200 NODE_12_length_80222_cov_22.1204_ID_17377, whole genome shotgun sequence
NZ_QGLQ01000010.1_300	phiCrAss001	38.2	95.65	23	32	0.001	24644	24666	NZ_QGLQ01000010.1 Gilliamella apicola strain ESL0178 Ga0133559_110, whole genome shotgun sequence
NC_014721.1_3240	phiCrAss001	36.2	100.00	18	40	0.008	64083	64100	NC_014721.1 Caldicellulosiruptor kristjanssonii I77R1B, complete genome
NC_015519.1_2025	phiCrAss001	36.2	100.00	18	38	0.007	37441	37458	NC_015519.1 Tepidanaerobacter acetatoxydans Re1, complete genome
NC_019954.2_1003	phiCrAss001	36.2	100.00	18	38	0.007	37441	37458	NC_019954.2 Tepidanaerobacter acetatoxydans Re1 complete genome
NZ_ABTR02000001.1_1075	phiCrAss001	36.2	100.00	18	35	0.006	47741	47758	NZ_ABTR02000001.1 Dethiosulfovibrio peptidovorans DSM 11002 ctg1, whole genome shotgun sequence
NZ_ACYG01000030.1_493	phiCrAss001	36.2	100.00	18	37	0.007	26157	26140	NZ_ACYG01000030.1 Campylobacter gracilis RM3268 contig00003, whole genome shotgun sequence
NZ_AEXN01000002.1_957	phiCrAss001	36.2	100.00	18	36	0.006	4956	4973	NZ_AEXN01000002.1 Anaerococcus hydrogenalis ACS-025-V-Sch4 contig00036, whole genome shotgun sequence
NZ_AP017305.1_1108	phiCrAss001	36.2	100.00	18	36	0.006	40882	40865	NZ_AP017305.1 Fischerella sp. NIES-3754 DNA, complete genome
NZ_AP018207.1_2366	phiCrAss001	36.2	100.00	18	47	0.010	33262	33245	NZ_AP018207.1 Calothrix brevissima NIES-22 DNA, nearly complete genome
NZ_AP018314.1_1113	phiCrAss001	36.2	100.00	18	39	0.007	79203	79186	NZ_AP018314.1 Sphaerospermopsis kisseleviana NIES-73 DNA, nearly complete genome
NZ_AUXU01000057.1_589	phiCrAss001	36.2	100.00	18	32	0.005	95296	95313	NZ_AUXU01000057.1 Pseudoalteromonas luteoviolacea S4047-1 contig_15, whole genome shotgun sequence
NZ_AUXW01000208.1_738	phiCrAss001	36.2	100.00	18	32	0.005	95313	95296	NZ_AUXW01000208.1 Pseudoalteromonas luteoviolacea S4054 contig_89, whole genome shotgun sequence
NZ_AVME01000031.1_569	phiCrAss001	36.2	100.00	18	36	0.006	101119	101136	NZ_AVME01000031.1 Clostridioides difficile P30 gcdP30.contig.30, whole genome shotgun sequence
NZ_AVMJ01000035.1_1215	phiCrAss001	36.2	100.00	18	36	0.006	101119	101136	NZ_AVMJ01000035.1 Clostridioides difficile P42 gcdP42.contig.34, whole genome shotgun sequence
NZ_AZDT01000067.1_985	phiCrAss001	36.2	100.00	18	33	0.006	43417	43434	NZ_AZDT01000067.1 Lactobacillus namurensis DSM 19117 NODE_193, whole genome shotgun sequence
NZ_BANY01000125.1_465	phiCrAss001	36.2	100.00	18	55	0.012	96572	96589	NZ_BANY01000125.1 Vibrio campbellii 200612B, whole genome shotgun sequence
NZ_BANY01000125.1_466	phiCrAss001	36.2	100.00	18	54	0.012	96572	96589	NZ_BANY01000125.1 Vibrio campbellii 200612B, whole genome shotgun sequence
NZ_BANY01000125.1_467	phiCrAss001	36.2	100.00	18	55	0.012	96572	96589	NZ_BANY01000125.1 Vibrio campbellii 200612B, whole genome shotgun sequence
NZ_BAUU01000001.1_1099	phiCrAss001	36.2	100.00	18	34	0.006	69766	69749	NZ_BAUU01000001.1 Bacillus hemicellulosilyticus JCM 9152, whole genome shotgun sequence
NZ_BAZO01000001.1_1005	phiCrAss001	36.2	100.00	18	34	0.006	69766	69749	NZ_BAZO01000001.1 Bacillus hemicellulosilyticus JCM 9152, whole genome shotgun sequence
NZ_CCDW01000001.1_654	phiCrAss001	36.2	100.00	18	36	0.006	101119	101136	NZ_CCDW01000001.1 Clostridioides difficile strain CII7xCD13A, whole genome shotgun sequence
NZ_CCFE01000030.1_420	phiCrAss001	36.2	95.45	22	34	0.006	102420	102441	NZ_CCFE01000030.1 Bacillus rubiinfantis, whole genome shotgun sequence
NZ_CCYR01000058.1_143	phiCrAss001	36.2	100.00	18	43	0.008	14035	14018	NZ_CCYR01000058.1 Propionibacterium freudenreichii strain CIRM-BIA 121, whole genome shotgun sequence
NZ_CP010341.1_774	phiCrAss001	36.2	100.00	18	36	0.006	14035	14018	NZ_CP010341.1 Propionibacterium freudenreichii subsp. freudenreichii strain DSM 20271, complete genome
NZ_CP010341.1_775	phiCrAss001	36.2	100.00	18	36	0.006	14035	14018	NZ_CP010341.1 Propionibacterium freudenreichii subsp. freudenreichii strain DSM 20271, complete genome
NZ_CP014881.1_2	phiCrAss001	36.2	95.45	22	30	0.005	86296	86275	NZ_CP014881.1 Lactobacillus backii strain TMW 1.1991 chromosome, complete genome
NZ_CP015412.1_1785	phiCrAss001	36.2	100.00	18	32	0.005	95296	95313	NZ_CP015412.1 Pseudoalteromonas luteoviolacea strain S4054249 chromosome 2, complete sequence
NZ_CP015414.1_132	phiCrAss001	36.2	100.00	18	32	0.005	95313	95296	NZ_CP015414.1 Pseudoalteromonas luteoviolacea strain S40542 chromosome 2, complete sequence
NZ_CP015416.1_96	phiCrAss001	36.2	100.00	18	32	0.005	95296	95313	NZ_CP015416.1 Pseudoalteromonas luteoviolacea strain S4054 chromosome 2, complete sequence
NZ_CP015622.1_680	phiCrAss001	36.2	100.00	18	33	0.006	96572	96589	NZ_CP015622.1 Corynebacterium crudilactis strain JZ16 chromosome, complete genome
NZ_CP017029.1_516	phiCrAss001	36.2	100.00	18	30	0.005	26998	27015	NZ_CP017029.1 Campylobacter jejuni subsp. jejuni strain 14980A chromosome, complete genome
NZ_CP019468.1_222	phiCrAss001	36.2	95.45	22	36	0.006	65401	65422	NZ_CP019468.1 Clostridium perfringens strain CP15 genome
NZ_CP020831.1_1337	phiCrAss001	36.2	100.00	18	30	0.005	69290	69273	NZ_CP020831.1 Listeria monocytogenes strain PNUSAL000144 chromosome, complete genome
NZ_CP021053.1_1239	phiCrAss001	36.2	95.45	22	32	0.005	44494	44515	NZ_CP021053.1 Zymomonas mobilis subsp. mobilis strain NRRL B-1960, complete genome
NZ_CP022130.1_672	phiCrAss001	36.2	95.45	22	33	0.006	75673	75694	NZ_CP022130.1 Lactobacillus pentosus strain SLC13 chromosome, complete genome
NZ_CP023410.1_2243	phiCrAss001	36.2	95.45	22	36	0.006	65422	65401	NZ_CP023410.1 Clostridium perfringens strain LLY_N11 chromosome, complete genome
NZ_CP025197.1_589	phiCrAss001	36.2	100.00	18	40	0.008	88245	88228	NZ_CP025197.1 Herbivorax saccincola strain GGR1 chromosome, complete genome
NZ_CP027569.1_1137	phiCrAss001	36.2	100.00	18	38	0.007	16628	16611	NZ_CP027569.1 Megasphaera elsdenii strain NCIMB702410 chromosome, complete genome
NZ_CPYI01000003.1_267	phiCrAss001	36.2	100.00	18	32	0.005	96589	96572	NZ_CPYI01000003.1 Yersinia kristensenii strain FCF326, whole genome shotgun sequence
NZ_CZJN01000005.1_81	phiCrAss001	36.2	100.00	18	31	0.005	27015	26998	NZ_CZJN01000005.1 Campylobacter jejuni strain Campylobacter jejuni isolate WATER, whole genome shotgun sequence
NZ_FACF01000006.1_3799	phiCrAss001	36.2	100.00	18	36	0.006	101119	101136	NZ_FACF01000006.1 Clostridioides difficile isolate VL_0152, whole genome shotgun sequence
NZ_FACG01000038.1_4073	phiCrAss001	36.2	100.00	18	36	0.006	101119	101136	NZ_FACG01000038.1 Clostridioides difficile isolate VL_0153, whole genome shotgun sequence
NZ_FAES01000068.1_584	phiCrAss001	36.2	100.00	18	36	0.006	101119	101136	NZ_FAES01000068.1 Clostridioides difficile isolate VL_0219, whole genome shotgun sequence
NZ_FAEW01000056.1_2792	phiCrAss001	36.2	100.00	18	36	0.006	101136	101119	NZ_FAEW01000056.1 Clostridioides difficile isolate VL_0227, whole genome shotgun sequence
NZ_FAGI01000049.1_692	phiCrAss001	36.2	100.00	18	36	0.006	101136	101119	NZ_FAGI01000049.1 Clostridioides difficile isolate VL_0261, whole genome shotgun sequence
NZ_FAIU01000002.1_1704	phiCrAss001	36.2	100.00	18	36	0.006	101136	101119	NZ_FAIU01000002.1 Clostridioides difficile isolate VL_0322, whole genome shotgun sequence
NZ_FALZ01000009.1_525	phiCrAss001	36.2	100.00	18	36	0.006	101119	101136	NZ_FALZ01000009.1 Clostridioides difficile isolate VL_0406, whole genome shotgun sequence
NZ_FAMJ01000075.1_3564	phiCrAss001	36.2	100.00	18	36	0.006	101136	101119	NZ_FAMJ01000075.1 Clostridioides difficile isolate VL_0419, whole genome shotgun sequence
NZ_FQXP01000004.1_999	phiCrAss001	36.2	95.45	22	37	0.007	75208	75187	NZ_FQXP01000004.1 Clostridium collagenovorans DSM 3089, whole genome shotgun sequence
NZ_FULW01000001.1_3255	phiCrAss001	36.2	100.00	18	36	0.006	101136	101119	NZ_FULW01000001.1 Clostridioides difficile strain VRECD0177, whole genome shotgun sequence
NZ_FUME01000001.1_1112	phiCrAss001	36.2	100.00	18	36	0.006	101136	101119	NZ_FUME01000001.1 Clostridioides difficile strain VRECD0142, whole genome shotgun sequence
NZ_FUOU01000001.1_8215	phiCrAss001	36.2	100.00	18	36	0.006	101119	101136	NZ_FUOU01000001.1 Clostridioides difficile strain VRECD0101, whole genome shotgun sequence
NZ_FUQE01000001.1_2076	phiCrAss001	36.2	100.00	18	36	0.006	101136	101119	NZ_FUQE01000001.1 Clostridioides difficile strain VRECD0118, whole genome shotgun sequence
NZ_FUQM01000001.1_2623	phiCrAss001	36.2	100.00	18	36	0.006	101136	101119	NZ_FUQM01000001.1 Clostridioides difficile strain VRECD0192, whole genome shotgun sequence
NZ_FUSB01000001.1_1695	phiCrAss001	36.2	100.00	18	36	0.006	101119	101136	NZ_FUSB01000001.1 Clostridioides difficile strain VRECD0098, whole genome shotgun sequence
NZ_FUTR01000016.1_713	phiCrAss001	36.2	95.45	22	37	0.007	38349	38328	NZ_FUTR01000016.1 Clostridioides difficile strain CD22, whole genome shotgun sequence
NZ_FZOK01000004.1_3291	phiCrAss001	36.2	95.45	22	29	0.005	21003	20982	NZ_FZOK01000004.1 Belliella buryatensis strain 5C, whole genome shotgun sequence
NZ_JRAH01000020.1_637	phiCrAss001	36.2	100.00	18	37	0.007	65521	65504	NZ_JRAH01000020.1 Porphyromonas sp. COT-108 OH1349 contig_20, whole genome shotgun sequence
NZ_JRNR01000131.1_1766	phiCrAss001	36.2	100.00	18	30	0.005	2314	2331	NZ_JRNR01000131.1 Prevotella disiens DNF00882 contig131, whole genome shotgun sequence
NZ_JUYE01000218.1_1462	phiCrAss001	36.2	95.45	22	40	0.008	38714	38693	NZ_JUYE01000218.1 Clostridium sporogenes strain 66_CBOT 1047_25111_397190_790__..._68_, whole genome shotgun sequence
NZ_JVAB01000191.1_514	phiCrAss001	36.2	95.45	22	33	0.006	66559	66538	NZ_JVAB01000191.1 Cardiobacterium hominis strain 612_ETAR 1408_45610_1001442_196__..._864_, whole genome shotgun sequence
NZ_JVAQ01000121.1_1136	phiCrAss001	36.2	95.45	22	33	0.006	66538	66559	NZ_JVAQ01000121.1 Cardiobacterium hominis strain 599_SSED 1176_46081_829252_693__..._148_, whole genome shotgun sequence
NZ_JVAR01000071.1_884	phiCrAss001	36.2	95.45	22	33	0.006	66559	66538	NZ_JVAR01000071.1 Cardiobacterium hominis strain 598_FBAL 724_32686_542758, whole genome shotgun sequence
NZ_JXWY01000053.1_171	phiCrAss001	36.2	100.00	18	30	0.005	3837	3820	NZ_JXWY01000053.1 Staphylococcus microti strain DSM 22147 contig_58, whole genome shotgun sequence
NZ_KB850089.1_1542	phiCrAss001	36.2	100.00	18	32	0.005	100290	100273	NZ_KB850089.1 Acinetobacter sp. ANC 3862 acLZf-supercont1.3, whole genome shotgun sequence
NZ_KB907634.1_4316	phiCrAss001	36.2	95.45	22	34	0.006	21258	21279	NZ_KB907634.1 Psychrobacter lutiphocae DSM 21542 H140DRAFT_scaffold00013.13, whole genome shotgun sequence
NZ_LACJ01000003.1_84	phiCrAss001	36.2	100.00	18	32	0.005	88341	88358	NZ_LACJ01000003.1 Acinetobacter parvus strain CM11 contig_3, whole genome shotgun sequence
NZ_LACN01000012.1_3215	phiCrAss001	36.2	100.00	18	36	0.006	97618	97635	NZ_LACN01000012.1 Caldicellulosiruptor naganoensis NA10 N907DRAFT_scf7180000000025_quiver.9_C, whole genome shotgun sequence
NZ_LCVB01000032.1_955	phiCrAss001	36.2	100.00	18	30	0.005	61711	61728	NZ_LCVB01000032.1 Streptococcus agalactiae strain ES-PW-063 ctg7180000002018, whole genome shotgun sequence
NZ_LDOW01000003.1_395	phiCrAss001	36.2	100.00	18	30	0.005	60001	60018	NZ_LDOW01000003.1 Enterococcus cecorum strain 1710s23 1710_S23_contig_3, whole genome shotgun sequence
NZ_LDOW01000003.1_399	phiCrAss001	36.2	100.00	18	30	0.005	60001	60018	NZ_LDOW01000003.1 Enterococcus cecorum strain 1710s23 1710_S23_contig_3, whole genome shotgun sequence
NZ_LM995447.1_2463	phiCrAss001	36.2	95.45	22	36	0.006	45563	45542	NZ_LM995447.1 [Clostridium] cellulosi genome assembly DG5, chromosome : I
NZ_LWSZ01000028.1_475	phiCrAss001	36.2	95.45	22	30	0.005	18006	17985	NZ_LWSZ01000028.1 Streptobacillus moniliformis strain CIP 81-99 contig_46, whole genome shotgun sequence
NZ_MDTU01000001.1_918	phiCrAss001	36.2	100.00	18	32	0.005	99330	99347	NZ_MDTU01000001.1 Piscirickettsia litoralis strain Y2 scaffold00001, whole genome shotgun sequence
NZ_MIEH01000002.1_349	phiCrAss001	36.2	100.00	18	35	0.006	13724	13741	NZ_MIEH01000002.1 Merdimonas faecis strain BR31 BR31_L001_R1_001__paired__contig_2, whole genome shotgun sequence
NZ_MKGR01000011.1_410	phiCrAss001	36.2	100.00	18	33	0.006	90140	90123	NZ_MKGR01000011.1 Xenorhabdus thuongxuanensis strain 30TX1 Xentx_11, whole genome shotgun sequence
NZ_MNBB01000004.1_481	phiCrAss001	36.2	100.00	18	36	0.006	101119	101136	NZ_MNBB01000004.1 Clostridioides difficile strain 5477-AQ/ST26 5477_contig000004, whole genome shotgun sequence
NZ_MOQO01000014.1_7550	phiCrAss001	36.2	100.00	18	36	0.006	101119	101136	NZ_MOQO01000014.1 Clostridioides difficile strain 6584-AQ/ST26 6584_contig000014, whole genome shotgun sequence
NZ_MRAE01000001.1_2988	phiCrAss001	36.2	100.00	18	40	0.008	47039	47022	NZ_MRAE01000001.1 Clostridium tepidum strain IEH 97212 scaffold_0, whole genome shotgun sequence
NZ_MUYU01000009.1_385	phiCrAss001	36.2	100.00	18	33	0.006	45951	45934	NZ_MUYU01000009.1 Moraxella pluranimalium strain CCUG 54913 54913T_ctg_0000009, whole genome shotgun sequence
NZ_MVDI01000003.1_1110	phiCrAss001	36.2	100.00	18	35	0.006	118	135	NZ_MVDI01000003.1 Chroococcidiopsis sp. TS-821 NODE_3_length_569273_cov_679.569_ID_1243, whole genome shotgun sequence
NZ_NBED01000005.1_3115	phiCrAss001	36.2	100.00	18	30	0.005	14374	14391	NZ_NBED01000005.1 Lactobacillus salivarius strain L21 L21_contig_5, whole genome shotgun sequence
NZ_NBEO01000004.1_3206	phiCrAss001	36.2	100.00	18	30	0.005	14374	14391	NZ_NBEO01000004.1 Lactobacillus salivarius strain CCuG47826 CCuG47826_contig_4, whole genome shotgun sequence
NZ_NFHR01000003.1_2145	phiCrAss001	36.2	100.00	18	36	0.006	68943	68926	NZ_NFHR01000003.1 Clostridium perfringens strain An68 An68_contig_3, whole genome shotgun sequence
NZ_NFKH01000002.1_3281	phiCrAss001	36.2	100.00	18	36	0.006	68943	68926	NZ_NFKH01000002.1 Clostridium perfringens strain An185 An185_contig_2, whole genome shotgun sequence
NZ_NIQM01000016.1_1088	phiCrAss001	36.2	100.00	18	35	0.006	61855	61838	NZ_NIQM01000016.1 Campylobacter hyointestinalis subsp. hyointestinalis strain S1597b x_contig000016, whole genome shotgun sequence
NZ_NIQO01000003.1_744	phiCrAss001	36.2	100.00	18	35	0.006	61838	61855	NZ_NIQO01000003.1 Campylobacter hyointestinalis subsp. hyointestinalis strain S1603d x_contig000003, whole genome shotgun sequence
NZ_NSLO01000034.1_271	phiCrAss001	36.2	100.00	18	36	0.006	34996	35013	NZ_NSLO01000034.1 Porphyromonas gingivalis strain WW3102 NODE_34_length_18639_cov_33.2593, whole genome shotgun sequence
NZ_NTNR01000006.1_1672	phiCrAss001	36.2	100.00	18	32	0.005	61176	61193	NZ_NTNR01000006.1 Escherichia coli strain MOD1-EC6254 MOD1-EC6254_6_length_327505_cov_41.8968, whole genome shotgun sequence
NZ_OBJM01000006.1_275	phiCrAss001	36.2	100.00	18	34	0.006	65318	65335	NZ_OBJM01000006.1 Clostridium cadaveris strain LH052 isolate Clostridium cadaveris, whole genome shotgun sequence
NZ_PGEM01000178.1_752	phiCrAss001	36.2	100.00	18	32	0.005	95419	95436	NZ_PGEM01000178.1 Cuspidothrix issatschenkoi CHARLIE-1 contig_181, whole genome shotgun sequence
NZ_PJSJ01000057.1_31	phiCrAss001	36.2	95.45	22	36	0.006	65422	65401	NZ_PJSJ01000057.1 Clostridium perfringens strain TAM-NE42 contig00057, whole genome shotgun sequence
NZ_PPRJ01000019.1_263	phiCrAss001	36.2	100.00	18	30	0.005	3820	3837	NZ_PPRJ01000019.1 Staphylococcus microti strain DSM 22147 c7e22946-4813-4895-9c02-81160a8d6eef_c20, whole genome shotgun sequence
NZ_PTTA01000008.1_516	phiCrAss001	36.2	100.00	18	32	0.005	97301	97284	NZ_PTTA01000008.1 Escherichia sp. MOD1-EC5427 MOD1-EC5427_8_length_247996_cov_43.1582, whole genome shotgun sequence
NZ_PYOM01000028.1_136	phiCrAss001	36.2	100.00	18	32	0.005	3378	3361	NZ_PYOM01000028.1 Photobacterium angustum strain ATCC 25915 CFSAN065435_28, whole genome shotgun sequence
NZ_QGLN01000005.1_215	phiCrAss001	36.2	100.00	18	32	0.005	24598	24581	NZ_QGLN01000005.1 Gilliamella apis strain ESL0169 Ga0133555_106, whole genome shotgun sequence
NC_008593.1_628	phiCrAss001	34.2	100.00	17	35	0.024	18393	18409	NC_008593.1 Clostridium novyi NT, complete genome
NC_009012.1_1414	phiCrAss001	34.2	95.24	21	39	0.029	101486	101506	NC_009012.1 Ruminiclostridium thermocellum ATCC 27405, complete genome
NC_009012.1_1703	phiCrAss001	34.2	95.24	21	40	0.030	101506	101486	NC_009012.1 Ruminiclostridium thermocellum ATCC 27405, complete genome
NC_009089.1_211	phiCrAss001	34.2	100.00	17	36	0.025	35127	35143	NC_009089.1 Clostridioides difficile 630, complete genome
NC_009438.1_511	phiCrAss001	34.2	100.00	17	32	0.022	31774	31790	NC_009438.1 Shewanella putrefaciens CN-32, complete genome
NC_009706.1_745	phiCrAss001	34.2	92.00	25	36	0.025	97989	98013	NC_009706.1 Clostridium kluyveri DSM 555, complete genome
NC_011296.1_941	phiCrAss001	34.2	100.00	17	37	0.026	79028	79044	NC_011296.1 Thermodesulfovibrio yellowstonii DSM 11347 chromosome, complete genome
NC_011837.1_503	phiCrAss001	34.2	92.00	25	36	0.025	97989	98013	NC_011837.1 Clostridium kluyveri NBRC 12016 DNA, complete genome
NC_012032.1_2181	phiCrAss001	34.2	100.00	17	35	0.024	85904	85920	NC_012032.1 Chloroflexus sp. Y-400-fl, complete genome
NC_013526.1_5842	phiCrAss001	34.2	100.00	17	37	0.026	7213	7229	NC_013526.1 Thermobaculum terrenum ATCC BAA-798 chromosome 2, complete sequence
NC_013894.1_3573	phiCrAss001	34.2	100.00	17	37	0.026	82972	82988	NC_013894.1 Thermocrinis albus DSM 14484, complete genome
NC_014106.1_1003	phiCrAss001	34.2	100.00	17	33	0.023	3171	3187	NC_014106.1 Lactobacillus crispatus ST1 complete genome, strain ST1
NC_014410.1_3448	phiCrAss001	34.2	100.00	17	37	0.026	36121	36105	NC_014410.1 Thermoanaerobacterium thermosaccharolyticum DSM 571, complete genome
NC_014720.1_3424	phiCrAss001	34.2	100.00	17	37	0.026	8963	8947	NC_014720.1 Caldicellulosiruptor kronotskyensis 2002, complete genome
NC_014721.1_3051	phiCrAss001	34.2	100.00	17	38	0.028	6959	6943	NC_014721.1 Caldicellulosiruptor kristjanssonii I77R1B, complete genome
NC_015311.1_1560	phiCrAss001	34.2	100.00	17	31	0.020	62850	62866	NC_015311.1 Prevotella denticola F0289, complete genome
NC_016808.1_267	phiCrAss001	34.2	100.00	17	32	0.022	82893	82877	NC_016808.1 Pasteurella multocida 36950, complete genome
NC_017449.1_650	phiCrAss001	34.2	95.24	21	37	0.026	92551	92531	NC_017449.1 Francisella cf. novicida 3523, complete genome
NC_017547.1_707	phiCrAss001	34.2	100.00	17	35	0.024	85384	85368	NC_017547.1 Listeria monocytogenes Finland 1998, complete genome
NC_018610.1_1343	phiCrAss001	34.2	100.00	17	33	0.023	27409	27393	NC_018610.1 Lactobacillus buchneri CD034, complete genome
NC_019729.1_2075	phiCrAss001	34.2	100.00	17	34	0.024	37857	37841	NC_019729.1 Oscillatoria nigro-viridis PCC 7112, complete genome
NC_019757.1_951	phiCrAss001	34.2	100.00	17	33	0.023	44728	44744	NC_019757.1 Cylindrospermum stagnale PCC 7417, complete genome
NC_021823.1_1330	phiCrAss001	34.2	100.00	17	35	0.024	85384	85368	NC_021823.1 Listeria monocytogenes strain C1-387, complete genome
NC_022571.1_653	phiCrAss001	34.2	95.24	21	34	0.024	5429	5409	NC_022571.1 Clostridium saccharobutylicum DSM 13864, complete genome
NZ_AAVU01000032.1_1735	phiCrAss001	34.2	100.00	17	37	0.026	79516	79532	NZ_AAVU01000032.1 Lyngbya sp. PCC 8106 1099428180534, whole genome shotgun sequence
NZ_AFJC01000010.1_2605	phiCrAss001	34.2	100.00	17	43	0.033	60813	60829	NZ_AFJC01000010.1 Microcoleus vaginatus FGP-2 ctg197, whole genome shotgun sequence
NZ_AHMY02000036.1_1105	phiCrAss001	34.2	100.00	17	34	0.024	7898	7882	NZ_AHMY02000036.1 Leptospira kirschneri str. H1 ctg7180000005001, whole genome shotgun sequence
NZ_AHNH02000005.1_298	phiCrAss001	34.2	100.00	17	35	0.024	2970	2954	NZ_AHNH02000005.1 Leptospira interrogans serovar Pyrogenes str. R168 ctg7180000004789, whole genome shotgun sequence
NZ_AHQD01000190.1_180	phiCrAss001	34.2	100.00	17	36	0.025	84323	84339	NZ_AHQD01000190.1 Leptospira interrogans serovar Lai str. Langkawi contig_190, whole genome shotgun sequence
NZ_AHQZ01000281.1_447	phiCrAss001	34.2	100.00	17	34	0.024	7898	7882	NZ_AHQZ01000281.1 Leptospira kirschneri serovar Grippotyphosa str. UT130 contig_281, whole genome shotgun sequence
NZ_AJIP01000043.1_802	phiCrAss001	34.2	100.00	17	45	0.036	100648	100632	NZ_AJIP01000043.1 Thermosipho africanus H17ap60334 Contig43, whole genome shotgun sequence
NZ_AJLK01000028.1_581	phiCrAss001	34.2	100.00	17	36	0.025	9024	9040	NZ_AJLK01000028.1 Fischerella muscicola PCC 7414 contig00028, whole genome shotgun sequence
NZ_AJWP01000194.1_1359	phiCrAss001	34.2	100.00	17	32	0.022	36468	36484	NZ_AJWP01000194.1 Escherichia coli KD2 contig00220, whole genome shotgun sequence
NZ_AKXB02000081.1_1229	phiCrAss001	34.2	100.00	17	35	0.024	72153	72169	NZ_AKXB02000081.1 Leptospira noguchii str. 2001034031 ctg7180000006912, whole genome shotgun sequence
NZ_ALJM01000044.1_925	phiCrAss001	34.2	100.00	17	40	0.030	91860	91844	NZ_ALJM01000044.1 Peptostreptococcaceae bacterium AS15 ctg120005099216, whole genome shotgun sequence
NZ_ALJR01000028.1_695	phiCrAss001	34.2	100.00	17	33	0.023	64809	64793	NZ_ALJR01000028.1 Selenomonas sp. FOBRC9 ctg120009541093, whole genome shotgun sequence
NZ_ALVX01000007.1_1704	phiCrAss001	34.2	95.24	21	36	0.025	72550	72570	NZ_ALVX01000007.1 Fischerella sp. PCC 9431 Fis9431DRAFT_Scaffold3.4_C1, whole genome shotgun sequence
NZ_ALWB01000147.1_703	phiCrAss001	34.2	100.00	17	35	0.024	31121	31105	NZ_ALWB01000147.1 Pseudanabaena biceps PCC 7429 scaffold_00147, whole genome shotgun sequence
NZ_AMJF01000103.1_899	phiCrAss001	34.2	100.00	17	32	0.022	56218	56234	NZ_AMJF01000103.1 Acinetobacter junii TG19608 A_junii_TG19608_104, whole genome shotgun sequence
NZ_AMXA01000002.1_1019	phiCrAss001	34.2	100.00	17	32	0.022	82995	83011	NZ_AMXA01000002.1 Thauera sp. 28 Cont2, whole genome shotgun sequence
NZ_ANZB01000003.1_198	phiCrAss001	34.2	100.00	17	36	0.025	30399	30383	NZ_ANZB01000003.1 Clostridium pasteurianum DSM 525 = ATCC 6013 strain DSM 525 Contig003, whole genome shotgun sequence
NZ_AOWP01000151.1_287	phiCrAss001	34.2	100.00	17	35	0.024	2970	2954	NZ_AOWP01000151.1 Leptospira interrogans serovar Pyrogenes str. Sri Lanka 39 ctg7180000004942, whole genome shotgun sequence
NZ_AOWQ01000120.1_585	phiCrAss001	34.2	100.00	17	35	0.024	2954	2970	NZ_AOWQ01000120.1 Leptospira interrogans serovar Pyrogenes str. Sri Lanka 46 ctg7180000005355, whole genome shotgun sequence
NZ_AOXW01000022.1_548	phiCrAss001	34.2	100.00	17	32	0.022	66400	66384	NZ_AOXW01000022.1 Salmonella enterica subsp. enterica serovar Senftenberg str. 604314 SEES4314_6, whole genome shotgun sequence
NZ_AP017459.1_116	phiCrAss001	34.2	100.00	17	34	0.024	55831	55847	NZ_AP017459.1 Candidatus Endomicrobium trichonymphae DNA, complete genome, strain: Rs-D17
NZ_AP018184.1_3103	phiCrAss001	34.2	95.24	21	36	0.025	78649	78669	NZ_AP018184.1 Nostoc sp. NIES-2111 DNA, nearly complete genome
NZ_AP018255.1_4221	phiCrAss001	34.2	100.00	17	36	0.025	63517	63533	NZ_AP018255.1 Calothrix sp. NIES-4071 DNA, complete genome
NZ_AP018290.1_3227	phiCrAss001	34.2	100.00	17	36	0.025	63517	63533	NZ_AP018290.1 Calothrix sp. NIES-4105 DNA, nearly complete genome
NZ_APIB01000001.1_476	phiCrAss001	34.2	100.00	17	35	0.024	85368	85384	NZ_APIB01000001.1 Listeria monocytogenes SHL001 contig1, whole genome shotgun sequence
NZ_AUCT01000023.1_430	phiCrAss001	34.2	100.00	17	36	0.025	43797	43813	NZ_AUCT01000023.1 Desulfatibacillum aliphaticivorans DSM 15576 G491DRAFT_scaffold00020.20_C, whole genome shotgun sequence
NZ_AUYM01000078.1_1192	phiCrAss001	34.2	100.00	17	30	0.019	18442	18458	NZ_AUYM01000078.1 Lactobacillus casei 5b Contig78, whole genome shotgun sequence
NZ_AVGI01000073.1_5281	phiCrAss001	34.2	100.00	17	38	0.028	56775	56791	NZ_AVGI01000073.1 Clostridioides difficile CD3 gcdCD3.contig.78, whole genome shotgun sequence
NZ_AVGI01000108.1_5287	phiCrAss001	34.2	100.00	17	37	0.026	35143	35127	NZ_AVGI01000108.1 Clostridioides difficile CD3 gcdCD3.contig.113, whole genome shotgun sequence
NZ_AVGL01000047.1_2455	phiCrAss001	34.2	100.00	17	36	0.025	35127	35143	NZ_AVGL01000047.1 Clostridioides difficile CD13 gcdCD13.contig.46, whole genome shotgun sequence
NZ_AVGN01000029.1_2489	phiCrAss001	34.2	100.00	17	38	0.028	56775	56791	NZ_AVGN01000029.1 Clostridioides difficile CD18 gcdCD18.contig.30, whole genome shotgun sequence
NZ_AVGV01000206.1_4745	phiCrAss001	34.2	100.00	17	36	0.025	35127	35143	NZ_AVGV01000206.1 Clostridioides difficile CD42 gcdCD42.contig.207, whole genome shotgun sequence
NZ_AVGX01000096.1_3497	phiCrAss001	34.2	100.00	17	37	0.026	67015	67031	NZ_AVGX01000096.1 Clostridioides difficile CD44 gcdCD44.contig.95, whole genome shotgun sequence
NZ_AVHR01000138.1_3661	phiCrAss001	34.2	100.00	17	36	0.025	35127	35143	NZ_AVHR01000138.1 Clostridioides difficile CD132 gcdCD132.contig.137, whole genome shotgun sequence
NZ_AVHV01000218.1_4521	phiCrAss001	34.2	100.00	17	36	0.025	35127	35143	NZ_AVHV01000218.1 Clostridioides difficile CD159 gcdCD159.contig.219, whole genome shotgun sequence
NZ_AVHX01000082.1_3740	phiCrAss001	34.2	100.00	17	36	0.025	35127	35143	NZ_AVHX01000082.1 Clostridioides difficile CD165 gcdCD165.contig.82, whole genome shotgun sequence
NZ_AVIE01000865.1_5508	phiCrAss001	34.2	100.00	17	36	0.025	35127	35143	NZ_AVIE01000865.1 Clostridioides difficile CD196 gcdCD196.contig.898, whole genome shotgun sequence
NZ_AVIM01000053.1_1559	phiCrAss001	34.2	100.00	17	37	0.026	67015	67031	NZ_AVIM01000053.1 Clostridioides difficile 824 gcd824.contig.52, whole genome shotgun sequence
NZ_AVIS01000126.1_1131	phiCrAss001	34.2	100.00	17	36	0.025	35127	35143	NZ_AVIS01000126.1 Clostridioides difficile DA00044 gcdDA00044.contig.127, whole genome shotgun sequence
NZ_AVIW01000059.1_1182	phiCrAss001	34.2	100.00	17	37	0.026	35143	35127	NZ_AVIW01000059.1 Clostridioides difficile DA00126 gcdDA00126.contig.72, whole genome shotgun sequence
NZ_AVIW01000062.1_1203	phiCrAss001	34.2	100.00	17	38	0.028	56775	56791	NZ_AVIW01000062.1 Clostridioides difficile DA00126 gcdDA00126.contig.75, whole genome shotgun sequence
NZ_AVJD01000061.1_1435	phiCrAss001	34.2	100.00	17	38	0.028	56775	56791	NZ_AVJD01000061.1 Clostridioides difficile DA00142 gcdDA00142.contig.77, whole genome shotgun sequence
NZ_AVJD01000077.1_1441	phiCrAss001	34.2	100.00	17	37	0.026	35143	35127	NZ_AVJD01000077.1 Clostridioides difficile DA00142 gcdDA00142.contig.93, whole genome shotgun sequence
NZ_AVJG01000093.1_4874	phiCrAss001	34.2	100.00	17	36	0.025	35127	35143	NZ_AVJG01000093.1 Clostridioides difficile DA00154 gcdDA00154.contig.104, whole genome shotgun sequence
NZ_AVJH01000071.1_3319	phiCrAss001	34.2	100.00	17	36	0.025	35127	35143	NZ_AVJH01000071.1 Clostridioides difficile DA00160 gcdDA00160.contig.77, whole genome shotgun sequence
NZ_AVJL01000098.1_2554	phiCrAss001	34.2	100.00	17	36	0.025	35127	35143	NZ_AVJL01000098.1 Clostridioides difficile DA00183 gcdDA00183.contig.98, whole genome shotgun sequence
NZ_AVJN01000034.1_1020	phiCrAss001	34.2	100.00	17	37	0.026	35143	35127	NZ_AVJN01000034.1 Clostridioides difficile DA00191 gcdDA00191.contig.33, whole genome shotgun sequence
NZ_AVJN01000039.1_1056	phiCrAss001	34.2	100.00	17	38	0.028	56775	56791	NZ_AVJN01000039.1 Clostridioides difficile DA00191 gcdDA00191.contig.38, whole genome shotgun sequence
NZ_AVJO01000051.1_107	phiCrAss001	34.2	100.00	17	36	0.025	35127	35143	NZ_AVJO01000051.1 Clostridioides difficile DA00193 gcdDA00193.contig.51, whole genome shotgun sequence
NZ_AVJP01000040.1_3776	phiCrAss001	34.2	100.00	17	37	0.026	35143	35127	NZ_AVJP01000040.1 Clostridioides difficile DA00195 gcdDA00195.contig.39, whole genome shotgun sequence
NZ_AVJP01000045.1_3797	phiCrAss001	34.2	100.00	17	38	0.028	56775	56791	NZ_AVJP01000045.1 Clostridioides difficile DA00195 gcdDA00195.contig.44, whole genome shotgun sequence
NZ_AVJQ01000016.1_2871	phiCrAss001	34.2	100.00	17	37	0.026	67031	67015	NZ_AVJQ01000016.1 Clostridioides difficile DA00196 gcdDA00196.contig.15, whole genome shotgun sequence
NZ_AVJR01000011.1_5366	phiCrAss001	34.2	100.00	17	37	0.026	35143	35127	NZ_AVJR01000011.1 Clostridioides difficile DA00197 gcdDA00197.contig.10, whole genome shotgun sequence
NZ_AVJR01000012.1_5387	phiCrAss001	34.2	100.00	17	38	0.028	56775	56791	NZ_AVJR01000012.1 Clostridioides difficile DA00197 gcdDA00197.contig.11, whole genome shotgun sequence
NZ_AVJS01000012.1_3430	phiCrAss001	34.2	100.00	17	36	0.025	35127	35143	NZ_AVJS01000012.1 Clostridioides difficile DA00203 gcdDA00203.contig.11, whole genome shotgun sequence
NZ_AVJU01000035.1_6951	phiCrAss001	34.2	100.00	17	37	0.026	67015	67031	NZ_AVJU01000035.1 Clostridioides difficile DA00211 gcdDA00211.contig.34, whole genome shotgun sequence
NZ_AVKE01000013.1_287	phiCrAss001	34.2	100.00	17	36	0.025	35127	35143	NZ_AVKE01000013.1 Clostridioides difficile DA00261 gcdDA00261.contig.12, whole genome shotgun sequence
NZ_AVKG01000072.1_615	phiCrAss001	34.2	100.00	17	36	0.025	35127	35143	NZ_AVKG01000072.1 Clostridioides difficile DA00275 gcdDA00275.contig.71, whole genome shotgun sequence
NZ_AVKK01000495.1_5254	phiCrAss001	34.2	100.00	17	36	0.025	35127	35143	NZ_AVKK01000495.1 Clostridioides difficile DA00310 gcdDA00310.contig.516, whole genome shotgun sequence
NZ_AVKN01000093.1_4027	phiCrAss001	34.2	100.00	17	36	0.025	35127	35143	NZ_AVKN01000093.1 Clostridioides difficile F249 gcdF249.contig.93, whole genome shotgun sequence
NZ_AVKZ01000034.1_3553	phiCrAss001	34.2	100.00	17	37	0.026	35143	35127	NZ_AVKZ01000034.1 Clostridioides difficile Y215 gcdY215.contig.33, whole genome shotgun sequence
NZ_AVKZ01000037.1_3583	phiCrAss001	34.2	100.00	17	38	0.028	56775	56791	NZ_AVKZ01000037.1 Clostridioides difficile Y215 gcdY215.contig.36, whole genome shotgun sequence
NZ_AVLA01000035.1_6212	phiCrAss001	34.2	100.00	17	36	0.025	35127	35143	NZ_AVLA01000035.1 Clostridioides difficile Y231 gcdY231.contig.34, whole genome shotgun sequence
NZ_AVLC01000156.1_1549	phiCrAss001	34.2	100.00	17	36	0.025	35127	35143	NZ_AVLC01000156.1 Clostridioides difficile Y266 gcdY266.contig.155, whole genome shotgun sequence
NZ_AVLD01000029.1_5629	phiCrAss001	34.2	100.00	17	37	0.026	67031	67015	NZ_AVLD01000029.1 Clostridioides difficile Y270 gcdY270.contig.29, whole genome shotgun sequence
NZ_AVLG01000028.1_6691	phiCrAss001	34.2	100.00	17	37	0.026	67031	67015	NZ_AVLG01000028.1 Clostridioides difficile Y343 gcdY343.contig.27, whole genome shotgun sequence
NZ_AVLH01000074.1_1824	phiCrAss001	34.2	100.00	17	36	0.025	35127	35143	NZ_AVLH01000074.1 Clostridioides difficile Y358 gcdY358.contig.73, whole genome shotgun sequence
NZ_AVLM01000171.1_4132	phiCrAss001	34.2	100.00	17	36	0.025	35127	35143	NZ_AVLM01000171.1 Clostridioides difficile P2 gcdP2.contig.170, whole genome shotgun sequence
NZ_AVLS01000071.1_6385	phiCrAss001	34.2	100.00	17	38	0.028	56775	56791	NZ_AVLS01000071.1 Clostridioides difficile P9 gcdP9.contig.70, whole genome shotgun sequence
NZ_AVLT01000090.1_7621	phiCrAss001	34.2	100.00	17	38	0.028	56775	56791	NZ_AVLT01000090.1 Clostridioides difficile P11 gcdP11.contig.94, whole genome shotgun sequence
NZ_AVLW01000044.1_1004	phiCrAss001	34.2	100.00	17	36	0.025	35127	35143	NZ_AVLW01000044.1 Clostridioides difficile P19 gcdP19.contig.43, whole genome shotgun sequence
NZ_AVLX01000046.1_8913	phiCrAss001	34.2	100.00	17	36	0.025	35127	35143	NZ_AVLX01000046.1 Clostridioides difficile P20 gcdP20.contig.45, whole genome shotgun sequence
NZ_AVME01000041.1_634	phiCrAss001	34.2	100.00	17	37	0.026	35127	35143	NZ_AVME01000041.1 Clostridioides difficile P30 gcdP30.contig.40, whole genome shotgun sequence
NZ_AVMJ01000044.1_1286	phiCrAss001	34.2	100.00	17	37	0.026	35127	35143	NZ_AVMJ01000044.1 Clostridioides difficile P42 gcdP42.contig.43, whole genome shotgun sequence
NZ_AVMO01000020.1_1400	phiCrAss001	34.2	100.00	17	37	0.026	67031	67015	NZ_AVMO01000020.1 Clostridioides difficile P50 gcdP50.contig.19, whole genome shotgun sequence
NZ_AVNH01000016.1_1527	phiCrAss001	34.2	100.00	17	37	0.026	35143	35127	NZ_AVNH01000016.1 Clostridioides difficile F601 gcdF601.contig.15, whole genome shotgun sequence
NZ_AWQQ01000052.1_2642	phiCrAss001	34.2	100.00	17	35	0.024	101664	101680	NZ_AWQQ01000052.1 Desulfotomaculum profundi strain Bs107 Contig_308, whole genome shotgun sequence
NZ_AWWT01000001.1_87	phiCrAss001	34.2	100.00	17	35	0.024	85384	85368	NZ_AWWT01000001.1 Listeria monocytogenes SHL017 contig1, whole genome shotgun sequence
NZ_AYSN01000049.1_406	phiCrAss001	34.2	92.00	25	37	0.026	99674	99650	NZ_AYSN01000049.1 Thermoanaerobacterium aotearoense SCUT27 49, whole genome shotgun sequence
NZ_AYXL01000007.1_221	phiCrAss001	34.2	95.24	21	34	0.024	5409	5429	NZ_AYXL01000007.1 Clostridium saccharobutylicum DSM 13864 contig_7, whole genome shotgun sequence
NZ_AZDP01000089.1_67	phiCrAss001	34.2	100.00	17	33	0.023	89563	89547	NZ_AZDP01000089.1 Lactobacillus koreensis JCM 16448 NODE_287, whole genome shotgun sequence
NZ_AZFZ01000012.1_403	phiCrAss001	34.2	95.24	21	38	0.028	47853	47873	NZ_AZFZ01000012.1 Lactobacillus parafarraginis DSM 18390 = JCM 14109 strain DSM 18390 Scaffold12, whole genome shotgun sequence
NZ_AZGF01000008.1_626	phiCrAss001	34.2	100.00	17	34	0.024	37776	37792	NZ_AZGF01000008.1 Lactobacillus suebicus DSM 5007 = KCTC 3549 strain DSM 5007 Scaffold8, whole genome shotgun sequence
NZ_AZGM01000004.1_1380	phiCrAss001	34.2	100.00	17	36	0.025	75712	75728	NZ_AZGM01000004.1 Lactobacillus panis DSM 6035 NODE_5, whole genome shotgun sequence
NZ_AZRM01000010.1_1793	phiCrAss001	34.2	95.24	21	35	0.024	27949	27969	NZ_AZRM01000010.1 Petrotoga miotherma DSM 10691 P._miotherma_contig_18, whole genome shotgun sequence
NZ_AZSU01000003.1_629	phiCrAss001	34.2	100.00	17	37	0.026	78950	78966	NZ_AZSU01000003.1 [Clostridium] ultunense DSM 10521 scaffold_3, whole genome shotgun sequence
NZ_BACO01000014.1_1253	phiCrAss001	34.2	100.00	17	34	0.024	37792	37776	NZ_BACO01000014.1 Lactobacillus suebicus DSM 5007 = KCTC 3549, whole genome shotgun sequence
NZ_BAYM01000035.1_221	phiCrAss001	34.2	100.00	17	30	0.019	18458	18442	NZ_BAYM01000035.1 Lactobacillus paracasei NRIC 0644 strain NRIC0644, whole genome shotgun sequence
NZ_BAYN01000073.1_715	phiCrAss001	34.2	100.00	17	30	0.019	18442	18458	NZ_BAYN01000073.1 Lactobacillus paracasei NRIC 1917 strain NRIC1917, whole genome shotgun sequence
NZ_BBAR01000049.1_673	phiCrAss001	34.2	95.24	21	38	0.028	47873	47853	NZ_BBAR01000049.1 Lactobacillus parafarraginis DSM 18390 = JCM 14109, whole genome shotgun sequence
NZ_BBSG01000011.1_1062	phiCrAss001	34.2	100.00	17	32	0.022	56218	56234	NZ_BBSG01000011.1 Acinetobacter junii strain NBRC 109759, whole genome shotgun sequence
NZ_BCWE01000007.1_1452	phiCrAss001	34.2	100.00	17	38	0.028	48958	48974	NZ_BCWE01000007.1 Desulfotomaculum intricatum strain NBRC 109411, whole genome shotgun sequence
NZ_BDDQ01000005.1_1802	phiCrAss001	34.2	100.00	17	36	0.025	94642	94626	NZ_BDDQ01000005.1 Caenibacillus caldisaponilyticus strain B157, whole genome shotgun sequence
NZ_BDGT01000039.1_616	phiCrAss001	34.2	100.00	17	38	0.028	43590	43574	NZ_BDGT01000039.1 Thermogemmatispora onikobensis strain NBRC 111776, whole genome shotgun sequence
NZ_BDJL01000010.1_515	phiCrAss001	34.2	100.00	17	37	0.026	18228	18212	NZ_BDJL01000010.1 Carboxydothermus islandicus strain SET, whole genome shotgun sequence
NZ_BFFN01000003.1_2822	phiCrAss001	34.2	100.00	17	36	0.025	18784	18800	NZ_BFFN01000003.1 Moorella sp. Hama-1, whole genome shotgun sequence
NZ_CASJ01000001.1_41	phiCrAss001	34.2	100.00	17	32	0.022	59033	59017	NZ_CASJ01000001.1 Salmonella enterica subsp. enterica serovar Agona str. 35.H.08, whole genome shotgun sequence
NZ_CATN01000001.1_798	phiCrAss001	34.2	100.00	17	32	0.022	59033	59017	NZ_CATN01000001.1 Salmonella enterica subsp. enterica serovar Agona str. 04.O.05, whole genome shotgun sequence
NZ_CCDW01000025.1_747	phiCrAss001	34.2	100.00	17	37	0.026	35127	35143	NZ_CCDW01000025.1 Clostridioides difficile strain CII7xCD13A, whole genome shotgun sequence
NZ_CECW01000010.1_254	phiCrAss001	34.2	100.00	17	44	0.035	55202	55186	NZ_CECW01000010.1 Streptococcus suis strain LS0A, whole genome shotgun sequence
NZ_CM001581.1_1453	phiCrAss001	34.2	100.00	17	33	0.023	7785	7769	NZ_CM001581.1 Pasteurella multocida subsp. gallicida P1059 chromosome, whole genome shotgun sequence
NZ_CM001633.1_219	phiCrAss001	34.2	100.00	17	36	0.025	468	452	NZ_CM001633.1 Oscillatoriales cyanobacterium JSC-12 chromosome, whole genome shotgun sequence
NZ_CP009267.1_1215	phiCrAss001	34.2	100.00	17	36	0.025	30399	30383	NZ_CP009267.1 Clostridium pasteurianum DSM 525 = ATCC 6013, complete genome
NZ_CP009268.1_944	phiCrAss001	34.2	100.00	17	36	0.025	30399	30383	NZ_CP009268.1 Clostridium pasteurianum DSM 525 = ATCC 6013, complete genome
NZ_CP009607.1_1088	phiCrAss001	34.2	100.00	17	37	0.026	101444	101428	NZ_CP009607.1 Francisella tularensis subsp. novicida D9876, complete genome
NZ_CP009687.1_2598	phiCrAss001	34.2	100.00	17	39	0.029	3417	3433	NZ_CP009687.1 Clostridium aceticum strain DSM 1496, complete genome
NZ_CP010905.2_607	phiCrAss001	34.2	100.00	17	36	0.025	35127	35143	NZ_CP010905.2 Clostridioides difficile 630, complete genome
NZ_CP012033.1_2794	phiCrAss001	34.2	100.00	17	34	0.024	89547	89563	NZ_CP012033.1 Lactobacillus koreensis strain 26-25, complete genome
NZ_CP013018.1_387	phiCrAss001	34.2	100.00	17	36	0.025	30399	30383	NZ_CP013018.1 Clostridium pasteurianum DSM 525 = ATCC 6013, complete genome
NZ_CP013019.1_338	phiCrAss001	34.2	100.00	17	36	0.025	30399	30383	NZ_CP013019.1 Clostridium pasteurianum strain M150B, complete genome
NZ_CP013843.1_107	phiCrAss001	34.2	100.00	17	36	0.025	64751	64735	NZ_CP013843.1 Clostridium botulinum strain B742 chromosome, complete genome
NZ_CP016086.1_158	phiCrAss001	34.2	95.24	21	34	0.024	5429	5409	NZ_CP016086.1 Clostridium saccharobutylicum strain NCP 200, complete genome
NZ_CP016089.1_260	phiCrAss001	34.2	95.24	21	34	0.024	5429	5409	NZ_CP016089.1 Clostridium saccharobutylicum strain BAS/B3/SW/136, complete genome
NZ_CP016092.1_321	phiCrAss001	34.2	95.24	21	34	0.024	5429	5409	NZ_CP016092.1 Clostridium saccharobutylicum strain NCP 195, complete genome
NZ_CP016318.1_1081	phiCrAss001	34.2	100.00	17	36	0.025	35127	35143	NZ_CP016318.1 Clostridioides difficile strain 630 delta erm, complete genome
NZ_CP016766.1_1841	phiCrAss001	34.2	95.24	21	37	0.026	3444	3464	NZ_CP016766.1 Lactobacillus agilis strain La3, complete genome
NZ_CP017256.2_306	phiCrAss001	34.2	100.00	17	37	0.026	45995	45979	NZ_CP017256.2 Clostridium taeniosporum strain 1/k plasmid pCt3, complete sequence
NZ_CP017256.2_311	phiCrAss001	34.2	100.00	17	37	0.026	45995	45979	NZ_CP017256.2 Clostridium taeniosporum strain 1/k plasmid pCt3, complete sequence
NZ_CP017420.1_1154	phiCrAss001	34.2	100.00	17	32	0.022	65136	65120	NZ_CP017420.1 Delftia tsuruhatensis strain CM13, complete genome
NZ_CP017703.1_347	phiCrAss001	34.2	95.24	21	36	0.025	86446	86426	NZ_CP017703.1 Aeribacillus pallidus strain KCTC3564, complete genome
NZ_CP017770.1_409	phiCrAss001	34.2	100.00	17	34	0.024	1727	1743	NZ_CP017770.1 Paenibacillus crassostreae strain LPB0068 chromosome, complete genome
NZ_CP018787.1_628	phiCrAss001	34.2	100.00	17	32	0.022	88584	88568	NZ_CP018787.1 Oxalobacter formigenes strain HC-1, complete genome
NZ_CP019303.1_580	phiCrAss001	34.2	100.00	17	100	0.10	71333	71317	NZ_CP019303.1 Prevotella intermedia strain strain 17 chromosome II, complete sequence
NZ_CP019430.1_714	phiCrAss001	34.2	100.00	17	32	0.022	88584	88568	NZ_CP019430.1 Oxalobacter formigenes OXCC13 chromosome, complete genome
NZ_CP019609.1_1501	phiCrAss001	34.2	95.24	21	30	0.019	16168	16148	NZ_CP019609.1 Vagococcus penaei strain CD276, complete genome
NZ_CP020026.1_1203	phiCrAss001	34.2	100.00	17	33	0.023	96572	96588	NZ_CP020026.1 Rhodocyclaceae bacterium strain Thauera-like isolate Rhodocyclaceae chromosome, complete genome
NZ_CP020405.2_259	phiCrAss001	34.2	100.00	17	33	0.023	7785	7769	NZ_CP020405.2 Pasteurella multocida strain FDAARGOS_218 chromosome, complete genome
NZ_CP020827.1_1401	phiCrAss001	34.2	100.00	17	35	0.024	85384	85368	NZ_CP020827.1 Listeria monocytogenes strain CFSAN028538 chromosome, complete genome
NZ_CP021983.1_252	phiCrAss001	34.2	100.00	17	38	0.028	97843	97827	NZ_CP021983.1 Halomicronema hongdechloris C2206 genome
NZ_CP024620.1_1322	phiCrAss001	34.2	100.00	17	32	0.022	39280	39264	NZ_CP024620.1 Acinetobacter indicus strain SGAir0564 chromosome, complete genome
NZ_CP024620.1_1326	phiCrAss001	34.2	100.00	17	32	0.022	39280	39264	NZ_CP024620.1 Acinetobacter indicus strain SGAir0564 chromosome, complete genome
NZ_CP024697.1_1467	phiCrAss001	34.2	100.00	17	30	0.019	38135	38151	NZ_CP024697.1 Prevotella intermedia strain KCOM 2836 chromosome, complete genome
NZ_CP024704.1_207	phiCrAss001	34.2	100.00	17	37	0.026	45684	45668	NZ_CP024704.1 Fusobacterium periodonticum strain KCOM 2555 chromosome, complete genome
NZ_CP025197.1_455	phiCrAss001	34.2	95.24	21	35	0.024	96142	96162	NZ_CP025197.1 Herbivorax saccincola strain GGR1 chromosome, complete genome
NZ_CP027029.1_524	phiCrAss001	34.2	100.00	17	35	0.024	85384	85368	NZ_CP027029.1 Listeria monocytogenes strain Lm16 chromosome
NZ_CP027440.1_618	phiCrAss001	34.2	100.00	17	32	0.022	36484	36468	NZ_CP027440.1 Escherichia coli strain 2012C-4502 chromosome, complete genome
NZ_CP028150.1_1831	phiCrAss001	34.2	100.00	17	34	0.024	82089	82105	NZ_CP028150.1 Neisseria mucosa strain ATCC 19696 chromosome, complete genome
NZ_CP028561.1_1064	phiCrAss001	34.2	100.00	17	32	0.022	47002	47018	NZ_CP028561.1 Acinetobacter sp. WCHA45 chromosome, complete genome
NZ_CP029036.1_535	phiCrAss001	34.2	100.00	17	32	0.022	66384	66400	NZ_CP029036.1 Salmonella enterica subsp. enterica serovar Senftenberg str. 361154004 chromosome, complete genome
NZ_CP029038.1_735	phiCrAss001	34.2	100.00	17	32	0.022	66384	66400	NZ_CP029038.1 Salmonella enterica strain CFSAN045763 chromosome, complete genome
NZ_CP029040.1_228	phiCrAss001	34.2	100.00	17	33	0.023	66384	66400	NZ_CP029040.1 Salmonella enterica strain CFSAN047866 chromosome, complete genome
NZ_CVPE01000004.1_1746	phiCrAss001	34.2	100.00	17	35	0.024	1561	1545	NZ_CVPE01000004.1 Rubeoparvulum massiliense strain mt6, whole genome shotgun sequence
NZ_CYUR01000024.1_2530	phiCrAss001	34.2	100.00	17	35	0.024	85384	85368	NZ_CYUR01000024.1 Listeria monocytogenes strain LM05-00065, whole genome shotgun sequence
NZ_CYWF01000014.1_666	phiCrAss001	34.2	100.00	17	35	0.024	85384	85368	NZ_CYWF01000014.1 Listeria monocytogenes strain LM08-00235, whole genome shotgun sequence
NZ_CZBO01000001.1_704	phiCrAss001	34.2	100.00	17	38	0.028	32979	32995	NZ_CZBO01000001.1 Clostridium baratii strain 2789STDY5834956, whole genome shotgun sequence
NZ_CZVX01000013.1_1768	phiCrAss001	34.2	100.00	17	37	0.026	22958	22974	NZ_CZVX01000013.1 Candidatus Kryptonium thompsoni strain JGI-11, whole genome shotgun sequence
NZ_CZWZ01000007.1_5291	phiCrAss001	34.2	100.00	17	36	0.025	35143	35127	NZ_CZWZ01000007.1 Clostridioides difficile isolate VL_0004, whole genome shotgun sequence
NZ_CZXE01000220.1_3950	phiCrAss001	34.2	100.00	17	37	0.026	67031	67015	NZ_CZXE01000220.1 Clostridioides difficile isolate VL_0019, whole genome shotgun sequence
NZ_CZYA01000069.1_5594	phiCrAss001	34.2	100.00	17	38	0.028	56791	56775	NZ_CZYA01000069.1 Clostridioides difficile isolate VL_0040, whole genome shotgun sequence
NZ_CZYF01000027.1_678	phiCrAss001	34.2	100.00	17	38	0.028	75399	75383	NZ_CZYF01000027.1 Clostridioides difficile isolate VL_0043, whole genome shotgun sequence
NZ_CZYJ01000005.1_1538	phiCrAss001	34.2	100.00	17	38	0.028	56791	56775	NZ_CZYJ01000005.1 Clostridioides difficile isolate VL_0051, whole genome shotgun sequence
NZ_CZYR01000005.1_2070	phiCrAss001	34.2	100.00	17	38	0.028	56775	56791	NZ_CZYR01000005.1 Clostridioides difficile isolate VL_0062, whole genome shotgun sequence
NZ_CZYY01000303.1_5920	phiCrAss001	34.2	100.00	17	37	0.026	67031	67015	NZ_CZYY01000303.1 Clostridioides difficile isolate VL_0067, whole genome shotgun sequence
NZ_CZZG01000016.1_291	phiCrAss001	34.2	100.00	17	37	0.026	67031	67015	NZ_CZZG01000016.1 Clostridioides difficile isolate VL_0076, whole genome shotgun sequence
NZ_CZZL01000005.1_6385	phiCrAss001	34.2	100.00	17	36	0.025	35127	35143	NZ_CZZL01000005.1 Clostridioides difficile isolate VL_0077, whole genome shotgun sequence
NZ_CZZU01000167.1_495	phiCrAss001	34.2	100.00	17	37	0.026	35143	35127	NZ_CZZU01000167.1 Clostridioides difficile isolate VL_0087, whole genome shotgun sequence
NZ_DS264589.1_1776	phiCrAss001	34.2	100.00	17	37	0.026	101428	101444	NZ_DS264589.1 Francisella tularensis subsp. novicida GA99-3548 supercont1.3, whole genome shotgun sequence
NZ_FAAJ01000010.1_313	phiCrAss001	34.2	100.00	17	36	0.025	34977	34993	NZ_FAAJ01000010.1 Clostridioides difficile isolate VL_0104, whole genome shotgun sequence
NZ_FABF01000020.1_778	phiCrAss001	34.2	100.00	17	37	0.026	35143	35127	NZ_FABF01000020.1 Clostridioides difficile isolate VL_0133, whole genome shotgun sequence
NZ_FACA01000132.1_375	phiCrAss001	34.2	100.00	17	37	0.026	67031	67015	NZ_FACA01000132.1 Clostridioides difficile isolate VL_0150, whole genome shotgun sequence
NZ_FACF01000016.1_3878	phiCrAss001	34.2	100.00	17	37	0.026	35127	35143	NZ_FACF01000016.1 Clostridioides difficile isolate VL_0152, whole genome shotgun sequence
NZ_FACG01000008.1_3982	phiCrAss001	34.2	100.00	17	37	0.026	35127	35143	NZ_FACG01000008.1 Clostridioides difficile isolate VL_0153, whole genome shotgun sequence
NZ_FACH01000068.1_6575	phiCrAss001	34.2	100.00	17	37	0.026	35127	35143	NZ_FACH01000068.1 Clostridioides difficile isolate VL_0154, whole genome shotgun sequence
NZ_FACQ01000362.1_161	phiCrAss001	34.2	100.00	17	37	0.026	67015	67031	NZ_FACQ01000362.1 Clostridioides difficile isolate VL_0164, whole genome shotgun sequence
NZ_FADK01000053.1_782	phiCrAss001	34.2	100.00	17	37	0.026	67015	67031	NZ_FADK01000053.1 Clostridioides difficile isolate VL_0183, whole genome shotgun sequence
NZ_FADL01000017.1_2554	phiCrAss001	34.2	100.00	17	37	0.026	67031	67015	NZ_FADL01000017.1 Clostridioides difficile isolate VL_0185, whole genome shotgun sequence
NZ_FAEK01000115.1_4464	phiCrAss001	34.2	100.00	17	37	0.026	67015	67031	NZ_FAEK01000115.1 Clostridioides difficile isolate VL_0210, whole genome shotgun sequence
NZ_FAEQ01000024.1_435	phiCrAss001	34.2	100.00	17	36	0.025	35143	35127	NZ_FAEQ01000024.1 Clostridioides difficile isolate VL_0216, whole genome shotgun sequence
NZ_FAES01000072.1_611	phiCrAss001	34.2	100.00	17	37	0.026	35127	35143	NZ_FAES01000072.1 Clostridioides difficile isolate VL_0219, whole genome shotgun sequence
NZ_FAEV01000017.1_2303	phiCrAss001	34.2	100.00	17	37	0.026	35127	35143	NZ_FAEV01000017.1 Clostridioides difficile isolate VL_0224, whole genome shotgun sequence
NZ_FAEW01000166.1_2859	phiCrAss001	34.2	100.00	17	37	0.026	35127	35143	NZ_FAEW01000166.1 Clostridioides difficile isolate VL_0227, whole genome shotgun sequence
NZ_FAEZ01000008.1_1298	phiCrAss001	34.2	100.00	17	37	0.026	67031	67015	NZ_FAEZ01000008.1 Clostridioides difficile isolate VL_0225, whole genome shotgun sequence
NZ_FAFC01000069.1_1430	phiCrAss001	34.2	100.00	17	38	0.028	56775	56791	NZ_FAFC01000069.1 Clostridioides difficile isolate VL_0228, whole genome shotgun sequence
NZ_FAFC01000096.1_1436	phiCrAss001	34.2	100.00	17	37	0.026	35143	35127	NZ_FAFC01000096.1 Clostridioides difficile isolate VL_0228, whole genome shotgun sequence
NZ_FAGI01000127.1_847	phiCrAss001	34.2	100.00	17	37	0.026	35127	35143	NZ_FAGI01000127.1 Clostridioides difficile isolate VL_0261, whole genome shotgun sequence
NZ_FAGS01000118.1_5951	phiCrAss001	34.2	100.00	17	37	0.026	14801	14785	NZ_FAGS01000118.1 Clostridioides difficile isolate VL_0269, whole genome shotgun sequence
NZ_FAGY01000089.1_2274	phiCrAss001	34.2	100.00	17	36	0.025	35127	35143	NZ_FAGY01000089.1 Clostridioides difficile isolate VL_0276, whole genome shotgun sequence
NZ_FAIU01000019.1_1815	phiCrAss001	34.2	100.00	17	37	0.026	35127	35143	NZ_FAIU01000019.1 Clostridioides difficile isolate VL_0322, whole genome shotgun sequence
NZ_FAIZ01000004.1_718	phiCrAss001	34.2	100.00	17	36	0.025	1598	1582	NZ_FAIZ01000004.1 Clostridioides difficile isolate VL_0328, whole genome shotgun sequence
NZ_FAKF01000170.1_87	phiCrAss001	34.2	100.00	17	38	0.028	56791	56775	NZ_FAKF01000170.1 Clostridioides difficile isolate VL_0360, whole genome shotgun sequence
NZ_FAKJ01000013.1_2885	phiCrAss001	34.2	100.00	17	37	0.026	67031	67015	NZ_FAKJ01000013.1 Clostridioides difficile isolate VL_0364, whole genome shotgun sequence
NZ_FAKO01000012.1_2791	phiCrAss001	34.2	100.00	17	36	0.025	35127	35143	NZ_FAKO01000012.1 Clostridioides difficile isolate VL_0368, whole genome shotgun sequence
NZ_FAKW01000019.1_2678	phiCrAss001	34.2	100.00	17	37	0.026	67015	67031	NZ_FAKW01000019.1 Clostridioides difficile isolate VL_0384, whole genome shotgun sequence
NZ_FALK01000074.1_2913	phiCrAss001	34.2	100.00	17	36	0.025	34993	34977	NZ_FALK01000074.1 Clostridioides difficile isolate VL_0391, whole genome shotgun sequence
NZ_FAMJ01000003.1_3500	phiCrAss001	34.2	100.00	17	37	0.026	35127	35143	NZ_FAMJ01000003.1 Clostridioides difficile isolate VL_0419, whole genome shotgun sequence
NZ_FAMY01000016.1_94	phiCrAss001	34.2	100.00	17	36	0.025	35127	35143	NZ_FAMY01000016.1 Clostridioides difficile isolate VL_0431, whole genome shotgun sequence
NZ_FANA01000110.1_7752	phiCrAss001	34.2	100.00	17	37	0.026	67015	67031	NZ_FANA01000110.1 Clostridioides difficile isolate VL_0433, whole genome shotgun sequence
NZ_FAND01000009.1_7805	phiCrAss001	34.2	100.00	17	37	0.026	67031	67015	NZ_FAND01000009.1 Clostridioides difficile isolate VL_0436, whole genome shotgun sequence
NZ_FANI01000043.1_3160	phiCrAss001	34.2	100.00	17	37	0.026	70420	70436	NZ_FANI01000043.1 Clostridioides difficile isolate VL_0440, whole genome shotgun sequence
NZ_FANT01000055.1_7162	phiCrAss001	34.2	100.00	17	37	0.026	35143	35127	NZ_FANT01000055.1 Clostridioides difficile isolate VL_0450, whole genome shotgun sequence
NZ_FAOP01000007.1_876	phiCrAss001	34.2	100.00	17	37	0.026	22958	22974	NZ_FAOP01000007.1 Candidatus Kryptonium thompsoni isolate JGI-4, whole genome shotgun sequence
NZ_FFET01000001.1_517	phiCrAss001	34.2	100.00	17	35	0.024	85384	85368	NZ_FFET01000001.1 Listeria monocytogenes strain 2842STDY5753880, whole genome shotgun sequence
NZ_FFGP01000001.1_246	phiCrAss001	34.2	100.00	17	35	0.024	85368	85384	NZ_FFGP01000001.1 Listeria monocytogenes strain 2842STDY5753881, whole genome shotgun sequence
NZ_FIIE01000016.1_199	phiCrAss001	34.2	100.00	17	44	0.035	55202	55186	NZ_FIIE01000016.1 Streptococcus suis strain LSS80, whole genome shotgun sequence
NZ_FIZP01000002.1_862	phiCrAss001	34.2	95.24	21	37	0.026	38223	38203	NZ_FIZP01000002.1 Campylobacter geochelonis strain RC20, whole genome shotgun sequence
NZ_FMDO01000011.1_1252	phiCrAss001	34.2	100.00	17	35	0.024	50611	50627	NZ_FMDO01000011.1 Proteiniborus sp. DW1, whole genome shotgun sequence
NZ_FMDO01000047.1_1307	phiCrAss001	34.2	100.00	17	36	0.025	98308	98292	NZ_FMDO01000047.1 Proteiniborus sp. DW1, whole genome shotgun sequence
NZ_FMLA01000007.1_139	phiCrAss001	34.2	100.00	17	37	0.026	67031	67015	NZ_FMLA01000007.1 Clostridioides difficile isolate CD105HS20, whole genome shotgun sequence
NZ_FMLF01000003.1_1479	phiCrAss001	34.2	100.00	17	36	0.025	35143	35127	NZ_FMLF01000003.1 Clostridioides difficile isolate CD105HS1, whole genome shotgun sequence
NZ_FMLS01000001.1_2705	phiCrAss001	34.2	100.00	17	37	0.026	89263	89279	NZ_FMLS01000001.1 Clostridioides difficile isolate CD105LC9, whole genome shotgun sequence
NZ_FMLY01000007.1_2487	phiCrAss001	34.2	100.00	17	37	0.026	67015	67031	NZ_FMLY01000007.1 Clostridioides difficile isolate CD105HS10, whole genome shotgun sequence
NZ_FMMB01000006.1_405	phiCrAss001	34.2	100.00	17	37	0.026	67031	67015	NZ_FMMB01000006.1 Clostridioides difficile isolate CD105LC20, whole genome shotgun sequence
NZ_FMME01000013.1_3406	phiCrAss001	34.2	100.00	17	38	0.028	56775	56791	NZ_FMME01000013.1 Clostridioides difficile isolate CD105LC12, whole genome shotgun sequence
NZ_FMMK01000003.1_2739	phiCrAss001	34.2	100.00	17	36	0.025	35143	35127	NZ_FMMK01000003.1 Clostridioides difficile isolate CD105LC8, whole genome shotgun sequence
NZ_FMMP01000007.1_335	phiCrAss001	34.2	95.24	21	37	0.026	20321	20301	NZ_FMMP01000007.1 Cellulosilyticum sp. I15G10I2, whole genome shotgun sequence
NZ_FMTW01000017.1_482	phiCrAss001	34.2	100.00	17	37	0.026	33244	33228	NZ_FMTW01000017.1 Nitrosomonas eutropha strain Nm14, whole genome shotgun sequence
NZ_FNAP01000003.1_837	phiCrAss001	34.2	95.24	21	40	0.030	5905	5885	NZ_FNAP01000003.1 Rhodospira trueperi strain ATCC 700224, whole genome shotgun sequence
NZ_FNNZ01000018.1_843	phiCrAss001	34.2	100.00	17	38	0.028	27330	27314	NZ_FNNZ01000018.1 Thiocapsa roseopersicina strain DSM 217, whole genome shotgun sequence
NZ_FQVH01000001.1_144	phiCrAss001	34.2	92.00	25	38	0.028	65973	65997	NZ_FQVH01000001.1 Caldanaerobius fijiensis DSM 17918, whole genome shotgun sequence
NZ_FRCV01000022.1_324	phiCrAss001	34.2	100.00	17	36	0.025	33949	33965	NZ_FRCV01000022.1 Halanaerobium congolense strain 101214, whole genome shotgun sequence
NZ_FUFG01000001.1_378	phiCrAss001	34.2	95.24	21	36	0.025	18565	18545	NZ_FUFG01000001.1 Porphyromonas gingivalis strain 84_3 isolate 84_3, whole genome shotgun sequence
NZ_FUHM01000002.1_440	phiCrAss001	34.2	95.24	21	40	0.030	18573	18553	NZ_FUHM01000002.1 Anaerosalibacter sp. Marseille-P3206, whole genome shotgun sequence
NZ_FUJO01000001.1_1332	phiCrAss001	34.2	100.00	17	35	0.024	85384	85368	NZ_FUJO01000001.1 Listeria monocytogenes isolate 22B09, whole genome shotgun sequence
NZ_FULG01000001.1_5516	phiCrAss001	34.2	100.00	17	38	0.028	56791	56775	NZ_FULG01000001.1 Clostridioides difficile strain VRECD0136, whole genome shotgun sequence
NZ_FULG01000001.1_5546	phiCrAss001	34.2	100.00	17	37	0.026	35127	35143	NZ_FULG01000001.1 Clostridioides difficile strain VRECD0136, whole genome shotgun sequence
NZ_FULK01000003.1_6695	phiCrAss001	34.2	100.00	17	37	0.026	67031	67015	NZ_FULK01000003.1 Clostridioides difficile strain VRECD0133, whole genome shotgun sequence
NZ_FULN01000003.1_7434	phiCrAss001	34.2	100.00	17	36	0.025	35143	35127	NZ_FULN01000003.1 Clostridioides difficile strain VRECD0043, whole genome shotgun sequence
NZ_FULO01000005.1_3426	phiCrAss001	34.2	100.00	17	36	0.025	35127	35143	NZ_FULO01000005.1 Clostridioides difficile strain VRECD0173, whole genome shotgun sequence
NZ_FULP01000002.1_6594	phiCrAss001	34.2	100.00	17	37	0.026	67015	67031	NZ_FULP01000002.1 Clostridioides difficile strain VRECD0127, whole genome shotgun sequence
NZ_FULR01000003.1_2364	phiCrAss001	34.2	100.00	17	37	0.026	67015	67031	NZ_FULR01000003.1 Clostridioides difficile strain VRECD0159, whole genome shotgun sequence
NZ_FULU01000003.1_5754	phiCrAss001	34.2	100.00	17	36	0.025	35143	35127	NZ_FULU01000003.1 Clostridioides difficile strain VRECD0137, whole genome shotgun sequence
NZ_FULV01000010.1_3150	phiCrAss001	34.2	100.00	17	37	0.026	35127	35143	NZ_FULV01000010.1 Clostridioides difficile strain VRECD0163, whole genome shotgun sequence
NZ_FULW01000012.1_3384	phiCrAss001	34.2	100.00	17	37	0.026	35127	35143	NZ_FULW01000012.1 Clostridioides difficile strain VRECD0177, whole genome shotgun sequence
NZ_FUME01000002.1_1189	phiCrAss001	34.2	100.00	17	37	0.026	35143	35127	NZ_FUME01000002.1 Clostridioides difficile strain VRECD0142, whole genome shotgun sequence
NZ_FUMO01000012.1_4500	phiCrAss001	34.2	100.00	17	37	0.026	35143	35127	NZ_FUMO01000012.1 Clostridioides difficile strain VRECD0170, whole genome shotgun sequence
NZ_FUMP01000002.1_27	phiCrAss001	34.2	100.00	17	37	0.026	67015	67031	NZ_FUMP01000002.1 Clostridioides difficile strain VRECD0169, whole genome shotgun sequence
NZ_FUMQ01000002.1_6353	phiCrAss001	34.2	100.00	17	37	0.026	67015	67031	NZ_FUMQ01000002.1 Clostridioides difficile strain VRECD0175, whole genome shotgun sequence
NZ_FUMR01000003.1_3104	phiCrAss001	34.2	100.00	17	37	0.026	67015	67031	NZ_FUMR01000003.1 Clostridioides difficile strain VRECD0139, whole genome shotgun sequence
NZ_FUMW01000004.1_815	phiCrAss001	34.2	100.00	17	36	0.025	35127	35143	NZ_FUMW01000004.1 Clostridioides difficile strain VRECD0039, whole genome shotgun sequence
NZ_FUMX01000013.1_4086	phiCrAss001	34.2	100.00	17	37	0.026	35127	35143	NZ_FUMX01000013.1 Clostridioides difficile strain VRECD0172, whole genome shotgun sequence
NZ_FUMZ01000015.1_2730	phiCrAss001	34.2	100.00	17	37	0.026	35143	35127	NZ_FUMZ01000015.1 Clostridioides difficile strain VRECD0082, whole genome shotgun sequence
NZ_FUNJ01000001.1_4812	phiCrAss001	34.2	100.00	17	36	0.025	5947	5963	NZ_FUNJ01000001.1 Clostridioides difficile strain VRECD0016, whole genome shotgun sequence
NZ_FUNJ01000005.1_4890	phiCrAss001	34.2	100.00	17	37	0.026	67031	67015	NZ_FUNJ01000005.1 Clostridioides difficile strain VRECD0016, whole genome shotgun sequence
NZ_FUNM01000005.1_8545	phiCrAss001	34.2	100.00	17	36	0.025	35143	35127	NZ_FUNM01000005.1 Clostridioides difficile strain VRECD0001, whole genome shotgun sequence
NZ_FUOD01000002.1_403	phiCrAss001	34.2	100.00	17	36	0.025	35143	35127	NZ_FUOD01000002.1 Clostridioides difficile strain VRECD0053, whole genome shotgun sequence
NZ_FUON01000002.1_5618	phiCrAss001	34.2	100.00	17	37	0.026	67031	67015	NZ_FUON01000002.1 Clostridioides difficile strain VRECD0081, whole genome shotgun sequence
NZ_FUOR01000004.1_2091	phiCrAss001	34.2	100.00	17	36	0.025	35127	35143	NZ_FUOR01000004.1 Clostridioides difficile strain VRECD0100, whole genome shotgun sequence
NZ_FUPD01000002.1_3971	phiCrAss001	34.2	100.00	17	37	0.026	67031	67015	NZ_FUPD01000002.1 Clostridioides difficile strain VRECD0022, whole genome shotgun sequence
NZ_FUPF01000003.1_6057	phiCrAss001	34.2	100.00	17	37	0.026	35143	35127	NZ_FUPF01000003.1 Clostridioides difficile strain VRECD0143, whole genome shotgun sequence
NZ_FUPR01000010.1_6505	phiCrAss001	34.2	100.00	17	37	0.026	35127	35143	NZ_FUPR01000010.1 Clostridioides difficile strain VRECD0156, whole genome shotgun sequence
NZ_FUQA01000013.1_5898	phiCrAss001	34.2	100.00	17	37	0.026	35143	35127	NZ_FUQA01000013.1 Clostridioides difficile strain VRECD0153, whole genome shotgun sequence
NZ_FUQE01000012.1_2194	phiCrAss001	34.2	100.00	17	37	0.026	35143	35127	NZ_FUQE01000012.1 Clostridioides difficile strain VRECD0118, whole genome shotgun sequence
NZ_FUQM01000010.1_2738	phiCrAss001	34.2	100.00	17	37	0.026	35127	35143	NZ_FUQM01000010.1 Clostridioides difficile strain VRECD0192, whole genome shotgun sequence
NZ_FUQP01000008.1_1966	phiCrAss001	34.2	100.00	17	37	0.026	67015	67031	NZ_FUQP01000008.1 Clostridioides difficile strain VRECD0019, whole genome shotgun sequence
NZ_FUQT01000006.1_1061	phiCrAss001	34.2	100.00	17	36	0.025	35127	35143	NZ_FUQT01000006.1 Clostridioides difficile strain VRECD0023, whole genome shotgun sequence
NZ_FUQU01000004.1_288	phiCrAss001	34.2	100.00	17	36	0.025	35143	35127	NZ_FUQU01000004.1 Clostridioides difficile strain VRECD0026, whole genome shotgun sequence
NZ_FUQY01000002.1_8684	phiCrAss001	34.2	100.00	17	37	0.026	67015	67031	NZ_FUQY01000002.1 Clostridioides difficile strain VRECD0028, whole genome shotgun sequence
NZ_FURC01000006.1_4255	phiCrAss001	34.2	100.00	17	37	0.026	67031	67015	NZ_FURC01000006.1 Clostridioides difficile strain VRECD0018, whole genome shotgun sequence
NZ_FURE01000005.1_1559	phiCrAss001	34.2	100.00	17	37	0.026	67015	67031	NZ_FURE01000005.1 Clostridioides difficile strain VRECD0029, whole genome shotgun sequence
NZ_FURF01000002.1_4370	phiCrAss001	34.2	100.00	17	37	0.026	67031	67015	NZ_FURF01000002.1 Clostridioides difficile strain VRECD0030, whole genome shotgun sequence
NZ_FURH01000001.1_3494	phiCrAss001	34.2	100.00	17	37	0.026	67015	67031	NZ_FURH01000001.1 Clostridioides difficile strain VRECD0033, whole genome shotgun sequence
NZ_FURI01000004.1_1671	phiCrAss001	34.2	100.00	17	37	0.026	67031	67015	NZ_FURI01000004.1 Clostridioides difficile strain VRECD0037, whole genome shotgun sequence
NZ_FUSA01000003.1_534	phiCrAss001	34.2	100.00	17	36	0.025	35143	35127	NZ_FUSA01000003.1 Clostridioides difficile strain VRECD0096, whole genome shotgun sequence
NZ_FUSB01000010.1_1772	phiCrAss001	34.2	100.00	17	37	0.026	35143	35127	NZ_FUSB01000010.1 Clostridioides difficile strain VRECD0098, whole genome shotgun sequence
NZ_FUSI01000009.1_796	phiCrAss001	34.2	100.00	17	37	0.026	35127	35143	NZ_FUSI01000009.1 Clostridioides difficile strain CD27, whole genome shotgun sequence
NZ_FUSN01000003.1_1810	phiCrAss001	34.2	100.00	17	38	0.028	56775	56791	NZ_FUSN01000003.1 Clostridioides difficile strain CD02, whole genome shotgun sequence
NZ_FUSN01000008.1_1844	phiCrAss001	34.2	100.00	17	37	0.026	35143	35127	NZ_FUSN01000008.1 Clostridioides difficile strain CD02, whole genome shotgun sequence
NZ_FUSO01000007.1_2289	phiCrAss001	34.2	100.00	17	36	0.025	23654	23638	NZ_FUSO01000007.1 Clostridioides difficile strain CD28, whole genome shotgun sequence
NZ_FUSQ01000006.1_3559	phiCrAss001	34.2	100.00	17	36	0.025	23654	23638	NZ_FUSQ01000006.1 Clostridioides difficile strain CD04, whole genome shotgun sequence
NZ_FUST01000008.1_5024	phiCrAss001	34.2	100.00	17	37	0.026	23638	23654	NZ_FUST01000008.1 Clostridioides difficile strain CD60, whole genome shotgun sequence
NZ_FUSU01000007.1_4566	phiCrAss001	34.2	100.00	17	37	0.026	23638	23654	NZ_FUSU01000007.1 Clostridioides difficile strain CD30, whole genome shotgun sequence
NZ_FUTG01000008.1_8386	phiCrAss001	34.2	100.00	17	37	0.026	67015	67031	NZ_FUTG01000008.1 Clostridioides difficile strain CD05, whole genome shotgun sequence
NZ_FUTK01000007.1_65	phiCrAss001	34.2	100.00	17	37	0.026	67031	67015	NZ_FUTK01000007.1 Clostridioides difficile strain CD42, whole genome shotgun sequence
NZ_FUTT01000009.1_5258	phiCrAss001	34.2	100.00	17	37	0.026	35127	35143	NZ_FUTT01000009.1 Clostridioides difficile strain CD64, whole genome shotgun sequence
NZ_FUTY01000009.1_332	phiCrAss001	34.2	100.00	17	36	0.025	71552	71536	NZ_FUTY01000009.1 Clostridioides difficile strain CD20, whole genome shotgun sequence
NZ_FUTZ01000007.1_3870	phiCrAss001	34.2	100.00	17	37	0.026	67015	67031	NZ_FUTZ01000007.1 Clostridioides difficile strain CD39, whole genome shotgun sequence
NZ_FUUC01000002.1_7175	phiCrAss001	34.2	100.00	17	36	0.025	35143	35127	NZ_FUUC01000002.1 Clostridioides difficile strain CD14, whole genome shotgun sequence
NZ_FUUC01000006.1_7263	phiCrAss001	34.2	100.00	17	37	0.026	67031	67015	NZ_FUUC01000006.1 Clostridioides difficile strain CD14, whole genome shotgun sequence
NZ_FUUI01000006.1_3929	phiCrAss001	34.2	100.00	17	37	0.026	67031	67015	NZ_FUUI01000006.1 Clostridioides difficile strain CD59, whole genome shotgun sequence
NZ_FUUM01000006.1_737	phiCrAss001	34.2	100.00	17	37	0.026	67015	67031	NZ_FUUM01000006.1 Clostridioides difficile strain CD57, whole genome shotgun sequence
NZ_FUUV01000008.1_1912	phiCrAss001	34.2	100.00	17	37	0.026	67015	67031	NZ_FUUV01000008.1 Clostridioides difficile strain CD33, whole genome shotgun sequence
NZ_FUWM01000019.1_822	phiCrAss001	34.2	100.00	17	36	0.025	6446	6430	NZ_FUWM01000019.1 Selenihalanaerobacter shriftii strain ATCC BAA-73, whole genome shotgun sequence
NZ_FWPS01000008.1_3633	phiCrAss001	34.2	100.00	17	35	0.024	85384	85368	NZ_FWPS01000008.1 Listeria monocytogenes isolate LmNG3, whole genome shotgun sequence
NZ_FYAJ01000002.1_371	phiCrAss001	34.2	100.00	17	33	0.023	55897	55881	NZ_FYAJ01000002.1 Photobacterium sp. CECT 9192, whole genome shotgun sequence
NZ_FZRC01000031.1_921	phiCrAss001	34.2	95.24	21	30	0.019	53477	53457	NZ_FZRC01000031.1 Helicobacter sp. 'CLO3_human' isolate 106650, whole genome shotgun sequence
NZ_GG658170.1_3708	phiCrAss001	34.2	100.00	17	32	0.022	88568	88584	NZ_GG658170.1 Oxalobacter formigenes OXCC13 supercont1.1, whole genome shotgun sequence
NZ_GG667032.1_699	phiCrAss001	34.2	100.00	17	38	0.028	52875	52891	NZ_GG667032.1 Corynebacterium glucuronolyticum ATCC 51866 SCAFFOLD2, whole genome shotgun sequence
NZ_GG772476.1_995	phiCrAss001	34.2	100.00	17	34	0.024	36468	36484	NZ_GG772476.1 Escherichia coli MS 69-1 Scfld1002, whole genome shotgun sequence
NZ_GL945397.1_1444	phiCrAss001	34.2	100.00	17	36	0.025	23083	23067	NZ_GL945397.1 Fusobacterium nucleatum subsp. animalis 11_3_2 supercont1.7, whole genome shotgun sequence
NZ_HE972745.1_2707	phiCrAss001	34.2	100.00	17	35	0.024	93224	93240	NZ_HE972745.1 Microcystis aeruginosa PCC 9717, whole genome shotgun sequence
NZ_HE973143.1_2177	phiCrAss001	34.2	100.00	17	38	0.028	80560	80576	NZ_HE973143.1 Microcystis aeruginosa PCC 7941, whole genome shotgun sequence
NZ_HF927743.1_343	phiCrAss001	34.2	100.00	17	36	0.025	35143	35127	NZ_HF927743.1 Clostridioides difficile E16, whole genome shotgun sequence
NZ_HF930138.1_493	phiCrAss001	34.2	100.00	17	36	0.025	35127	35143	NZ_HF930138.1 Clostridioides difficile T61, whole genome shotgun sequence
NZ_JAAC01000145.1_1725	phiCrAss001	34.2	95.24	21	36	0.025	71860	71840	NZ_JAAC01000145.1 Fusobacterium necrophorum BL contig0145, whole genome shotgun sequence
NZ_JAAE01000068.1_1211	phiCrAss001	34.2	95.24	21	37	0.026	3224	3204	NZ_JAAE01000068.1 Fusobacterium necrophorum BFTR-1 contig0068, whole genome shotgun sequence
NZ_JACS01000078.1_318	phiCrAss001	34.2	100.00	17	32	0.022	81005	81021	NZ_JACS01000078.1 Providencia alcalifaciens F90-2004 ctgN138L377370C35.9769, whole genome shotgun sequence
NZ_JAGB01000004.1_244	phiCrAss001	34.2	100.00	17	37	0.026	9765	9781	NZ_JAGB01000004.1 Caldicoprobacter oshimai DSM 21659 K363DRAFT_scaffold00004.4_C, whole genome shotgun sequence
NZ_JAKZ01000053.1_1134	phiCrAss001	34.2	100.00	17	32	0.022	81005	81021	NZ_JAKZ01000053.1 Providencia alcalifaciens PAL-2 ctgN116L189812C38.506, whole genome shotgun sequence
NZ_JCKG01000105.1_787	phiCrAss001	34.2	100.00	17	37	0.026	67031	67015	NZ_JCKG01000105.1 Clostridioides difficile strain RC10 RT10c3053, whole genome shotgun sequence
NZ_JENJ01000019.1_344	phiCrAss001	34.2	100.00	17	33	0.023	99813	99797	NZ_JENJ01000019.1 Clostridium novyi A str. 4552 Contig19, whole genome shotgun sequence
NZ_JENK01000019.1_889	phiCrAss001	34.2	100.00	17	35	0.024	18393	18409	NZ_JENK01000019.1 Clostridium novyi A str. NCTC 538 Contig19, whole genome shotgun sequence
NZ_JFAD01000012.1_1222	phiCrAss001	34.2	100.00	17	30	0.019	46756	46772	NZ_JFAD01000012.1 Mycoplasma ovipneumoniae 14811 contig00012, whole genome shotgun sequence
NZ_JH815448.1_3069	phiCrAss001	34.2	100.00	17	42	0.032	38029	38013	NZ_JH815448.1 Fusobacterium periodonticum D10 supercont1.117, whole genome shotgun sequence
NZ_JHUS01000043.1_556	phiCrAss001	34.2	100.00	17	36	0.025	98187	98171	NZ_JHUS01000043.1 Geobacillus sp. CAMR5420 Contig43, whole genome shotgun sequence
NZ_JMTN01000040.1_2844	phiCrAss001	34.2	100.00	17	30	0.019	55769	55785	NZ_JMTN01000040.1 Pedobacter glucosidilyticus strain DD6b PBAC_contig000040, whole genome shotgun sequence
NZ_JPGY02000001.1_50	phiCrAss001	34.2	100.00	17	36	0.025	30383	30399	NZ_JPGY02000001.1 Clostridium pasteurianum DSM 525 = ATCC 6013 ctg1, whole genome shotgun sequence
NZ_JPIM01000184.1_2838	phiCrAss001	34.2	100.00	17	36	0.025	60945	60929	NZ_JPIM01000184.1 Chloroflexus sp. MS-G contig00184, whole genome shotgun sequence
NZ_JPIM01000184.1_2862	phiCrAss001	34.2	100.00	17	35	0.024	60945	60929	NZ_JPIM01000184.1 Chloroflexus sp. MS-G contig00184, whole genome shotgun sequence
NZ_JQQP01000044.1_786	phiCrAss001	34.2	100.00	17	35	0.024	2970	2954	NZ_JQQP01000044.1 Leptospira interrogans strain 56605 Contig044, whole genome shotgun sequence
NZ_JQRB01000272.1_292	phiCrAss001	34.2	100.00	17	37	0.026	42665	42681	NZ_JQRB01000272.1 Leptospira noguchii strain 56183 Contig272, whole genome shotgun sequence
NZ_JQZV01000009.1_3052	phiCrAss001	34.2	100.00	17	37	0.026	20002	19986	NZ_JQZV01000009.1 Porphyromonas canoris strain COT-108 OH2762 contig_9, whole genome shotgun sequence
NZ_JRGH01000002.1_614	phiCrAss001	34.2	100.00	17	38	0.028	38963	38979	NZ_JRGH01000002.1 Clostridium tetani ATCC 9441 Ctet9441_contig_2, whole genome shotgun sequence
NZ_JRGH01000002.1_615	phiCrAss001	34.2	100.00	17	34	0.024	71591	71575	NZ_JRGH01000002.1 Clostridium tetani ATCC 9441 Ctet9441_contig_2, whole genome shotgun sequence
NZ_JTLI01000076.1_2699	phiCrAss001	34.2	100.00	17	37	0.026	63481	63497	NZ_JTLI01000076.1 Cetobacterium sp. ZOR0034 L992_76, whole genome shotgun sequence
NZ_JUJP01000004.1_348	phiCrAss001	34.2	100.00	17	32	0.022	46550	46534	NZ_JUJP01000004.1 Pectobacterium carotovorum subsp. carotovorum strain YC D60 Y60.scaffold4, whole genome shotgun sequence
NZ_JUOW01000029.1_3	phiCrAss001	34.2	100.00	17	37	0.026	543	527	NZ_JUOW01000029.1 Staphylococcus epidermidis strain 897_SEPI 121_12272_217869, whole genome shotgun sequence
NZ_JVBA01000161.1_562	phiCrAss001	34.2	100.00	17	33	0.023	54887	54871	NZ_JVBA01000161.1 Corynebacterium striatum strain 587_CAUR 911_2498_34961, whole genome shotgun sequence
NZ_JWRB01000006.1_1266	phiCrAss001	34.2	100.00	17	32	0.022	66400	66384	NZ_JWRB01000006.1 Salmonella enterica subsp. enterica strain CFSAN024721 CFSAN024721_contig0005, whole genome shotgun sequence
NZ_JWRC01000031.1_2426	phiCrAss001	34.2	100.00	17	32	0.022	66400	66384	NZ_JWRC01000031.1 Salmonella enterica subsp. enterica strain CFSAN024720 CFSAN024720_contig0030, whole genome shotgun sequence
NZ_JWRD01000014.1_194	phiCrAss001	34.2	100.00	17	32	0.022	66384	66400	NZ_JWRD01000014.1 Salmonella enterica subsp. enterica strain CFSAN024719 CFSAN024719_contig0013, whole genome shotgun sequence
NZ_JWRE01000018.1_573	phiCrAss001	34.2	100.00	17	32	0.022	66384	66400	NZ_JWRE01000018.1 Salmonella enterica subsp. enterica strain CFSAN024718 CFSAN024718_contig0017, whole genome shotgun sequence
NZ_JXBP01000008.1_1077	phiCrAss001	34.2	100.00	17	36	0.025	35127	35143	NZ_JXBP01000008.1 Clostridioides difficile strain LIBA-5701 .11940_2_22.8, whole genome shotgun sequence
NZ_JXBQ01000007.1_329	phiCrAss001	34.2	100.00	17	36	0.025	35143	35127	NZ_JXBQ01000007.1 Clostridioides difficile strain LIBA-5719 .11940_2_38.7, whole genome shotgun sequence
NZ_JXBR01000007.1_844	phiCrAss001	34.2	100.00	17	36	0.025	35143	35127	NZ_JXBR01000007.1 Clostridioides difficile strain LIBA-5734 .11940_2_42.7, whole genome shotgun sequence
NZ_JXCP01000006.1_935	phiCrAss001	34.2	100.00	17	36	0.025	35127	35143	NZ_JXCP01000006.1 Clostridioides difficile strain LIBA-5704 contig.11940_2_24.6, whole genome shotgun sequence
NZ_JXLT01000081.1_1055	phiCrAss001	34.2	100.00	17	38	0.028	50722	50706	NZ_JXLT01000081.1 Bacillus thermoamylovorans strain B4166 NODE_122, whole genome shotgun sequence
NZ_JXLU01000104.1_835	phiCrAss001	34.2	100.00	17	44	0.035	50722	50706	NZ_JXLU01000104.1 Bacillus thermoamylovorans strain B4167 NODE_185, whole genome shotgun sequence
NZ_JYHU01000003.1_1142	phiCrAss001	34.2	100.00	17	36	0.025	18346	18362	NZ_JYHU01000003.1 Clostridium aceticum strain DSM 1496 contig_3, whole genome shotgun sequence
NZ_JYHU01000012.1_1169	phiCrAss001	34.2	100.00	17	39	0.029	3433	3417	NZ_JYHU01000012.1 Clostridium aceticum strain DSM 1496 contig_12, whole genome shotgun sequence
NZ_JYUQ01000084.1_1396	phiCrAss001	34.2	100.00	17	32	0.022	66384	66400	NZ_JYUQ01000084.1 Salmonella enterica subsp. enterica serovar Senftenberg strain CVM N30663 N30663_contig_86, whole genome shotgun sequence
NZ_JYVI01000051.1_147	phiCrAss001	34.2	100.00	17	32	0.022	66384	66400	NZ_JYVI01000051.1 Salmonella enterica subsp. enterica serovar Senftenberg strain CVM N31402 N31402_contig_51, whole genome shotgun sequence
NZ_JYWE01000011.1_731	phiCrAss001	34.2	100.00	17	32	0.022	66400	66384	NZ_JYWE01000011.1 Salmonella enterica subsp. enterica serovar Senftenberg strain CVM N32755 N32755_contig_11, whole genome shotgun sequence
NZ_JYWI01000077.1_1171	phiCrAss001	34.2	100.00	17	32	0.022	66384	66400	NZ_JYWI01000077.1 Salmonella enterica subsp. enterica serovar Senftenberg strain CVM N32779 N32779_contig_78, whole genome shotgun sequence
NZ_JYXG01000023.1_372	phiCrAss001	34.2	100.00	17	32	0.022	66400	66384	NZ_JYXG01000023.1 Salmonella enterica subsp. enterica serovar Senftenberg strain CVM N38864 N38864_contig_23, whole genome shotgun sequence
NZ_JYZG01000008.1_2296	phiCrAss001	34.2	100.00	17	32	0.022	66400	66384	NZ_JYZG01000008.1 Salmonella enterica subsp. enterica serovar Senftenberg strain CVM N42232 N42232_contig_8, whole genome shotgun sequence
NZ_JZOL01000038.1_634	phiCrAss001	34.2	100.00	17	32	0.022	36468	36484	NZ_JZOL01000038.1 Escherichia coli strain HT2012039 NODE_60_length_125175_cov_41.331490, whole genome shotgun sequence
NZ_JZTN01000037.1_2210	phiCrAss001	34.2	100.00	17	32	0.022	66400	66384	NZ_JZTN01000037.1 Salmonella enterica subsp. enterica serovar Senftenberg strain 50263 50263_c37, whole genome shotgun sequence
NZ_JZTO01000005.1_2356	phiCrAss001	34.2	100.00	17	32	0.022	66400	66384	NZ_JZTO01000005.1 Salmonella enterica subsp. enterica serovar Senftenberg strain 50264 50264_c5, whole genome shotgun sequence
NZ_JZTP01000033.1_84	phiCrAss001	34.2	100.00	17	32	0.022	66400	66384	NZ_JZTP01000033.1 Salmonella enterica subsp. enterica serovar Senftenberg strain 50265 50265_c33, whole genome shotgun sequence
NZ_JZTV01000014.1_1222	phiCrAss001	34.2	100.00	17	32	0.022	66384	66400	NZ_JZTV01000014.1 Salmonella enterica subsp. enterica serovar Senftenberg strain 50272 50272_c14, whole genome shotgun sequence
NZ_KB235914.1_2857	phiCrAss001	34.2	100.00	17	35	0.024	1545	1561	NZ_KB235914.1 Pseudanabaena sp. PCC 6802 Pse6802_scaffold_5, whole genome shotgun sequence
NZ_KB731280.1_453	phiCrAss001	34.2	100.00	17	33	0.023	25010	25026	NZ_KB731280.1 Thermoanaerobacter thermohydrosulfuricus WC1 scaffold00019, whole genome shotgun sequence
NZ_KB849655.1_492	phiCrAss001	34.2	100.00	17	32	0.022	56218	56234	NZ_KB849655.1 Acinetobacter junii CIP 64.5 acLZZ-supercont1.3, whole genome shotgun sequence
NZ_KB904747.1_296	phiCrAss001	34.2	100.00	17	33	0.023	66066	66082	NZ_KB904747.1 Thiofilum flexile DSM 14609 A3IKDRAFT_scaffold_1.2, whole genome shotgun sequence
NZ_KE386490.1_507	phiCrAss001	34.2	100.00	17	31	0.020	23986	24002	NZ_KE386490.1 Methylocaldum szegediense O-12 MetszDRAFT_MSL.2, whole genome shotgun sequence
NZ_KE386491.1_2296	phiCrAss001	34.2	95.24	21	38	0.028	26017	26037	NZ_KE386491.1 Flectobacillus major DSM 103 FlemaDRAFT_FME.6, whole genome shotgun sequence
NZ_KE734711.1_526	phiCrAss001	34.2	95.24	21	37	0.026	56377	56357	NZ_KE734711.1 Planktothrix prolifica NIVA-CYA 406 scaffold00002, whole genome shotgun sequence
NZ_KE734739.1_412	phiCrAss001	34.2	95.24	21	37	0.026	56377	56357	NZ_KE734739.1 Planktothrix prolifica NIVA-CYA 98 scaffold00002, whole genome shotgun sequence
NZ_KI533620.1_278	phiCrAss001	34.2	100.00	17	32	0.022	36468	36484	NZ_KI533620.1 Escherichia coli 908573 Scaffold397, whole genome shotgun sequence
NZ_KK213917.1_988	phiCrAss001	34.2	100.00	17	37	0.026	67031	67015	NZ_KK213917.1 Clostridioides difficile strain SG12 isolate P1 P1_contig_20, whole genome shotgun sequence
NZ_KQ976354.1_1889	phiCrAss001	34.2	100.00	17	35	0.024	40258	40242	NZ_KQ976354.1 Scytonema hofmannii PCC 7110 Scaffold1, whole genome shotgun sequence
NZ_KV757612.1_2318	phiCrAss001	34.2	92.00	25	31	0.020	71712	71688	NZ_KV757612.1 Nostoc sp. KVJ20 contig_76, whole genome shotgun sequence
NZ_KV784862.1_80	phiCrAss001	34.2	100.00	17	37	0.026	67015	67031	NZ_KV784862.1 Clostridium sp. HMSC19B04 Scaffold437, whole genome shotgun sequence
NZ_KV785226.1_90	phiCrAss001	34.2	100.00	17	36	0.025	1598	1582	NZ_KV785226.1 Clostridium sp. HMSC19B11 Scaffold222, whole genome shotgun sequence
NZ_KV785707.1_983	phiCrAss001	34.2	100.00	17	38	0.028	56791	56775	NZ_KV785707.1 Clostridium sp. HMSC19C11 Scaffold318, whole genome shotgun sequence
NZ_KV788428.1_1397	phiCrAss001	34.2	100.00	17	32	0.022	67159	67143	NZ_KV788428.1 Actinomyces sp. HMSC06A08 Scaffold127, whole genome shotgun sequence
NZ_KV804746.1_1515	phiCrAss001	34.2	100.00	17	33	0.023	19175	19159	NZ_KV804746.1 Peptoniphilus sp. HMSC062D09 Scaffold501, whole genome shotgun sequence
NZ_KV808669.1_1040	phiCrAss001	34.2	100.00	17	33	0.023	67143	67159	NZ_KV808669.1 Actinomyces sp. HMSC064C12 Scaffold160, whole genome shotgun sequence
NZ_KV813871.1_1624	phiCrAss001	34.2	100.00	17	44	0.035	33402	33386	NZ_KV813871.1 Fusobacterium sp. HMSC065F01 Scaffold816, whole genome shotgun sequence
NZ_LATT01000253.1_162	phiCrAss001	34.2	100.00	17	32	0.022	65136	65120	NZ_LATT01000253.1 Delftia acidovorans strain CM13 contig_263, whole genome shotgun sequence
NZ_LDPB01000148.1_623	phiCrAss001	34.2	100.00	17	36	0.025	75728	75712	NZ_LDPB01000148.1 Lactobacillus panis DSM 6035 contig_148, whole genome shotgun sequence
NZ_LFOM01000007.1_199	phiCrAss001	34.2	100.00	17	36	0.025	33764	33748	NZ_LFOM01000007.1 Clostridium botulinum strain 211 10178_7, whole genome shotgun sequence
NZ_LFVV01000022.1_1098	phiCrAss001	34.2	100.00	17	35	0.024	91425	91409	NZ_LFVV01000022.1 Clostridium sporogenes strain PA 3679 isolate UW contig_23, whole genome shotgun sequence
NZ_LFYL01000002.1_624	phiCrAss001	34.2	100.00	17	36	0.025	30399	30383	NZ_LFYL01000002.1 Clostridium pasteurianum strain W5 contig00039, whole genome shotgun sequence
NZ_LGTE01000021.1_992	phiCrAss001	34.2	100.00	17	38	0.028	60689	60705	NZ_LGTE01000021.1 Thermincola ferriacetica strain Z-0001 Tfer_ctg21, whole genome shotgun sequence
NZ_LHNK01000007.1_2431	phiCrAss001	34.2	100.00	17	32	0.022	66400	66384	NZ_LHNK01000007.1 Salmonella enterica subsp. enterica serovar Senftenberg strain CVM N51274 N51274_contig_7, whole genome shotgun sequence
NZ_LHOQ01000007.1_2581	phiCrAss001	34.2	100.00	17	32	0.022	66400	66384	NZ_LHOQ01000007.1 Salmonella enterica subsp. enterica serovar Senftenberg strain CVM N51312 N51312_contig_7, whole genome shotgun sequence
NZ_LIIV01000006.1_77	phiCrAss001	34.2	100.00	17	33	0.023	64751	64735	NZ_LIIV01000006.1 Clostridium botulinum strain 1141-11 contig_6, whole genome shotgun sequence
NZ_LIIW01000014.1_38	phiCrAss001	34.2	100.00	17	35	0.024	64735	64751	NZ_LIIW01000014.1 Clostridium botulinum strain 1430-11 contig_14, whole genome shotgun sequence
NZ_LJCI01000013.1_237	phiCrAss001	34.2	100.00	17	36	0.025	1598	1582	NZ_LJCI01000013.1 Clostridioides difficile strain LIBA2811 .11940_2_3.13, whole genome shotgun sequence
NZ_LJSZ01000065.1_1454	phiCrAss001	34.2	100.00	17	35	0.024	91425	91409	NZ_LJSZ01000065.1 Clostridium sporogenes strain PA 3679 isolate NFL VT28_contig065, whole genome shotgun sequence
NZ_LJTA01000085.1_1233	phiCrAss001	34.2	100.00	17	35	0.024	91425	91409	NZ_LJTA01000085.1 Clostridium sporogenes strain PA 3679 isolate FDA VT91_contig087, whole genome shotgun sequence
NZ_LLZT01000036.1_888	phiCrAss001	34.2	100.00	17	35	0.024	91425	91409	NZ_LLZT01000036.1 Clostridium sporogenes strain PA 3679 isolate 1961-4 VT95_contig039, whole genome shotgun sequence
NZ_LN614756.1_508	phiCrAss001	34.2	100.00	17	36	0.025	35127	35143	NZ_LN614756.1 Peptoclostridium difficile genome assembly CD630DERM, chromosome : 1
NZ_LN868944.1_983	phiCrAss001	34.2	100.00	17	32	0.022	66400	66384	NZ_LN868944.1 Salmonella enterica subsp. enterica serovar Senftenberg genome assembly NCTC10384, plasmid : 2
NZ_LN874944.1_2356	phiCrAss001	34.2	100.00	17	36	0.025	4500	4484	NZ_LN874944.1 Clostridiales bacterium mt11, whole genome shotgun sequence
NZ_LN879454.1_1052	phiCrAss001	34.2	95.24	21	34	0.024	16132	16112	NZ_LN879454.1 Desnuesiella massiliensis strain mt10, whole genome shotgun sequence
NZ_LN887840.1_81	phiCrAss001	34.2	95.24	21	37	0.026	56357	56377	NZ_LN887840.1 Planktothrix rubescens strain 7821, whole genome shotgun sequence
NZ_LN999808.1_1681	phiCrAss001	34.2	100.00	17	36	0.025	17018	17034	NZ_LN999808.1 Peptoniphilus phoceensis strain SIT15, whole genome shotgun sequence
NZ_LNVS01000006.1_1070	phiCrAss001	34.2	100.00	17	35	0.024	40045	40061	NZ_LNVS01000006.1 Xanthomonas translucens strain XT130 flattened_line_7, whole genome shotgun sequence
NZ_LQGB01000038.1_982	phiCrAss001	34.2	100.00	17	32	0.022	82877	82893	NZ_LQGB01000038.1 Pasteurella multocida strain 3483PM isolate swab isolate 1 contig_38, whole genome shotgun sequence
NZ_LQUA01000057.1_149	phiCrAss001	34.2	100.00	17	32	0.022	36484	36468	NZ_LQUA01000057.1 Escherichia coli strain GN02461 GCID_ECOLID_00069_NODE_4.ctg_1, whole genome shotgun sequence
NZ_LSFI01000009.1_649	phiCrAss001	34.2	100.00	17	36	0.025	41720	41736	NZ_LSFI01000009.1 Thermodesulfatator autotrophicus strain S606 contig9, whole genome shotgun sequence
NZ_LSFN01000026.1_678	phiCrAss001	34.2	100.00	17	34	0.024	1743	1727	NZ_LSFN01000026.1 Paenibacillus crassostreae strain LPB0068 PNBC_26, whole genome shotgun sequence
NZ_LSMZ01000024.1_2712	phiCrAss001	34.2	100.00	17	37	0.026	98777	98761	NZ_LSMZ01000024.1 Clostridium sp. link-BC1 bc1_c7, whole genome shotgun sequence
NZ_LSPQ01000001.1_1640	phiCrAss001	34.2	100.00	17	35	0.024	85368	85384	NZ_LSPQ01000001.1 Listeria monocytogenes strain CFSAN026607 CFSAN026607_contig0000, whole genome shotgun sequence
NZ_LT669839.1_1431	phiCrAss001	34.2	100.00	17	37	0.026	78950	78966	NZ_LT669839.1 [Clostridium] ultunense Esp isolate Clostridium ultunense strain Esp genome assembly, chromosome: chrI
NZ_LT732548.1_236	phiCrAss001	34.2	100.00	17	35	0.024	65550	65534	NZ_LT732548.1 Paenibacillus bouchesdurhonensis strain Marseille-P3071, whole genome shotgun sequence
NZ_LUDB01000001.1_310	phiCrAss001	34.2	100.00	17	100	0.10	7785	7769	NZ_LUDB01000001.1 Pasteurella multocida subsp. multocida strain ATCC 15742 ZB100000, whole genome shotgun sequence
NZ_LUDB01000001.1_312	phiCrAss001	34.2	100.00	17	33	0.023	7785	7769	NZ_LUDB01000001.1 Pasteurella multocida subsp. multocida strain ATCC 15742 ZB100000, whole genome shotgun sequence
NZ_LUED01000001.1_54	phiCrAss001	34.2	100.00	17	35	0.024	85368	85384	NZ_LUED01000001.1 Listeria monocytogenes strain CFSAN026606 CFSAN026606_contig0000, whole genome shotgun sequence
NZ_LWBR01000018.1_920	phiCrAss001	34.2	100.00	17	38	0.028	37991	38007	NZ_LWBR01000018.1 Aeribacillus pallidus strain 8m3 NODE_24, whole genome shotgun sequence
NZ_LWQX01000040.1_117	phiCrAss001	34.2	95.24	21	30	0.019	18006	17986	NZ_LWQX01000040.1 Streptobacillus moniliformis strain NCTC 11194 contig_49, whole genome shotgun sequence
NZ_LWTD01000028.1_515	phiCrAss001	34.2	100.00	17	30	0.019	51582	51598	NZ_LWTD01000028.1 Streptobacillus moniliformis strain Kun 3 (RIVM) contig_46, whole genome shotgun sequence
NZ_LXHW01000015.1_533	phiCrAss001	34.2	92.00	25	32	0.022	27958	27934	NZ_LXHW01000015.1 Moraxella catarrhalis strain A9 B743ctg2, whole genome shotgun sequence
NZ_LXHZ01000022.1_2008	phiCrAss001	34.2	100.00	17	33	0.023	3266	3282	NZ_LXHZ01000022.1 Rappaport israeli strain B08008 contig00001, whole genome shotgun sequence
NZ_LXSB01000001.1_236	phiCrAss001	34.2	100.00	17	36	0.025	98777	98761	NZ_LXSB01000001.1 Clostridium sp. Bc-iso-3 Bc-iso-3_contig01, whole genome shotgun sequence
NZ_LZGN01000037.1_1099	phiCrAss001	34.2	100.00	17	32	0.022	44716	44700	NZ_LZGN01000037.1 Gilliamella apicola strain wkB308 Gilliamella_apicola_wkB308_contig42, whole genome shotgun sequence
NZ_MAMQ01000046.1_2	phiCrAss001	34.2	95.24	21	30	0.019	53477	53457	NZ_MAMQ01000046.1 Helicobacter sp. CLO-3 strain HMC1 NODE_20, whole genome shotgun sequence
NZ_MAPD01000005.1_2901	phiCrAss001	34.2	100.00	17	30	0.019	94576	94592	NZ_MAPD01000005.1 Helicobacter pullorum strain NAP3W17 contig005, whole genome shotgun sequence
NZ_MAPE01000003.1_3305	phiCrAss001	34.2	100.00	17	33	0.023	15330	15314	NZ_MAPE01000003.1 Helicobacter pullorum strain NAP2W5 contig003, whole genome shotgun sequence
NZ_MBOF01000002.1_524	phiCrAss001	34.2	100.00	17	35	0.024	85384	85368	NZ_MBOF01000002.1 Listeria monocytogenes strain HPB2863_1 contig10, whole genome shotgun sequence
NZ_MBQX01000121.1_826	phiCrAss001	34.2	100.00	17	33	0.023	46128	46144	NZ_MBQX01000121.1 Cylindrospermopsis raciborskii CS-508 CYLCS508_contig61, whole genome shotgun sequence
NZ_MDPO01000010.1_232	phiCrAss001	34.2	100.00	17	35	0.024	85368	85384	NZ_MDPO01000010.1 Listeria monocytogenes strain Lm32 contig000010, whole genome shotgun sequence
NZ_MDPS01000009.1_122	phiCrAss001	34.2	100.00	17	35	0.024	85368	85384	NZ_MDPS01000009.1 Listeria monocytogenes strain Lm232 contig000009, whole genome shotgun sequence
NZ_MDQK01000011.1_1452	phiCrAss001	34.2	100.00	17	35	0.024	85368	85384	NZ_MDQK01000011.1 Listeria monocytogenes strain A8 contig000011, whole genome shotgun sequence
NZ_MDRD01000028.1_370	phiCrAss001	34.2	100.00	17	35	0.024	85368	85384	NZ_MDRD01000028.1 Listeria monocytogenes strain A39 contig000028, whole genome shotgun sequence
NZ_MDRH01000010.1_1038	phiCrAss001	34.2	100.00	17	35	0.024	85368	85384	NZ_MDRH01000010.1 Listeria monocytogenes strain A24 contig000010, whole genome shotgun sequence
NZ_MDRM01000024.1_1578	phiCrAss001	34.2	100.00	17	35	0.024	85368	85384	NZ_MDRM01000024.1 Listeria monocytogenes strain A150 contig000024, whole genome shotgun sequence
NZ_MIJF01000005.1_1154	phiCrAss001	34.2	100.00	17	37	0.026	28318	28302	NZ_MIJF01000005.1 Vulcanibacillus modesticaldus strain BR DSM-14931_Contig_12_85X, whole genome shotgun sequence
NZ_MINB01000010.1_953	phiCrAss001	34.2	100.00	17	37	0.026	87248	87264	NZ_MINB01000010.1 Thermoanaerobacterium thermosaccharolyticum strain GSU5 contig00010, whole genome shotgun sequence
NZ_MJCI01000011.1_1120	phiCrAss001	34.2	100.00	17	35	0.024	85384	85368	NZ_MJCI01000011.1 Listeria monocytogenes strain BCW_2409 PROKKA_contig000011, whole genome shotgun sequence
NZ_MJNH01000010.1_50	phiCrAss001	34.2	100.00	17	36	0.025	19290	19306	NZ_MJNH01000010.1 Listeria monocytogenes strain BCW_3909 PROKKA_contig000010, whole genome shotgun sequence
NZ_MJNQ01000013.1_2377	phiCrAss001	34.2	100.00	17	35	0.024	85368	85384	NZ_MJNQ01000013.1 Listeria monocytogenes strain BCW_3918 PROKKA_contig000013, whole genome shotgun sequence
NZ_MJOB01000017.1_2285	phiCrAss001	34.2	100.00	17	35	0.024	85368	85384	NZ_MJOB01000017.1 Listeria monocytogenes strain BCW_3929 PROKKA_contig000017, whole genome shotgun sequence
NZ_MJON01000012.1_2044	phiCrAss001	34.2	100.00	17	35	0.024	85384	85368	NZ_MJON01000012.1 Listeria monocytogenes strain BCW_3940 PROKKA_contig000012, whole genome shotgun sequence
NZ_MJQD01000014.1_553	phiCrAss001	34.2	100.00	17	35	0.024	85384	85368	NZ_MJQD01000014.1 Listeria monocytogenes strain BCW_4289 PROKKA_contig000014, whole genome shotgun sequence
NZ_MJQM01000016.1_733	phiCrAss001	34.2	100.00	17	35	0.024	85384	85368	NZ_MJQM01000016.1 Listeria monocytogenes strain BCW_4298 PROKKA_contig000016, whole genome shotgun sequence
NZ_MJRZ01000014.1_177	phiCrAss001	34.2	100.00	17	35	0.024	85368	85384	NZ_MJRZ01000014.1 Listeria monocytogenes strain BCW_4783 PROKKA_contig000014, whole genome shotgun sequence
NZ_MKHD01000006.1_705	phiCrAss001	34.2	100.00	17	32	0.022	36484	36468	NZ_MKHD01000006.1 Escherichia coli strain NA056 contig006, whole genome shotgun sequence
NZ_MKMK01000016.1_1376	phiCrAss001	34.2	100.00	17	36	0.025	19290	19306	NZ_MKMK01000016.1 Listeria monocytogenes strain NRRL B-33105 PROKKA_contig000016, whole genome shotgun sequence
NZ_MKOF01000012.1_700	phiCrAss001	34.2	100.00	17	35	0.024	85368	85384	NZ_MKOF01000012.1 Listeria monocytogenes strain NRRL B-33399 PROKKA_contig000012, whole genome shotgun sequence
NZ_MLQN01000020.1_280	phiCrAss001	34.2	95.24	21	30	0.019	53477	53457	NZ_MLQN01000020.1 Helicobacter sp. CLO-3 PROKKA_contig000020, whole genome shotgun sequence
NZ_MNBB01000014.1_562	phiCrAss001	34.2	100.00	17	37	0.026	35127	35143	NZ_MNBB01000014.1 Clostridioides difficile strain 5477-AQ/ST26 5477_contig000014, whole genome shotgun sequence
NZ_MNBR01000145.1_5424	phiCrAss001	34.2	100.00	17	37	0.026	67015	67031	NZ_MNBR01000145.1 Clostridioides difficile strain 5480-E/ST6 5480_contig000145, whole genome shotgun sequence
NZ_MOPT01000012.1_6225	phiCrAss001	34.2	100.00	17	37	0.026	35143	35127	NZ_MOPT01000012.1 Clostridioides difficile strain 5537-D/ST9 5537_contig000012, whole genome shotgun sequence
NZ_MOQB01000052.1_6584	phiCrAss001	34.2	100.00	17	37	0.026	67031	67015	NZ_MOQB01000052.1 Clostridioides difficile strain 5549-NonSp/ST21 5549_contig000052, whole genome shotgun sequence
NZ_MOQV01000022.1_2441	phiCrAss001	34.2	100.00	17	37	0.026	35127	35143	NZ_MOQV01000022.1 Clostridioides difficile strain 6596-D/ST9 6596_contig000021, whole genome shotgun sequence
NZ_MOTC01000020.1_1524	phiCrAss001	34.2	100.00	17	36	0.025	71552	71536	NZ_MOTC01000020.1 Clostridioides difficile strain 6615-NonSp/ST11 6615_contig000019, whole genome shotgun sequence
NZ_MOTE01000014.1_3446	phiCrAss001	34.2	100.00	17	38	0.028	56791	56775	NZ_MOTE01000014.1 Clostridioides difficile strain 6618-NonSp/ST53 6618_contig000014, whole genome shotgun sequence
NZ_MOTJ01000017.1_4927	phiCrAss001	34.2	100.00	17	36	0.025	35143	35127	NZ_MOTJ01000017.1 Clostridioides difficile strain 6623-NonSp/ST54 6623_contig000017, whole genome shotgun sequence
NZ_MPDK01000011.1_948	phiCrAss001	34.2	100.00	17	37	0.026	20075	20059	NZ_MPDK01000011.1 Acidibacillus sulfuroxidans strain Y002 contig11, whole genome shotgun sequence
NZ_MPFJ01000001.1_2924	phiCrAss001	34.2	100.00	17	37	0.026	35143	35127	NZ_MPFJ01000001.1 Clostridioides difficile strain 7477-A/ST43 LCH7477_contig000001, whole genome shotgun sequence
NZ_MPFJ01000030.1_3010	phiCrAss001	34.2	100.00	17	38	0.028	56791	56775	NZ_MPFJ01000030.1 Clostridioides difficile strain 7477-A/ST43 LCH7477_contig000030, whole genome shotgun sequence
NZ_MPFR01000025.1_1072	phiCrAss001	34.2	100.00	17	37	0.026	67031	67015	NZ_MPFR01000025.1 Clostridioides difficile strain 7494-E/ST6 7494_contig000025, whole genome shotgun sequence
NZ_MPFT01000002.1_865	phiCrAss001	34.2	100.00	17	36	0.025	1598	1582	NZ_MPFT01000002.1 Clostridioides difficile strain 7497-NonSp/novelST LCH7497_contig000002, whole genome shotgun sequence
NZ_MPGA01000006.1_800	phiCrAss001	34.2	100.00	17	38	0.028	56791	56775	NZ_MPGA01000006.1 Clostridioides difficile strain 7455-A/ST43 7455_contig000006, whole genome shotgun sequence
NZ_MPGA01000008.1_804	phiCrAss001	34.2	100.00	17	37	0.026	35143	35127	NZ_MPGA01000008.1 Clostridioides difficile strain 7455-A/ST43 7455_contig000008, whole genome shotgun sequence
NZ_MPGD01000005.1_1964	phiCrAss001	34.2	100.00	17	38	0.028	56791	56775	NZ_MPGD01000005.1 Clostridioides difficile strain 7486-A/ST43 7486_contig000005, whole genome shotgun sequence
NZ_MPGD01000006.1_1977	phiCrAss001	34.2	100.00	17	37	0.026	35143	35127	NZ_MPGD01000006.1 Clostridioides difficile strain 7486-A/ST43 7486_contig000006, whole genome shotgun sequence
NZ_MPGE01000012.1_1087	phiCrAss001	34.2	100.00	17	36	0.025	35143	35127	NZ_MPGE01000012.1 Clostridioides difficile strain 7454-NonSp/ST54 LCH7454_contig000012, whole genome shotgun sequence
NZ_MPJQ01000003.1_4640	phiCrAss001	34.2	100.00	17	38	0.028	56791	56775	NZ_MPJQ01000003.1 Clostridioides difficile strain 6617-A/ST43 6617_contig000003, whole genome shotgun sequence
NZ_MPJQ01000009.1_4681	phiCrAss001	34.2	100.00	17	37	0.026	35143	35127	NZ_MPJQ01000009.1 Clostridioides difficile strain 6617-A/ST43 6617_contig000009, whole genome shotgun sequence
NZ_MRBZ01000064.1_1152	phiCrAss001	34.2	100.00	17	38	0.028	63726	63742	NZ_MRBZ01000064.1 Nostoc calcicola FACHB-389 FACHB-389_Scaffold_64, whole genome shotgun sequence
NZ_MRCE01000026.1_1086	phiCrAss001	34.2	100.00	17	37	0.026	69968	69952	NZ_MRCE01000026.1 Phormidium ambiguum IAM M-71 NIES-2119_Scaffold_26, whole genome shotgun sequence
NZ_MRCE01000026.1_1087	phiCrAss001	34.2	100.00	17	37	0.026	69968	69952	NZ_MRCE01000026.1 Phormidium ambiguum IAM M-71 NIES-2119_Scaffold_26, whole genome shotgun sequence
NZ_MTWB01000003.1_1599	phiCrAss001	34.2	100.00	17	38	0.028	56775	56791	NZ_MTWB01000003.1 Clostridioides difficile strain 20111163 scaffold00003, whole genome shotgun sequence
NZ_MTWC01000003.1_106	phiCrAss001	34.2	100.00	17	36	0.025	56775	56791	NZ_MTWC01000003.1 Clostridioides difficile strain 20120014 scaffold00003, whole genome shotgun sequence
NZ_MTWC01000003.1_85	phiCrAss001	34.2	100.00	17	37	0.026	35143	35127	NZ_MTWC01000003.1 Clostridioides difficile strain 20120014 scaffold00003, whole genome shotgun sequence
NZ_MUFW01000001.1_563	phiCrAss001	34.2	100.00	17	30	0.019	62062	62078	NZ_MUFW01000001.1 Flavobacterium sp. LM4 Flavobacterium_sp_LM4_contig1, whole genome shotgun sequence
NZ_MXEG01000015.1_903	phiCrAss001	34.2	100.00	17	32	0.022	66384	66400	NZ_MXEG01000015.1 Salmonella enterica strain BCW_2239 NODE_15_length_128972_cov_2.99917, whole genome shotgun sequence
NZ_MXEL01000001.1_1588	phiCrAss001	34.2	100.00	17	32	0.022	66400	66384	NZ_MXEL01000001.1 Salmonella enterica subsp. enterica serovar Senftenberg strain BCW_2228 NODE_1_length_507627_cov_7.55362, whole genome shotgun sequence
NZ_MXGL01000002.1_673	phiCrAss001	34.2	100.00	17	34	0.024	66384	66400	NZ_MXGL01000002.1 Salmonella enterica subsp. enterica serovar Senftenberg strain N29352 NODE_2_length_392475_cov_3.56787, whole genome shotgun sequence
NZ_MXGZ01000016.1_707	phiCrAss001	34.2	100.00	17	34	0.024	66384	66400	NZ_MXGZ01000016.1 Salmonella enterica subsp. enterica serovar Senftenberg strain BCW_2124 NODE_16_length_129024_cov_4.38379, whole genome shotgun sequence
NZ_MXVX01000084.1_621	phiCrAss001	34.2	100.00	17	32	0.022	66384	66400	NZ_MXVX01000084.1 Salmonella enterica subsp. enterica serovar Senftenberg strain BCW_2893 NODE_84_length_19727_cov_4.01139, whole genome shotgun sequence
NZ_MXXT01000059.1_58	phiCrAss001	34.2	100.00	17	32	0.022	66400	66384	NZ_MXXT01000059.1 Salmonella enterica subsp. enterica serovar Senftenberg strain BCW_2841 NODE_59_length_31611_cov_4.47889, whole genome shotgun sequence
NZ_MYKW01000016.1_532	phiCrAss001	34.2	100.00	17	32	0.022	66400	66384	NZ_MYKW01000016.1 Salmonella enterica strain BCW_5096 NODE_16_length_36577_cov_14.4055, whole genome shotgun sequence
NZ_MYUV01000148.1_577	phiCrAss001	34.2	100.00	17	32	0.022	66400	66384	NZ_MYUV01000148.1 Salmonella enterica strain BCW_6308 NODE_148_length_10801_cov_3.88373, whole genome shotgun sequence
NZ_MYWM01000031.1_116	phiCrAss001	34.2	100.00	17	33	0.023	66384	66400	NZ_MYWM01000031.1 Salmonella enterica strain BCW_6261 NODE_31_length_35507_cov_4.00248, whole genome shotgun sequence
NZ_MYXF01000407.1_98	phiCrAss001	34.2	100.00	17	32	0.022	66384	66400	NZ_MYXF01000407.1 Salmonella enterica strain BCW_6239 NODE_407_length_2751_cov_3.27567, whole genome shotgun sequence
NZ_MYXG01000003.1_1053	phiCrAss001	34.2	100.00	17	32	0.022	66400	66384	NZ_MYXG01000003.1 Salmonella enterica strain BCW_6238 NODE_3_length_354689_cov_3.35368, whole genome shotgun sequence
NZ_MYXH01000006.1_982	phiCrAss001	34.2	100.00	17	32	0.022	66400	66384	NZ_MYXH01000006.1 Salmonella enterica strain BCW_6237 NODE_6_length_178835_cov_3.92595, whole genome shotgun sequence
NZ_MYXI01000016.1_2116	phiCrAss001	34.2	100.00	17	32	0.022	66400	66384	NZ_MYXI01000016.1 Salmonella enterica strain BCW_6236 NODE_16_length_95577_cov_1.99233, whole genome shotgun sequence
NZ_NAUK01000007.1_777	phiCrAss001	34.2	100.00	17	35	0.024	85368	85384	NZ_NAUK01000007.1 Listeria monocytogenes strain FRR B 2967 FRRB2967_NODE_7_length_177288_cov_79.2984_ID_13, whole genome shotgun sequence
NZ_NAUL01000002.1_829	phiCrAss001	34.2	100.00	17	35	0.024	85368	85384	NZ_NAUL01000002.1 Listeria monocytogenes strain FRR B 2946 FRRB2946_NODE_2_length_589936_cov_93.5721_ID_3, whole genome shotgun sequence
NZ_NBQQ01000003.1_1234	phiCrAss001	34.2	100.00	17	32	0.022	66384	66400	NZ_NBQQ01000003.1 Salmonella enterica subsp. enterica serovar Seftenburg strain NY_FSL S10-1815 NODE_3_length_559336_cov_50.8439_ID_3358, whole genome shotgun sequence
NZ_NBRA01000002.1_981	phiCrAss001	34.2	100.00	17	34	0.024	66384	66400	NZ_NBRA01000002.1 Salmonella enterica subsp. enterica serovar Newport strain NY_FSL S10-1745 NODE_2_length_559574_cov_35.5069_ID_3764, whole genome shotgun sequence
NZ_NBTS02000002.1_126	phiCrAss001	34.2	100.00	17	36	0.025	35127	35143	NZ_NBTS02000002.1 Clostridioides difficile strain FDAARGOS_268 scf7180000000004_quiver_pilon, whole genome shotgun sequence
NZ_NCXL01000048.1_845	phiCrAss001	34.2	100.00	17	36	0.025	34993	34977	NZ_NCXL01000048.1 Clostridioides difficile strain LC693 Contig048, whole genome shotgun sequence
NZ_NFHH01000008.1_3374	phiCrAss001	34.2	100.00	17	40	0.030	27850	27834	NZ_NFHH01000008.1 Blautia sp. An81 An81_contig_8, whole genome shotgun sequence
NZ_NFHR01000003.1_2067	phiCrAss001	34.2	100.00	17	35	0.024	54784	54768	NZ_NFHR01000003.1 Clostridium perfringens strain An68 An68_contig_3, whole genome shotgun sequence
NZ_NFKH01000002.1_3200	phiCrAss001	34.2	100.00	17	35	0.024	54784	54768	NZ_NFKH01000002.1 Clostridium perfringens strain An185 An185_contig_2, whole genome shotgun sequence
NZ_NFKS01000036.1_2699	phiCrAss001	34.2	100.00	17	30	0.019	32906	32890	NZ_NFKS01000036.1 Anaeromassilibacillus sp. An172 An172_contig_36, whole genome shotgun sequence
NZ_NGZW01000193.1_513	phiCrAss001	34.2	100.00	17	31	0.020	76634	76650	NZ_NGZW01000193.1 Fischerella thermalis WC341 NODE_880_length_45361_cov_27.666233, whole genome shotgun sequence
NZ_NHAC01000185.1_2155	phiCrAss001	34.2	100.00	17	32	0.022	76634	76650	NZ_NHAC01000185.1 Fischerella thermalis WC442 NODE_1195_length_1933_cov_32.141232, whole genome shotgun sequence
NZ_NHAK01000186.1_3514	phiCrAss001	34.2	95.24	21	36	0.025	38564	38544	NZ_NHAK01000186.1 Fischerella thermalis WC213 NODE_2094_length_91007_cov_23.969145, whole genome shotgun sequence
NZ_NIGW01000013.1_725	phiCrAss001	34.2	100.00	17	100	0.10	18442	18458	NZ_NIGW01000013.1 Lactobacillus paracasei strain LMG S-29188 contig000013, whole genome shotgun sequence
NZ_NIQN01000015.1_960	phiCrAss001	34.2	100.00	17	34	0.024	75328	75312	NZ_NIQN01000015.1 Campylobacter hyointestinalis subsp. hyointestinalis strain S1599c x_contig000015, whole genome shotgun sequence
NZ_NITT01000043.1_316	phiCrAss001	34.2	100.00	17	32	0.022	66384	66400	NZ_NITT01000043.1 Salmonella enterica subsp. enterica serovar Senftenberg strain LASS Contig_42, whole genome shotgun sequence
NZ_NJPX01000024.1_405	phiCrAss001	34.2	100.00	17	32	0.022	66384	66400	NZ_NJPX01000024.1 Salmonella enterica subsp. enterica serovar Senftenberg strain 070885 Contig_21_ssf_070885_, whole genome shotgun sequence
NZ_NLRR01000001.1_1134	phiCrAss001	34.2	100.00	17	32	0.022	36484	36468	NZ_NLRR01000001.1 Escherichia coli strain MOD1-EC5172 MOD1-EC5172_1_length_374170_cov_92.8426, whole genome shotgun sequence
NZ_NMFB01000001.1_15	phiCrAss001	34.2	100.00	17	32	0.022	36484	36468	NZ_NMFB01000001.1 Escherichia coli strain MOD1-EC6012 MOD1-EC6012_1_length_663321_cov_37.2004, whole genome shotgun sequence
NZ_NOJZ01000001.1_624	phiCrAss001	34.2	100.00	17	40	0.030	27895	27879	NZ_NOJZ01000001.1 Romboutsia maritimum strain CCRI-22766 CCRI-22766_contig-0, whole genome shotgun sequence
NZ_NPOE01000001.1_1082	phiCrAss001	34.2	100.00	17	32	0.022	66400	66384	NZ_NPOE01000001.1 Salmonella enterica strain CFSAN064278 CFSAN064278_1, whole genome shotgun sequence
NZ_NXWX01000004.1_355	phiCrAss001	34.2	100.00	17	35	0.024	85368	85384	NZ_NXWX01000004.1 Listeria monocytogenes strain CFSAN045864 CFSAN045864_contig_0000004, whole genome shotgun sequence
NZ_NYEX01000010.1_359	phiCrAss001	34.2	100.00	17	35	0.024	85384	85368	NZ_NYEX01000010.1 Listeria monocytogenes strain CFSAN049317 CFSAN049317_contig_0000010, whole genome shotgun sequence
NZ_NYFM01000004.1_819	phiCrAss001	34.2	100.00	17	35	0.024	85384	85368	NZ_NYFM01000004.1 Listeria monocytogenes strain CFSAN049302 CFSAN049302_contig_0000004, whole genome shotgun sequence
NZ_NYFN01000005.1_1816	phiCrAss001	34.2	100.00	17	35	0.024	85384	85368	NZ_NYFN01000005.1 Listeria monocytogenes strain CFSAN049301 CFSAN049301_contig_0000005, whole genome shotgun sequence
NZ_NYGH01000018.1_1381	phiCrAss001	34.2	100.00	17	35	0.024	85384	85368	NZ_NYGH01000018.1 Listeria monocytogenes strain CFSAN049281 CFSAN049281_contig_0000018, whole genome shotgun sequence
NZ_NYGT01000002.1_666	phiCrAss001	34.2	100.00	17	35	0.024	85368	85384	NZ_NYGT01000002.1 Listeria monocytogenes strain CFSAN049269 CFSAN049269_contig_0000002, whole genome shotgun sequence
NZ_NYHS01000006.1_1697	phiCrAss001	34.2	100.00	17	35	0.024	85368	85384	NZ_NYHS01000006.1 Listeria monocytogenes strain CFSAN049244 CFSAN049244_contig_0000006, whole genome shotgun sequence
NZ_NYHV01000004.1_1938	phiCrAss001	34.2	100.00	17	35	0.024	85384	85368	NZ_NYHV01000004.1 Listeria monocytogenes strain CFSAN049241 CFSAN049241_contig_0000004, whole genome shotgun sequence
NZ_NYNU01000004.1_1599	phiCrAss001	34.2	100.00	17	35	0.024	85384	85368	NZ_NYNU01000004.1 Listeria monocytogenes strain CDPHFDLB-F1601030-027-E110B2 F1601030-027-E110B2_Contig_4, whole genome shotgun sequence
NZ_NYNV01000004.1_1501	phiCrAss001	34.2	100.00	17	35	0.024	85384	85368	NZ_NYNV01000004.1 Listeria monocytogenes strain CDPHFDLB-F1601030-027-E110B1 F1601030-027-E110B1_Contig_4, whole genome shotgun sequence
NZ_NYPX01000001.1_398	phiCrAss001	34.2	100.00	17	35	0.024	85384	85368	NZ_NYPX01000001.1 Listeria monocytogenes strain CDPHFDLB-F14M00526b F14M00526b_Contig_1, whole genome shotgun sequence
NZ_NYPY01000001.1_1077	phiCrAss001	34.2	100.00	17	35	0.024	85384	85368	NZ_NYPY01000001.1 Listeria monocytogenes strain CDPHFDLB-F14M00526a F14M00526a_Contig_1, whole genome shotgun sequence
NZ_NYQA01000001.1_1208	phiCrAss001	34.2	100.00	17	35	0.024	85384	85368	NZ_NYQA01000001.1 Listeria monocytogenes strain CDPHFDLB-F12M00925 F12M00925_Contig_1, whole genome shotgun sequence
NZ_NYQC01000001.1_1246	phiCrAss001	34.2	100.00	17	35	0.024	85368	85384	NZ_NYQC01000001.1 Listeria monocytogenes strain CDPHFDLB-F12M00922 F12M00922_Contig_1, whole genome shotgun sequence
NZ_NYQD01000001.1_468	phiCrAss001	34.2	100.00	17	35	0.024	85384	85368	NZ_NYQD01000001.1 Listeria monocytogenes strain CDPHFDLB-F12M00839 F12M00839_Contig_1, whole genome shotgun sequence
NZ_NYQE01000005.1_1548	phiCrAss001	34.2	100.00	17	35	0.024	85384	85368	NZ_NYQE01000005.1 Listeria monocytogenes strain CDPHFDLB-F12M00838 F12M00838_Contig_5, whole genome shotgun sequence
NZ_NYQH01000003.1_1675	phiCrAss001	34.2	100.00	17	35	0.024	85368	85384	NZ_NYQH01000003.1 Listeria monocytogenes strain CDPHFDLB-F12M00835 F12M00835_Contig_3, whole genome shotgun sequence
NZ_NYQI01000001.1_501	phiCrAss001	34.2	100.00	17	35	0.024	85368	85384	NZ_NYQI01000001.1 Listeria monocytogenes strain CDPHFDLB-F12M00833 F12M00833_Contig_1, whole genome shotgun sequence
NZ_NYQJ01000001.1_2265	phiCrAss001	34.2	100.00	17	35	0.024	85384	85368	NZ_NYQJ01000001.1 Listeria monocytogenes strain CDPHFDLB-F12M00831 F12M00831_Contig_1, whole genome shotgun sequence
NZ_NYQK01000003.1_1088	phiCrAss001	34.2	100.00	17	35	0.024	85368	85384	NZ_NYQK01000003.1 Listeria monocytogenes strain CDPHFDLB-F12M00829 F12M00829_3_length_346177_cov_34.14, whole genome shotgun sequence
NZ_NYQL01000001.1_2420	phiCrAss001	34.2	100.00	17	35	0.024	85384	85368	NZ_NYQL01000001.1 Listeria monocytogenes strain CDPHFDLB-F12M00828 F12M00828_Contig_1, whole genome shotgun sequence
NZ_NYQM01000001.1_1855	phiCrAss001	34.2	100.00	17	35	0.024	85384	85368	NZ_NYQM01000001.1 Listeria monocytogenes strain CDPHFDLB-F12M00827 F12M00827_Contig_1, whole genome shotgun sequence
NZ_NYQN01000001.1_2139	phiCrAss001	34.2	100.00	17	35	0.024	85384	85368	NZ_NYQN01000001.1 Listeria monocytogenes strain CDPHFDLB-F12M00826 CDPHFDLB_F12M00826_Contig_1, whole genome shotgun sequence
NZ_NYQO01000005.1_2184	phiCrAss001	34.2	100.00	17	35	0.024	85368	85384	NZ_NYQO01000005.1 Listeria monocytogenes strain CDPHFDLB-F12M00823 CDPHFDLB_F12M00823_Contig_5, whole genome shotgun sequence
NZ_NYQP01000001.1_2003	phiCrAss001	34.2	100.00	17	35	0.024	85384	85368	NZ_NYQP01000001.1 Listeria monocytogenes strain CDPHFDLB-F12M00821 CDPHFDLB_F12M00821_Contig_1, whole genome shotgun sequence
NZ_NYQQ01000001.1_1926	phiCrAss001	34.2	100.00	17	35	0.024	85384	85368	NZ_NYQQ01000001.1 Listeria monocytogenes strain CDPHFDLB-F12M00817 CDPHFDLB_F12M00817_Contig_1, whole genome shotgun sequence
NZ_NYQY01000001.1_2068	phiCrAss001	34.2	100.00	17	35	0.024	85384	85368	NZ_NYQY01000001.1 Listeria monocytogenes strain CDPHFDLB-F07F-672 F07F-672_Contig_1, whole genome shotgun sequence
NZ_NYSE01000006.1_1018	phiCrAss001	34.2	100.00	17	100	0.10	85368	85384	NZ_NYSE01000006.1 Listeria monocytogenes strain CDPHFDLB-F12M00869b F12M00869b_Contig_6, whole genome shotgun sequence
NZ_NYSF01000002.1_1437	phiCrAss001	34.2	100.00	17	35	0.024	85384	85368	NZ_NYSF01000002.1 Listeria monocytogenes strain CDPHFDLB-F12M00869a F12M00869a_Contig_2, whole genome shotgun sequence
NZ_NYSG01000001.1_1439	phiCrAss001	34.2	100.00	17	35	0.024	85384	85368	NZ_NYSG01000001.1 Listeria monocytogenes strain CDPHFDLB-F12M00834 F12M00834_Contig_1, whole genome shotgun sequence
NZ_NYSH01000003.1_2298	phiCrAss001	34.2	100.00	17	35	0.024	85368	85384	NZ_NYSH01000003.1 Listeria monocytogenes strain CDPHFDLB-F12M00816 CDPHFDLB_F12M00816_Contig_3, whole genome shotgun sequence
NZ_OBJV01000013.1_734	phiCrAss001	34.2	100.00	17	35	0.024	38473	38489	NZ_OBJV01000013.1 Clostridium tertium isolate Clostridium species, whole genome shotgun sequence
NZ_OEZR01000022.1_427	phiCrAss001	34.2	100.00	17	35	0.024	38833	38849	NZ_OEZR01000022.1 Clostridioides difficile strain R 10870 isolate R 10870, whole genome shotgun sequence
NZ_OEZS01000027.1_384	phiCrAss001	34.2	100.00	17	36	0.025	71536	71552	NZ_OEZS01000027.1 Clostridioides difficile strain 51377 isolate 51377, whole genome shotgun sequence
NZ_OLMM01000005.1_98	phiCrAss001	34.2	100.00	17	35	0.024	25099	25083	NZ_OLMM01000005.1 Acidaminococcus sp. Marseille-P4266, whole genome shotgun sequence
NZ_PCZJ01000011.1_434	phiCrAss001	34.2	100.00	17	32	0.022	95427	95411	NZ_PCZJ01000011.1 Lactobacillus johnsonii strain UMNLJ113 SNF2W3B3L6S23111_153_26, whole genome shotgun sequence
NZ_PDHI01000001.1_108	phiCrAss001	34.2	92.00	25	30	0.019	79932	79908	NZ_PDHI01000001.1 Campylobacter blaseri strain 17S00008-12 NODE_1_length_356983_cov_119.32, whole genome shotgun sequence
NZ_PDUU01000009.1_554	phiCrAss001	34.2	100.00	17	30	0.019	42125	42109	NZ_PDUU01000009.1 Tenacibaculum sp. 4G03 6_S6_L001_R1_001__paired__contig_9, whole genome shotgun sequence
NZ_PGEM01000178.1_752	phiCrAss001	34.2	100.00	17	32	0.022	36164	36148	NZ_PGEM01000178.1 Cuspidothrix issatschenkoi CHARLIE-1 contig_181, whole genome shotgun sequence
NZ_PJKP01000001.1_2268	phiCrAss001	34.2	100.00	17	35	0.024	50934	50950	NZ_PJKP01000001.1 Akkermansia muciniphila strain GP39 scaf-1, whole genome shotgun sequence
NZ_PJKR01000001.1_525	phiCrAss001	34.2	100.00	17	35	0.024	50950	50934	NZ_PJKR01000001.1 Akkermansia muciniphila strain GP36 scaf-1, whole genome shotgun sequence
NZ_PKKN01000008.1_356	phiCrAss001	34.2	100.00	17	32	0.022	67159	67143	NZ_PKKN01000008.1 Actinomyces neuii strain UMB0125 .16933_8_7.8, whole genome shotgun sequence
NZ_PKKO01000001.1_647	phiCrAss001	34.2	100.00	17	33	0.023	67159	67143	NZ_PKKO01000001.1 Actinomyces neuii strain UMB0402 .16933_8_44.1, whole genome shotgun sequence
NZ_POYU01000090.1_141	phiCrAss001	34.2	100.00	17	45	0.036	9528	9512	NZ_POYU01000090.1 Campylobacter concisus strain AAUH-58UCo 1106687, whole genome shotgun sequence
NZ_PREJ01000009.1_427	phiCrAss001	34.2	100.00	17	51	0.043	59770	59754	NZ_PREJ01000009.1 Acinetobacter indicus strain IHIT31232 NODE_9_length_93240_cov_124.273, whole genome shotgun sequence
NZ_PVNS01000001.1_26	phiCrAss001	34.2	100.00	17	34	0.024	81759	81775	NZ_PVNS01000001.1 Bacillus urumqiensis strain BZ-SZ-XJ18 scaffold1, whole genome shotgun sequence
NZ_PYBM01000081.1_1264	phiCrAss001	34.2	100.00	17	36	0.025	42000	42016	NZ_PYBM01000081.1 Clostridium botulinum strain food_20 contig00001, whole genome shotgun sequence
NZ_PZDU01000001.1_196	phiCrAss001	34.2	100.00	17	100	0.10	82973	82989	NZ_PZDU01000001.1 Staphylococcus agnetis strain SNUC 5631 contig001, whole genome shotgun sequence
NZ_PZDU01000001.1_198	phiCrAss001	34.2	100.00	17	30	0.019	82973	82989	NZ_PZDU01000001.1 Staphylococcus agnetis strain SNUC 5631 contig001, whole genome shotgun sequence
NZ_PZDX01000157.1_119	phiCrAss001	34.2	100.00	17	30	0.019	82973	82989	NZ_PZDX01000157.1 Staphylococcus agnetis strain SNUC 3610 contig157, whole genome shotgun sequence
NZ_PZEE01000007.1_239	phiCrAss001	34.2	100.00	17	30	0.019	82989	82973	NZ_PZEE01000007.1 Staphylococcus agnetis strain SNUC 719 contig007, whole genome shotgun sequence
NZ_PZOK01000037.1_488	phiCrAss001	34.2	100.00	17	37	0.026	67031	67015	NZ_PZOK01000037.1 Clostridioides difficile strain Cd88142 NODE_37_length_29104_cov_32.525476, whole genome shotgun sequence
NZ_PZOL01000041.1_1709	phiCrAss001	34.2	100.00	17	37	0.026	67015	67031	NZ_PZOL01000041.1 Clostridioides difficile strain Cd88141 NODE_41_length_29370_cov_23.005838, whole genome shotgun sequence
NZ_PZZQ01000017.1_1944	phiCrAss001	34.2	100.00	17	37	0.026	33244	33228	NZ_PZZQ01000017.1 Nitrosomonas eutropha strain Nm19 Ga0181055_117, whole genome shotgun sequence
NZ_QAAT01000001.1_287	phiCrAss001	34.2	100.00	17	35	0.024	85384	85368	NZ_QAAT01000001.1 Listeria monocytogenes strain LM-F-18 LM-F-18_scaffolds_1, whole genome shotgun sequence
NZ_QAAY01000001.1_377	phiCrAss001	34.2	100.00	17	35	0.024	85384	85368	NZ_QAAY01000001.1 Listeria monocytogenes strain LM-F-24 LM-F-24_scaffolds_1, whole genome shotgun sequence
NZ_QFCA01000057.1_859	phiCrAss001	34.2	100.00	17	32	0.022	39280	39264	NZ_QFCA01000057.1 Acinetobacter baumannii strain JX214 16-JX214_1__paired__trimmed__paired__contig_58, whole genome shotgun sequence
NC_003869.1_206	phiCrAss001	32.2	100.00	16	37	0.10	66022	66007	NC_003869.1 Thermoanaerobacter tengcongensis MB4, complete genome
NC_004557.1_69	phiCrAss001	32.2	100.00	16	36	0.099	39031	39046	NC_004557.1 Clostridium tetani E88, complete genome
NC_004829.2_9	phiCrAss001	32.2	95.00	20	30	0.076	24882	24901	NC_004829.2 Mycoplasma gallisepticum str. R(low), complete genome
NC_006582.1_822	phiCrAss001	32.2	100.00	16	34	0.095	94647	94632	NC_006582.1 Bacillus clausii KSM-K16 DNA, complete genome
NC_006908.1_41	phiCrAss001	32.2	100.00	16	30	0.076	23177	23192	NC_006908.1 Mycoplasma mobile 163K complete genome
NC_007503.1_1491	phiCrAss001	32.2	100.00	16	37	0.10	85374	85389	NC_007503.1 Carboxydothermus hydrogenoformans Z-2901, complete genome
NC_007514.1_155	phiCrAss001	32.2	100.00	16	34	0.095	52347	52362	NC_007514.1 Chlorobium chlorochromatii CaD3, complete genome
NC_008593.1_697	phiCrAss001	32.2	100.00	16	34	0.095	24150	24165	NC_008593.1 Clostridium novyi NT, complete genome
NC_008593.1_718	phiCrAss001	32.2	100.00	16	35	0.095	62536	62521	NC_008593.1 Clostridium novyi NT, complete genome
NC_008639.1_869	phiCrAss001	32.2	100.00	16	35	0.095	8124	8139	NC_008639.1 Chlorobium phaeobacteroides DSM 266, complete genome
NC_008639.1_939	phiCrAss001	32.2	100.00	16	41	0.12	9971	9986	NC_008639.1 Chlorobium phaeobacteroides DSM 266, complete genome
NC_008750.1_15	phiCrAss001	32.2	100.00	16	32	0.085	73792	73777	NC_008750.1 Shewanella sp. W3-18-1, complete genome
NC_009012.1_1394	phiCrAss001	32.2	95.00	20	39	0.11	16187	16206	NC_009012.1 Ruminiclostridium thermocellum ATCC 27405, complete genome
NC_009253.1_268	phiCrAss001	32.2	100.00	16	39	0.11	50012	49997	NC_009253.1 Desulfotomaculum reducens MI-1, complete genome
NC_009342.1_935	phiCrAss001	32.2	100.00	16	32	0.085	41286	41301	NC_009342.1 Corynebacterium glutamicum R DNA, complete genome
NC_009633.1_120	phiCrAss001	32.2	100.00	16	38	0.11	34476	34491	NC_009633.1 Alkaliphilus metalliredigens QYMF, complete genome
NC_009767.1_2746	phiCrAss001	32.2	100.00	16	36	0.099	6339	6354	NC_009767.1 Roseiflexus castenholzii DSM 13941, complete genome
NC_009767.1_3048	phiCrAss001	32.2	100.00	16	39	0.11	1240	1225	NC_009767.1 Roseiflexus castenholzii DSM 13941, complete genome
NC_009828.1_985	phiCrAss001	32.2	100.00	16	37	0.10	98050	98065	NC_009828.1 Pseudothermotoga lettingae TMO, complete genome
NC_010003.1_1099	phiCrAss001	32.2	100.00	16	36	0.099	100486	100471	NC_010003.1 Petrotoga mobilis SJ95, complete genome
NC_010175.1_478	phiCrAss001	32.2	100.00	16	40	0.12	101790	101775	NC_010175.1 Chloroflexus aurantiacus J-10-fl chromosome, complete genome
NC_010296.1_1043	phiCrAss001	32.2	100.00	16	33	0.090	38179	38164	NC_010296.1 Microcystis aeruginosa NIES-843 DNA, complete genome
NC_010320.1_2370	phiCrAss001	32.2	100.00	16	40	0.12	23138	23153	NC_010320.1 Thermoanaerobacter sp. X514, complete genome
NC_010320.1_2508	phiCrAss001	32.2	100.00	16	36	0.099	68456	68471	NC_010320.1 Thermoanaerobacter sp. X514, complete genome
NC_010480.1_3975	phiCrAss001	32.2	100.00	16	40	0.12	42410	42395	NC_010480.1 Synechococcus sp. PCC 7002 plasmid pAQ6, complete sequence
NC_010729.1_462	phiCrAss001	32.2	100.00	16	29	0.071	23171	23186	NC_010729.1 Porphyromonas gingivalis ATCC 33277 DNA, complete genome
NC_011025.1_1182	phiCrAss001	32.2	100.00	16	33	0.090	6560	6545	NC_011025.1 Mycoplasma arthritidis 158L3-1, complete genome
NC_011060.1_4247	phiCrAss001	32.2	100.00	16	36	0.099	94317	94332	NC_011060.1 Pelodictyon phaeoclathratiforme BU-1, complete genome
NC_011296.1_909	phiCrAss001	32.2	100.00	16	36	0.099	62849	62864	NC_011296.1 Thermodesulfovibrio yellowstonii DSM 11347 chromosome, complete genome
NC_011653.1_1244	phiCrAss001	32.2	100.00	16	38	0.11	37317	37332	NC_011653.1 Thermosipho africanus TCF52B, complete genome
NC_011653.1_1247	phiCrAss001	32.2	100.00	16	38	0.11	37317	37332	NC_011653.1 Thermosipho africanus TCF52B, complete genome
NC_011653.1_1386	phiCrAss001	32.2	100.00	16	37	0.10	86624	86609	NC_011653.1 Thermosipho africanus TCF52B, complete genome
NC_011653.1_1471	phiCrAss001	32.2	95.00	20	46	0.15	81314	81333	NC_011653.1 Thermosipho africanus TCF52B, complete genome
NC_011979.1_585	phiCrAss001	32.2	100.00	16	34	0.095	12537	12552	NC_011979.1 Geobacter daltonii FRC-32, complete genome
NC_012032.1_1953	phiCrAss001	32.2	100.00	16	40	0.12	101790	101775	NC_012032.1 Chloroflexus sp. Y-400-fl, complete genome
NC_012108.1_2186	phiCrAss001	32.2	100.00	16	35	0.095	16080	16065	NC_012108.1 Desulfobacterium autotrophicum HRM2, complete genome
NC_012781.1_1146	phiCrAss001	32.2	100.00	16	30	0.076	22701	22716	NC_012781.1 [Eubacterium] rectale ATCC 33656, complete genome
NC_013216.1_426	phiCrAss001	32.2	100.00	16	37	0.10	77058	77043	NC_013216.1 Desulfotomaculum acetoxidans DSM 771, complete genome
NC_013315.1_1283	phiCrAss001	32.2	100.00	16	37	0.10	72394	72409	NC_013315.1 Clostridium difficile CD196 complete genome, strain CD196
NC_013515.1_648	phiCrAss001	32.2	100.00	16	30	0.076	20148	20133	NC_013515.1 Streptobacillus moniliformis DSM 12112, complete genome
NC_013939.1_2455	phiCrAss001	32.2	100.00	16	36	0.099	52981	52966	NC_013939.1 Deferribacter desulfuricans SSM1 DNA, complete genome
NC_013946.1_2626	phiCrAss001	32.2	100.00	16	35	0.095	2321	2336	NC_013946.1 Meiothermus ruber DSM 1279, complete genome
NC_014365.1_1303	phiCrAss001	32.2	100.00	16	36	0.099	4584	4599	NC_014365.1 Desulfarculus baarsii DSM 2075, complete genome
NC_014410.1_3595	phiCrAss001	32.2	100.00	16	36	0.099	77632	77647	NC_014410.1 Thermoanaerobacterium thermosaccharolyticum DSM 571, complete genome
NC_014538.1_5280	phiCrAss001	32.2	100.00	16	36	0.099	68456	68471	NC_014538.1 Thermoanaerobacter sp. X513, complete genome
NC_014652.1_3598	phiCrAss001	32.2	100.00	16	36	0.099	20844	20859	NC_014652.1 Caldicellulosiruptor hydrothermalis 108, complete genome
NC_014654.1_863	phiCrAss001	32.2	89.29	28	37	0.10	53688	53661	NC_014654.1 Halanaerobium hydrogeniformans, complete genome
NC_014721.1_2982	phiCrAss001	32.2	100.00	16	35	0.095	87068	87053	NC_014721.1 Caldicellulosiruptor kristjanssonii I77R1B, complete genome
NC_014721.1_3110	phiCrAss001	32.2	100.00	16	37	0.10	81630	81615	NC_014721.1 Caldicellulosiruptor kristjanssonii I77R1B, complete genome
NC_014833.1_1606	phiCrAss001	32.2	100.00	16	33	0.090	53214	53229	NC_014833.1 Ruminococcus albus 7, complete genome
NC_014960.1_2456	phiCrAss001	32.2	100.00	16	35	0.095	88169	88154	NC_014960.1 Anaerolinea thermophila UNI-1 DNA, complete genome
NC_014962.1_604	phiCrAss001	32.2	100.00	16	36	0.099	49072	49057	NC_014962.1 Isosphaera pallida ATCC 43644, complete genome
NC_015276.1_509	phiCrAss001	32.2	100.00	16	32	0.085	89787	89772	NC_015276.1 Marinomonas mediterranea MMB-1, complete genome
NC_015417.1_150	phiCrAss001	32.2	100.00	16	34	0.095	43666	43681	NC_015417.1 Clostridium botulinum BKT015925 plasmid p1BKT015925, complete sequence
NC_015436.1_7056	phiCrAss001	32.2	95.00	20	33	0.090	29913	29894	NC_015436.1 Sphaerochaeta coccoides DSM 17374, complete genome
NC_015499.1_261	phiCrAss001	32.2	100.00	16	39	0.11	59709	59724	NC_015499.1 Thermodesulfobium narugense DSM 14796, complete genome
NC_015555.1_1204	phiCrAss001	32.2	100.00	16	37	0.10	31911	31926	NC_015555.1 Thermoanaerobacterium xylanolyticum LX-11, complete genome
NC_015557.1_6412	phiCrAss001	32.2	95.00	20	35	0.095	61591	61610	NC_015557.1 Hydrogenobaculum sp. 3684, complete genome
NC_015587.1_6519	phiCrAss001	32.2	95.00	20	35	0.095	61591	61610	NC_015587.1 Hydrogenobaculum sp. SHO, complete genome
NC_015660.1_2549	phiCrAss001	32.2	95.00	20	37	0.10	65165	65184	NC_015660.1 Parageobacillus thermoglucosidasius C56-YS93, complete genome
NC_015683.1_1193	phiCrAss001	32.2	100.00	16	32	0.085	88988	88973	NC_015683.1 Corynebacterium ulcerans BR-AD22, complete genome
NC_015703.1_1832	phiCrAss001	32.2	100.00	16	36	0.099	78914	78929	NC_015703.1 Runella slithyformis DSM 19594, complete genome
NC_015709.1_927	phiCrAss001	32.2	100.00	16	32	0.085	72540	72555	NC_015709.1 Zymomonas mobilis subsp. pomaceae ATCC 29192, complete genome
NC_015873.1_1784	phiCrAss001	32.2	100.00	16	37	0.10	100026	100011	NC_015873.1 Megasphaera elsdenii strain DSM 20460 draft genome
NC_015949.1_58	phiCrAss001	32.2	100.00	16	38	0.11	87053	87068	NC_015949.1 Caldicellulosiruptor lactoaceticus 6A, complete genome
NC_015958.1_498	phiCrAss001	32.2	100.00	16	37	0.10	30707	30722	NC_015958.1 Thermoanaerobacter wiegelii Rt8.B1, complete genome
NC_015958.1_548	phiCrAss001	32.2	100.00	16	37	0.10	16170	16185	NC_015958.1 Thermoanaerobacter wiegelii Rt8.B1, complete genome
NC_016043.1_3486	phiCrAss001	32.2	100.00	16	32	0.085	80745	80730	NC_016043.1 Taylorella asinigenitalis MCE3, complete genome
NC_016148.1_4399	phiCrAss001	32.2	100.00	16	34	0.095	84017	84002	NC_016148.1 Thermovirga lienii DSM 17291, complete genome
NC_016148.1_4425	phiCrAss001	32.2	95.00	20	36	0.099	47745	47764	NC_016148.1 Thermovirga lienii DSM 17291, complete genome
NC_016593.1_64	phiCrAss001	32.2	100.00	16	35	0.095	55378	55363	NC_016593.1 Geobacillus thermoleovorans CCB_US3_UF5, complete genome
NC_016610.1_1045	phiCrAss001	32.2	100.00	16	37	0.10	93048	93033	NC_016610.1 Tannerella forsythia 92A2, complete genome
NC_016627.1_2759	phiCrAss001	32.2	100.00	16	36	0.099	57687	57702	NC_016627.1 [Clostridium] clariflavum DSM 19732, complete genome
NC_016808.1_247	phiCrAss001	32.2	100.00	16	32	0.085	84652	84667	NC_016808.1 Pasteurella multocida 36950, complete genome
NC_017095.1_239	phiCrAss001	32.2	95.00	20	40	0.12	17871	17890	NC_017095.1 Fervidobacterium pennivorans DSM 9078, complete genome
NC_017174.1_2540	phiCrAss001	32.2	95.00	20	36	0.099	31267	31248	NC_017174.1 Clostridium difficile complete genome, strain M120
NC_017175.1_308	phiCrAss001	32.2	100.00	16	37	0.10	28034	28019	NC_017175.1 Clostridium difficile M68, complete genome
NC_017294.1_486	phiCrAss001	32.2	91.67	24	35	0.095	37066	37043	NC_017294.1 Candidatus Arthromitus sp. SFB-mouse-Yit DNA, complete genome
NC_017304.1_1118	phiCrAss001	32.2	100.00	16	38	0.11	60654	60669	NC_017304.1 Ruminiclostridium thermocellum DSM 1313, complete genome
NC_017464.1_2744	phiCrAss001	32.2	100.00	16	36	0.099	70775	70790	NC_017464.1 Ignavibacterium album JCM 16511, complete genome
NC_017567.1_559	phiCrAss001	32.2	95.00	20	35	0.095	20054	20073	NC_017567.1 Streptococcus dysgalactiae subsp. equisimilis ATCC 12394, complete genome
NC_017594.1_970	phiCrAss001	32.2	95.00	20	34	0.095	100272	100253	NC_017594.1 Streptococcus salivarius 57.I, complete genome
NC_017910.1_1573	phiCrAss001	32.2	95.00	20	32	0.085	94555	94536	NC_017910.1 Shimwellia blattae DSM 4481 = NBRC 105725, complete genome
NC_017934.1_1411	phiCrAss001	32.2	100.00	16	36	0.099	64397	64382	NC_017934.1 Mesotoga prima MesG1.Ag.4.2, complete genome
NC_018664.1_2087	phiCrAss001	32.2	100.00	16	38	0.11	26995	27010	NC_018664.1 Gottschalkia acidurici 9a, complete genome
NC_018664.1_2087	phiCrAss001	32.2	100.00	16	38	0.11	75040	75055	NC_018664.1 Gottschalkia acidurici 9a, complete genome
NC_018870.1_1578	phiCrAss001	32.2	100.00	16	35	0.095	79771	79786	NC_018870.1 Thermacetogenium phaeum DSM 12270, complete genome
NC_019701.1_796	phiCrAss001	32.2	100.00	16	40	0.12	86839	86854	NC_019701.1 Pseudanabaena sp. PCC 7367, complete genome
NC_019729.1_1977	phiCrAss001	32.2	100.00	16	39	0.11	76991	77006	NC_019729.1 Oscillatoria nigro-viridis PCC 7112, complete genome
NC_019748.1_4076	phiCrAss001	32.2	100.00	16	41	0.12	8654	8669	NC_019748.1 Stanieria cyanosphaera PCC 7437, complete genome
NC_019765.1_4112	phiCrAss001	32.2	100.00	16	35	0.095	65221	65236	NC_019765.1 Stanieria cyanosphaera PCC 7437 plasmid pSTA7437.01, complete sequence
NC_019776.1_1711	phiCrAss001	32.2	100.00	16	33	0.090	27250	27235	NC_019776.1 Cyanobacterium aponinum PCC 10605, complete genome
NC_019777.1_1781	phiCrAss001	32.2	95.00	20	37	0.10	56798	56817	NC_019777.1 Cyanobacterium aponinum PCC 10605 plasmid pCYAN10605.01, complete sequence
NC_019779.1_853	phiCrAss001	32.2	100.00	16	37	0.10	41959	41944	NC_019779.1 Halothece sp. PCC 7418, complete genome
NC_019970.1_2286	phiCrAss001	32.2	100.00	16	39	0.11	30350	30365	NC_019970.1 Thermoanaerobacterium thermosaccharolyticum M0795, complete genome
NC_020411.1_41	phiCrAss001	32.2	95.00	20	35	0.095	61591	61610	NC_020411.1 Hydrogenobaculum sp. HO, complete genome
NC_020449.1_7232	phiCrAss001	32.2	95.00	20	37	0.10	59682	59663	NC_020449.1 Candidatus Cloacamonas acidaminovorans str. Evry provisional genome sequence from WWE1 candidate division
NC_020449.1_7467	phiCrAss001	32.2	100.00	16	37	0.10	75896	75881	NC_020449.1 Candidatus Cloacamonas acidaminovorans str. Evry provisional genome sequence from WWE1 candidate division
NC_020814.1_564	phiCrAss001	32.2	95.00	20	35	0.095	61591	61610	NC_020814.1 Hydrogenobaculum sp. SN, complete genome
NC_021081.1_248	phiCrAss001	32.2	100.00	16	35	0.095	2336	2321	NC_021081.1 Meiothermus ruber DSM 1279 genome
NC_021175.1_331	phiCrAss001	32.2	100.00	16	33	0.090	101028	101013	NC_021175.1 Streptococcus cristatus AS 1.3089, complete genome
NC_021175.1_337	phiCrAss001	32.2	100.00	16	50	0.17	88677	88662	NC_021175.1 Streptococcus cristatus AS 1.3089, complete genome
NC_021721.1_2340	phiCrAss001	32.2	100.00	16	30	0.076	70170	70185	NC_021721.1 Lactobacillus casei LOCK919, complete genome
NC_022097.1_2393	phiCrAss001	32.2	100.00	16	30	0.076	65195	65210	NC_022097.1 Treponema pedis str. T A4, complete genome
NC_022112.1_2447	phiCrAss001	32.2	100.00	16	30	0.076	70170	70185	NC_022112.1 Lactobacillus paracasei subsp. paracasei 8700:2, complete genome
NC_022592.1_1552	phiCrAss001	32.2	100.00	16	36	0.099	461	446	NC_022592.1 Clostridium autoethanogenum DSM 10061, complete genome
NC_022792.1_1594	phiCrAss001	32.2	100.00	16	37	0.10	65429	65414	NC_022792.1 Pseudothermotoga elfii DSM 9442 = NBRC 107921 DNA, complete genome
NC_023149.1_314	phiCrAss001	32.2	100.00	16	32	0.085	4770	4755	NC_023149.1 Pseudomonas aeruginosa SCV20265, complete genome
NZ_ABVG02000001.1_421	phiCrAss001	32.2	100.00	16	37	0.10	14324	14339	NZ_ABVG02000001.1 Ruminiclostridium thermocellum JW20 ctg299, whole genome shotgun sequence
NZ_ABVG02000001.1_453	phiCrAss001	32.2	100.00	16	37	0.10	58151	58166	NZ_ABVG02000001.1 Ruminiclostridium thermocellum JW20 ctg299, whole genome shotgun sequence
NZ_ABYK01000125.1_2204	phiCrAss001	32.2	100.00	16	45	0.14	78581	78566	NZ_ABYK01000125.1 Arthrospira maxima CS-328 ctg163, whole genome shotgun sequence
NZ_ABZS01000107.1_594	phiCrAss001	32.2	100.00	16	36	0.099	49685	49700	NZ_ABZS01000107.1 Sulfurihydrogenibium yellowstonense SS-5 gcontig_139, whole genome shotgun sequence
NZ_ACII02000003.1_1515	phiCrAss001	32.2	100.00	16	36	0.099	24165	24180	NZ_ACII02000003.1 Ruminococcus sp. 5_1_39BFAA acpfZ-supercont2.3, whole genome shotgun sequence
NZ_ACVX01000020.1_1369	phiCrAss001	32.2	100.00	16	38	0.11	60669	60654	NZ_ACVX01000020.1 Ruminiclostridium thermocellum DSM 2360 ctg00062, whole genome shotgun sequence
NZ_ACXP02000001.1_1325	phiCrAss001	32.2	100.00	16	36	0.099	68471	68456	NZ_ACXP02000001.1 Thermoanaerobacter sp. X561 ctg57, whole genome shotgun sequence
NZ_ACXP02000001.1_1470	phiCrAss001	32.2	100.00	16	40	0.12	23138	23153	NZ_ACXP02000001.1 Thermoanaerobacter sp. X561 ctg57, whole genome shotgun sequence
NZ_ACXX02000002.1_284	phiCrAss001	32.2	100.00	16	34	0.095	34880	34865	NZ_ACXX02000002.1 [Clostridium] papyrosolvens DSM 2782 ctg64, whole genome shotgun sequence
NZ_ACYA01000044.1_1705	phiCrAss001	32.2	100.00	16	37	0.10	79733	79748	NZ_ACYA01000044.1 Cylindrospermopsis raciborskii CS-505 CS505_45, whole genome shotgun sequence
NZ_AEAA01000028.1_925	phiCrAss001	32.2	100.00	16	33	0.090	85336	85321	NZ_AEAA01000028.1 Peptoniphilus sp. oral taxon 836 str. F0141 contig00123, whole genome shotgun sequence
NZ_AESB01000048.1_611	phiCrAss001	32.2	100.00	16	36	0.099	37777	37792	NZ_AESB01000048.1 Clostridium botulinum BKT028387 contig00048, whole genome shotgun sequence
NZ_AEXN01000002.1_966	phiCrAss001	32.2	100.00	16	35	0.095	55022	55037	NZ_AEXN01000002.1 Anaerococcus hydrogenalis ACS-025-V-Sch4 contig00036, whole genome shotgun sequence
NZ_AFAS01000084.1_845	phiCrAss001	32.2	100.00	16	32	0.085	61969	61984	NZ_AFAS01000084.1 Escherichia coli PCN009 contig9, whole genome shotgun sequence
NZ_AFUS01000005.1_2284	phiCrAss001	32.2	100.00	16	35	0.095	77429	77414	NZ_AFUS01000005.1 Parvimonas sp. oral taxon 393 str. F0440 Contig466, whole genome shotgun sequence
NZ_AGAG01000003.1_1525	phiCrAss001	32.2	91.67	24	35	0.095	37043	37066	NZ_AGAG01000003.1 Candidatus Arthromitus sp. SFB-mouse-NYU SFBNYU_CONTIG02, whole genome shotgun sequence
NZ_AHQI01000027.1_275	phiCrAss001	32.2	100.00	16	34	0.095	26144	26129	NZ_AHQI01000027.1 Leptospira kirschneri serovar Mozdok str. Brem 166 contig_27, whole genome shotgun sequence
NZ_AHUB01000008.1_85	phiCrAss001	32.2	100.00	16	32	0.085	42002	41987	NZ_AHUB01000008.1 Salmonella enterica subsp. enterica serovar Newport str. CVM 19443 SEEN443_18, whole genome shotgun sequence
NZ_AHUE01000010.1_155	phiCrAss001	32.2	100.00	16	32	0.085	42002	41987	NZ_AHUE01000010.1 Salmonella enterica subsp. enterica serovar Newport str. CVM 19470 SEEN470_19, whole genome shotgun sequence
NZ_AHUF01000022.1_346	phiCrAss001	32.2	100.00	16	32	0.085	41987	42002	NZ_AHUF01000022.1 Salmonella enterica subsp. enterica serovar Newport str. CVM 19536 SEEN536_33, whole genome shotgun sequence
NZ_AIBD01000134.1_70	phiCrAss001	32.2	100.00	16	32	0.085	447	462	NZ_AIBD01000134.1 Escherichia coli C527_94 C527_94_135, whole genome shotgun sequence
NZ_AIBM01000022.1_1084	phiCrAss001	32.2	100.00	16	32	0.085	61969	61984	NZ_AIBM01000022.1 Escherichia coli C732_98 C732_98_23, whole genome shotgun sequence
NZ_AIBO01000220.1_537	phiCrAss001	32.2	100.00	16	32	0.085	61984	61969	NZ_AIBO01000220.1 Escherichia coli C751_03 C751_03_221, whole genome shotgun sequence
NZ_AIGT01000030.1_23	phiCrAss001	32.2	100.00	16	32	0.085	462	447	NZ_AIGT01000030.1 Escherichia coli DEC10E gecDEC10E.contig.29_1, whole genome shotgun sequence
NZ_AIHM01000027.1_239	phiCrAss001	32.2	100.00	16	32	0.085	447	462	NZ_AIHM01000027.1 Escherichia coli DEC14C gecDEC14C.contig.26_1, whole genome shotgun sequence
NZ_AIHM01000058.1_253	phiCrAss001	32.2	100.00	16	32	0.085	447	462	NZ_AIHM01000058.1 Escherichia coli DEC14C gecDEC14C.contig.57_1, whole genome shotgun sequence
NZ_AIHN01000054.1_566	phiCrAss001	32.2	100.00	16	32	0.085	462	447	NZ_AIHN01000054.1 Escherichia coli DEC14D gecDEC14D.contig.54_1, whole genome shotgun sequence
NZ_AIMJ01000001.1_204	phiCrAss001	32.2	100.00	16	55	0.19	36987	37002	NZ_AIMJ01000001.1 Campylobacter coli 90-3 n_1_l_25543_c_36.172180, whole genome shotgun sequence
NZ_AIOZ01000011.1_2	phiCrAss001	32.2	100.00	16	55	0.19	36987	37002	NZ_AIOZ01000011.1 Campylobacter jejuni subsp. jejuni 1997-11 n_11_l_15763_c_27.291697, whole genome shotgun sequence
NZ_AJGT01000049.1_1279	phiCrAss001	32.2	100.00	16	38	0.11	60669	60654	NZ_AJGT01000049.1 Ruminiclostridium thermocellum YS ctg53, whole genome shotgun sequence
NZ_AJIP01000018.1_792	phiCrAss001	32.2	100.00	16	36	0.099	39659	39674	NZ_AJIP01000018.1 Thermosipho africanus H17ap60334 Contig18, whole genome shotgun sequence
NZ_AJLK01000132.1_796	phiCrAss001	32.2	100.00	16	35	0.095	2280	2295	NZ_AJLK01000132.1 Fischerella muscicola PCC 7414 contig00132, whole genome shotgun sequence
NZ_AJLL01000037.1_1044	phiCrAss001	32.2	100.00	16	33	0.090	102423	102408	NZ_AJLL01000037.1 Fischerella thermalis PCC 7521 contig00037, whole genome shotgun sequence
NZ_AKCI01000001.1_306	phiCrAss001	32.2	100.00	16	30	0.076	30548	30533	NZ_AKCI01000001.1 Scardovia wiggsiae F0424 cont1.1, whole genome shotgun sequence
NZ_AKCI01000001.1_316	phiCrAss001	32.2	100.00	16	100	0.40	30548	30533	NZ_AKCI01000001.1 Scardovia wiggsiae F0424 cont1.1, whole genome shotgun sequence
NZ_ALKJ01000019.1_1105	phiCrAss001	32.2	100.00	16	35	0.095	71870	71855	NZ_ALKJ01000019.1 Porphyromonas sp. oral taxon 279 str. F0450 ctg120007683480, whole genome shotgun sequence
NZ_ALKY01000039.1_1263	phiCrAss001	32.2	100.00	16	30	0.076	28500	28515	NZ_ALKY01000039.1 Streptococcus suis 22083 Contig00040, whole genome shotgun sequence
NZ_ALLG01000028.1_1342	phiCrAss001	32.2	100.00	16	33	0.090	10809	10824	NZ_ALLG01000028.1 Streptococcus suis 86-5192 Contig00028, whole genome shotgun sequence
NZ_ALLL01000005.1_32	phiCrAss001	32.2	91.67	24	34	0.095	45306	45283	NZ_ALLL01000005.1 Streptococcus suis 89-4109-1 Contig00005, whole genome shotgun sequence
NZ_ALLU01000007.1_104	phiCrAss001	32.2	100.00	16	34	0.095	96638	96653	NZ_ALLU01000007.1 Streptococcus suis NCTC 10446 Contig00007, whole genome shotgun sequence
NZ_ALVX01000004.1_1637	phiCrAss001	32.2	100.00	16	37	0.10	13622	13607	NZ_ALVX01000004.1 Fischerella sp. PCC 9431 Fis9431DRAFT_Scaffold2.6_C1, whole genome shotgun sequence
NZ_ALWB01000147.1_592	phiCrAss001	32.2	100.00	16	35	0.095	58926	58941	NZ_ALWB01000147.1 Pseudanabaena biceps PCC 7429 scaffold_00147, whole genome shotgun sequence
NZ_ALWB01000197.1_790	phiCrAss001	32.2	100.00	16	40	0.12	65753	65768	NZ_ALWB01000197.1 Pseudanabaena biceps PCC 7429 scaffold_00197, whole genome shotgun sequence
NZ_AMDL01000006.1_530	phiCrAss001	32.2	100.00	16	37	0.10	72394	72409	NZ_AMDL01000006.1 Clostridioides difficile CD26A54_S contig6, whole genome shotgun sequence
NZ_AMDM01000004.1_839	phiCrAss001	32.2	100.00	16	37	0.10	72394	72409	NZ_AMDM01000004.1 Clostridioides difficile CD26A54_R contig4, whole genome shotgun sequence
NZ_AMSW01000159.1_249	phiCrAss001	32.2	100.00	16	32	0.085	57429	57444	NZ_AMSW01000159.1 Acinetobacter baumannii Naval-82 ctg7180000004868, whole genome shotgun sequence
NZ_ANDJ01000170.1_738	phiCrAss001	32.2	100.00	16	30	0.076	101920	101935	NZ_ANDJ01000170.1 Streptococcus agalactiae CCUG 44104 ctg120007560921, whole genome shotgun sequence
NZ_ANNJ01000048.1_986	phiCrAss001	32.2	91.67	24	34	0.095	91406	91429	NZ_ANNJ01000048.1 Campylobacter concisus UNSW2 Contig_48, whole genome shotgun sequence
NZ_ANOK01000005.1_864	phiCrAss001	32.2	100.00	16	36	0.099	66342	66327	NZ_ANOK01000005.1 Bacillus oryziterrae strain ZYK contig4, whole genome shotgun sequence
NZ_AOBR01000281.1_451	phiCrAss001	32.2	100.00	16	37	0.10	30846	30831	NZ_AOBR01000281.1 Brevibacillus agri BAB-2500 contig282, whole genome shotgun sequence
NZ_AOCI01000017.1_592	phiCrAss001	32.2	100.00	16	37	0.10	13585	13570	NZ_AOCI01000017.1 Microcystis aeruginosa DIANCHI905 contig17, whole genome shotgun sequence
NZ_AOGJ01000015.1_1588	phiCrAss001	32.2	100.00	16	32	0.085	41987	42002	NZ_AOGJ01000015.1 Salmonella enterica subsp. enterica serovar Newport str. SH111077 contig015, whole genome shotgun sequence
NZ_AOTM01000161.1_14	phiCrAss001	32.2	100.00	16	30	0.076	65195	65210	NZ_AOTM01000161.1 Treponema pedis str. T M1 segment160, whole genome shotgun sequence
NZ_AOTQ01000537.1_1513	phiCrAss001	32.2	100.00	16	30	0.076	65210	65195	NZ_AOTQ01000537.1 Treponema pedis isoM1220 segment536, whole genome shotgun sequence
NZ_AOTR01000619.1_1146	phiCrAss001	32.2	100.00	16	30	0.076	8315	8330	NZ_AOTR01000619.1 Treponema pedis isoM1224 segment618, whole genome shotgun sequence
NZ_AOWK01000152.1_26	phiCrAss001	32.2	100.00	16	34	0.095	26129	26144	NZ_AOWK01000152.1 Leptospira kirschneri serovar Mozdok 1 str. Vehlefans 3 ctg7180000012048, whole genome shotgun sequence
NZ_AOWL01000152.1_90	phiCrAss001	32.2	100.00	16	34	0.095	26129	26144	NZ_AOWL01000152.1 Leptospira kirschneri serovar Mozdok 1 str. Vehlefans 2 ctg7180000005122, whole genome shotgun sequence
NZ_AOXB01000062.1_1188	phiCrAss001	32.2	100.00	16	32	0.085	60991	61006	NZ_AOXB01000062.1 Leptospira santarosai serovar Szwajizak str. Oregon ctg7180000004986, whole genome shotgun sequence
NZ_AOYC01000036.1_2209	phiCrAss001	32.2	100.00	16	31	0.080	74592	74577	NZ_AOYC01000036.1 Salmonella enterica subsp. enterica serovar Paratyphi B str. ATCC 51962 SEEPB962_30, whole genome shotgun sequence
NZ_AP014510.1_879	phiCrAss001	32.2	100.00	16	36	0.099	67307	67322	NZ_AP014510.1 Thermotoga profunda AZM34c06 DNA, complete genome
NZ_AP017295.1_1536	phiCrAss001	32.2	100.00	16	38	0.11	91581	91596	NZ_AP017295.1 Nostoc sp. NIES-3756 DNA, complete genome
NZ_AP017367.1_1377	phiCrAss001	32.2	100.00	16	42	0.13	56047	56032	NZ_AP017367.1 Leptolyngbya sp. O-77 DNA, complete genome
NZ_AP018316.1_2813	phiCrAss001	32.2	100.00	16	36	0.099	22312	22297	NZ_AP018316.1 Dolichospermum compactum NIES-806 DNA, nearly complete genome
NZ_AP018335.1_544	phiCrAss001	32.2	100.00	16	35	0.095	65018	65033	NZ_AP018335.1 Ureibacillus thermosphaericus DNA, complete geonome, strain: A1
NZ_APAN01000031.1_650	phiCrAss001	32.2	100.00	16	32	0.085	42002	41987	NZ_APAN01000031.1 Salmonella enterica subsp. enterica serovar Litchfield str. CFSAN001076 CFSAN001076_14000007, whole genome shotgun sequence
NZ_APIM01000002.1_91	phiCrAss001	32.2	100.00	16	35	0.095	20067	20052	NZ_APIM01000002.1 Listeria monocytogenes SHL013 contig2, whole genome shotgun sequence
NZ_APUC01000062.1_698	phiCrAss001	32.2	100.00	16	30	0.076	27751	27766	NZ_APUC01000062.1 Neisseria meningitidis 2004032 gnm2004032.contig.61, whole genome shotgun sequence
NZ_APZJ01000058.1_172	phiCrAss001	32.2	100.00	16	32	0.085	462	447	NZ_APZJ01000058.1 Escherichia coli 179100 gec179100.contig.57, whole genome shotgun sequence
NZ_ARON01000066.1_1907	phiCrAss001	32.2	100.00	16	32	0.085	41987	42002	NZ_ARON01000066.1 Salmonella enterica subsp. enterica serovar Newport str. SHSN005 contig7_4, whole genome shotgun sequence
NZ_AROT01000069.1_1587	phiCrAss001	32.2	100.00	16	32	0.085	42002	41987	NZ_AROT01000069.1 Salmonella enterica subsp. enterica serovar Newport str. SHSN011 contig6_8, whole genome shotgun sequence
NZ_AROV01000028.1_1357	phiCrAss001	32.2	100.00	16	32	0.085	42002	41987	NZ_AROV01000028.1 Salmonella enterica subsp. enterica serovar Newport str. SHSN013 contig2_12, whole genome shotgun sequence
NZ_ASRV01000305.1_1572	phiCrAss001	32.2	100.00	16	36	0.099	38394	38409	NZ_ASRV01000305.1 Clostridium sartagoforme AAU1 contig00326, whole genome shotgun sequence
NZ_ASXP01000003.1_1828	phiCrAss001	32.2	100.00	16	38	0.11	59126	59141	NZ_ASXP01000003.1 Sporomusa ovata DSM 2662 SOV_3c, whole genome shotgun sequence
NZ_ASZX01000001.1_1128	phiCrAss001	32.2	100.00	16	36	0.099	461	446	NZ_ASZX01000001.1 Clostridium autoethanogenum DSM 10061 seq1, whole genome shotgun sequence
NZ_ATHJ01000004.1_1273	phiCrAss001	32.2	100.00	16	37	0.10	97605	97590	NZ_ATHJ01000004.1 Desulfococcus multivorans DSM 2059 ctg103, whole genome shotgun sequence
NZ_ATKE01000141.1_757	phiCrAss001	32.2	100.00	16	37	0.10	24277	24262	NZ_ATKE01000141.1 Fusobacterium hwasookii ChDC F145 Contig141, whole genome shotgun sequence
NZ_ATKG01000133.1_783	phiCrAss001	32.2	100.00	16	37	0.10	24262	24277	NZ_ATKG01000133.1 Fusobacterium hwasookii ChDC F300 Contig133, whole genome shotgun sequence
NZ_ATXC01000001.1_242	phiCrAss001	32.2	100.00	16	38	0.11	88935	88920	NZ_ATXC01000001.1 Desulfurobacterium sp. TC5-1 H153DRAFT_scaffold00001.1_C, whole genome shotgun sequence
NZ_ATXC01000001.1_268	phiCrAss001	32.2	95.00	20	36	0.099	10419	10400	NZ_ATXC01000001.1 Desulfurobacterium sp. TC5-1 H153DRAFT_scaffold00001.1_C, whole genome shotgun sequence
NZ_AUGC01000008.1_958	phiCrAss001	32.2	100.00	16	36	0.099	89258	89243	NZ_AUGC01000008.1 Thermonema rossianum DSM 10300 K384DRAFT_scaffold00007.7_C, whole genome shotgun sequence
NZ_AUJG01000004.1_218	phiCrAss001	32.2	100.00	16	45	0.14	17003	17018	NZ_AUJG01000004.1 Lachnospira multipara ATCC 19207 G600DRAFT_scaffold00004.4_C, whole genome shotgun sequence
NZ_AUMJ01000073.1_525	phiCrAss001	32.2	100.00	16	36	0.099	74003	73988	NZ_AUMJ01000073.1 Aneurinibacillus terranovensis DSM 18919 H525DRAFT_scaffold00055.55_C, whole genome shotgun sequence
NZ_AUMJ01000073.1_532	phiCrAss001	32.2	100.00	16	38	0.11	56442	56427	NZ_AUMJ01000073.1 Aneurinibacillus terranovensis DSM 18919 H525DRAFT_scaffold00055.55_C, whole genome shotgun sequence
NZ_AVAQ01000051.1_162	phiCrAss001	32.2	100.00	16	100	0.40	82984	82969	NZ_AVAQ01000051.1 Lactobacillus plantarum EGD-AQ4 contig8, whole genome shotgun sequence
NZ_AVGI01000132.1_5309	phiCrAss001	32.2	100.00	16	39	0.11	28732	28717	NZ_AVGI01000132.1 Clostridioides difficile CD3 gcdCD3.contig.139, whole genome shotgun sequence
NZ_AVGM01000080.1_3916	phiCrAss001	32.2	100.00	16	36	0.099	57644	57629	NZ_AVGM01000080.1 Clostridioides difficile CD17 gcdCD17.contig.79, whole genome shotgun sequence
NZ_AVGM01000080.1_3932	phiCrAss001	32.2	100.00	16	37	0.10	91408	91393	NZ_AVGM01000080.1 Clostridioides difficile CD17 gcdCD17.contig.79, whole genome shotgun sequence
NZ_AVGM01000080.1_3940	phiCrAss001	32.2	100.00	16	38	0.11	23623	23638	NZ_AVGM01000080.1 Clostridioides difficile CD17 gcdCD17.contig.79, whole genome shotgun sequence
NZ_AVGM01000123.1_3954	phiCrAss001	32.2	100.00	16	38	0.11	80975	80990	NZ_AVGM01000123.1 Clostridioides difficile CD17 gcdCD17.contig.122, whole genome shotgun sequence
NZ_AVGM01000123.1_3970	phiCrAss001	32.2	95.00	20	37	0.10	96149	96168	NZ_AVGM01000123.1 Clostridioides difficile CD17 gcdCD17.contig.122, whole genome shotgun sequence
NZ_AVGO01000123.1_2131	phiCrAss001	32.2	100.00	16	37	0.10	31602	31617	NZ_AVGO01000123.1 Clostridioides difficile CD21 gcdCD21.contig.122, whole genome shotgun sequence
NZ_AVGR01000097.1_4153	phiCrAss001	32.2	100.00	16	37	0.10	31602	31617	NZ_AVGR01000097.1 Clostridioides difficile CD38 gcdCD38.contig.96, whole genome shotgun sequence
NZ_AVGS01000140.1_3454	phiCrAss001	32.2	100.00	16	37	0.10	31602	31617	NZ_AVGS01000140.1 Clostridioides difficile CD39 gcdCD39.contig.139, whole genome shotgun sequence
NZ_AVGY01000134.1_2857	phiCrAss001	32.2	100.00	16	38	0.11	80975	80990	NZ_AVGY01000134.1 Clostridioides difficile CD45 gcdCD45.contig.133, whole genome shotgun sequence
NZ_AVGZ01000022.1_4216	phiCrAss001	32.2	100.00	16	36	0.099	57644	57629	NZ_AVGZ01000022.1 Clostridioides difficile CD46 gcdCD46.contig.21, whole genome shotgun sequence
NZ_AVGZ01000022.1_4232	phiCrAss001	32.2	100.00	16	37	0.10	91408	91393	NZ_AVGZ01000022.1 Clostridioides difficile CD46 gcdCD46.contig.21, whole genome shotgun sequence
NZ_AVGZ01000022.1_4240	phiCrAss001	32.2	100.00	16	38	0.11	23623	23638	NZ_AVGZ01000022.1 Clostridioides difficile CD46 gcdCD46.contig.21, whole genome shotgun sequence
NZ_AVGZ01000025.1_4254	phiCrAss001	32.2	100.00	16	38	0.11	80975	80990	NZ_AVGZ01000025.1 Clostridioides difficile CD46 gcdCD46.contig.24, whole genome shotgun sequence
NZ_AVGZ01000025.1_4270	phiCrAss001	32.2	95.00	20	37	0.10	96149	96168	NZ_AVGZ01000025.1 Clostridioides difficile CD46 gcdCD46.contig.24, whole genome shotgun sequence
NZ_AVHB01000091.1_2961	phiCrAss001	32.2	100.00	16	37	0.10	31602	31617	NZ_AVHB01000091.1 Clostridioides difficile CD49 gcdCD49.contig.92, whole genome shotgun sequence
NZ_AVHE01000030.1_367	phiCrAss001	32.2	91.67	24	37	0.10	98347	98370	NZ_AVHE01000030.1 Clostridioides difficile CD69 gcdCD69.contig.29, whole genome shotgun sequence
NZ_AVHF01000138.1_1492	phiCrAss001	32.2	100.00	16	37	0.10	31602	31617	NZ_AVHF01000138.1 Clostridioides difficile CD70 gcdCD70.contig.142, whole genome shotgun sequence
NZ_AVHH01000115.1_2590	phiCrAss001	32.2	100.00	16	37	0.10	31602	31617	NZ_AVHH01000115.1 Clostridioides difficile CD88 gcdCD88.contig.115, whole genome shotgun sequence
NZ_AVHI01000099.1_7608	phiCrAss001	32.2	100.00	16	37	0.10	31602	31617	NZ_AVHI01000099.1 Clostridioides difficile CD90 gcdCD90.contig.98, whole genome shotgun sequence
NZ_AVHL01000101.1_3034	phiCrAss001	32.2	100.00	16	37	0.10	31602	31617	NZ_AVHL01000101.1 Clostridioides difficile CD109 gcdCD109.contig.100, whole genome shotgun sequence
NZ_AVHM01000183.1_292	phiCrAss001	32.2	100.00	16	37	0.10	31602	31617	NZ_AVHM01000183.1 Clostridioides difficile CD111 gcdCD111.contig.190, whole genome shotgun sequence
NZ_AVHO01000821.1_8230	phiCrAss001	32.2	100.00	16	37	0.10	31602	31617	NZ_AVHO01000821.1 Clostridioides difficile CD127 gcdCD127.contig.838, whole genome shotgun sequence
NZ_AVHT01000044.1_3144	phiCrAss001	32.2	100.00	16	37	0.10	31602	31617	NZ_AVHT01000044.1 Clostridioides difficile CD144 gcdCD144.contig.43, whole genome shotgun sequence
NZ_AVIB01000219.1_1766	phiCrAss001	32.2	100.00	16	37	0.10	28034	28019	NZ_AVIB01000219.1 Clostridioides difficile CD175 gcdCD175.contig.227, whole genome shotgun sequence
NZ_AVIN01000136.1_125	phiCrAss001	32.2	100.00	16	37	0.10	31602	31617	NZ_AVIN01000136.1 Clostridioides difficile 840 gcd840.contig.135, whole genome shotgun sequence
NZ_AVIO01000131.1_751	phiCrAss001	32.2	100.00	16	37	0.10	31602	31617	NZ_AVIO01000131.1 Clostridioides difficile 842 gcd842.contig.130, whole genome shotgun sequence
NZ_AVIT01000125.1_3047	phiCrAss001	32.2	100.00	16	37	0.10	31602	31617	NZ_AVIT01000125.1 Clostridioides difficile DA00062 gcdDA00062.contig.125, whole genome shotgun sequence
NZ_AVIV01000130.1_2679	phiCrAss001	32.2	100.00	16	37	0.10	31602	31617	NZ_AVIV01000130.1 Clostridioides difficile DA00114 gcdDA00114.contig.130, whole genome shotgun sequence
NZ_AVIW01000065.1_1211	phiCrAss001	32.2	100.00	16	38	0.11	28732	28717	NZ_AVIW01000065.1 Clostridioides difficile DA00126 gcdDA00126.contig.78, whole genome shotgun sequence
NZ_AVIZ01000117.1_3763	phiCrAss001	32.2	100.00	16	37	0.10	31602	31617	NZ_AVIZ01000117.1 Clostridioides difficile DA00131 gcdDA00131.contig.117, whole genome shotgun sequence
NZ_AVJD01000097.1_1463	phiCrAss001	32.2	100.00	16	39	0.11	28732	28717	NZ_AVJD01000097.1 Clostridioides difficile DA00142 gcdDA00142.contig.113, whole genome shotgun sequence
NZ_AVJF01000075.1_1855	phiCrAss001	32.2	100.00	16	37	0.10	31602	31617	NZ_AVJF01000075.1 Clostridioides difficile DA00149 gcdDA00149.contig.75, whole genome shotgun sequence
NZ_AVJK01000100.1_1744	phiCrAss001	32.2	100.00	16	37	0.10	31602	31617	NZ_AVJK01000100.1 Clostridioides difficile DA00174 gcdDA00174.contig.99, whole genome shotgun sequence
NZ_AVJM01000093.1_5707	phiCrAss001	32.2	100.00	16	37	0.10	31602	31617	NZ_AVJM01000093.1 Clostridioides difficile DA00189 gcdDA00189.contig.92, whole genome shotgun sequence
NZ_AVJN01000042.1_1064	phiCrAss001	32.2	100.00	16	39	0.11	28732	28717	NZ_AVJN01000042.1 Clostridioides difficile DA00191 gcdDA00191.contig.41, whole genome shotgun sequence
NZ_AVJP01000045.1_3805	phiCrAss001	32.2	100.00	16	39	0.11	28732	28717	NZ_AVJP01000045.1 Clostridioides difficile DA00195 gcdDA00195.contig.44, whole genome shotgun sequence
NZ_AVJQ01000014.1_2826	phiCrAss001	32.2	100.00	16	39	0.11	28732	28717	NZ_AVJQ01000014.1 Clostridioides difficile DA00196 gcdDA00196.contig.13, whole genome shotgun sequence
NZ_AVJR01000012.1_5395	phiCrAss001	32.2	100.00	16	39	0.11	28732	28717	NZ_AVJR01000012.1 Clostridioides difficile DA00197 gcdDA00197.contig.11, whole genome shotgun sequence
NZ_AVJT01000078.1_3222	phiCrAss001	32.2	100.00	16	37	0.10	31602	31617	NZ_AVJT01000078.1 Clostridioides difficile DA00210 gcdDA00210.contig.83, whole genome shotgun sequence
NZ_AVJU01000043.1_6958	phiCrAss001	32.2	100.00	16	39	0.11	28732	28717	NZ_AVJU01000043.1 Clostridioides difficile DA00211 gcdDA00211.contig.42, whole genome shotgun sequence
NZ_AVJY01000094.1_6931	phiCrAss001	32.2	100.00	16	37	0.10	31602	31617	NZ_AVJY01000094.1 Clostridioides difficile DA00232 gcdDA00232.contig.96, whole genome shotgun sequence
NZ_AVKA01000010.1_8591	phiCrAss001	32.2	100.00	16	36	0.099	57644	57629	NZ_AVKA01000010.1 Clostridioides difficile DA00244 gcdDA00244.contig.9, whole genome shotgun sequence
NZ_AVKA01000010.1_8607	phiCrAss001	32.2	100.00	16	37	0.10	91408	91393	NZ_AVKA01000010.1 Clostridioides difficile DA00244 gcdDA00244.contig.9, whole genome shotgun sequence
NZ_AVKA01000010.1_8615	phiCrAss001	32.2	100.00	16	38	0.11	23623	23638	NZ_AVKA01000010.1 Clostridioides difficile DA00244 gcdDA00244.contig.9, whole genome shotgun sequence
NZ_AVKA01000010.1_8629	phiCrAss001	32.2	100.00	16	38	0.11	80975	80990	NZ_AVKA01000010.1 Clostridioides difficile DA00244 gcdDA00244.contig.9, whole genome shotgun sequence
NZ_AVKA01000010.1_8645	phiCrAss001	32.2	95.00	20	37	0.10	96149	96168	NZ_AVKA01000010.1 Clostridioides difficile DA00244 gcdDA00244.contig.9, whole genome shotgun sequence
NZ_AVKB01000258.1_4957	phiCrAss001	32.2	100.00	16	37	0.10	31602	31617	NZ_AVKB01000258.1 Clostridioides difficile DA00245 gcdDA00245.contig.261, whole genome shotgun sequence
NZ_AVKD01000355.1_7990	phiCrAss001	32.2	100.00	16	36	0.099	62854	62839	NZ_AVKD01000355.1 Clostridioides difficile DA00256 gcdDA00256.contig.357, whole genome shotgun sequence
NZ_AVKD01000440.1_8022	phiCrAss001	32.2	100.00	16	37	0.10	31602	31617	NZ_AVKD01000440.1 Clostridioides difficile DA00256 gcdDA00256.contig.442, whole genome shotgun sequence
NZ_AVKI01000050.1_247	phiCrAss001	32.2	100.00	16	37	0.10	31602	31617	NZ_AVKI01000050.1 Clostridioides difficile DA00306 gcdDA00306.contig.50, whole genome shotgun sequence
NZ_AVKL01000100.1_3540	phiCrAss001	32.2	100.00	16	37	0.10	31602	31617	NZ_AVKL01000100.1 Clostridioides difficile DA00313 gcdDA00313.contig.100, whole genome shotgun sequence
NZ_AVKO01000391.1_7357	phiCrAss001	32.2	100.00	16	37	0.10	72394	72409	NZ_AVKO01000391.1 Clostridioides difficile F253 gcdF253.contig.405, whole genome shotgun sequence
NZ_AVKS01000168.1_5869	phiCrAss001	32.2	100.00	16	37	0.10	31602	31617	NZ_AVKS01000168.1 Clostridioides difficile Y21 gcdY21.contig.167, whole genome shotgun sequence
NZ_AVKV01000320.1_6013	phiCrAss001	32.2	100.00	16	37	0.10	31602	31617	NZ_AVKV01000320.1 Clostridioides difficile Y165 gcdY165.contig.331, whole genome shotgun sequence
NZ_AVKY01000265.1_4751	phiCrAss001	32.2	100.00	16	37	0.10	31602	31617	NZ_AVKY01000265.1 Clostridioides difficile Y202 gcdY202.contig.266, whole genome shotgun sequence
NZ_AVKZ01000040.1_3591	phiCrAss001	32.2	100.00	16	38	0.11	28732	28717	NZ_AVKZ01000040.1 Clostridioides difficile Y215 gcdY215.contig.39, whole genome shotgun sequence
NZ_AVLD01000026.1_5584	phiCrAss001	32.2	100.00	16	39	0.11	28732	28717	NZ_AVLD01000026.1 Clostridioides difficile Y270 gcdY270.contig.26, whole genome shotgun sequence
NZ_AVLG01000023.1_6617	phiCrAss001	32.2	100.00	16	37	0.10	36105	36120	NZ_AVLG01000023.1 Clostridioides difficile Y343 gcdY343.contig.22, whole genome shotgun sequence
NZ_AVLG01000026.1_6641	phiCrAss001	32.2	100.00	16	39	0.11	28732	28717	NZ_AVLG01000026.1 Clostridioides difficile Y343 gcdY343.contig.25, whole genome shotgun sequence
NZ_AVLK01000163.1_1348	phiCrAss001	32.2	100.00	16	37	0.10	31602	31617	NZ_AVLK01000163.1 Clostridioides difficile Y401 gcdY401.contig.162, whole genome shotgun sequence
NZ_AVLN01000142.1_424	phiCrAss001	32.2	100.00	16	37	0.10	31602	31617	NZ_AVLN01000142.1 Clostridioides difficile P3 gcdP3.contig.174, whole genome shotgun sequence
NZ_AVLS01000067.1_6378	phiCrAss001	32.2	100.00	16	37	0.10	15312	15327	NZ_AVLS01000067.1 Clostridioides difficile P9 gcdP9.contig.66, whole genome shotgun sequence
NZ_AVLY01000044.1_5353	phiCrAss001	32.2	100.00	16	37	0.10	31602	31617	NZ_AVLY01000044.1 Clostridioides difficile P21 gcdP21.contig.43, whole genome shotgun sequence
NZ_AVLZ01000037.1_7807	phiCrAss001	32.2	100.00	16	37	0.10	72394	72409	NZ_AVLZ01000037.1 Clostridioides difficile P23 gcdP23.contig.36, whole genome shotgun sequence
NZ_AVMA01000036.1_4274	phiCrAss001	32.2	100.00	16	36	0.099	57644	57629	NZ_AVMA01000036.1 Clostridioides difficile P24 gcdP24.contig.36, whole genome shotgun sequence
NZ_AVMA01000037.1_4292	phiCrAss001	32.2	100.00	16	37	0.10	91408	91393	NZ_AVMA01000037.1 Clostridioides difficile P24 gcdP24.contig.37, whole genome shotgun sequence
NZ_AVMA01000037.1_4300	phiCrAss001	32.2	100.00	16	38	0.11	23623	23638	NZ_AVMA01000037.1 Clostridioides difficile P24 gcdP24.contig.37, whole genome shotgun sequence
NZ_AVMA01000042.1_4314	phiCrAss001	32.2	100.00	16	38	0.11	80975	80990	NZ_AVMA01000042.1 Clostridioides difficile P24 gcdP24.contig.42, whole genome shotgun sequence
NZ_AVMA01000042.1_4330	phiCrAss001	32.2	95.00	20	37	0.10	96149	96168	NZ_AVMA01000042.1 Clostridioides difficile P24 gcdP24.contig.42, whole genome shotgun sequence
NZ_AVMB01000018.1_1005	phiCrAss001	32.2	95.00	20	37	0.10	96149	96168	NZ_AVMB01000018.1 Clostridioides difficile P25 gcdP25.contig.17, whole genome shotgun sequence
NZ_AVMB01000018.1_951	phiCrAss001	32.2	100.00	16	36	0.099	57644	57629	NZ_AVMB01000018.1 Clostridioides difficile P25 gcdP25.contig.17, whole genome shotgun sequence
NZ_AVMB01000018.1_967	phiCrAss001	32.2	100.00	16	37	0.10	91408	91393	NZ_AVMB01000018.1 Clostridioides difficile P25 gcdP25.contig.17, whole genome shotgun sequence
NZ_AVMB01000018.1_975	phiCrAss001	32.2	100.00	16	38	0.11	23623	23638	NZ_AVMB01000018.1 Clostridioides difficile P25 gcdP25.contig.17, whole genome shotgun sequence
NZ_AVMB01000018.1_989	phiCrAss001	32.2	100.00	16	38	0.11	80975	80990	NZ_AVMB01000018.1 Clostridioides difficile P25 gcdP25.contig.17, whole genome shotgun sequence
NZ_AVME01000028.1_529	phiCrAss001	32.2	100.00	16	39	0.11	28732	28717	NZ_AVME01000028.1 Clostridioides difficile P30 gcdP30.contig.27, whole genome shotgun sequence
NZ_AVMF01000043.1_6835	phiCrAss001	32.2	100.00	16	37	0.10	72394	72409	NZ_AVMF01000043.1 Clostridioides difficile P31 gcdP31.contig.42, whole genome shotgun sequence
NZ_AVMG01000023.1_366	phiCrAss001	32.2	100.00	16	36	0.099	57644	57629	NZ_AVMG01000023.1 Clostridioides difficile P32 gcdP32.contig.23, whole genome shotgun sequence
NZ_AVMG01000023.1_382	phiCrAss001	32.2	100.00	16	37	0.10	91408	91393	NZ_AVMG01000023.1 Clostridioides difficile P32 gcdP32.contig.23, whole genome shotgun sequence
NZ_AVMG01000023.1_390	phiCrAss001	32.2	100.00	16	38	0.11	23623	23638	NZ_AVMG01000023.1 Clostridioides difficile P32 gcdP32.contig.23, whole genome shotgun sequence
NZ_AVMG01000028.1_404	phiCrAss001	32.2	100.00	16	38	0.11	80975	80990	NZ_AVMG01000028.1 Clostridioides difficile P32 gcdP32.contig.28, whole genome shotgun sequence
NZ_AVMG01000028.1_420	phiCrAss001	32.2	95.00	20	37	0.10	96149	96168	NZ_AVMG01000028.1 Clostridioides difficile P32 gcdP32.contig.28, whole genome shotgun sequence
NZ_AVMJ01000034.1_1170	phiCrAss001	32.2	100.00	16	39	0.11	28732	28717	NZ_AVMJ01000034.1 Clostridioides difficile P42 gcdP42.contig.33, whole genome shotgun sequence
NZ_AVMK01000041.1_8326	phiCrAss001	32.2	100.00	16	37	0.10	72394	72409	NZ_AVMK01000041.1 Clostridioides difficile P45 gcdP45.contig.40, whole genome shotgun sequence
NZ_AVMN01000024.1_682	phiCrAss001	32.2	100.00	16	38	0.11	12497	12482	NZ_AVMN01000024.1 Clostridioides difficile P49 gcdP49.contig.23, whole genome shotgun sequence
NZ_AVMN01000024.1_687	phiCrAss001	32.2	100.00	16	39	0.11	28732	28717	NZ_AVMN01000024.1 Clostridioides difficile P49 gcdP49.contig.23, whole genome shotgun sequence
NZ_AVMO01000018.1_1331	phiCrAss001	32.2	100.00	16	37	0.10	36105	36120	NZ_AVMO01000018.1 Clostridioides difficile P50 gcdP50.contig.17, whole genome shotgun sequence
NZ_AVMO01000019.1_1355	phiCrAss001	32.2	100.00	16	39	0.11	28732	28717	NZ_AVMO01000019.1 Clostridioides difficile P50 gcdP50.contig.18, whole genome shotgun sequence
NZ_AVMS01000045.1_6330	phiCrAss001	32.2	100.00	16	37	0.10	31602	31617	NZ_AVMS01000045.1 Clostridioides difficile P78 gcdP78.contig.44, whole genome shotgun sequence
NZ_AVMY01000021.1_7468	phiCrAss001	32.2	100.00	16	37	0.10	28034	28019	NZ_AVMY01000021.1 Clostridioides difficile P74 gcdP74.contig.20, whole genome shotgun sequence
NZ_AVNA01000045.1_3363	phiCrAss001	32.2	100.00	16	37	0.10	31602	31617	NZ_AVNA01000045.1 Clostridioides difficile P77 gcdP77.contig.44, whole genome shotgun sequence
NZ_AVNH01000019.1_1558	phiCrAss001	32.2	100.00	16	39	0.11	28732	28717	NZ_AVNH01000019.1 Clostridioides difficile F601 gcdF601.contig.18, whole genome shotgun sequence
NZ_AVPH01000248.1_111	phiCrAss001	32.2	100.00	16	77	0.29	96571	96586	NZ_AVPH01000248.1 Pseudogulbenkiania ferrooxidans EGD-HP2 contig50, whole genome shotgun sequence
NZ_AVRH01000053.1_834	phiCrAss001	32.2	100.00	16	32	0.085	462	447	NZ_AVRH01000053.1 Escherichia coli TW07509 gecTW07509.contig.52, whole genome shotgun sequence
NZ_AWVZ01000002.1_355	phiCrAss001	32.2	100.00	16	30	0.076	66541	66526	NZ_AWVZ01000002.1 Streptococcus thermophilus DGCC 7710 contig02, whole genome shotgun sequence
NZ_AWZH01000105.1_2378	phiCrAss001	32.2	100.00	16	37	0.10	31602	31617	NZ_AWZH01000105.1 Clostridioides difficile DA00130 gcdDA00130.contig.105, whole genome shotgun sequence
NZ_AWZI01000038.1_2461	phiCrAss001	32.2	100.00	16	37	0.10	31602	31617	NZ_AWZI01000038.1 Clostridioides difficile P33 gcdP33.contig.37, whole genome shotgun sequence
NZ_AWZL01000053.1_3259	phiCrAss001	32.2	100.00	16	37	0.10	31602	31617	NZ_AWZL01000053.1 Clostridioides difficile P64 gcdP64.contig.52, whole genome shotgun sequence
NZ_AWZO01000025.1_3007	phiCrAss001	32.2	100.00	16	38	0.11	12497	12482	NZ_AWZO01000025.1 Clostridioides difficile P53 gcdP53.contig.24, whole genome shotgun sequence
NZ_AWZO01000025.1_3012	phiCrAss001	32.2	100.00	16	39	0.11	28732	28717	NZ_AWZO01000025.1 Clostridioides difficile P53 gcdP53.contig.24, whole genome shotgun sequence
NZ_AXDC01000014.1_697	phiCrAss001	32.2	95.00	20	36	0.099	27844	27863	NZ_AXDC01000014.1 Caldanaerobacter subterraneus subsp. yonseiensis KB-1 Contig014, whole genome shotgun sequence
NZ_AXUN02000189.1_174	phiCrAss001	32.2	100.00	16	34	0.095	30840	30855	NZ_AXUN02000189.1 Youngiibacter fragilis 232.1 contig_51, whole genome shotgun sequence
NZ_AXWU01000012.1_94	phiCrAss001	32.2	100.00	16	39	0.11	46797	46812	NZ_AXWU01000012.1 Thermodesulfovibrio islandicus DSM 12570 H530DRAFT_scaffold00001.1_C, whole genome shotgun sequence
NZ_AYSO01000007.1_692	phiCrAss001	32.2	100.00	16	37	0.10	72394	72379	NZ_AYSO01000007.1 Clostridium argentinense CDC 2741 U732.Contig239, whole genome shotgun sequence
NZ_AYSV01000123.1_2034	phiCrAss001	32.2	100.00	16	37	0.10	101836	101821	NZ_AYSV01000123.1 Pelistega indica strain HM-7 Contig75, whole genome shotgun sequence
NZ_AYTB01000013.1_49	phiCrAss001	32.2	100.00	16	36	0.099	86833	86848	NZ_AYTB01000013.1 Kurthia huakuii LAM0618 Scaffold2_2, whole genome shotgun sequence
NZ_AYTW01000028.1_2278	phiCrAss001	32.2	100.00	16	36	0.099	74900	74885	NZ_AYTW01000028.1 Mesotoga sp. Brook.08.105.5.1 Brooks_105_5_1_contig_34, whole genome shotgun sequence
NZ_AYTX01000053.1_143	phiCrAss001	32.2	100.00	16	37	0.10	53308	53293	NZ_AYTX01000053.1 Mesotoga sp. Brook.08.YT.4.2.5.1 Brooks.4.2.5.1__27_corrected, whole genome shotgun sequence
NZ_AYTX01000053.1_57	phiCrAss001	32.2	100.00	16	36	0.099	74900	74885	NZ_AYTX01000053.1 Mesotoga sp. Brook.08.YT.4.2.5.1 Brooks.4.2.5.1__27_corrected, whole genome shotgun sequence
NZ_AYZB01000035.1_675	phiCrAss001	32.2	100.00	16	30	0.076	101735	101750	NZ_AYZB01000035.1 Lactobacillus graminis DSM 20719 NODE_43, whole genome shotgun sequence
NZ_AZCT01000006.1_1806	phiCrAss001	32.2	100.00	16	35	0.095	46756	46741	NZ_AZCT01000006.1 Lactobacillus zeae DSM 20178 = KCTC 3804 strain DSM 20178 Scaffold6, whole genome shotgun sequence
NZ_AZDV01000003.1_870	phiCrAss001	32.2	100.00	16	33	0.090	23033	23048	NZ_AZDV01000003.1 Lactobacillus acidifarinae DSM 19394 NODE_7, whole genome shotgun sequence
NZ_AZFW01000038.1_572	phiCrAss001	32.2	100.00	16	30	0.076	66181	66196	NZ_AZFW01000038.1 Lactobacillus harbinensis DSM 16991 NODE_44, whole genome shotgun sequence
NZ_AZFZ01000012.1_390	phiCrAss001	32.2	100.00	16	33	0.090	36602	36617	NZ_AZFZ01000012.1 Lactobacillus parafarraginis DSM 18390 = JCM 14109 strain DSM 18390 Scaffold12, whole genome shotgun sequence
NZ_AZOD01000011.1_135	phiCrAss001	32.2	100.00	16	31	0.080	65482	65467	NZ_AZOD01000011.1 Ignatzschineria larvae DSM 13226 YWGDRAFT_scaffold_8.9_C, whole genome shotgun sequence
NZ_BACQ01000015.1_1354	phiCrAss001	32.2	100.00	16	35	0.095	46741	46756	NZ_BACQ01000015.1 Lactobacillus zeae DSM 20178 = KCTC 3804, whole genome shotgun sequence
NZ_BAEW01000005.1_2215	phiCrAss001	32.2	100.00	16	34	0.095	48811	48826	NZ_BAEW01000005.1 Peptoniphilus rhinitidis 1-13, whole genome shotgun sequence
NZ_BAEW01000005.1_2217	phiCrAss001	32.2	100.00	16	36	0.099	48417	48402	NZ_BAEW01000005.1 Peptoniphilus rhinitidis 1-13, whole genome shotgun sequence
NZ_BAHA01000018.1_1277	phiCrAss001	32.2	95.00	20	32	0.085	94536	94555	NZ_BAHA01000018.1 Shimwellia blattae DSM 4481 = NBRC 105725, whole genome shotgun sequence
NZ_BAII02000009.1_865	phiCrAss001	32.2	100.00	16	33	0.090	51263	51278	NZ_BAII02000009.1 Clostridiales bacterium VE202-26, whole genome shotgun sequence
NZ_BAIZ01000016.1_709	phiCrAss001	32.2	100.00	16	36	0.099	47883	47868	NZ_BAIZ01000016.1 Prevotella shahii DSM 15611 = JCM 12083, whole genome shotgun sequence
NZ_BAJD01000001.1_284	phiCrAss001	32.2	100.00	16	29	0.071	24867	24852	NZ_BAJD01000001.1 Prevotella albensis DSM 11370 = JCM 12258, whole genome shotgun sequence
NZ_BAJJ01000019.1_906	phiCrAss001	32.2	100.00	16	33	0.090	76505	76520	NZ_BAJJ01000019.1 Bacteroides barnesiae DSM 18169 = JCM 13652, whole genome shotgun sequence
NZ_BAJY01000004.1_427	phiCrAss001	32.2	100.00	16	30	0.076	99813	99798	NZ_BAJY01000004.1 Prevotella falsenii DSM 22864 = JCM 15124, whole genome shotgun sequence
NZ_BASG01000021.1_388	phiCrAss001	32.2	100.00	16	35	0.095	55363	55378	NZ_BASG01000021.1 Geobacillus kaustophilus GBlys, whole genome shotgun sequence
NZ_BASG01000117.1_1148	phiCrAss001	32.2	95.00	20	38	0.11	34022	34003	NZ_BASG01000117.1 Geobacillus kaustophilus GBlys, whole genome shotgun sequence
NZ_BBAA01000054.1_232	phiCrAss001	32.2	100.00	16	37	0.10	91138	91123	NZ_BBAA01000054.1 [Clostridium] josui JCM 17888, whole genome shotgun sequence
NZ_BBAR01000049.1_685	phiCrAss001	32.2	100.00	16	33	0.090	36617	36602	NZ_BBAR01000049.1 Lactobacillus parafarraginis DSM 18390 = JCM 14109, whole genome shotgun sequence
NZ_BBCC01000386.1_1959	phiCrAss001	32.2	95.00	20	34	0.095	32924	32905	NZ_BBCC01000386.1 Desulfosarcina cetonica JCM 12296, whole genome shotgun sequence
NZ_BBKT01000050.1_449	phiCrAss001	32.2	100.00	16	36	0.099	102448	102463	NZ_BBKT01000050.1 Thermoanaerobacterium saccharolyticum strain NTOU1, whole genome shotgun sequence
NZ_BBKT01000050.1_476	phiCrAss001	32.2	100.00	16	36	0.099	96431	96446	NZ_BBKT01000050.1 Thermoanaerobacterium saccharolyticum strain NTOU1, whole genome shotgun sequence
NZ_BBQE01000004.1_438	phiCrAss001	32.2	100.00	16	36	0.099	24470	24455	NZ_BBQE01000004.1 Sulfurospirillum cavolei NBRC 109482, whole genome shotgun sequence
NZ_BBXX01000024.1_2066	phiCrAss001	32.2	100.00	16	43	0.13	29559	29544	NZ_BBXX01000024.1 Bellilinea caldifistulae strain GOMI-1, whole genome shotgun sequence
NZ_BBZA01000113.1_492	phiCrAss001	32.2	100.00	16	37	0.10	10432	10447	NZ_BBZA01000113.1 Ardenticatena maritima strain 110S, whole genome shotgun sequence
NZ_BCMU01000006.1_1850	phiCrAss001	32.2	100.00	16	38	0.11	26013	26028	NZ_BCMU01000006.1 Tepidanaerobacter syntrophicus strain JL, whole genome shotgun sequence
NZ_BCMU01000006.1_1914	phiCrAss001	32.2	100.00	16	37	0.10	30318	30333	NZ_BCMU01000006.1 Tepidanaerobacter syntrophicus strain JL, whole genome shotgun sequence
NZ_BCPY01000008.1_1940	phiCrAss001	32.2	100.00	16	36	0.099	96772	96787	NZ_BCPY01000008.1 Tetragenococcus solitarius NBRC 100494, whole genome shotgun sequence
NZ_BCVM01000003.1_856	phiCrAss001	32.2	100.00	16	33	0.090	87588	87573	NZ_BCVM01000003.1 Lactococcus plantarum NBRC 100936, whole genome shotgun sequence
NZ_BCWE01000036.1_1580	phiCrAss001	32.2	100.00	16	37	0.10	77777	77762	NZ_BCWE01000036.1 Desulfotomaculum intricatum strain NBRC 109411, whole genome shotgun sequence
NZ_BDDQ01000012.1_1840	phiCrAss001	32.2	100.00	16	35	0.095	88177	88192	NZ_BDDQ01000012.1 Caenibacillus caldisaponilyticus strain B157, whole genome shotgun sequence
NZ_BDIT01000020.1_652	phiCrAss001	32.2	100.00	16	30	0.076	42255	42240	NZ_BDIT01000020.1 Lactobacillus paracasei strain LC-Ikematsu, whole genome shotgun sequence
NZ_BDSN01000026.1_990	phiCrAss001	32.2	100.00	16	37	0.10	72394	72409	NZ_BDSN01000026.1 Clostridioides difficile strain NCKUH-21, whole genome shotgun sequence
NZ_BDUC01000006.1_1161	phiCrAss001	32.2	100.00	16	32	0.085	87113	87128	NZ_BDUC01000006.1 Tolypothrix sp. NIES-4075, whole genome shotgun sequence
NZ_BDUF01000001.1_998	phiCrAss001	32.2	100.00	16	38	0.11	91897	91882	NZ_BDUF01000001.1 Effusibacillus lacus strain skLN1, whole genome shotgun sequence
NZ_BEDT01000001.1_1027	phiCrAss001	32.2	100.00	16	33	0.090	237	252	NZ_BEDT01000001.1 Lactococcus reticulitermitis strain Rs-Y01, whole genome shotgun sequence
NZ_BGKP01000100.1_312	phiCrAss001	32.2	100.00	16	32	0.085	61969	61984	NZ_BGKP01000100.1 Escherichia coli strain TUM11414, whole genome shotgun sequence
NZ_BGNC01000034.1_335	phiCrAss001	32.2	100.00	16	32	0.085	61969	61984	NZ_BGNC01000034.1 Escherichia coli strain MH16-401M, whole genome shotgun sequence
NZ_BGND01000036.1_3	phiCrAss001	32.2	100.00	16	32	0.085	61984	61969	NZ_BGND01000036.1 Escherichia coli strain MH16-510M, whole genome shotgun sequence
NZ_CAUJ01000008.1_741	phiCrAss001	32.2	100.00	16	50	0.17	72899	72914	NZ_CAUJ01000008.1 Streptococcus oralis subsp. dentisani 7746, whole genome shotgun sequence
NZ_CBQO010000099.1_810	phiCrAss001	32.2	100.00	16	40	0.12	55708	55693	NZ_CBQO010000099.1 Ruminiclostridium thermocellum BC1, whole genome shotgun sequence
NZ_CBQO010000137.1_917	phiCrAss001	32.2	100.00	16	38	0.11	45217	45202	NZ_CBQO010000137.1 Ruminiclostridium thermocellum BC1, whole genome shotgun sequence
NZ_CCDU01000006.1_840	phiCrAss001	32.2	100.00	16	36	0.099	60340	60355	NZ_CCDU01000006.1 Lactobacillus delbrueckii subsp. lactis, whole genome shotgun sequence
NZ_CCDV01000001.1_1372	phiCrAss001	32.2	95.00	20	35	0.095	16317	16336	NZ_CCDV01000001.1 Lactobacillus delbrueckii subsp. lactis, whole genome shotgun sequence
NZ_CCDW01000027.1_762	phiCrAss001	32.2	100.00	16	39	0.11	28732	28717	NZ_CCDW01000027.1 Clostridioides difficile strain CII7xCD13A, whole genome shotgun sequence
NZ_CCEV01000216.1_28	phiCrAss001	32.2	100.00	16	39	0.11	28732	28717	NZ_CCEV01000216.1 Clostridioides difficile strain F17xCD13A, whole genome shotgun sequence
NZ_CCFK01000009.1_1345	phiCrAss001	32.2	91.67	24	36	0.099	66629	66606	NZ_CCFK01000009.1 Clostridium amazonitimonense, whole genome shotgun sequence
NZ_CCRQ01000180.1_305	phiCrAss001	32.2	100.00	16	45	0.14	31602	31617	NZ_CCRQ01000180.1 Clostridioides difficile, whole genome shotgun sequence
NZ_CCRS01000004.1_51	phiCrAss001	32.2	100.00	16	42	0.13	72394	72409	NZ_CCRS01000004.1 Clostridioides difficile, whole genome shotgun sequence
NZ_CCRY01000020.1_505	phiCrAss001	32.2	100.00	16	44	0.14	31602	31617	NZ_CCRY01000020.1 Clostridioides difficile, whole genome shotgun sequence
NZ_CCXI01000135.1_655	phiCrAss001	32.2	100.00	16	36	0.099	28802	28817	NZ_CCXI01000135.1 Clostridium polynesiense strain MS1, whole genome shotgun sequence
NZ_CDBQ01000023.1_368	phiCrAss001	32.2	100.00	16	46	0.15	15479	15494	NZ_CDBQ01000023.1 Aeromonas veronii bv. sobria strain LMG 13067, whole genome shotgun sequence
NZ_CDND01000001.1_1261	phiCrAss001	32.2	100.00	16	37	0.10	72394	72409	NZ_CDND01000001.1 Clostridioides difficile strain G46, whole genome shotgun sequence
NZ_CDNP01000003.1_363	phiCrAss001	32.2	95.00	20	37	0.10	80551	80532	NZ_CDNP01000003.1 Paeniclostridium sordellii strain UMC178, whole genome shotgun sequence
NZ_CDOH01000101.1_492	phiCrAss001	32.2	100.00	16	30	0.076	23587	23602	NZ_CDOH01000101.1 Capnocytophaga canis strain CcD95, whole genome shotgun sequence
NZ_CDOI01000154.1_734	phiCrAss001	32.2	100.00	16	30	0.076	23587	23602	NZ_CDOI01000154.1 Capnocytophaga canis strain CcD38, whole genome shotgun sequence
NZ_CDRZ01000167.1_1135	phiCrAss001	32.2	95.00	20	34	0.095	67519	67500	NZ_CDRZ01000167.1 Syntrophaceticus schinkii strain Sp3, whole genome shotgun sequence
NZ_CM000441.1_862	phiCrAss001	32.2	100.00	16	37	0.10	72394	72409	NZ_CM000441.1 Clostridioides difficile QCD-66c26 chromosome, whole genome shotgun sequence
NZ_CM000604.1_3264	phiCrAss001	32.2	100.00	16	39	0.11	28732	28717	NZ_CM000604.1 Clostridioides difficile ATCC 43255 chromosome, whole genome shotgun sequence
NZ_CM000657.1_2397	phiCrAss001	32.2	100.00	16	37	0.10	72394	72409	NZ_CM000657.1 Clostridioides difficile QCD-97b34 chromosome, whole genome shotgun sequence
NZ_CM000658.1_3511	phiCrAss001	32.2	100.00	16	37	0.10	72394	72409	NZ_CM000658.1 Clostridioides difficile QCD-37x79 chromosome, whole genome shotgun sequence
NZ_CM000659.1_2246	phiCrAss001	32.2	100.00	16	37	0.10	72394	72409	NZ_CM000659.1 Clostridioides difficile CIP 107932 chromosome, whole genome shotgun sequence
NZ_CM000661.1_2520	phiCrAss001	32.2	100.00	16	37	0.10	72394	72409	NZ_CM000661.1 Clostridioides difficile QCD-76w55 chromosome, whole genome shotgun sequence
NZ_CM001403.1_1914	phiCrAss001	32.2	100.00	16	37	0.10	36050	36035	NZ_CM001403.1 Mucilaginibacter paludis DSM 18603 chromosome, whole genome shotgun sequence
NZ_CM001488.1_1534	phiCrAss001	32.2	100.00	16	32	0.085	71752	71737	NZ_CM001488.1 Desulfobacter postgatei 2ac9 chromosome, whole genome shotgun sequence
NZ_CM001488.1_1558	phiCrAss001	32.2	100.00	16	32	0.085	10313	10328	NZ_CM001488.1 Desulfobacter postgatei 2ac9 chromosome, whole genome shotgun sequence
NZ_CM003139.1_470	phiCrAss001	32.2	100.00	16	30	0.076	78461	78476	NZ_CM003139.1 Streptococcus thermophilus TH985 chromosome, whole genome shotgun sequence
NZ_CM003321.1_202	phiCrAss001	32.2	100.00	16	34	0.095	43666	43681	NZ_CM003321.1 Clostridium botulinum V891 plasmid p1CbV891, whole genome shotgun sequence
NZ_CM003336.1_225	phiCrAss001	32.2	100.00	16	36	0.099	37792	37777	NZ_CM003336.1 Clostridium botulinum C/D str. Sp77 plasmid p2CbSp77, whole genome shotgun sequence
NZ_CP006636.1_317	phiCrAss001	32.2	100.00	16	32	0.085	61969	61984	NZ_CP006636.1 Escherichia coli PCN061, complete genome
NZ_CP006819.1_995	phiCrAss001	32.2	100.00	16	30	0.076	66541	66526	NZ_CP006819.1 Streptococcus thermophilus ASCC 1275, complete genome
NZ_CP007034.1_2106	phiCrAss001	32.2	100.00	16	32	0.085	20334	20319	NZ_CP007034.1 Barnesiella viscericola DSM 18177, complete genome
NZ_CP007142.1_489	phiCrAss001	32.2	100.00	16	32	0.085	88242	88257	NZ_CP007142.1 Gynuella sunshinyii YC6258, complete genome
NZ_CP007142.1_502	phiCrAss001	32.2	100.00	16	32	0.085	45581	45596	NZ_CP007142.1 Gynuella sunshinyii YC6258, complete genome
NZ_CP007756.1_1073	phiCrAss001	32.2	100.00	16	29	0.071	23186	23171	NZ_CP007756.1 Porphyromonas gingivalis strain HG66 genome
NZ_CP008943.1_1360	phiCrAss001	32.2	100.00	16	32	0.085	7629	7644	NZ_CP008943.1 Yersinia pseudotuberculosis strain ATCC 6904, complete genome
NZ_CP009043.1_1701	phiCrAss001	32.2	100.00	16	35	0.095	11799	11784	NZ_CP009043.1 Campylobacter iguaniorum strain 1485E chromosome, complete genome
NZ_CP009043.1_1738	phiCrAss001	32.2	95.00	20	35	0.095	4750	4731	NZ_CP009043.1 Campylobacter iguaniorum strain 1485E chromosome, complete genome
NZ_CP009170.1_3192	phiCrAss001	32.2	100.00	16	37	0.10	30041	30026	NZ_CP009170.1 Thermoanaerobacter kivui strain DSM 2030, complete genome
NZ_CP009170.1_3197	phiCrAss001	32.2	100.00	16	36	0.099	27847	27832	NZ_CP009170.1 Thermoanaerobacter kivui strain DSM 2030, complete genome
NZ_CP009583.1_744	phiCrAss001	32.2	100.00	16	33	0.090	98978	98993	NZ_CP009583.1 Corynebacterium ulcerans strain 210931, complete genome
NZ_CP009633.1_1023	phiCrAss001	32.2	100.00	16	100	0.40	71243	71258	NZ_CP009633.1 Francisella tularensis subsp. novicida U112, complete genome
NZ_CP009716.1_835	phiCrAss001	32.2	100.00	16	32	0.085	98978	98993	NZ_CP009716.1 Corynebacterium ulcerans strain 05146, complete genome
NZ_CP009750.1_1302	phiCrAss001	32.2	100.00	16	34	0.095	83897	83912	NZ_CP009750.1 Xanthomonas translucens pv. undulosa strain ICMP11055 chromosome, complete genome
NZ_CP010134.1_1089	phiCrAss001	32.2	100.00	16	32	0.085	462	447	NZ_CP010134.1 Escherichia coli strain D1, complete genome
NZ_CP010163.1_642	phiCrAss001	32.2	100.00	16	32	0.085	61984	61969	NZ_CP010163.1 Escherichia coli strain H2, complete genome
NZ_CP010231.1_262	phiCrAss001	32.2	100.00	16	32	0.085	61969	61984	NZ_CP010231.1 Escherichia coli strain S30, complete genome
NZ_CP010888.1_1824	phiCrAss001	32.2	100.00	16	37	0.10	31602	31617	NZ_CP010888.1 Clostridioides difficile strain 08ACD0030, complete genome
NZ_CP010953.1_425	phiCrAss001	32.2	100.00	16	37	0.10	2176	2191	NZ_CP010953.1 Campylobacter fetus subsp. testudinum Sp3 chromosome, complete genome
NZ_CP010999.1_742	phiCrAss001	32.2	100.00	16	30	0.076	66541	66526	NZ_CP010999.1 Streptococcus thermophilus strain MN-BM-A02, complete genome
NZ_CP011270.1_1206	phiCrAss001	32.2	100.00	16	30	0.076	23834	23849	NZ_CP011270.1 Planctomyces sp. SH-PL14, complete genome
NZ_CP011531.1_522	phiCrAss001	32.2	100.00	16	33	0.090	2797	2782	NZ_CP011531.1 Bacteroides dorei CL03T12C01, complete genome
NZ_CP012109.1_37	phiCrAss001	32.2	100.00	16	38	0.11	29423	29408	NZ_CP012109.1 Myxococcus hansupus strain mixupus, complete genome
NZ_CP012395.1_2437	phiCrAss001	32.2	100.00	16	36	0.099	461	446	NZ_CP012395.1 Clostridium autoethanogenum DSM 10061, complete genome
NZ_CP012889.1_1293	phiCrAss001	32.2	100.00	16	29	0.071	23171	23186	NZ_CP012889.1 Porphyromonas gingivalis 381, complete genome
NZ_CP013118.1_209	phiCrAss001	32.2	100.00	16	36	0.099	22684	22699	NZ_CP013118.1 Salinivirga cyanobacteriivorans strain L21-Spi-D4 chromosome, complete genome
NZ_CP013118.1_356	phiCrAss001	32.2	100.00	16	36	0.099	33646	33631	NZ_CP013118.1 Salinivirga cyanobacteriivorans strain L21-Spi-D4 chromosome, complete genome
NZ_CP013118.1_392	phiCrAss001	32.2	100.00	16	36	0.099	33646	33631	NZ_CP013118.1 Salinivirga cyanobacteriivorans strain L21-Spi-D4 chromosome, complete genome
NZ_CP013118.1_439	phiCrAss001	32.2	100.00	16	35	0.095	32942	32957	NZ_CP013118.1 Salinivirga cyanobacteriivorans strain L21-Spi-D4 chromosome, complete genome
NZ_CP013118.1_44	phiCrAss001	32.2	100.00	16	30	0.076	14689	14674	NZ_CP013118.1 Salinivirga cyanobacteriivorans strain L21-Spi-D4 chromosome, complete genome
NZ_CP013238.1_807	phiCrAss001	32.2	91.67	24	35	0.095	38214	38237	NZ_CP013238.1 Clostridium butyricum strain CDC_51208 plasmid pNPD4_2, complete sequence
NZ_CP013334.1_205	phiCrAss001	32.2	100.00	16	37	0.10	24262	24277	NZ_CP013334.1 Fusobacterium hwasookii ChDC F300, complete genome
NZ_CP013341.1_1507	phiCrAss001	32.2	100.00	16	34	0.095	3247	3232	NZ_CP013341.1 Nitrosomonas ureae strain Nm10, complete genome
NZ_CP013690.1_544	phiCrAss001	32.2	95.00	20	35	0.095	88111	88092	NZ_CP013690.1 Myroides odoratimimus strain PR63039, complete genome
NZ_CP013690.1_561	phiCrAss001	32.2	100.00	16	47	0.15	69908	69893	NZ_CP013690.1 Myroides odoratimimus strain PR63039, complete genome
NZ_CP013690.1_563	phiCrAss001	32.2	100.00	16	47	0.15	69908	69893	NZ_CP013690.1 Myroides odoratimimus strain PR63039, complete genome
NZ_CP013828.1_1297	phiCrAss001	32.2	100.00	16	38	0.11	60654	60669	NZ_CP013828.1 Ruminiclostridium thermocellum AD2, complete genome
NZ_CP014003.1_1364	phiCrAss001	32.2	100.00	16	35	0.095	30803	30788	NZ_CP014003.1 Synechococcus sp. PCC 73109 plasmid unnamed5, complete sequence
NZ_CP014176.1_43	phiCrAss001	32.2	100.00	16	37	0.10	72394	72379	NZ_CP014176.1 Clostridium botulinum strain 89G, complete genome
NZ_CP014234.1_1850	phiCrAss001	32.2	100.00	16	32	0.085	68036	68051	NZ_CP014234.1 Moraxella osloensis strain CCUG 350, complete genome
NZ_CP014239.1_1376	phiCrAss001	32.2	100.00	16	36	0.099	34655	34670	NZ_CP014239.1 Selenomonas sp. oral taxon 136 strain F0591, complete genome
NZ_CP014476.1_2356	phiCrAss001	32.2	100.00	16	32	0.085	9292	9277	NZ_CP014476.1 Methylomonas denitrificans strain FJG1, complete genome
NZ_CP014881.1_38	phiCrAss001	32.2	95.00	20	30	0.076	49296	49277	NZ_CP014881.1 Lactobacillus backii strain TMW 1.1991 chromosome, complete genome
NZ_CP014881.1_41	phiCrAss001	32.2	95.00	20	30	0.076	49296	49277	NZ_CP014881.1 Lactobacillus backii strain TMW 1.1991 chromosome, complete genome
NZ_CP014985.1_1102	phiCrAss001	32.2	100.00	16	31	0.080	42240	42255	NZ_CP014985.1 Lactobacillus paracasei strain IIA, complete genome
NZ_CP015283.1_725	phiCrAss001	32.2	100.00	16	30	0.076	83148	83133	NZ_CP015283.1 Streptococcus salivarius strain ATCC 25975, complete genome
NZ_CP015379.1_471	phiCrAss001	32.2	100.00	16	32	0.085	102479	102494	NZ_CP015379.1 Hafnia alvei strain HUMV-5920 chromosome, complete genome
NZ_CP015381.1_1207	phiCrAss001	32.2	100.00	16	37	0.10	97590	97605	NZ_CP015381.1 Desulfococcus multivorans strain DSM 2059, complete genome
NZ_CP016026.1_1719	phiCrAss001	32.2	100.00	16	30	0.076	66541	66526	NZ_CP016026.1 Streptococcus thermophilus strain KLDS SM, complete genome
NZ_CP016182.2_1586	phiCrAss001	32.2	100.00	16	32	0.085	61984	61969	NZ_CP016182.2 Escherichia coli strain EC590 chromosome, complete genome
NZ_CP016394.1_664	phiCrAss001	32.2	100.00	16	30	0.076	66526	66541	NZ_CP016394.1 Streptococcus thermophilus strain ND07, complete genome
NZ_CP016502.1_362	phiCrAss001	32.2	100.00	16	38	0.11	60654	60669	NZ_CP016502.1 Ruminiclostridium thermocellum DSM 2360, complete genome
NZ_CP016646.1_221	phiCrAss001	32.2	100.00	16	30	0.076	27751	27766	NZ_CP016646.1 Neisseria meningitidis strain M22819, complete genome
NZ_CP016647.1_634	phiCrAss001	32.2	100.00	16	30	0.076	27751	27766	NZ_CP016647.1 Neisseria meningitidis strain M22809, complete genome
NZ_CP016654.1_662	phiCrAss001	32.2	100.00	16	30	0.076	27751	27766	NZ_CP016654.1 Neisseria meningitidis strain M22811, complete genome
NZ_CP016660.1_233	phiCrAss001	32.2	100.00	16	30	0.076	27766	27751	NZ_CP016660.1 Neisseria meningitidis strain M22804, complete genome
NZ_CP016671.1_694	phiCrAss001	32.2	100.00	16	30	0.076	27751	27766	NZ_CP016671.1 Neisseria meningitidis strain M22783, complete genome
NZ_CP016680.1_250	phiCrAss001	32.2	100.00	16	30	0.076	27766	27751	NZ_CP016680.1 Neisseria meningitidis strain M22822, complete genome
NZ_CP016682.1_4	phiCrAss001	32.2	100.00	16	30	0.076	27766	27751	NZ_CP016682.1 Neisseria meningitidis strain M24705, complete genome
NZ_CP016872.1_337	phiCrAss001	32.2	95.00	20	33	0.090	18412	18393	NZ_CP016872.1 Legionella pneumophila subsp. pneumophila strain FFI104 chromosome, complete genome
NZ_CP016873.1_59	phiCrAss001	32.2	95.00	20	32	0.085	18393	18412	NZ_CP016873.1 Legionella pneumophila subsp. pneumophila strain FFI105 chromosome, complete genome
NZ_CP016876.1_318	phiCrAss001	32.2	95.00	20	32	0.085	18393	18412	NZ_CP016876.1 Legionella pneumophila subsp. pneumophila strain FFI337 chromosome, complete genome
NZ_CP016893.1_102	phiCrAss001	32.2	100.00	16	36	0.099	41998	42013	NZ_CP016893.1 Thermoanaerobacterium thermosaccharolyticum strain TG57, complete genome
NZ_CP017229.1_2	phiCrAss001	32.2	100.00	16	55	0.19	36987	37002	NZ_CP017229.1 Campylobacter jejuni strain FORC_046 chromosome, complete genome
NZ_CP017456.1_736	phiCrAss001	32.2	100.00	16	55	0.19	36987	37002	NZ_CP017456.1 Campylobacter jejuni subsp. jejuni str. RM3420, complete genome
NZ_CP017716.1_311	phiCrAss001	32.2	100.00	16	30	0.076	70170	70185	NZ_CP017716.1 Lactobacillus paracasei strain TK1501 chromosome, complete genome
NZ_CP017761.1_1650	phiCrAss001	32.2	100.00	16	33	0.090	45595	45580	NZ_CP017761.1 Marinilactibacillus sp. 15R chromosome, complete genome
NZ_CP017770.1_434	phiCrAss001	32.2	100.00	16	34	0.095	40268	40283	NZ_CP017770.1 Paenibacillus crassostreae strain LPB0068 chromosome, complete genome
NZ_CP018047.1_1309	phiCrAss001	32.2	100.00	16	35	0.095	67506	67491	NZ_CP018047.1 Streptomyces niveus strain SCSIO 3406, complete genome
NZ_CP018215.1_1082	phiCrAss001	32.2	95.00	20	35	0.095	16336	16317	NZ_CP018215.1 Lactobacillus delbrueckii subsp. lactis strain KCCM 34717, complete genome
NZ_CP018335.1_507	phiCrAss001	32.2	95.00	20	37	0.10	102226	102245	NZ_CP018335.1 Clostridium kluyveri strain JZZ chromosome, complete genome
NZ_CP019041.1_416	phiCrAss001	32.2	100.00	16	32	0.085	32365	32380	NZ_CP019041.1 Acinetobacter junii strain 65, complete genome
NZ_CP019120.1_516	phiCrAss001	32.2	95.00	20	30	0.076	65100	65081	NZ_CP019120.1 Lactobacillus delbrueckii subsp. bulgaricus strain DSM 20080 chromosome, complete genome
NZ_CP019120.1_517	phiCrAss001	32.2	95.00	20	30	0.076	65100	65081	NZ_CP019120.1 Lactobacillus delbrueckii subsp. bulgaricus strain DSM 20080 chromosome, complete genome
NZ_CP019721.1_560	phiCrAss001	32.2	100.00	16	38	0.11	15129	15144	NZ_CP019721.1 Veillonella parvula strain UTDB1-3, complete genome
NZ_CP019913.2_1184	phiCrAss001	32.2	100.00	16	37	0.10	97590	97605	NZ_CP019913.2 Desulfococcus multivorans strain DSM 2059 chromosome, complete genome
NZ_CP020114.1_1008	phiCrAss001	32.2	100.00	16	37	0.10	79505	79490	NZ_CP020114.1 Nodularia spumigena UHCC 0039 chromosome, complete genome
NZ_CP020771.1_678	phiCrAss001	32.2	100.00	16	37	0.10	13570	13585	NZ_CP020771.1 Microcystis aeruginosa PCC 7806SL chromosome, complete genome
NZ_CP020867.1_1025	phiCrAss001	32.2	95.00	20	30	0.076	100130	100149	NZ_CP020867.1 Campylobacter cuniculorum DSM 23162 = LMG 24588 chromosome, complete genome
NZ_CP021255.1_665	phiCrAss001	32.2	100.00	16	37	0.10	37833	37848	NZ_CP021255.1 Desulfobulbus sp. ORNL chromosome, complete genome
NZ_CP021490.1_42	phiCrAss001	32.2	100.00	16	37	0.10	39013	39028	NZ_CP021490.1 Francisella tularensis subsp. novicida strain TCH2015 chromosome, complete genome
NZ_CP021780.1_274	phiCrAss001	32.2	100.00	16	33	0.090	37469	37454	NZ_CP021780.1 Paenibacillus donghaensis strain KCTC 13049 chromosome, complete genome
NZ_CP021780.1_291	phiCrAss001	32.2	100.00	16	38	0.11	52974	52989	NZ_CP021780.1 Paenibacillus donghaensis strain KCTC 13049 chromosome, complete genome
NZ_CP021934.1_934	phiCrAss001	32.2	100.00	16	42	0.13	3325	3310	NZ_CP021934.1 Fusobacterium nucleatum subsp. polymorphum strain KCOM 1260 (=ChDC F218) genome
NZ_CP021934.1_950	phiCrAss001	32.2	100.00	16	45	0.14	77788	77773	NZ_CP021934.1 Fusobacterium nucleatum subsp. polymorphum strain KCOM 1260 (=ChDC F218) genome
NZ_CP021973.1_302	phiCrAss001	32.2	100.00	16	32	0.085	60557	60542	NZ_CP021973.1 Methylophaga nitratireducenticrescens strain GP59 chromosome
NZ_CP022121.1_956	phiCrAss001	32.2	100.00	16	35	0.095	35109	35124	NZ_CP022121.1 Dehalobacterium formicoaceticum strain DMC chromosome, complete genome
NZ_CP022123.1_392	phiCrAss001	32.2	100.00	16	39	0.11	20762	20777	NZ_CP022123.1 Fusobacterium nucleatum subsp. polymorphum strain KCOM 1275 chromosome, complete genome
NZ_CP022123.1_446	phiCrAss001	32.2	95.00	20	39	0.11	81145	81164	NZ_CP022123.1 Fusobacterium nucleatum subsp. polymorphum strain KCOM 1275 chromosome, complete genome
NZ_CP022123.1_460	phiCrAss001	32.2	100.00	16	39	0.11	90694	90709	NZ_CP022123.1 Fusobacterium nucleatum subsp. polymorphum strain KCOM 1275 chromosome, complete genome
NZ_CP022961.1_62	phiCrAss001	32.2	100.00	16	33	0.090	23310	23295	NZ_CP022961.1 Plantactinospora sp. KBS50 chromosome, complete genome
NZ_CP023139.1_178	phiCrAss001	32.2	95.00	20	35	0.095	16317	16336	NZ_CP023139.1 Lactobacillus delbrueckii subsp. lactis strain KCTC 3034 chromosome, complete genome
NZ_CP023278.1_1101	phiCrAss001	32.2	100.00	16	34	0.095	101453	101468	NZ_CP023278.1 Nostoc sp. CENA543 chromosome, complete genome
NZ_CP023377.1_972	phiCrAss001	32.2	100.00	16	32	0.085	61984	61969	NZ_CP023377.1 Escherichia coli strain 127 chromosome, complete genome
NZ_CP023383.1_1106	phiCrAss001	32.2	100.00	16	32	0.085	61969	61984	NZ_CP023383.1 Escherichia coli strain 1223 chromosome, complete genome
NZ_CP023669.1_2599	phiCrAss001	32.2	100.00	16	32	0.085	100547	100562	NZ_CP023669.1 Methylomonas koyamae strain LM6 chromosome, complete genome
NZ_CP023669.1_2619	phiCrAss001	32.2	100.00	16	32	0.085	98970	98955	NZ_CP023669.1 Methylomonas koyamae strain LM6 chromosome, complete genome
NZ_CP024127.1_953	phiCrAss001	32.2	100.00	16	32	0.085	61984	61969	NZ_CP024127.1 Escherichia coli strain 14EC001 chromosome, complete genome
NZ_CP024245.1_931	phiCrAss001	32.2	100.00	16	32	0.085	447	462	NZ_CP024245.1 Escherichia coli O27:H7 strain B4103-1 chromosome, complete genome
NZ_CP024443.1_122	phiCrAss001	32.2	100.00	16	100	0.40	29832	29817	NZ_CP024443.1 Moraxella osloensis strain NP7 chromosome, complete genome
NZ_CP024443.1_124	phiCrAss001	32.2	100.00	16	32	0.085	29832	29817	NZ_CP024443.1 Moraxella osloensis strain NP7 chromosome, complete genome
NZ_CP024595.1_179	phiCrAss001	32.2	100.00	16	36	0.099	70622	70607	NZ_CP024595.1 Porphyromonas gingivalis strain KCOM 3001 chromosome, complete genome
NZ_CP024598.1_813	phiCrAss001	32.2	100.00	16	30	0.076	22816	22801	NZ_CP024598.1 Porphyromonas gingivalis strain KCOM 2798 chromosome, complete genome
NZ_CP024699.1_43	phiCrAss001	32.2	100.00	16	34	0.095	77805	77790	NZ_CP024699.1 Fusobacterium periodonticum strain KCOM 1261 chromosome, complete genome
NZ_CP024704.1_137	phiCrAss001	32.2	100.00	16	54	0.18	93059	93074	NZ_CP024704.1 Fusobacterium periodonticum strain KCOM 2555 chromosome, complete genome
NZ_CP024735.1_263	phiCrAss001	32.2	100.00	16	43	0.13	50117	50102	NZ_CP024735.1 Prevotella intermedia strain KCOM 1944 chromosome 2, complete sequence
NZ_CP024955.1_1759	phiCrAss001	32.2	100.00	16	39	0.11	68067	68052	NZ_CP024955.1 Kyrpidia sp. EA-1 chromosome, complete genome
NZ_CP025044.1_1923	phiCrAss001	32.2	100.00	16	37	0.10	72394	72409	NZ_CP025044.1 Clostridioides difficile strain R0104a chromosome
NZ_CP025046.1_1717	phiCrAss001	32.2	100.00	16	37	0.10	31602	31617	NZ_CP025046.1 Clostridioides difficile strain W0022a chromosome
NZ_CP025118.1_374	phiCrAss001	32.2	100.00	16	30	0.076	75039	75024	NZ_CP025118.1 Lacinutrix sp. Bg11-31 chromosome, complete genome
NZ_CP025118.1_412	phiCrAss001	32.2	100.00	16	30	0.076	60053	60068	NZ_CP025118.1 Lacinutrix sp. Bg11-31 chromosome, complete genome
NZ_CP025119.1_46	phiCrAss001	32.2	95.00	20	30	0.076	40289	40270	NZ_CP025119.1 Polaribacter sp. ALD11 chromosome, complete genome
NZ_CP025216.1_1290	phiCrAss001	32.2	100.00	16	30	0.076	66541	66526	NZ_CP025216.1 Streptococcus thermophilus strain DGCC 7710 chromosome, complete genome
NZ_CP025930.1_192	phiCrAss001	32.2	100.00	16	29	0.071	23171	23186	NZ_CP025930.1 Porphyromonas gingivalis ATCC 33277 chromosome, complete genome
NZ_CP025938.1_627	phiCrAss001	32.2	100.00	16	40	0.12	7795	7810	NZ_CP025938.1 Tamlana sp. UJ94 chromosome, complete genome
NZ_CP026591.1_305	phiCrAss001	32.2	100.00	16	37	0.10	72394	72409	NZ_CP026591.1 Clostridioides difficile strain CD-17-01474 chromosome, complete genome
NZ_CP026592.1_105	phiCrAss001	32.2	100.00	16	37	0.10	72394	72409	NZ_CP026592.1 Clostridioides difficile strain CD-10-00484 chromosome, complete genome
NZ_CP026593.1_408	phiCrAss001	32.2	100.00	16	37	0.10	72394	72409	NZ_CP026593.1 Clostridioides difficile strain 12-00008 chromosome, complete genome
NZ_CP026594.1_207	phiCrAss001	32.2	100.00	16	37	0.10	72394	72409	NZ_CP026594.1 Clostridioides difficile strain 08-00495 chromosome, complete genome
NZ_CP026595.1_518	phiCrAss001	32.2	100.00	16	37	0.10	72394	72409	NZ_CP026595.1 Clostridioides difficile strain 12-00011 chromosome, complete genome
NZ_CP026596.1_699	phiCrAss001	32.2	100.00	16	37	0.10	72394	72409	NZ_CP026596.1 Clostridioides difficile strain 10-00071 chromosome, complete genome
NZ_CP026597.1_797	phiCrAss001	32.2	100.00	16	37	0.10	72394	72409	NZ_CP026597.1 Clostridioides difficile strain 10-00078 chromosome, complete genome
NZ_CP026598.1_616	phiCrAss001	32.2	100.00	16	37	0.10	72394	72409	NZ_CP026598.1 Clostridioides difficile strain 10-00253 chromosome, complete genome
NZ_CP026599.1_897	phiCrAss001	32.2	100.00	16	37	0.10	72394	72409	NZ_CP026599.1 Clostridioides difficile strain 09-00072 chromosome, complete genome
NZ_CP026613.1_1353	phiCrAss001	32.2	95.00	20	36	0.099	31267	31248	NZ_CP026613.1 Clostridioides difficile strain R1 chromosome, complete genome
NZ_CP026614.1_1186	phiCrAss001	32.2	95.00	20	36	0.099	31267	31248	NZ_CP026614.1 Clostridioides difficile strain R2 chromosome, complete genome
NZ_CP026615.1_948	phiCrAss001	32.2	95.00	20	36	0.099	31248	31267	NZ_CP026615.1 Clostridioides difficile strain R3 chromosome, complete genome
NZ_CP026692.1_2303	phiCrAss001	32.2	100.00	16	35	0.095	56526	56541	NZ_CP026692.1 Nostoc sp. 'Lobaria pulmonaria (5183) cyanobiont' strain 5183 chromosome, complete genome
NZ_CP027194.1_252	phiCrAss001	32.2	100.00	16	33	0.090	86044	86059	NZ_CP027194.1 Lactobacillus sp. CBA3606 chromosome, complete genome
NZ_CP027225.1_1263	phiCrAss001	32.2	100.00	16	32	0.085	47952	47937	NZ_CP027225.1 Phytobacter sp. SCO41 chromosome, complete genome
NZ_CP027235.1_1355	phiCrAss001	32.2	95.00	20	34	0.095	86794	86813	NZ_CP027235.1 Haemophilus sp. oral taxon 036 strain F0629 chromosome, complete genome
NZ_CP027287.1_375	phiCrAss001	32.2	100.00	16	36	0.099	98339	98354	NZ_CP027287.1 Campylobacter fetus subsp. testudinum strain 772 chromosome, complete genome
NZ_CP027400.1_779	phiCrAss001	32.2	100.00	16	30	0.076	20133	20148	NZ_CP027400.1 Streptobacillus moniliformis strain FDAARGOS_310 chromosome, complete genome
NZ_CP027400.1_797	phiCrAss001	32.2	100.00	16	30	0.076	20133	20148	NZ_CP027400.1 Streptobacillus moniliformis strain FDAARGOS_310 chromosome, complete genome
NZ_CP027569.1_1173	phiCrAss001	32.2	100.00	16	35	0.095	88595	88580	NZ_CP027569.1 Megasphaera elsdenii strain NCIMB702410 chromosome, complete genome
NZ_CP027570.1_1433	phiCrAss001	32.2	100.00	16	37	0.10	100011	100026	NZ_CP027570.1 Megasphaera elsdenii DSM 20460 strain ATCC 25940 chromosome, complete genome
NZ_CP028103.1_476	phiCrAss001	32.2	100.00	16	37	0.10	13898	13913	NZ_CP028103.1 Fusobacterium varium ATCC 27725 chromosome, complete genome
NZ_CP028106.1_479	phiCrAss001	32.2	100.00	16	37	0.10	88500	88485	NZ_CP028106.1 Fusobacterium gonidiaformans ATCC 25563 chromosome, complete genome
NZ_CP028108.1_2148	phiCrAss001	32.2	100.00	16	37	0.10	59661	59676	NZ_CP028108.1 Fusobacterium periodonticum strain 2_1_31 chromosome, complete genome
NZ_CP028108.1_2157	phiCrAss001	32.2	100.00	16	36	0.099	91297	91282	NZ_CP028108.1 Fusobacterium periodonticum strain 2_1_31 chromosome, complete genome
NZ_CP028108.1_2195	phiCrAss001	32.2	100.00	16	40	0.12	37764	37779	NZ_CP028108.1 Fusobacterium periodonticum strain 2_1_31 chromosome, complete genome
NZ_CP028108.1_2210	phiCrAss001	32.2	100.00	16	40	0.12	5930	5915	NZ_CP028108.1 Fusobacterium periodonticum strain 2_1_31 chromosome, complete genome
NZ_CP028912.1_771	phiCrAss001	32.2	100.00	16	55	0.19	36987	37002	NZ_CP028912.1 Campylobacter jejuni strain NCTC 12664 chromosome, complete genome
NZ_CP028914.1_813	phiCrAss001	32.2	100.00	16	47	0.15	74620	74635	NZ_CP028914.1 Arthrospira sp. TJSD092 chromosome, complete genome
NZ_CP029492.1_861	phiCrAss001	32.2	100.00	16	32	0.085	61984	61969	NZ_CP029492.1 Escherichia coli strain HS30-1 chromosome, complete genome
NZ_CP029686.1_272	phiCrAss001	32.2	100.00	16	100	0.40	70185	70170	NZ_CP029686.1 Lactobacillus paracasei strain Lpc10 chromosome, complete genome
NZ_CP029686.1_274	phiCrAss001	32.2	100.00	16	30	0.076	70185	70170	NZ_CP029686.1 Lactobacillus paracasei strain Lpc10 chromosome, complete genome
NZ_CPXB01000002.1_175	phiCrAss001	32.2	100.00	16	32	0.085	58419	58404	NZ_CPXB01000002.1 Yersinia pseudotuberculosis strain IP32463, whole genome shotgun sequence
NZ_CPXB01000002.1_180	phiCrAss001	32.2	100.00	16	32	0.085	31711	31696	NZ_CPXB01000002.1 Yersinia pseudotuberculosis strain IP32463, whole genome shotgun sequence
NZ_CQAD01000001.1_74	phiCrAss001	32.2	100.00	16	30	0.076	18234	18219	NZ_CQAD01000001.1 Streptococcus agalactiae strain RBH08, whole genome shotgun sequence
NZ_CTRP01000003.1_598	phiCrAss001	32.2	100.00	16	38	0.11	59126	59141	NZ_CTRP01000003.1 Sporomusa sp. An4 isolate Sporomusa ovata strain An4, whole genome shotgun sequence
NZ_CUWT01000001.1_2244	phiCrAss001	32.2	100.00	16	37	0.10	31617	31602	NZ_CUWT01000001.1 Clostridioides difficile isolate CD105HE1, whole genome shotgun sequence
NZ_CVPH01000004.1_135	phiCrAss001	32.2	100.00	16	35	0.095	91089	91104	NZ_CVPH01000004.1 Listeria ivanovii subsp. ivanovii PAM 55 strain G_770, whole genome shotgun sequence
NZ_CXXV01000012.1_907	phiCrAss001	32.2	100.00	16	32	0.085	61984	61969	NZ_CXXV01000012.1 Escherichia coli isolate YS river water, whole genome shotgun sequence
NZ_CXYN01000009.1_570	phiCrAss001	32.2	100.00	16	32	0.085	61969	61984	NZ_CXYN01000009.1 Escherichia coli isolate YS river water, whole genome shotgun sequence
NZ_CXYQ01000011.1_479	phiCrAss001	32.2	100.00	16	32	0.085	61984	61969	NZ_CXYQ01000011.1 Escherichia coli isolate YS river water, whole genome shotgun sequence
NZ_CXYS01000022.1_642	phiCrAss001	32.2	100.00	16	32	0.085	61969	61984	NZ_CXYS01000022.1 Escherichia coli isolate YS river water, whole genome shotgun sequence
NZ_CXZN01000002.1_326	phiCrAss001	32.2	100.00	16	32	0.085	447	462	NZ_CXZN01000002.1 Escherichia coli strain 504300_aEPEC, whole genome shotgun sequence
NZ_CXZS01000001.1_283	phiCrAss001	32.2	100.00	16	32	0.085	447	462	NZ_CXZS01000001.1 Escherichia coli strain 402138_aEPEC, whole genome shotgun sequence
NZ_CXZY01000001.1_143	phiCrAss001	32.2	100.00	16	32	0.085	447	462	NZ_CXZY01000001.1 Escherichia coli strain 204263_aEPEC, whole genome shotgun sequence
NZ_CYBB01000002.1_506	phiCrAss001	32.2	100.00	16	32	0.085	447	462	NZ_CYBB01000002.1 Escherichia coli strain 703258_aEPEC, whole genome shotgun sequence
NZ_CYBL01000002.1_489	phiCrAss001	32.2	100.00	16	32	0.085	447	462	NZ_CYBL01000002.1 Escherichia coli strain 400549_aEPEC, whole genome shotgun sequence
NZ_CYCS01000001.1_994	phiCrAss001	32.2	100.00	16	32	0.085	447	462	NZ_CYCS01000001.1 Escherichia coli strain 503130_aEPEC, whole genome shotgun sequence
NZ_CYDA01000001.1_366	phiCrAss001	32.2	100.00	16	32	0.085	447	462	NZ_CYDA01000001.1 Escherichia coli strain 403066, whole genome shotgun sequence
NZ_CYDJ01000002.1_1053	phiCrAss001	32.2	100.00	16	32	0.085	447	462	NZ_CYDJ01000002.1 Escherichia coli strain 504324, whole genome shotgun sequence
NZ_CYDZ01000011.1_603	phiCrAss001	32.2	100.00	16	32	0.085	462	447	NZ_CYDZ01000011.1 Escherichia coli strain 402078, whole genome shotgun sequence
NZ_CYEQ01000010.1_106	phiCrAss001	32.2	100.00	16	100	0.40	447	462	NZ_CYEQ01000010.1 Escherichia coli strain 302082, whole genome shotgun sequence
NZ_CYEX01000002.1_335	phiCrAss001	32.2	100.00	16	32	0.085	447	462	NZ_CYEX01000002.1 Escherichia coli strain 402842, whole genome shotgun sequence
NZ_CYFH01000002.1_803	phiCrAss001	32.2	100.00	16	32	0.085	462	447	NZ_CYFH01000002.1 Escherichia coli strain G500407, whole genome shotgun sequence
NZ_CYGD01000002.1_248	phiCrAss001	32.2	100.00	16	32	0.085	447	462	NZ_CYGD01000002.1 Escherichia coli strain R302583-2B, whole genome shotgun sequence
NZ_CYVB01000002.1_1663	phiCrAss001	32.2	100.00	16	35	0.095	20052	20067	NZ_CYVB01000002.1 Listeria monocytogenes strain LM06-00983, whole genome shotgun sequence
NZ_CYYA01000022.1_1062	phiCrAss001	32.2	100.00	16	40	0.12	26741	26726	NZ_CYYA01000022.1 Eubacterium ramulus strain 2789STDY5608891, whole genome shotgun sequence
NZ_CYYE01000005.1_1982	phiCrAss001	32.2	100.00	16	26	0.057	43797	43812	NZ_CYYE01000005.1 Coprococcus eutactus strain 2789STDY5608888, whole genome shotgun sequence
NZ_CYYT01000016.1_105	phiCrAss001	32.2	100.00	16	36	0.099	101262	101247	NZ_CYYT01000016.1 Clostridium disporicum strain 2789STDY5608827, whole genome shotgun sequence
NZ_CYYX01000001.1_1099	phiCrAss001	32.2	100.00	16	36	0.099	31076	31091	NZ_CYYX01000001.1 Clostridium perfringens strain 2789STDY5608889, whole genome shotgun sequence
NZ_CZAI01000009.1_992	phiCrAss001	32.2	100.00	16	29	0.071	14897	14912	NZ_CZAI01000009.1 Bacteroides caccae strain 2789STDY5834880, whole genome shotgun sequence
NZ_CZWK01000009.1_1297	phiCrAss001	32.2	100.00	16	37	0.10	72394	72409	NZ_CZWK01000009.1 Clostridioides difficile isolate VL_0002, whole genome shotgun sequence
NZ_CZWM01000067.1_203	phiCrAss001	32.2	100.00	16	37	0.10	28019	28034	NZ_CZWM01000067.1 Clostridioides difficile isolate VL_0008, whole genome shotgun sequence
NZ_CZWN01000012.1_261	phiCrAss001	32.2	100.00	16	37	0.10	72394	72409	NZ_CZWN01000012.1 Clostridioides difficile isolate VL_0026, whole genome shotgun sequence
NZ_CZWP01000011.1_4321	phiCrAss001	32.2	100.00	16	37	0.10	72394	72409	NZ_CZWP01000011.1 Clostridioides difficile isolate VL_0012, whole genome shotgun sequence
NZ_CZWQ01000014.1_1111	phiCrAss001	32.2	100.00	16	37	0.10	72409	72394	NZ_CZWQ01000014.1 Clostridioides difficile isolate VL_0017, whole genome shotgun sequence
NZ_CZWR01000019.1_1507	phiCrAss001	32.2	100.00	16	37	0.10	72409	72394	NZ_CZWR01000019.1 Clostridioides difficile isolate VL_0018, whole genome shotgun sequence
NZ_CZWT01000001.1_7114	phiCrAss001	32.2	100.00	16	37	0.10	72394	72409	NZ_CZWT01000001.1 Clostridioides difficile isolate VL_0011, whole genome shotgun sequence
NZ_CZWU01000004.1_1174	phiCrAss001	32.2	100.00	16	37	0.10	72394	72409	NZ_CZWU01000004.1 Clostridioides difficile isolate VL_0021, whole genome shotgun sequence
NZ_CZWV01000017.1_557	phiCrAss001	32.2	100.00	16	37	0.10	28019	28034	NZ_CZWV01000017.1 Clostridioides difficile isolate VL_0005, whole genome shotgun sequence
NZ_CZWW01000004.1_1935	phiCrAss001	32.2	100.00	16	39	0.11	28732	28717	NZ_CZWW01000004.1 Clostridioides difficile isolate VL_0014, whole genome shotgun sequence
NZ_CZWX01000013.1_8128	phiCrAss001	32.2	100.00	16	37	0.10	72394	72409	NZ_CZWX01000013.1 Clostridioides difficile isolate VL_0022, whole genome shotgun sequence
NZ_CZWY01000042.1_228	phiCrAss001	32.2	100.00	16	37	0.10	31602	31617	NZ_CZWY01000042.1 Clostridioides difficile isolate VL_0029, whole genome shotgun sequence
NZ_CZXB01000001.1_8405	phiCrAss001	32.2	100.00	16	37	0.10	31617	31602	NZ_CZXB01000001.1 Clostridioides difficile isolate VL_0006, whole genome shotgun sequence
NZ_CZXC01000001.1_3097	phiCrAss001	32.2	100.00	16	37	0.10	31602	31617	NZ_CZXC01000001.1 Clostridioides difficile isolate VL_0031, whole genome shotgun sequence
NZ_CZXE01000098.1_3868	phiCrAss001	32.2	100.00	16	38	0.11	36105	36120	NZ_CZXE01000098.1 Clostridioides difficile isolate VL_0019, whole genome shotgun sequence
NZ_CZXE01000110.1_3881	phiCrAss001	32.2	100.00	16	39	0.11	28732	28717	NZ_CZXE01000110.1 Clostridioides difficile isolate VL_0019, whole genome shotgun sequence
NZ_CZXJ01000007.1_1836	phiCrAss001	32.2	100.00	16	37	0.10	72409	72394	NZ_CZXJ01000007.1 Clostridioides difficile isolate VL_0007, whole genome shotgun sequence
NZ_CZXK01000010.1_7457	phiCrAss001	32.2	100.00	16	37	0.10	31602	31617	NZ_CZXK01000010.1 Clostridioides difficile isolate VL_0009, whole genome shotgun sequence
NZ_CZXN01000014.1_2019	phiCrAss001	32.2	100.00	16	37	0.10	72409	72394	NZ_CZXN01000014.1 Clostridioides difficile isolate VL_0024, whole genome shotgun sequence
NZ_CZXR01000008.1_525	phiCrAss001	32.2	100.00	16	37	0.10	72394	72409	NZ_CZXR01000008.1 Clostridioides difficile isolate VL_0035, whole genome shotgun sequence
NZ_CZXT01000003.1_7882	phiCrAss001	32.2	100.00	16	37	0.10	31617	31602	NZ_CZXT01000003.1 Clostridioides difficile isolate VL_0038, whole genome shotgun sequence
NZ_CZXU01000001.1_2571	phiCrAss001	32.2	100.00	16	37	0.10	31602	31617	NZ_CZXU01000001.1 Clostridioides difficile isolate VL_0041, whole genome shotgun sequence
NZ_CZXV01000013.1_1996	phiCrAss001	32.2	100.00	16	37	0.10	72409	72394	NZ_CZXV01000013.1 Clostridioides difficile isolate VL_0036, whole genome shotgun sequence
NZ_CZXW01000012.1_2025	phiCrAss001	32.2	100.00	16	37	0.10	72409	72394	NZ_CZXW01000012.1 Clostridioides difficile isolate VL_0042, whole genome shotgun sequence
NZ_CZXX01000001.1_6778	phiCrAss001	32.2	100.00	16	37	0.10	31617	31602	NZ_CZXX01000001.1 Clostridioides difficile isolate VL_0048, whole genome shotgun sequence
NZ_CZXY01000019.1_1673	phiCrAss001	32.2	95.00	20	36	0.099	31267	31248	NZ_CZXY01000019.1 Clostridioides difficile isolate VL_0039, whole genome shotgun sequence
NZ_CZXZ01000253.1_5850	phiCrAss001	32.2	100.00	16	37	0.10	31602	31617	NZ_CZXZ01000253.1 Clostridioides difficile isolate VL_0047, whole genome shotgun sequence
NZ_CZYA01000051.1_5579	phiCrAss001	32.2	100.00	16	37	0.10	15327	15312	NZ_CZYA01000051.1 Clostridioides difficile isolate VL_0040, whole genome shotgun sequence
NZ_CZYB01000017.1_4195	phiCrAss001	32.2	100.00	16	37	0.10	72409	72394	NZ_CZYB01000017.1 Clostridioides difficile isolate VL_0044, whole genome shotgun sequence
NZ_CZYH01000024.1_7866	phiCrAss001	32.2	100.00	16	37	0.10	72409	72394	NZ_CZYH01000024.1 Clostridioides difficile isolate VL_0050, whole genome shotgun sequence
NZ_CZYJ01000031.1_1579	phiCrAss001	32.2	100.00	16	37	0.10	15327	15312	NZ_CZYJ01000031.1 Clostridioides difficile isolate VL_0051, whole genome shotgun sequence
NZ_CZYM01000132.1_1568	phiCrAss001	32.2	100.00	16	37	0.10	72409	72394	NZ_CZYM01000132.1 Clostridioides difficile isolate VL_0054, whole genome shotgun sequence
NZ_CZYN01000028.1_7685	phiCrAss001	32.2	95.00	20	36	0.099	31267	31248	NZ_CZYN01000028.1 Clostridioides difficile isolate VL_0059, whole genome shotgun sequence
NZ_CZYP01000183.1_3311	phiCrAss001	32.2	100.00	16	37	0.10	31602	31617	NZ_CZYP01000183.1 Clostridioides difficile isolate VL_0056, whole genome shotgun sequence
NZ_CZYQ01000005.1_4024	phiCrAss001	32.2	100.00	16	37	0.10	72409	72394	NZ_CZYQ01000005.1 Clostridioides difficile isolate VL_0057, whole genome shotgun sequence
NZ_CZYR01000030.1_2175	phiCrAss001	32.2	100.00	16	37	0.10	15327	15312	NZ_CZYR01000030.1 Clostridioides difficile isolate VL_0062, whole genome shotgun sequence
NZ_CZYS01000041.1_829	phiCrAss001	32.2	100.00	16	37	0.10	72409	72394	NZ_CZYS01000041.1 Clostridioides difficile isolate VL_0061, whole genome shotgun sequence
NZ_CZYW01000095.1_1027	phiCrAss001	32.2	100.00	16	37	0.10	31602	31617	NZ_CZYW01000095.1 Clostridioides difficile isolate VL_0065, whole genome shotgun sequence
NZ_CZYX01000030.1_853	phiCrAss001	32.2	100.00	16	37	0.10	72409	72394	NZ_CZYX01000030.1 Clostridioides difficile isolate VL_0066, whole genome shotgun sequence
NZ_CZYY01000031.1_5867	phiCrAss001	32.2	100.00	16	37	0.10	36120	36105	NZ_CZYY01000031.1 Clostridioides difficile isolate VL_0067, whole genome shotgun sequence
NZ_CZYY01000364.1_20	phiCrAss001	32.2	100.00	16	39	0.11	28717	28732	NZ_CZYY01000364.1 Clostridioides difficile isolate VL_0067, whole genome shotgun sequence
NZ_CZZC01000037.1_8365	phiCrAss001	32.2	100.00	16	37	0.10	72394	72409	NZ_CZZC01000037.1 Clostridioides difficile isolate VL_0074, whole genome shotgun sequence
NZ_CZZD01000104.1_1755	phiCrAss001	32.2	100.00	16	37	0.10	72409	72394	NZ_CZZD01000104.1 Clostridioides difficile isolate VL_0071, whole genome shotgun sequence
NZ_CZZF01000079.1_7176	phiCrAss001	32.2	100.00	16	37	0.10	31617	31602	NZ_CZZF01000079.1 Clostridioides difficile isolate VL_0073, whole genome shotgun sequence
NZ_CZZG01000015.1_284	phiCrAss001	32.2	100.00	16	39	0.11	28717	28732	NZ_CZZG01000015.1 Clostridioides difficile isolate VL_0076, whole genome shotgun sequence
NZ_CZZG01000117.1_304	phiCrAss001	32.2	100.00	16	37	0.10	15312	15327	NZ_CZZG01000117.1 Clostridioides difficile isolate VL_0076, whole genome shotgun sequence
NZ_CZZH01000018.1_1630	phiCrAss001	32.2	100.00	16	37	0.10	72409	72394	NZ_CZZH01000018.1 Clostridioides difficile isolate VL_0075, whole genome shotgun sequence
NZ_CZZJ01000002.1_101	phiCrAss001	32.2	100.00	16	37	0.10	31617	31602	NZ_CZZJ01000002.1 Clostridioides difficile isolate VL_0080, whole genome shotgun sequence
NZ_CZZK01000036.1_4362	phiCrAss001	32.2	100.00	16	37	0.10	72409	72394	NZ_CZZK01000036.1 Clostridioides difficile isolate VL_0081, whole genome shotgun sequence
NZ_CZZM01000019.1_6943	phiCrAss001	32.2	100.00	16	37	0.10	72394	72409	NZ_CZZM01000019.1 Clostridioides difficile isolate VL_0082, whole genome shotgun sequence
NZ_CZZO01000046.1_3041	phiCrAss001	32.2	100.00	16	36	0.099	63145	63160	NZ_CZZO01000046.1 Clostridioides difficile isolate VL_0083, whole genome shotgun sequence
NZ_CZZR01000011.1_1845	phiCrAss001	32.2	100.00	16	37	0.10	72394	72409	NZ_CZZR01000011.1 Clostridioides difficile isolate VL_0089, whole genome shotgun sequence
NZ_CZZT01000011.1_1751	phiCrAss001	32.2	100.00	16	37	0.10	72409	72394	NZ_CZZT01000011.1 Clostridioides difficile isolate VL_0090, whole genome shotgun sequence
NZ_CZZU01000036.1_377	phiCrAss001	32.2	100.00	16	38	0.11	80990	80975	NZ_CZZU01000036.1 Clostridioides difficile isolate VL_0087, whole genome shotgun sequence
NZ_CZZW01000011.1_2362	phiCrAss001	32.2	100.00	16	37	0.10	72394	72409	NZ_CZZW01000011.1 Clostridioides difficile isolate VL_0092, whole genome shotgun sequence
NZ_CZZX01000009.1_725	phiCrAss001	32.2	100.00	16	37	0.10	31602	31617	NZ_CZZX01000009.1 Clostridioides difficile isolate VL_0091, whole genome shotgun sequence
NZ_CZZZ01000017.1_4206	phiCrAss001	32.2	100.00	16	37	0.10	72409	72394	NZ_CZZZ01000017.1 Clostridioides difficile isolate VL_0094, whole genome shotgun sequence
NZ_DS499551.1_4727	phiCrAss001	32.2	95.00	20	29	0.071	78448	78467	NZ_DS499551.1 [Eubacterium] siraeum DSM 15702 Scfld_03_43, whole genome shotgun sequence
NZ_DS990260.1_1037	phiCrAss001	32.2	100.00	16	34	0.095	78561	78576	NZ_DS990260.1 Clostridiales bacterium 1_7_47FAA strain 1_7_47_FAA supercont2.1, whole genome shotgun sequence
NZ_DS996351.1_715	phiCrAss001	32.2	100.00	16	32	0.085	77098	77113	NZ_DS996351.1 Desulfovibrio piger ATCC 29098 Scfld0, whole genome shotgun sequence
NZ_FAAD01000001.1_3482	phiCrAss001	32.2	100.00	16	37	0.10	31602	31617	NZ_FAAD01000001.1 Clostridioides difficile isolate VL_0098, whole genome shotgun sequence
NZ_FAAE01000011.1_5185	phiCrAss001	32.2	100.00	16	37	0.10	72409	72394	NZ_FAAE01000011.1 Clostridioides difficile isolate VL_0099, whole genome shotgun sequence
NZ_FAAG01000005.1_7028	phiCrAss001	32.2	95.00	20	37	0.10	96168	96149	NZ_FAAG01000005.1 Clostridioides difficile isolate VL_0103, whole genome shotgun sequence
NZ_FAAG01000005.1_7044	phiCrAss001	32.2	100.00	16	38	0.11	80990	80975	NZ_FAAG01000005.1 Clostridioides difficile isolate VL_0103, whole genome shotgun sequence
NZ_FAAG01000043.1_7136	phiCrAss001	32.2	100.00	16	38	0.11	23638	23623	NZ_FAAG01000043.1 Clostridioides difficile isolate VL_0103, whole genome shotgun sequence
NZ_FAAG01000043.1_7144	phiCrAss001	32.2	100.00	16	37	0.10	91393	91408	NZ_FAAG01000043.1 Clostridioides difficile isolate VL_0103, whole genome shotgun sequence
NZ_FAAG01000043.1_7160	phiCrAss001	32.2	100.00	16	36	0.099	57629	57644	NZ_FAAG01000043.1 Clostridioides difficile isolate VL_0103, whole genome shotgun sequence
NZ_FAAH01000010.1_992	phiCrAss001	32.2	100.00	16	37	0.10	31602	31617	NZ_FAAH01000010.1 Clostridioides difficile isolate VL_0100, whole genome shotgun sequence
NZ_FAAJ01000016.1_322	phiCrAss001	32.2	100.00	16	38	0.11	40836	40851	NZ_FAAJ01000016.1 Clostridioides difficile isolate VL_0104, whole genome shotgun sequence
NZ_FAAL01000008.1_3298	phiCrAss001	32.2	100.00	16	37	0.10	72409	72394	NZ_FAAL01000008.1 Clostridioides difficile isolate VL_0108, whole genome shotgun sequence
NZ_FAAN01000044.1_755	phiCrAss001	32.2	100.00	16	37	0.10	72409	72394	NZ_FAAN01000044.1 Clostridioides difficile isolate VL_0107, whole genome shotgun sequence
NZ_FAAP01000017.1_3571	phiCrAss001	32.2	100.00	16	37	0.10	72409	72394	NZ_FAAP01000017.1 Clostridioides difficile isolate VL_0109, whole genome shotgun sequence
NZ_FAAS01000008.1_194	phiCrAss001	32.2	100.00	16	37	0.10	72394	72409	NZ_FAAS01000008.1 Clostridioides difficile isolate VL_0114, whole genome shotgun sequence
NZ_FAAW01000006.1_904	phiCrAss001	32.2	100.00	16	37	0.10	72394	72409	NZ_FAAW01000006.1 Clostridioides difficile isolate VL_0119, whole genome shotgun sequence
NZ_FAAX01000039.1_734	phiCrAss001	32.2	100.00	16	37	0.10	72394	72409	NZ_FAAX01000039.1 Clostridioides difficile isolate VL_0120, whole genome shotgun sequence
NZ_FAAY01000148.1_2094	phiCrAss001	32.2	100.00	16	37	0.10	72394	72409	NZ_FAAY01000148.1 Clostridioides difficile isolate VL_0118, whole genome shotgun sequence
NZ_FABA01000013.1_6115	phiCrAss001	32.2	100.00	16	37	0.10	72409	72394	NZ_FABA01000013.1 Clostridioides difficile isolate VL_0121, whole genome shotgun sequence
NZ_FABB01000023.1_449	phiCrAss001	32.2	100.00	16	37	0.10	72394	72409	NZ_FABB01000023.1 Clostridioides difficile isolate VL_0124, whole genome shotgun sequence
NZ_FABC01000099.1_3405	phiCrAss001	32.2	100.00	16	37	0.10	72394	72409	NZ_FABC01000099.1 Clostridioides difficile isolate VL_0128, whole genome shotgun sequence
NZ_FABD01000007.1_5279	phiCrAss001	32.2	100.00	16	37	0.10	72394	72409	NZ_FABD01000007.1 Clostridioides difficile isolate VL_0127, whole genome shotgun sequence
NZ_FABH01000143.1_1582	phiCrAss001	32.2	100.00	16	37	0.10	72394	72409	NZ_FABH01000143.1 Clostridioides difficile isolate VL_0129, whole genome shotgun sequence
NZ_FABJ01000007.1_6155	phiCrAss001	32.2	100.00	16	37	0.10	72409	72394	NZ_FABJ01000007.1 Clostridioides difficile isolate VL_0132, whole genome shotgun sequence
NZ_FABK01000035.1_2398	phiCrAss001	32.2	100.00	16	37	0.10	72409	72394	NZ_FABK01000035.1 Clostridioides difficile isolate VL_0134, whole genome shotgun sequence
NZ_FABL01000008.1_2913	phiCrAss001	32.2	100.00	16	37	0.10	72409	72394	NZ_FABL01000008.1 Clostridioides difficile isolate VL_0131, whole genome shotgun sequence
NZ_FABO01000004.1_3364	phiCrAss001	32.2	100.00	16	37	0.10	31617	31602	NZ_FABO01000004.1 Clostridioides difficile isolate VL_0140, whole genome shotgun sequence
NZ_FABR01000032.1_2189	phiCrAss001	32.2	100.00	16	37	0.10	72409	72394	NZ_FABR01000032.1 Clostridioides difficile isolate VL_0139, whole genome shotgun sequence
NZ_FABS01000013.1_929	phiCrAss001	32.2	100.00	16	37	0.10	72394	72409	NZ_FABS01000013.1 Clostridioides difficile isolate VL_0141, whole genome shotgun sequence
NZ_FABU01000008.1_4037	phiCrAss001	32.2	100.00	16	37	0.10	72409	72394	NZ_FABU01000008.1 Clostridioides difficile isolate VL_0142, whole genome shotgun sequence
NZ_FABW01000133.1_4314	phiCrAss001	32.2	100.00	16	37	0.10	31602	31617	NZ_FABW01000133.1 Clostridioides difficile isolate VL_0143, whole genome shotgun sequence
NZ_FABY01000016.1_1079	phiCrAss001	32.2	100.00	16	37	0.10	72409	72394	NZ_FABY01000016.1 Clostridioides difficile isolate VL_0146, whole genome shotgun sequence
NZ_FACA01000211.1_386	phiCrAss001	32.2	100.00	16	37	0.10	36120	36105	NZ_FACA01000211.1 Clostridioides difficile isolate VL_0150, whole genome shotgun sequence
NZ_FACA01000216.1_403	phiCrAss001	32.2	100.00	16	39	0.11	28732	28717	NZ_FACA01000216.1 Clostridioides difficile isolate VL_0150, whole genome shotgun sequence
NZ_FACB01000009.1_2270	phiCrAss001	32.2	100.00	16	37	0.10	72409	72394	NZ_FACB01000009.1 Clostridioides difficile isolate VL_0148, whole genome shotgun sequence
NZ_FACC01000069.1_5824	phiCrAss001	32.2	100.00	16	37	0.10	72394	72409	NZ_FACC01000069.1 Clostridioides difficile isolate VL_0151, whole genome shotgun sequence
NZ_FACF01000009.1_3844	phiCrAss001	32.2	100.00	16	39	0.11	28717	28732	NZ_FACF01000009.1 Clostridioides difficile isolate VL_0152, whole genome shotgun sequence
NZ_FACG01000120.1_4133	phiCrAss001	32.2	100.00	16	39	0.11	28717	28732	NZ_FACG01000120.1 Clostridioides difficile isolate VL_0153, whole genome shotgun sequence
NZ_FACH01000089.1_6593	phiCrAss001	32.2	100.00	16	39	0.11	80990	80975	NZ_FACH01000089.1 Clostridioides difficile isolate VL_0154, whole genome shotgun sequence
NZ_FACJ01000001.1_1412	phiCrAss001	32.2	100.00	16	37	0.10	31617	31602	NZ_FACJ01000001.1 Clostridioides difficile isolate VL_0159, whole genome shotgun sequence
NZ_FACL01000007.1_5642	phiCrAss001	32.2	100.00	16	37	0.10	72409	72394	NZ_FACL01000007.1 Clostridioides difficile isolate VL_0162, whole genome shotgun sequence
NZ_FACM01000007.1_4401	phiCrAss001	32.2	100.00	16	37	0.10	72394	72409	NZ_FACM01000007.1 Clostridioides difficile isolate VL_0156, whole genome shotgun sequence
NZ_FACQ01000039.1_63	phiCrAss001	32.2	100.00	16	37	0.10	36105	36120	NZ_FACQ01000039.1 Clostridioides difficile isolate VL_0164, whole genome shotgun sequence
NZ_FACQ01000356.1_150	phiCrAss001	32.2	100.00	16	39	0.11	28717	28732	NZ_FACQ01000356.1 Clostridioides difficile isolate VL_0164, whole genome shotgun sequence
NZ_FACR01000001.1_35	phiCrAss001	32.2	100.00	16	37	0.10	31602	31617	NZ_FACR01000001.1 Clostridioides difficile isolate VL_0165, whole genome shotgun sequence
NZ_FACS01000015.1_1124	phiCrAss001	32.2	100.00	16	37	0.10	72409	72394	NZ_FACS01000015.1 Clostridioides difficile isolate VL_0158, whole genome shotgun sequence
NZ_FACT01000050.1_3471	phiCrAss001	32.2	100.00	16	37	0.10	72394	72409	NZ_FACT01000050.1 Clostridioides difficile isolate VL_0166, whole genome shotgun sequence
NZ_FACX01000013.1_1495	phiCrAss001	32.2	100.00	16	37	0.10	72409	72394	NZ_FACX01000013.1 Clostridioides difficile isolate VL_0169, whole genome shotgun sequence
NZ_FACY01000079.1_5143	phiCrAss001	32.2	100.00	16	37	0.10	72394	72409	NZ_FACY01000079.1 Clostridioides difficile isolate VL_0171, whole genome shotgun sequence
NZ_FACZ01000068.1_1066	phiCrAss001	32.2	100.00	16	37	0.10	31617	31602	NZ_FACZ01000068.1 Clostridioides difficile isolate VL_0173, whole genome shotgun sequence
NZ_FADA01000038.1_2384	phiCrAss001	32.2	100.00	16	37	0.10	31602	31617	NZ_FADA01000038.1 Clostridioides difficile isolate VL_0172, whole genome shotgun sequence
NZ_FADB01000011.1_403	phiCrAss001	32.2	100.00	16	37	0.10	72409	72394	NZ_FADB01000011.1 Clostridioides difficile isolate VL_0174, whole genome shotgun sequence
NZ_FADC01000013.1_993	phiCrAss001	32.2	100.00	16	37	0.10	72409	72394	NZ_FADC01000013.1 Clostridioides difficile isolate VL_0177, whole genome shotgun sequence
NZ_FADD01000007.1_1562	phiCrAss001	32.2	100.00	16	37	0.10	31602	31617	NZ_FADD01000007.1 Clostridioides difficile isolate VL_0175, whole genome shotgun sequence
NZ_FADE01000004.1_1766	phiCrAss001	32.2	100.00	16	37	0.10	72409	72394	NZ_FADE01000004.1 Clostridioides difficile isolate VL_0176, whole genome shotgun sequence
NZ_FADG01000061.1_2469	phiCrAss001	32.2	100.00	16	37	0.10	31602	31617	NZ_FADG01000061.1 Clostridioides difficile isolate VL_0179, whole genome shotgun sequence
NZ_FADH01000008.1_95	phiCrAss001	32.2	100.00	16	37	0.10	72394	72409	NZ_FADH01000008.1 Clostridioides difficile isolate VL_0182, whole genome shotgun sequence
NZ_FADJ01000027.1_2186	phiCrAss001	32.2	100.00	16	37	0.10	72394	72409	NZ_FADJ01000027.1 Clostridioides difficile isolate VL_0180, whole genome shotgun sequence
NZ_FADK01000028.1_750	phiCrAss001	32.2	100.00	16	37	0.10	15312	15327	NZ_FADK01000028.1 Clostridioides difficile isolate VL_0183, whole genome shotgun sequence
NZ_FADL01000005.1_2500	phiCrAss001	32.2	100.00	16	37	0.10	36105	36120	NZ_FADL01000005.1 Clostridioides difficile isolate VL_0185, whole genome shotgun sequence
NZ_FADL01000008.1_2511	phiCrAss001	32.2	100.00	16	39	0.11	28732	28717	NZ_FADL01000008.1 Clostridioides difficile isolate VL_0185, whole genome shotgun sequence
NZ_FADM01000091.1_543	phiCrAss001	32.2	100.00	16	37	0.10	72394	72409	NZ_FADM01000091.1 Clostridioides difficile isolate VL_0184, whole genome shotgun sequence
NZ_FADN01000058.1_1741	phiCrAss001	32.2	100.00	16	37	0.10	72409	72394	NZ_FADN01000058.1 Clostridioides difficile isolate VL_0188, whole genome shotgun sequence
NZ_FADO01000099.1_2500	phiCrAss001	32.2	100.00	16	37	0.10	31617	31602	NZ_FADO01000099.1 Clostridioides difficile isolate VL_0187, whole genome shotgun sequence
NZ_FADP01000036.1_3666	phiCrAss001	32.2	100.00	16	37	0.10	72394	72409	NZ_FADP01000036.1 Clostridioides difficile isolate VL_0186, whole genome shotgun sequence
NZ_FADQ01000017.1_1148	phiCrAss001	32.2	100.00	16	37	0.10	72409	72394	NZ_FADQ01000017.1 Clostridioides difficile isolate VL_0192, whole genome shotgun sequence
NZ_FADR01000010.1_7920	phiCrAss001	32.2	100.00	16	37	0.10	72394	72409	NZ_FADR01000010.1 Clostridioides difficile isolate VL_0193, whole genome shotgun sequence
NZ_FADU01000006.1_4534	phiCrAss001	32.2	100.00	16	37	0.10	31602	31617	NZ_FADU01000006.1 Clostridioides difficile isolate VL_0195, whole genome shotgun sequence
NZ_FADX01000015.1_1303	phiCrAss001	32.2	100.00	16	37	0.10	72394	72409	NZ_FADX01000015.1 Clostridioides difficile isolate VL_0199, whole genome shotgun sequence
NZ_FADY01000009.1_2204	phiCrAss001	32.2	100.00	16	37	0.10	72409	72394	NZ_FADY01000009.1 Clostridioides difficile isolate VL_0196, whole genome shotgun sequence
NZ_FADZ01000121.1_3835	phiCrAss001	32.2	100.00	16	37	0.10	72394	72409	NZ_FADZ01000121.1 Clostridioides difficile isolate VL_0197, whole genome shotgun sequence
NZ_FAEA01000036.1_652	phiCrAss001	32.2	100.00	16	37	0.10	72394	72409	NZ_FAEA01000036.1 Clostridioides difficile isolate VL_0201, whole genome shotgun sequence
NZ_FAEC01000010.1_550	phiCrAss001	32.2	100.00	16	37	0.10	72394	72409	NZ_FAEC01000010.1 Clostridioides difficile isolate VL_0204, whole genome shotgun sequence
NZ_FAED01000009.1_278	phiCrAss001	32.2	100.00	16	37	0.10	72409	72394	NZ_FAED01000009.1 Clostridioides difficile isolate VL_0202, whole genome shotgun sequence
NZ_FAEF01000059.1_3886	phiCrAss001	32.2	100.00	16	37	0.10	31602	31617	NZ_FAEF01000059.1 Clostridioides difficile isolate VL_0203, whole genome shotgun sequence
NZ_FAEG01000035.1_5432	phiCrAss001	32.2	100.00	16	37	0.10	72409	72394	NZ_FAEG01000035.1 Clostridioides difficile isolate VL_0207, whole genome shotgun sequence
NZ_FAEK01000001.1_4372	phiCrAss001	32.2	100.00	16	37	0.10	36105	36120	NZ_FAEK01000001.1 Clostridioides difficile isolate VL_0210, whole genome shotgun sequence
NZ_FAEK01000013.1_4404	phiCrAss001	32.2	100.00	16	39	0.11	28717	28732	NZ_FAEK01000013.1 Clostridioides difficile isolate VL_0210, whole genome shotgun sequence
NZ_FAEM01000008.1_1259	phiCrAss001	32.2	100.00	16	36	0.099	57644	57629	NZ_FAEM01000008.1 Clostridioides difficile isolate VL_0212, whole genome shotgun sequence
NZ_FAEM01000008.1_1275	phiCrAss001	32.2	100.00	16	37	0.10	91408	91393	NZ_FAEM01000008.1 Clostridioides difficile isolate VL_0212, whole genome shotgun sequence
NZ_FAEM01000008.1_1283	phiCrAss001	32.2	100.00	16	38	0.11	23623	23638	NZ_FAEM01000008.1 Clostridioides difficile isolate VL_0212, whole genome shotgun sequence
NZ_FAEM01000036.1_1352	phiCrAss001	32.2	95.00	20	37	0.10	96168	96149	NZ_FAEM01000036.1 Clostridioides difficile isolate VL_0212, whole genome shotgun sequence
NZ_FAEM01000036.1_1368	phiCrAss001	32.2	100.00	16	38	0.11	80990	80975	NZ_FAEM01000036.1 Clostridioides difficile isolate VL_0212, whole genome shotgun sequence
NZ_FAEN01000013.1_1116	phiCrAss001	32.2	100.00	16	37	0.10	72394	72409	NZ_FAEN01000013.1 Clostridioides difficile isolate VL_0211, whole genome shotgun sequence
NZ_FAEO01000033.1_5643	phiCrAss001	32.2	100.00	16	37	0.10	72394	72409	NZ_FAEO01000033.1 Clostridioides difficile isolate VL_0214, whole genome shotgun sequence
NZ_FAEP01000001.1_8588	phiCrAss001	32.2	95.00	20	36	0.099	31248	31267	NZ_FAEP01000001.1 Clostridioides difficile isolate VL_0215, whole genome shotgun sequence
NZ_FAER01000029.1_5013	phiCrAss001	32.2	100.00	16	37	0.10	72394	72409	NZ_FAER01000029.1 Clostridioides difficile isolate VL_0217, whole genome shotgun sequence
NZ_FAES01000249.1_674	phiCrAss001	32.2	100.00	16	39	0.11	28717	28732	NZ_FAES01000249.1 Clostridioides difficile isolate VL_0219, whole genome shotgun sequence
NZ_FAET01000053.1_2547	phiCrAss001	32.2	100.00	16	37	0.10	72409	72394	NZ_FAET01000053.1 Clostridioides difficile isolate VL_0220, whole genome shotgun sequence
NZ_FAEV01000036.1_2331	phiCrAss001	32.2	100.00	16	39	0.11	80990	80975	NZ_FAEV01000036.1 Clostridioides difficile isolate VL_0224, whole genome shotgun sequence
NZ_FAEW01000141.1_2837	phiCrAss001	32.2	100.00	16	39	0.11	28717	28732	NZ_FAEW01000141.1 Clostridioides difficile isolate VL_0227, whole genome shotgun sequence
NZ_FAEX01000008.1_2203	phiCrAss001	32.2	100.00	16	37	0.10	72409	72394	NZ_FAEX01000008.1 Clostridioides difficile isolate VL_0222, whole genome shotgun sequence
NZ_FAEY01000001.1_2942	phiCrAss001	32.2	100.00	16	37	0.10	31617	31602	NZ_FAEY01000001.1 Clostridioides difficile isolate VL_0226, whole genome shotgun sequence
NZ_FAEZ01000002.1_1267	phiCrAss001	32.2	100.00	16	39	0.11	28717	28732	NZ_FAEZ01000002.1 Clostridioides difficile isolate VL_0225, whole genome shotgun sequence
NZ_FAEZ01000041.1_1340	phiCrAss001	32.2	100.00	16	37	0.10	15327	15312	NZ_FAEZ01000041.1 Clostridioides difficile isolate VL_0225, whole genome shotgun sequence
NZ_FAFC01000207.1_1506	phiCrAss001	32.2	100.00	16	39	0.11	28717	28732	NZ_FAFC01000207.1 Clostridioides difficile isolate VL_0228, whole genome shotgun sequence
NZ_FAFD01000014.1_4028	phiCrAss001	32.2	100.00	16	37	0.10	72394	72409	NZ_FAFD01000014.1 Clostridioides difficile isolate VL_0229, whole genome shotgun sequence
NZ_FAFG01000032.1_7598	phiCrAss001	32.2	100.00	16	38	0.11	80975	80990	NZ_FAFG01000032.1 Clostridioides difficile isolate VL_0231, whole genome shotgun sequence
NZ_FAFI01000022.1_8856	phiCrAss001	32.2	100.00	16	37	0.10	31617	31602	NZ_FAFI01000022.1 Clostridioides difficile isolate VL_0233, whole genome shotgun sequence
NZ_FAFJ01000013.1_752	phiCrAss001	32.2	100.00	16	37	0.10	72409	72394	NZ_FAFJ01000013.1 Clostridioides difficile isolate VL_0234, whole genome shotgun sequence
NZ_FAFM01000009.1_4267	phiCrAss001	32.2	100.00	16	37	0.10	31617	31602	NZ_FAFM01000009.1 Clostridioides difficile isolate VL_0239, whole genome shotgun sequence
NZ_FAFO01000013.1_5458	phiCrAss001	32.2	100.00	16	37	0.10	72409	72394	NZ_FAFO01000013.1 Clostridioides difficile isolate VL_0240, whole genome shotgun sequence
NZ_FAFP01000014.1_2880	phiCrAss001	32.2	100.00	16	37	0.10	72394	72409	NZ_FAFP01000014.1 Clostridioides difficile isolate VL_0241, whole genome shotgun sequence
NZ_FAFR01000006.1_1627	phiCrAss001	32.2	100.00	16	37	0.10	72409	72394	NZ_FAFR01000006.1 Clostridioides difficile isolate VL_0244, whole genome shotgun sequence
NZ_FAFS01000011.1_411	phiCrAss001	32.2	100.00	16	37	0.10	58634	58649	NZ_FAFS01000011.1 Clostridioides difficile isolate VL_0243, whole genome shotgun sequence
NZ_FAFT01000012.1_3021	phiCrAss001	32.2	100.00	16	37	0.10	72409	72394	NZ_FAFT01000012.1 Clostridioides difficile isolate VL_0245, whole genome shotgun sequence
NZ_FAFU01000047.1_8358	phiCrAss001	32.2	100.00	16	37	0.10	72409	72394	NZ_FAFU01000047.1 Clostridioides difficile isolate VL_0246, whole genome shotgun sequence
NZ_FAFV01000007.1_3213	phiCrAss001	32.2	100.00	16	37	0.10	72394	72409	NZ_FAFV01000007.1 Clostridioides difficile isolate VL_0249, whole genome shotgun sequence
NZ_FAFX01000003.1_1759	phiCrAss001	32.2	95.00	20	37	0.10	96168	96149	NZ_FAFX01000003.1 Clostridioides difficile isolate VL_0253, whole genome shotgun sequence
NZ_FAFX01000003.1_1775	phiCrAss001	32.2	100.00	16	38	0.11	80990	80975	NZ_FAFX01000003.1 Clostridioides difficile isolate VL_0253, whole genome shotgun sequence
NZ_FAFX01000017.1_1888	phiCrAss001	32.2	100.00	16	38	0.11	23638	23623	NZ_FAFX01000017.1 Clostridioides difficile isolate VL_0253, whole genome shotgun sequence
NZ_FAFX01000017.1_1896	phiCrAss001	32.2	100.00	16	37	0.10	91393	91408	NZ_FAFX01000017.1 Clostridioides difficile isolate VL_0253, whole genome shotgun sequence
NZ_FAFX01000017.1_1912	phiCrAss001	32.2	100.00	16	36	0.099	57629	57644	NZ_FAFX01000017.1 Clostridioides difficile isolate VL_0253, whole genome shotgun sequence
NZ_FAFY01000065.1_4611	phiCrAss001	32.2	100.00	16	37	0.10	72394	72409	NZ_FAFY01000065.1 Clostridioides difficile isolate VL_0248, whole genome shotgun sequence
NZ_FAFZ01000042.1_1593	phiCrAss001	32.2	100.00	16	36	0.099	63145	63160	NZ_FAFZ01000042.1 Clostridioides difficile isolate VL_0251, whole genome shotgun sequence
NZ_FAGB01000042.1_1226	phiCrAss001	32.2	100.00	16	37	0.10	31617	31602	NZ_FAGB01000042.1 Clostridioides difficile isolate VL_0252, whole genome shotgun sequence
NZ_FAGE01000038.1_4603	phiCrAss001	32.2	100.00	16	37	0.10	72409	72394	NZ_FAGE01000038.1 Clostridioides difficile isolate VL_0257, whole genome shotgun sequence
NZ_FAGH01000027.1_3061	phiCrAss001	32.2	100.00	16	37	0.10	72394	72409	NZ_FAGH01000027.1 Clostridioides difficile isolate VL_0256, whole genome shotgun sequence
NZ_FAGI01000155.1_890	phiCrAss001	32.2	100.00	16	39	0.11	28717	28732	NZ_FAGI01000155.1 Clostridioides difficile isolate VL_0261, whole genome shotgun sequence
NZ_FAGJ01000152.1_1994	phiCrAss001	32.2	100.00	16	37	0.10	31617	31602	NZ_FAGJ01000152.1 Clostridioides difficile isolate VL_0262, whole genome shotgun sequence
NZ_FAGK01000005.1_1972	phiCrAss001	32.2	100.00	16	37	0.10	72409	72394	NZ_FAGK01000005.1 Clostridioides difficile isolate VL_0260, whole genome shotgun sequence
NZ_FAGL01000013.1_2834	phiCrAss001	32.2	100.00	16	37	0.10	72409	72394	NZ_FAGL01000013.1 Clostridioides difficile isolate VL_0263, whole genome shotgun sequence
NZ_FAGQ01000241.1_5522	phiCrAss001	32.2	100.00	16	37	0.10	31602	31617	NZ_FAGQ01000241.1 Clostridioides difficile isolate VL_0265, whole genome shotgun sequence
NZ_FAGR01000035.1_1882	phiCrAss001	32.2	100.00	16	37	0.10	72394	72409	NZ_FAGR01000035.1 Clostridioides difficile isolate VL_0268, whole genome shotgun sequence
NZ_FAGU01000004.1_3076	phiCrAss001	32.2	100.00	16	37	0.10	72394	72409	NZ_FAGU01000004.1 Clostridioides difficile isolate VL_0270, whole genome shotgun sequence
NZ_FAGX01000018.1_2753	phiCrAss001	32.2	100.00	16	37	0.10	72409	72394	NZ_FAGX01000018.1 Clostridioides difficile isolate VL_0274, whole genome shotgun sequence
NZ_FAGZ01000011.1_3911	phiCrAss001	32.2	100.00	16	37	0.10	72409	72394	NZ_FAGZ01000011.1 Clostridioides difficile isolate VL_0277, whole genome shotgun sequence
NZ_FAHC01000015.1_3211	phiCrAss001	32.2	100.00	16	37	0.10	72409	72394	NZ_FAHC01000015.1 Clostridioides difficile isolate VL_0280, whole genome shotgun sequence
NZ_FAHD01000070.1_2089	phiCrAss001	32.2	100.00	16	37	0.10	31617	31602	NZ_FAHD01000070.1 Clostridioides difficile isolate VL_0279, whole genome shotgun sequence
NZ_FAHF01000073.1_7	phiCrAss001	32.2	100.00	16	36	0.099	63145	63160	NZ_FAHF01000073.1 Clostridioides difficile isolate VL_0283, whole genome shotgun sequence
NZ_FAHI01000073.1_8712	phiCrAss001	32.2	100.00	16	37	0.10	72394	72409	NZ_FAHI01000073.1 Clostridioides difficile isolate VL_0286, whole genome shotgun sequence
NZ_FAHK01000055.1_2671	phiCrAss001	32.2	100.00	16	39	0.11	28717	28732	NZ_FAHK01000055.1 Clostridioides difficile isolate VL_0287, whole genome shotgun sequence
NZ_FAHK01000055.1_2676	phiCrAss001	32.2	100.00	16	38	0.11	12482	12497	NZ_FAHK01000055.1 Clostridioides difficile isolate VL_0287, whole genome shotgun sequence
NZ_FAHL01000010.1_6016	phiCrAss001	32.2	95.00	20	36	0.099	31248	31267	NZ_FAHL01000010.1 Clostridioides difficile isolate VL_0291, whole genome shotgun sequence
NZ_FAHM01000024.1_1193	phiCrAss001	32.2	100.00	16	37	0.10	72409	72394	NZ_FAHM01000024.1 Clostridioides difficile isolate VL_0292, whole genome shotgun sequence
NZ_FAHN01000065.1_1653	phiCrAss001	32.2	100.00	16	37	0.10	31602	31617	NZ_FAHN01000065.1 Clostridioides difficile isolate VL_0288, whole genome shotgun sequence
NZ_FAHQ01000008.1_2196	phiCrAss001	32.2	100.00	16	37	0.10	72394	72409	NZ_FAHQ01000008.1 Clostridioides difficile isolate VL_0293, whole genome shotgun sequence
NZ_FAHR01000006.1_3356	phiCrAss001	32.2	100.00	16	37	0.10	72409	72394	NZ_FAHR01000006.1 Clostridioides difficile isolate VL_0295, whole genome shotgun sequence
NZ_FAHU01000030.1_2864	phiCrAss001	32.2	100.00	16	37	0.10	31602	31617	NZ_FAHU01000030.1 Clostridioides difficile isolate VL_0296, whole genome shotgun sequence
NZ_FAHW01000025.1_1357	phiCrAss001	32.2	100.00	16	37	0.10	72409	72394	NZ_FAHW01000025.1 Clostridioides difficile isolate VL_0299, whole genome shotgun sequence
NZ_FAHX01000017.1_3730	phiCrAss001	32.2	100.00	16	37	0.10	72409	72394	NZ_FAHX01000017.1 Clostridioides difficile isolate VL_0301, whole genome shotgun sequence
NZ_FAHZ01000055.1_2307	phiCrAss001	32.2	100.00	16	37	0.10	31617	31602	NZ_FAHZ01000055.1 Clostridioides difficile isolate VL_0303, whole genome shotgun sequence
NZ_FAIB01000015.1_8189	phiCrAss001	32.2	95.00	20	36	0.099	31248	31267	NZ_FAIB01000015.1 Clostridioides difficile isolate VL_0304, whole genome shotgun sequence
NZ_FAIC01000001.1_8182	phiCrAss001	32.2	100.00	16	37	0.10	72409	72394	NZ_FAIC01000001.1 Clostridioides difficile isolate VL_0305, whole genome shotgun sequence
NZ_FAIG01000002.1_7384	phiCrAss001	32.2	100.00	16	37	0.10	31602	31617	NZ_FAIG01000002.1 Clostridioides difficile isolate VL_0310, whole genome shotgun sequence
NZ_FAII01000016.1_1481	phiCrAss001	32.2	100.00	16	37	0.10	31602	31617	NZ_FAII01000016.1 Clostridioides difficile isolate VL_0309, whole genome shotgun sequence
NZ_FAIK01000009.1_344	phiCrAss001	32.2	100.00	16	38	0.11	80975	80990	NZ_FAIK01000009.1 Clostridioides difficile isolate VL_0315, whole genome shotgun sequence
NZ_FAIK01000009.1_360	phiCrAss001	32.2	95.00	20	37	0.10	96149	96168	NZ_FAIK01000009.1 Clostridioides difficile isolate VL_0315, whole genome shotgun sequence
NZ_FAIK01000050.1_404	phiCrAss001	32.2	100.00	16	38	0.11	23638	23623	NZ_FAIK01000050.1 Clostridioides difficile isolate VL_0315, whole genome shotgun sequence
NZ_FAIK01000050.1_412	phiCrAss001	32.2	100.00	16	37	0.10	91393	91408	NZ_FAIK01000050.1 Clostridioides difficile isolate VL_0315, whole genome shotgun sequence
NZ_FAIK01000050.1_428	phiCrAss001	32.2	100.00	16	36	0.099	57629	57644	NZ_FAIK01000050.1 Clostridioides difficile isolate VL_0315, whole genome shotgun sequence
NZ_FAIL01000011.1_3521	phiCrAss001	32.2	100.00	16	37	0.10	72409	72394	NZ_FAIL01000011.1 Clostridioides difficile isolate VL_0313, whole genome shotgun sequence
NZ_FAIM01000029.1_548	phiCrAss001	32.2	100.00	16	37	0.10	72394	72409	NZ_FAIM01000029.1 Clostridioides difficile isolate VL_0316, whole genome shotgun sequence
NZ_FAIN01000008.1_4806	phiCrAss001	32.2	100.00	16	37	0.10	72394	72409	NZ_FAIN01000008.1 Clostridioides difficile isolate VL_0319, whole genome shotgun sequence
NZ_FAIO01000024.1_446	phiCrAss001	32.2	100.00	16	37	0.10	72394	72409	NZ_FAIO01000024.1 Clostridioides difficile isolate VL_0317, whole genome shotgun sequence
NZ_FAIP01000030.1_4814	phiCrAss001	32.2	100.00	16	37	0.10	72409	72394	NZ_FAIP01000030.1 Clostridioides difficile isolate VL_0318, whole genome shotgun sequence
NZ_FAIQ01000049.1_2690	phiCrAss001	32.2	100.00	16	37	0.10	31602	31617	NZ_FAIQ01000049.1 Clostridioides difficile isolate VL_0320, whole genome shotgun sequence
NZ_FAIR01000006.1_3127	phiCrAss001	32.2	100.00	16	37	0.10	72409	72394	NZ_FAIR01000006.1 Clostridioides difficile isolate VL_0321, whole genome shotgun sequence
NZ_FAIT01000022.1_5852	phiCrAss001	32.2	100.00	16	37	0.10	72394	72409	NZ_FAIT01000022.1 Clostridioides difficile isolate VL_0323, whole genome shotgun sequence
NZ_FAIU01000006.1_1756	phiCrAss001	32.2	100.00	16	39	0.11	28717	28732	NZ_FAIU01000006.1 Clostridioides difficile isolate VL_0322, whole genome shotgun sequence
NZ_FAIV01000009.1_2709	phiCrAss001	32.2	100.00	16	37	0.10	72394	72409	NZ_FAIV01000009.1 Clostridioides difficile isolate VL_0325, whole genome shotgun sequence
NZ_FAIX01000009.1_2542	phiCrAss001	32.2	100.00	16	37	0.10	72409	72394	NZ_FAIX01000009.1 Clostridioides difficile isolate VL_0327, whole genome shotgun sequence
NZ_FAIY01000012.1_588	phiCrAss001	32.2	100.00	16	37	0.10	31602	31617	NZ_FAIY01000012.1 Clostridioides difficile isolate VL_0326, whole genome shotgun sequence
NZ_FAJC01000003.1_3282	phiCrAss001	32.2	100.00	16	37	0.10	72409	72394	NZ_FAJC01000003.1 Clostridioides difficile isolate VL_0329, whole genome shotgun sequence
NZ_FAJD01000010.1_5109	phiCrAss001	32.2	100.00	16	37	0.10	31602	31617	NZ_FAJD01000010.1 Clostridioides difficile isolate VL_0332, whole genome shotgun sequence
NZ_FAJE01000047.1_624	phiCrAss001	32.2	100.00	16	37	0.10	72409	72394	NZ_FAJE01000047.1 Clostridioides difficile isolate VL_0334, whole genome shotgun sequence
NZ_FAJG01000001.1_2585	phiCrAss001	32.2	100.00	16	37	0.10	31602	31617	NZ_FAJG01000001.1 Clostridioides difficile isolate VL_0337, whole genome shotgun sequence
NZ_FAJI01000002.1_4878	phiCrAss001	32.2	100.00	16	37	0.10	31617	31602	NZ_FAJI01000002.1 Clostridioides difficile isolate VL_0342, whole genome shotgun sequence
NZ_FAJL01000011.1_637	phiCrAss001	32.2	100.00	16	37	0.10	72394	72409	NZ_FAJL01000011.1 Clostridioides difficile isolate VL_0335, whole genome shotgun sequence
NZ_FAJM01000004.1_4053	phiCrAss001	32.2	100.00	16	37	0.10	72394	72409	NZ_FAJM01000004.1 Clostridioides difficile isolate VL_0340, whole genome shotgun sequence
NZ_FAJO01000003.1_3710	phiCrAss001	32.2	100.00	16	37	0.10	72394	72409	NZ_FAJO01000003.1 Clostridioides difficile isolate VL_0344, whole genome shotgun sequence
NZ_FAJP01000003.1_2939	phiCrAss001	32.2	100.00	16	37	0.10	31602	31617	NZ_FAJP01000003.1 Clostridioides difficile isolate VL_0346, whole genome shotgun sequence
NZ_FAJQ01000003.1_849	phiCrAss001	32.2	100.00	16	37	0.10	72409	72394	NZ_FAJQ01000003.1 Clostridioides difficile isolate VL_0338, whole genome shotgun sequence
NZ_FAJS01000010.1_2397	phiCrAss001	32.2	100.00	16	37	0.10	31602	31617	NZ_FAJS01000010.1 Clostridioides difficile isolate VL_0348, whole genome shotgun sequence
NZ_FAJV01000061.1_1995	phiCrAss001	32.2	100.00	16	37	0.10	72409	72394	NZ_FAJV01000061.1 Clostridioides difficile isolate VL_0349, whole genome shotgun sequence
NZ_FAJX01000058.1_3013	phiCrAss001	32.2	100.00	16	37	0.10	72394	72409	NZ_FAJX01000058.1 Clostridioides difficile isolate VL_0354, whole genome shotgun sequence
NZ_FAKB01000022.1_603	phiCrAss001	32.2	100.00	16	38	0.11	9040	9025	NZ_FAKB01000022.1 Clostridioides difficile isolate VL_0356, whole genome shotgun sequence
NZ_FAKE01000008.1_3836	phiCrAss001	32.2	100.00	16	37	0.10	72409	72394	NZ_FAKE01000008.1 Clostridioides difficile isolate VL_0358, whole genome shotgun sequence
NZ_FAKF01000057.1_46	phiCrAss001	32.2	100.00	16	37	0.10	15327	15312	NZ_FAKF01000057.1 Clostridioides difficile isolate VL_0360, whole genome shotgun sequence
NZ_FAKG01000001.1_2588	phiCrAss001	32.2	100.00	16	37	0.10	31617	31602	NZ_FAKG01000001.1 Clostridioides difficile isolate VL_0361, whole genome shotgun sequence
NZ_FAKH01000012.1_914	phiCrAss001	32.2	100.00	16	37	0.10	72394	72409	NZ_FAKH01000012.1 Clostridioides difficile isolate VL_0362, whole genome shotgun sequence
NZ_FAKJ01000002.1_2816	phiCrAss001	32.2	100.00	16	37	0.10	36105	36120	NZ_FAKJ01000002.1 Clostridioides difficile isolate VL_0364, whole genome shotgun sequence
NZ_FAKJ01000007.1_2850	phiCrAss001	32.2	100.00	16	39	0.11	28717	28732	NZ_FAKJ01000007.1 Clostridioides difficile isolate VL_0364, whole genome shotgun sequence
NZ_FAKK01000032.1_5420	phiCrAss001	32.2	100.00	16	37	0.10	31617	31602	NZ_FAKK01000032.1 Clostridioides difficile isolate VL_0366, whole genome shotgun sequence
NZ_FAKM01000068.1_3196	phiCrAss001	32.2	100.00	16	37	0.10	31617	31602	NZ_FAKM01000068.1 Clostridioides difficile isolate VL_0367, whole genome shotgun sequence
NZ_FAKP01000050.1_1423	phiCrAss001	32.2	100.00	16	37	0.10	72409	72394	NZ_FAKP01000050.1 Clostridioides difficile isolate VL_0371, whole genome shotgun sequence
NZ_FAKQ01000007.1_2794	phiCrAss001	32.2	100.00	16	37	0.10	31617	31602	NZ_FAKQ01000007.1 Clostridioides difficile isolate VL_0372, whole genome shotgun sequence
NZ_FAKS01000026.1_3731	phiCrAss001	32.2	100.00	16	37	0.10	72409	72394	NZ_FAKS01000026.1 Clostridioides difficile isolate VL_0370, whole genome shotgun sequence
NZ_FAKU01000001.1_605	phiCrAss001	32.2	100.00	16	37	0.10	31602	31617	NZ_FAKU01000001.1 Clostridioides difficile isolate VL_0382, whole genome shotgun sequence
NZ_FAKV01000012.1_6235	phiCrAss001	32.2	100.00	16	37	0.10	72394	72409	NZ_FAKV01000012.1 Clostridioides difficile isolate VL_0374, whole genome shotgun sequence
NZ_FAKW01000027.1_2723	phiCrAss001	32.2	100.00	16	39	0.11	28717	28732	NZ_FAKW01000027.1 Clostridioides difficile isolate VL_0384, whole genome shotgun sequence
NZ_FAKX01000003.1_4884	phiCrAss001	32.2	100.00	16	37	0.10	31602	31617	NZ_FAKX01000003.1 Clostridioides difficile isolate VL_0376, whole genome shotgun sequence
NZ_FAKY01000077.1_145	phiCrAss001	32.2	100.00	16	37	0.10	72409	72394	NZ_FAKY01000077.1 Clostridioides difficile isolate VL_0381, whole genome shotgun sequence
NZ_FAKZ01000001.1_7417	phiCrAss001	32.2	100.00	16	37	0.10	31617	31602	NZ_FAKZ01000001.1 Clostridioides difficile isolate VL_0377, whole genome shotgun sequence
NZ_FALA01000044.1_2939	phiCrAss001	32.2	100.00	16	37	0.10	72394	72409	NZ_FALA01000044.1 Clostridioides difficile isolate VL_0379, whole genome shotgun sequence
NZ_FALB01000004.1_1814	phiCrAss001	32.2	100.00	16	37	0.10	72394	72409	NZ_FALB01000004.1 Clostridioides difficile isolate VL_0385, whole genome shotgun sequence
NZ_FALD01000086.1_5964	phiCrAss001	32.2	100.00	16	37	0.10	72394	72409	NZ_FALD01000086.1 Clostridioides difficile isolate VL_0386, whole genome shotgun sequence
NZ_FALF01000002.1_1121	phiCrAss001	32.2	100.00	16	37	0.10	72394	72409	NZ_FALF01000002.1 Clostridioides difficile isolate VL_0383, whole genome shotgun sequence
NZ_FALH01000010.1_1937	phiCrAss001	32.2	100.00	16	37	0.10	72394	72409	NZ_FALH01000010.1 Clostridioides difficile isolate VL_0388, whole genome shotgun sequence
NZ_FALI01000011.1_1164	phiCrAss001	32.2	100.00	16	37	0.10	72394	72409	NZ_FALI01000011.1 Clostridioides difficile isolate VL_0390, whole genome shotgun sequence
NZ_FALJ01000016.1_7325	phiCrAss001	32.2	100.00	16	37	0.10	72394	72409	NZ_FALJ01000016.1 Clostridioides difficile isolate VL_0389, whole genome shotgun sequence
NZ_FALK01000239.1_2951	phiCrAss001	32.2	100.00	16	38	0.11	40851	40836	NZ_FALK01000239.1 Clostridioides difficile isolate VL_0391, whole genome shotgun sequence
NZ_FALL01000041.1_660	phiCrAss001	32.2	100.00	16	37	0.10	71260	71245	NZ_FALL01000041.1 Clostridioides difficile isolate VL_0393, whole genome shotgun sequence
NZ_FALM01000282.1_2735	phiCrAss001	32.2	100.00	16	37	0.10	72409	72394	NZ_FALM01000282.1 Clostridioides difficile isolate VL_0395, whole genome shotgun sequence
NZ_FALO01000008.1_2429	phiCrAss001	32.2	100.00	16	37	0.10	72409	72394	NZ_FALO01000008.1 Clostridioides difficile isolate VL_0396, whole genome shotgun sequence
NZ_FALR01000025.1_3164	phiCrAss001	32.2	100.00	16	37	0.10	72409	72394	NZ_FALR01000025.1 Clostridioides difficile isolate VL_0398, whole genome shotgun sequence
NZ_FALT01000049.1_3588	phiCrAss001	32.2	100.00	16	37	0.10	72409	72394	NZ_FALT01000049.1 Clostridioides difficile isolate VL_0400, whole genome shotgun sequence
NZ_FALV01000003.1_500	phiCrAss001	32.2	95.00	20	36	0.099	31267	31248	NZ_FALV01000003.1 Clostridioides difficile isolate VL_0403, whole genome shotgun sequence
NZ_FALW01000031.1_2657	phiCrAss001	32.2	100.00	16	36	0.099	63145	63160	NZ_FALW01000031.1 Clostridioides difficile isolate VL_0402, whole genome shotgun sequence
NZ_FALY01000031.1_828	phiCrAss001	32.2	100.00	16	37	0.10	72409	72394	NZ_FALY01000031.1 Clostridioides difficile isolate VL_0405, whole genome shotgun sequence
NZ_FALZ01000002.1_442	phiCrAss001	32.2	100.00	16	39	0.11	28717	28732	NZ_FALZ01000002.1 Clostridioides difficile isolate VL_0406, whole genome shotgun sequence
NZ_FAMA01000014.1_2982	phiCrAss001	32.2	100.00	16	37	0.10	72394	72409	NZ_FAMA01000014.1 Clostridioides difficile isolate VL_0408, whole genome shotgun sequence
NZ_FAMB01000039.1_820	phiCrAss001	32.2	100.00	16	37	0.10	72409	72394	NZ_FAMB01000039.1 Clostridioides difficile isolate VL_0410, whole genome shotgun sequence
NZ_FAMF01000006.1_478	phiCrAss001	32.2	100.00	16	37	0.10	72394	72409	NZ_FAMF01000006.1 Clostridioides difficile isolate VL_0412, whole genome shotgun sequence
NZ_FAMG01000005.1_3948	phiCrAss001	32.2	100.00	16	37	0.10	72394	72409	NZ_FAMG01000005.1 Clostridioides difficile isolate VL_0414, whole genome shotgun sequence
NZ_FAMI01000014.1_358	phiCrAss001	32.2	100.00	16	37	0.10	72394	72409	NZ_FAMI01000014.1 Clostridioides difficile isolate VL_0417, whole genome shotgun sequence
NZ_FAMJ01000202.1_3601	phiCrAss001	32.2	100.00	16	39	0.11	28732	28717	NZ_FAMJ01000202.1 Clostridioides difficile isolate VL_0419, whole genome shotgun sequence
NZ_FAMM01000008.1_6695	phiCrAss001	32.2	100.00	16	37	0.10	72409	72394	NZ_FAMM01000008.1 Clostridioides difficile isolate VL_0420, whole genome shotgun sequence
NZ_FAMO01000019.1_8526	phiCrAss001	32.2	100.00	16	37	0.10	72409	72394	NZ_FAMO01000019.1 Clostridioides difficile isolate VL_0421, whole genome shotgun sequence
NZ_FAMQ01000004.1_5695	phiCrAss001	32.2	100.00	16	37	0.10	72394	72409	NZ_FAMQ01000004.1 Clostridioides difficile isolate VL_0423, whole genome shotgun sequence
NZ_FAMR01000001.1_171	phiCrAss001	32.2	100.00	16	37	0.10	31617	31602	NZ_FAMR01000001.1 Clostridioides difficile isolate VL_0426, whole genome shotgun sequence
NZ_FAMS01000006.1_4707	phiCrAss001	32.2	95.00	20	37	0.10	31248	31267	NZ_FAMS01000006.1 Clostridioides difficile isolate VL_0424, whole genome shotgun sequence
NZ_FAMT01000018.1_4927	phiCrAss001	32.2	100.00	16	37	0.10	72409	72394	NZ_FAMT01000018.1 Clostridioides difficile isolate VL_0425, whole genome shotgun sequence
NZ_FAMU01000001.1_1305	phiCrAss001	32.2	100.00	16	37	0.10	31602	31617	NZ_FAMU01000001.1 Clostridioides difficile isolate VL_0427, whole genome shotgun sequence
NZ_FAMX01000123.1_1554	phiCrAss001	32.2	100.00	16	36	0.099	63145	63160	NZ_FAMX01000123.1 Clostridioides difficile isolate VL_0428, whole genome shotgun sequence
NZ_FANB01000014.1_5059	phiCrAss001	32.2	95.00	20	36	0.099	31248	31267	NZ_FANB01000014.1 Clostridioides difficile isolate VL_0434, whole genome shotgun sequence
NZ_FANC01000099.1_5638	phiCrAss001	32.2	100.00	16	37	0.10	72409	72394	NZ_FANC01000099.1 Clostridioides difficile isolate VL_0435, whole genome shotgun sequence
NZ_FANF01000013.1_858	phiCrAss001	32.2	100.00	16	37	0.10	72409	72394	NZ_FANF01000013.1 Clostridioides difficile isolate VL_0438, whole genome shotgun sequence
NZ_FANG01000013.1_3301	phiCrAss001	32.2	100.00	16	37	0.10	72394	72409	NZ_FANG01000013.1 Clostridioides difficile isolate VL_0439, whole genome shotgun sequence
NZ_FANH01000049.1_3248	phiCrAss001	32.2	100.00	16	37	0.10	31602	31617	NZ_FANH01000049.1 Clostridioides difficile isolate VL_0441, whole genome shotgun sequence
NZ_FANI01000043.1_3160	phiCrAss001	32.2	100.00	16	37	0.10	68032	68047	NZ_FANI01000043.1 Clostridioides difficile isolate VL_0440, whole genome shotgun sequence
NZ_FANJ01000067.1_1777	phiCrAss001	32.2	100.00	16	37	0.10	31602	31617	NZ_FANJ01000067.1 Clostridioides difficile isolate VL_0442, whole genome shotgun sequence
NZ_FANK01000013.1_1239	phiCrAss001	32.2	100.00	16	37	0.10	72394	72409	NZ_FANK01000013.1 Clostridioides difficile isolate VL_0446, whole genome shotgun sequence
NZ_FANL01000001.1_7627	phiCrAss001	32.2	100.00	16	37	0.10	31617	31602	NZ_FANL01000001.1 Clostridioides difficile isolate VL_0443, whole genome shotgun sequence
NZ_FANP01000041.1_1920	phiCrAss001	32.2	100.00	16	37	0.10	72394	72409	NZ_FANP01000041.1 Clostridioides difficile isolate VL_0448, whole genome shotgun sequence
NZ_FANQ01000005.1_6552	phiCrAss001	32.2	100.00	16	39	0.11	28732	28717	NZ_FANQ01000005.1 Clostridioides difficile isolate VL_0452, whole genome shotgun sequence
NZ_FANR01000008.1_8392	phiCrAss001	32.2	100.00	16	37	0.10	72394	72409	NZ_FANR01000008.1 Clostridioides difficile isolate VL_0451, whole genome shotgun sequence
NZ_FANV01000009.1_1767	phiCrAss001	32.2	100.00	16	37	0.10	72394	72409	NZ_FANV01000009.1 Clostridioides difficile isolate VL_0455, whole genome shotgun sequence
NZ_FANW01000036.1_2136	phiCrAss001	32.2	100.00	16	37	0.10	72409	72394	NZ_FANW01000036.1 Clostridioides difficile isolate VL_0457, whole genome shotgun sequence
NZ_FAOB01000011.1_884	phiCrAss001	32.2	100.00	16	37	0.10	72394	72409	NZ_FAOB01000011.1 Clostridioides difficile isolate VL_0460, whole genome shotgun sequence
NZ_FAOC01000050.1_5237	phiCrAss001	32.2	100.00	16	37	0.10	72409	72394	NZ_FAOC01000050.1 Clostridioides difficile isolate VL_0461, whole genome shotgun sequence
NZ_FAOF01000079.1_3322	phiCrAss001	32.2	100.00	16	37	0.10	31602	31617	NZ_FAOF01000079.1 Clostridioides difficile isolate VL_0463, whole genome shotgun sequence
NZ_FAOG01000034.1_6340	phiCrAss001	32.2	100.00	16	37	0.10	31602	31617	NZ_FAOG01000034.1 Clostridioides difficile isolate VL_0464, whole genome shotgun sequence
NZ_FAOI01000012.1_3656	phiCrAss001	32.2	100.00	16	37	0.10	72409	72394	NZ_FAOI01000012.1 Clostridioides difficile isolate VL_0467, whole genome shotgun sequence
NZ_FAOJ01000017.1_87	phiCrAss001	32.2	100.00	16	37	0.10	72409	72394	NZ_FAOJ01000017.1 Clostridioides difficile isolate VL_0468, whole genome shotgun sequence
NZ_FAUU01000008.1_1222	phiCrAss001	32.2	100.00	16	35	0.095	66917	66932	NZ_FAUU01000008.1 Campylobacter fetus subsp. fetus strain 006A-0178, whole genome shotgun sequence
NZ_FAUY01000005.1_661	phiCrAss001	32.2	100.00	16	35	0.095	36177	36192	NZ_FAUY01000005.1 Campylobacter fetus subsp. fetus strain 006A-0073, whole genome shotgun sequence
NZ_FAUZ01000009.1_903	phiCrAss001	32.2	100.00	16	35	0.095	66917	66932	NZ_FAUZ01000009.1 Campylobacter fetus subsp. fetus strain 006A-0113, whole genome shotgun sequence
NZ_FAUZ01000009.1_911	phiCrAss001	32.2	100.00	16	35	0.095	66917	66932	NZ_FAUZ01000009.1 Campylobacter fetus subsp. fetus strain 006A-0113, whole genome shotgun sequence
NZ_FAVC01000009.1_23	phiCrAss001	32.2	100.00	16	35	0.095	36192	36177	NZ_FAVC01000009.1 Campylobacter fetus subsp. fetus strain 007A-0283, whole genome shotgun sequence
NZ_FAVD01000008.1_593	phiCrAss001	32.2	100.00	16	35	0.095	66917	66932	NZ_FAVD01000008.1 Campylobacter fetus subsp. fetus strain 006A-0193, whole genome shotgun sequence
NZ_FAVE01000005.1_459	phiCrAss001	32.2	100.00	16	35	0.095	66917	66932	NZ_FAVE01000005.1 Campylobacter fetus subsp. fetus strain 006A-0091, whole genome shotgun sequence
NZ_FAVF01000005.1_878	phiCrAss001	32.2	100.00	16	34	0.095	10377	10392	NZ_FAVF01000005.1 Campylobacter fetus subsp. fetus strain 006A-0161, whole genome shotgun sequence
NZ_FBBJ01000018.1_339	phiCrAss001	32.2	95.00	20	30	0.076	57657	57676	NZ_FBBJ01000018.1 Campylobacter coli isolate SWAN409, whole genome shotgun sequence
NZ_FBQC01000027.1_1506	phiCrAss001	32.2	95.00	20	30	0.076	79756	79737	NZ_FBQC01000027.1 Campylobacter coli isolate H110340458, whole genome shotgun sequence
NZ_FCNC01000053.1_516	phiCrAss001	32.2	100.00	16	32	0.085	67680	67695	NZ_FCNC01000053.1 Acinetobacter baumannii strain C, whole genome shotgun sequence
NZ_FCNE01000015.1_123	phiCrAss001	32.2	100.00	16	32	0.085	67695	67680	NZ_FCNE01000015.1 Acinetobacter baumannii strain L, whole genome shotgun sequence
NZ_FCNF01000042.1_222	phiCrAss001	32.2	100.00	16	32	0.085	67680	67695	NZ_FCNF01000042.1 Acinetobacter baumannii strain G, whole genome shotgun sequence
NZ_FCNI01000047.1_549	phiCrAss001	32.2	100.00	16	32	0.085	67680	67695	NZ_FCNI01000047.1 Acinetobacter baumannii strain K, whole genome shotgun sequence
NZ_FCNK01000026.1_296	phiCrAss001	32.2	100.00	16	32	0.085	67680	67695	NZ_FCNK01000026.1 Acinetobacter baumannii strain I, whole genome shotgun sequence
NZ_FCNS01000038.1_276	phiCrAss001	32.2	100.00	16	37	0.10	12252	12237	NZ_FCNS01000038.1 Clostridiales bacterium CHKCI001 isolate CHKC1, whole genome shotgun sequence
NZ_FCOQ01000002.1_108	phiCrAss001	32.2	95.00	20	34	0.095	10106	10125	NZ_FCOQ01000002.1 Paenibacillus phocaensis strain mt24, whole genome shotgun sequence
NZ_FCOU01000012.1_379	phiCrAss001	32.2	100.00	16	32	0.085	57389	57404	NZ_FCOU01000012.1 Collinsella ihuae strain GD8, whole genome shotgun sequence
NZ_FFFA01000001.1_1097	phiCrAss001	32.2	100.00	16	35	0.095	20052	20067	NZ_FFFA01000001.1 Listeria monocytogenes strain 2842STDY5753897, whole genome shotgun sequence
NZ_FFFK01000001.1_407	phiCrAss001	32.2	100.00	16	35	0.095	20067	20052	NZ_FFFK01000001.1 Listeria monocytogenes strain 2842STDY5753932, whole genome shotgun sequence
NZ_FFGW01000001.1_794	phiCrAss001	32.2	100.00	16	35	0.095	20067	20052	NZ_FFGW01000001.1 Listeria monocytogenes strain 2842STDY5753898, whole genome shotgun sequence
NZ_FFHG01000001.1_642	phiCrAss001	32.2	100.00	16	35	0.095	20067	20052	NZ_FFHG01000001.1 Listeria monocytogenes strain 2842STDY5753933, whole genome shotgun sequence
NZ_FITR01000075.1_445	phiCrAss001	32.2	100.00	16	32	0.085	67680	67695	NZ_FITR01000075.1 Acinetobacter baumannii strain B, whole genome shotgun sequence
NZ_FIZO01000004.1_1124	phiCrAss001	32.2	100.00	16	36	0.099	43907	43892	NZ_FIZO01000004.1 Campylobacter geochelonis strain RC11, whole genome shotgun sequence
NZ_FIZP01000002.1_884	phiCrAss001	32.2	100.00	16	36	0.099	54165	54180	NZ_FIZP01000002.1 Campylobacter geochelonis strain RC20, whole genome shotgun sequence
NZ_FJMY01000110.1_44	phiCrAss001	32.2	100.00	16	32	0.085	67680	67695	NZ_FJMY01000110.1 Acinetobacter baumannii strain M, whole genome shotgun sequence
NZ_FJOI01000021.1_4062	phiCrAss001	32.2	100.00	16	37	0.10	24515	24530	NZ_FJOI01000021.1 Clostridioides difficile strain CD105KSE6, whole genome shotgun sequence
NZ_FJUI01000015.1_113	phiCrAss001	32.2	100.00	16	37	0.10	40936	40921	NZ_FJUI01000015.1 Clostridioides difficile strain CD105KSO8, whole genome shotgun sequence
NZ_FLTT01000010.1_247	phiCrAss001	32.2	100.00	16	36	0.099	42357	42342	NZ_FLTT01000010.1 Clostridium septicum strain P1044, whole genome shotgun sequence
NZ_FMJR01000133.1_601	phiCrAss001	32.2	100.00	16	34	0.095	95335	95320	NZ_FMJR01000133.1 Robinsoniella peoriensis isolate 6600698, whole genome shotgun sequence
NZ_FMKI01000001.1_3131	phiCrAss001	32.2	100.00	16	37	0.10	31617	31602	NZ_FMKI01000001.1 Clostridioides difficile isolate CD105HS43, whole genome shotgun sequence
NZ_FMKK01000001.1_1710	phiCrAss001	32.2	100.00	16	37	0.10	31602	31617	NZ_FMKK01000001.1 Clostridioides difficile isolate CD105HS42, whole genome shotgun sequence
NZ_FMKM01000002.1_1164	phiCrAss001	32.2	100.00	16	37	0.10	31602	31617	NZ_FMKM01000002.1 Clostridioides difficile isolate CD105HS33, whole genome shotgun sequence
NZ_FMKN01000001.1_479	phiCrAss001	32.2	100.00	16	38	0.11	80975	80990	NZ_FMKN01000001.1 Clostridioides difficile isolate CD105HS31, whole genome shotgun sequence
NZ_FMKN01000001.1_489	phiCrAss001	32.2	95.00	20	37	0.10	96149	96168	NZ_FMKN01000001.1 Clostridioides difficile isolate CD105HS31, whole genome shotgun sequence
NZ_FMKN01000013.1_552	phiCrAss001	32.2	100.00	16	37	0.10	91393	91408	NZ_FMKN01000013.1 Clostridioides difficile isolate CD105HS31, whole genome shotgun sequence
NZ_FMKQ01000002.1_3965	phiCrAss001	32.2	100.00	16	36	0.099	63160	63145	NZ_FMKQ01000002.1 Clostridioides difficile isolate CD105HS15, whole genome shotgun sequence
NZ_FMKR01000001.1_2588	phiCrAss001	32.2	100.00	16	37	0.10	31617	31602	NZ_FMKR01000001.1 Clostridioides difficile isolate CD105HS34, whole genome shotgun sequence
NZ_FMKS01000001.1_3429	phiCrAss001	32.2	100.00	16	37	0.10	31602	31617	NZ_FMKS01000001.1 Clostridioides difficile isolate CD105HS36, whole genome shotgun sequence
NZ_FMKV01000001.1_63	phiCrAss001	32.2	100.00	16	37	0.10	31617	31602	NZ_FMKV01000001.1 Clostridioides difficile isolate CD105HS32, whole genome shotgun sequence
NZ_FMKX01000022.1_1223	phiCrAss001	32.2	100.00	16	38	0.11	80975	80990	NZ_FMKX01000022.1 Clostridioides difficile isolate CD105HS39, whole genome shotgun sequence
NZ_FMLB01000002.1_1771	phiCrAss001	32.2	100.00	16	37	0.10	31602	31617	NZ_FMLB01000002.1 Clostridioides difficile isolate CD105HS4, whole genome shotgun sequence
NZ_FMLC01000001.1_915	phiCrAss001	32.2	95.00	20	36	0.099	31267	31248	NZ_FMLC01000001.1 Clostridioides difficile isolate CD105HS27_Illumina, whole genome shotgun sequence
NZ_FMLD01000004.1_1253	phiCrAss001	32.2	95.00	20	36	0.099	31248	31267	NZ_FMLD01000004.1 Clostridioides difficile isolate CD105HS26, whole genome shotgun sequence
NZ_FMLI01000001.1_932	phiCrAss001	32.2	100.00	16	37	0.10	31617	31602	NZ_FMLI01000001.1 Clostridioides difficile isolate CD105HS6, whole genome shotgun sequence
NZ_FMLJ01000001.1_1563	phiCrAss001	32.2	100.00	16	37	0.10	31602	31617	NZ_FMLJ01000001.1 Clostridioides difficile isolate CD105HS22, whole genome shotgun sequence
NZ_FMLM01000003.1_3716	phiCrAss001	32.2	91.67	24	37	0.10	98347	98370	NZ_FMLM01000003.1 Clostridioides difficile isolate CD105HS13, whole genome shotgun sequence
NZ_FMLN01000002.1_203	phiCrAss001	32.2	100.00	16	37	0.10	72394	72409	NZ_FMLN01000002.1 Clostridioides difficile isolate CD105HS8, whole genome shotgun sequence
NZ_FMLO01000001.1_506	phiCrAss001	32.2	100.00	16	37	0.10	72409	72394	NZ_FMLO01000001.1 Clostridioides difficile isolate CD105LC18, whole genome shotgun sequence
NZ_FMLP01000002.1_757	phiCrAss001	32.2	100.00	16	37	0.10	72409	72394	NZ_FMLP01000002.1 Clostridioides difficile isolate CD105LC17, whole genome shotgun sequence
NZ_FMLQ01000009.1_3667	phiCrAss001	32.2	100.00	16	39	0.11	28717	28732	NZ_FMLQ01000009.1 Clostridioides difficile isolate CD105LC13, whole genome shotgun sequence
NZ_FMLR01000001.1_4157	phiCrAss001	32.2	100.00	16	37	0.10	31602	31617	NZ_FMLR01000001.1 Clostridioides difficile isolate CD105LC14, whole genome shotgun sequence
NZ_FMLS01000001.1_2697	phiCrAss001	32.2	95.00	20	36	0.099	31248	31267	NZ_FMLS01000001.1 Clostridioides difficile isolate CD105LC9, whole genome shotgun sequence
NZ_FMLW01000004.1_2115	phiCrAss001	32.2	100.00	16	37	0.10	72409	72394	NZ_FMLW01000004.1 Clostridioides difficile isolate CD105LC1, whole genome shotgun sequence
NZ_FMLY01000006.1_2464	phiCrAss001	32.2	100.00	16	37	0.10	15327	15312	NZ_FMLY01000006.1 Clostridioides difficile isolate CD105HS10, whole genome shotgun sequence
NZ_FMMA01000002.1_2234	phiCrAss001	32.2	100.00	16	37	0.10	28019	28034	NZ_FMMA01000002.1 Clostridioides difficile isolate CD105HS45, whole genome shotgun sequence
NZ_FMMB01000005.1_381	phiCrAss001	32.2	100.00	16	37	0.10	15327	15312	NZ_FMMB01000005.1 Clostridioides difficile isolate CD105LC20, whole genome shotgun sequence
NZ_FMMF01000001.1_1374	phiCrAss001	32.2	95.00	20	37	0.10	31248	31267	NZ_FMMF01000001.1 Clostridioides difficile isolate CD105LC7, whole genome shotgun sequence
NZ_FMMG01000001.1_1609	phiCrAss001	32.2	100.00	16	37	0.10	72394	72409	NZ_FMMG01000001.1 Clostridioides difficile isolate CD105LC5, whole genome shotgun sequence
NZ_FMMH01000002.1_2095	phiCrAss001	32.2	100.00	16	37	0.10	72409	72394	NZ_FMMH01000002.1 Clostridioides difficile isolate CD105LC4, whole genome shotgun sequence
NZ_FMMI01000004.1_2931	phiCrAss001	32.2	95.00	20	36	0.099	31267	31248	NZ_FMMI01000004.1 Clostridioides difficile isolate CD105LC10, whole genome shotgun sequence
NZ_FMMJ01000003.1_383	phiCrAss001	32.2	100.00	16	37	0.10	31602	31617	NZ_FMMJ01000003.1 Clostridioides difficile isolate CD105LC15, whole genome shotgun sequence
NZ_FMMP01000007.1_277	phiCrAss001	32.2	100.00	16	35	0.095	63363	63348	NZ_FMMP01000007.1 Cellulosilyticum sp. I15G10I2, whole genome shotgun sequence
NZ_FMMP01000007.1_333	phiCrAss001	32.2	100.00	16	37	0.10	37662	37677	NZ_FMMP01000007.1 Cellulosilyticum sp. I15G10I2, whole genome shotgun sequence
NZ_FMUF01000020.1_873	phiCrAss001	32.2	100.00	16	33	0.090	6736	6751	NZ_FMUF01000020.1 Nitrosospira sp. Nsp1, whole genome shotgun sequence
NZ_FMUG01000012.1_688	phiCrAss001	32.2	100.00	16	47	0.15	89750	89735	NZ_FMUG01000012.1 Lysinibacillus sp. SG8, whole genome shotgun sequence
NZ_FMYD01000015.1_433	phiCrAss001	32.2	100.00	16	47	0.15	89750	89735	NZ_FMYD01000015.1 Lysinibacillus sp. BC-14, whole genome shotgun sequence
NZ_FNAS01000012.1_34	phiCrAss001	32.2	100.00	16	30	0.076	81131	81116	NZ_FNAS01000012.1 Riemerella columbipharyngis strain DSM 24015, whole genome shotgun sequence
NZ_FNAS01000012.1_36	phiCrAss001	32.2	100.00	16	30	0.076	40086	40101	NZ_FNAS01000012.1 Riemerella columbipharyngis strain DSM 24015, whole genome shotgun sequence
NZ_FNCN01000006.1_446	phiCrAss001	32.2	100.00	16	37	0.10	54337	54322	NZ_FNCN01000006.1 Sinosporangium album strain CPCC 201354, whole genome shotgun sequence
NZ_FNHH01000013.1_312	phiCrAss001	32.2	100.00	16	30	0.076	20191	20176	NZ_FNHH01000013.1 Pedobacter ruber strain DSM 24536, whole genome shotgun sequence
NZ_FNHH01000013.1_326	phiCrAss001	32.2	100.00	16	30	0.076	36749	36764	NZ_FNHH01000013.1 Pedobacter ruber strain DSM 24536, whole genome shotgun sequence
NZ_FNHH01000013.1_365	phiCrAss001	32.2	100.00	16	30	0.076	63854	63869	NZ_FNHH01000013.1 Pedobacter ruber strain DSM 24536, whole genome shotgun sequence
NZ_FNUK01000022.1_2190	phiCrAss001	32.2	100.00	16	39	0.11	65474	65489	NZ_FNUK01000022.1 Caloramator fervidus strain DSM 5463, whole genome shotgun sequence
NZ_FNVX01000005.1_1736	phiCrAss001	32.2	100.00	16	36	0.099	21521	21506	NZ_FNVX01000005.1 Bacteroides ihuae strain Marseille-P2824, whole genome shotgun sequence
NZ_FNYF01000018.1_906	phiCrAss001	32.2	100.00	16	35	0.095	67704	67719	NZ_FNYF01000018.1 Nitrosomonas eutropha strain Nm56, whole genome shotgun sequence
NZ_FOLL01000022.1_812	phiCrAss001	32.2	100.00	16	35	0.095	43374	43359	NZ_FOLL01000022.1 Parapedobacter composti strain DSM 22900, whole genome shotgun sequence
NZ_FONN01000008.1_494	phiCrAss001	32.2	100.00	16	35	0.095	44144	44129	NZ_FONN01000008.1 Paenibacillus algorifonticola strain CGMCC 1.10223, whole genome shotgun sequence
NZ_FOOK01000012.1_632	phiCrAss001	32.2	100.00	16	38	0.11	5383	5398	NZ_FOOK01000012.1 Planifilum fulgidum strain DSM 44945, whole genome shotgun sequence
NZ_FOQQ01000015.1_256	phiCrAss001	32.2	100.00	16	47	0.15	89750	89735	NZ_FOQQ01000015.1 Lysinibacillus sp. SG53, whole genome shotgun sequence
NZ_FOSU01000007.1_25	phiCrAss001	32.2	100.00	16	36	0.099	27241	27226	NZ_FOSU01000007.1 Porphyromonadaceae bacterium KH3CP3RA, whole genome shotgun sequence
NZ_FOSU01000007.1_27	phiCrAss001	32.2	100.00	16	36	0.099	27241	27226	NZ_FOSU01000007.1 Porphyromonadaceae bacterium KH3CP3RA, whole genome shotgun sequence
NZ_FOXC01000012.1_242	phiCrAss001	32.2	100.00	16	35	0.095	58762	58777	NZ_FOXC01000012.1 Halolactibacillus halophilus strain DSM 17073, whole genome shotgun sequence
NZ_FOZT01000014.1_769	phiCrAss001	32.2	100.00	16	47	0.15	89750	89735	NZ_FOZT01000014.1 Lysinibacillus sp. BC-43, whole genome shotgun sequence
NZ_FPBY01000113.1_322	phiCrAss001	32.2	100.00	16	36	0.099	84625	84610	NZ_FPBY01000113.1 Clostridium sp. DSM 8431, whole genome shotgun sequence
NZ_FQWX01000033.1_322	phiCrAss001	32.2	100.00	16	37	0.10	48484	48499	NZ_FQWX01000033.1 Asaccharospora irregularis DSM 2635, whole genome shotgun sequence
NZ_FQYX01000023.1_1075	phiCrAss001	32.2	100.00	16	35	0.095	51257	51242	NZ_FQYX01000023.1 Arenibacter nanhaiticus strain CGMCC 1.8863, whole genome shotgun sequence
NZ_FQZB01000028.1_108	phiCrAss001	32.2	100.00	16	36	0.099	26412	26427	NZ_FQZB01000028.1 Clostridium cavendishii DSM 21758, whole genome shotgun sequence
NZ_FQZS01000008.1_648	phiCrAss001	32.2	100.00	16	36	0.099	10611	10596	NZ_FQZS01000008.1 Lutispora thermophila DSM 19022, whole genome shotgun sequence
NZ_FRDN01000008.1_753	phiCrAss001	32.2	100.00	16	34	0.095	11998	12013	NZ_FRDN01000008.1 Desulfitobacterium chlororespirans DSM 11544, whole genome shotgun sequence
NZ_FRES01000002.1_130	phiCrAss001	32.2	95.00	20	36	0.099	31267	31248	NZ_FRES01000002.1 Clostridioides difficile M120, whole genome shotgun sequence
NZ_FRET01000001.1_411	phiCrAss001	32.2	95.00	20	36	0.099	31248	31267	NZ_FRET01000001.1 Clostridioides difficile strain CD105HS27 isolate CD105HS27, whole genome shotgun sequence
NZ_FTOA01000003.1_2083	phiCrAss001	32.2	100.00	16	34	0.095	50012	50027	NZ_FTOA01000003.1 Insolitispirillum peregrinum strain DSM 11589, whole genome shotgun sequence
NZ_FTOV01000009.1_2286	phiCrAss001	32.2	100.00	16	29	0.071	64813	64828	NZ_FTOV01000009.1 Chryseobacterium gambrini strain DSM 18014, whole genome shotgun sequence
NZ_FTQZ01000023.1_284	phiCrAss001	32.2	100.00	16	30	0.076	57131	57116	NZ_FTQZ01000023.1 Elizabethkingia anophelis isolate Illumina sequencing of Elizabethkingia anophelis CIP111067, whole genome shotgun sequence
NZ_FUEI01000120.1_293	phiCrAss001	32.2	100.00	16	32	0.085	61969	61984	NZ_FUEI01000120.1 Escherichia coli isolate RC2-007, whole genome shotgun sequence
NZ_FUFB01000036.1_1198	phiCrAss001	32.2	100.00	16	29	0.071	23186	23171	NZ_FUFB01000036.1 Porphyromonas gingivalis strain 3_3 isolate 3_3, whole genome shotgun sequence
NZ_FUFB01000054.1_1232	phiCrAss001	32.2	95.00	20	37	0.10	89254	89235	NZ_FUFB01000054.1 Porphyromonas gingivalis strain 3_3 isolate 3_3, whole genome shotgun sequence
NZ_FUGF01000004.1_609	phiCrAss001	32.2	100.00	16	29	0.071	23186	23171	NZ_FUGF01000004.1 Porphyromonas gingivalis strain 15_9 isolate 15_9, whole genome shotgun sequence
NZ_FUHM01000002.1_505	phiCrAss001	32.2	100.00	16	36	0.099	74085	74070	NZ_FUHM01000002.1 Anaerosalibacter sp. Marseille-P3206, whole genome shotgun sequence
NZ_FULG01000001.1_5500	phiCrAss001	32.2	100.00	16	39	0.11	28717	28732	NZ_FULG01000001.1 Clostridioides difficile strain VRECD0136, whole genome shotgun sequence
NZ_FULL01000001.1_2312	phiCrAss001	32.2	100.00	16	37	0.10	31617	31602	NZ_FULL01000001.1 Clostridioides difficile strain VRECD0138, whole genome shotgun sequence
NZ_FULP01000002.1_6620	phiCrAss001	32.2	100.00	16	37	0.10	15312	15327	NZ_FULP01000002.1 Clostridioides difficile strain VRECD0127, whole genome shotgun sequence
NZ_FULR01000006.1_2415	phiCrAss001	32.2	100.00	16	37	0.10	15327	15312	NZ_FULR01000006.1 Clostridioides difficile strain VRECD0159, whole genome shotgun sequence
NZ_FULS01000015.1_586	phiCrAss001	32.2	100.00	16	39	0.11	28717	28732	NZ_FULS01000015.1 Clostridioides difficile strain VRECD0162, whole genome shotgun sequence
NZ_FULT01000002.1_186	phiCrAss001	32.2	95.00	20	36	0.099	31248	31267	NZ_FULT01000002.1 Clostridioides difficile strain VRECD0123, whole genome shotgun sequence
NZ_FULV01000001.1_3105	phiCrAss001	32.2	100.00	16	38	0.11	80975	80990	NZ_FULV01000001.1 Clostridioides difficile strain VRECD0163, whole genome shotgun sequence
NZ_FULW01000001.1_3294	phiCrAss001	32.2	100.00	16	39	0.11	28717	28732	NZ_FULW01000001.1 Clostridioides difficile strain VRECD0177, whole genome shotgun sequence
NZ_FULX01000003.1_4364	phiCrAss001	32.2	100.00	16	37	0.10	31617	31602	NZ_FULX01000003.1 Clostridioides difficile strain VRECD0132, whole genome shotgun sequence
NZ_FULY01000002.1_6842	phiCrAss001	32.2	100.00	16	37	0.10	31617	31602	NZ_FULY01000002.1 Clostridioides difficile strain VRECD0141, whole genome shotgun sequence
NZ_FULZ01000002.1_1527	phiCrAss001	32.2	100.00	16	37	0.10	31602	31617	NZ_FULZ01000002.1 Clostridioides difficile strain VRECD0131, whole genome shotgun sequence
NZ_FULZ01000002.1_1538	phiCrAss001	32.2	100.00	16	37	0.10	93084	93069	NZ_FULZ01000002.1 Clostridioides difficile strain VRECD0131, whole genome shotgun sequence
NZ_FUMA01000004.1_4830	phiCrAss001	32.2	100.00	16	37	0.10	31617	31602	NZ_FUMA01000004.1 Clostridioides difficile strain VRECD0160, whole genome shotgun sequence
NZ_FUMD01000002.1_4370	phiCrAss001	32.2	100.00	16	37	0.10	31617	31602	NZ_FUMD01000002.1 Clostridioides difficile strain VRECD0140, whole genome shotgun sequence
NZ_FUME01000001.1_1151	phiCrAss001	32.2	100.00	16	39	0.11	28717	28732	NZ_FUME01000001.1 Clostridioides difficile strain VRECD0142, whole genome shotgun sequence
NZ_FUMF01000010.1_6599	phiCrAss001	32.2	100.00	16	39	0.11	28732	28717	NZ_FUMF01000010.1 Clostridioides difficile strain VRECD0126, whole genome shotgun sequence
NZ_FUMI01000003.1_8601	phiCrAss001	32.2	100.00	16	37	0.10	31602	31617	NZ_FUMI01000003.1 Clostridioides difficile strain VRECD0178, whole genome shotgun sequence
NZ_FUMO01000001.1_4405	phiCrAss001	32.2	100.00	16	38	0.11	80975	80990	NZ_FUMO01000001.1 Clostridioides difficile strain VRECD0170, whole genome shotgun sequence
NZ_FUMQ01000002.1_6382	phiCrAss001	32.2	100.00	16	37	0.10	15312	15327	NZ_FUMQ01000002.1 Clostridioides difficile strain VRECD0175, whole genome shotgun sequence
NZ_FUMR01000003.1_3128	phiCrAss001	32.2	100.00	16	37	0.10	15312	15327	NZ_FUMR01000003.1 Clostridioides difficile strain VRECD0139, whole genome shotgun sequence
NZ_FUMS01000006.1_6231	phiCrAss001	32.2	100.00	16	39	0.11	28732	28717	NZ_FUMS01000006.1 Clostridioides difficile strain VRECD0120, whole genome shotgun sequence
NZ_FUMT01000004.1_3666	phiCrAss001	32.2	95.00	20	36	0.099	31267	31248	NZ_FUMT01000004.1 Clostridioides difficile strain VRECD0078, whole genome shotgun sequence
NZ_FUMX01000001.1_3969	phiCrAss001	32.2	100.00	16	38	0.11	80975	80990	NZ_FUMX01000001.1 Clostridioides difficile strain VRECD0172, whole genome shotgun sequence
NZ_FUMZ01000013.1_2712	phiCrAss001	32.2	100.00	16	38	0.11	80975	80990	NZ_FUMZ01000013.1 Clostridioides difficile strain VRECD0082, whole genome shotgun sequence
NZ_FUNA01000003.1_4006	phiCrAss001	32.2	100.00	16	37	0.10	28034	28019	NZ_FUNA01000003.1 Clostridioides difficile strain VRECD0085, whole genome shotgun sequence
NZ_FUNB01000004.1_6086	phiCrAss001	32.2	100.00	16	37	0.10	28019	28034	NZ_FUNB01000004.1 Clostridioides difficile strain VRECD0122, whole genome shotgun sequence
NZ_FUNC01000012.1_1207	phiCrAss001	32.2	100.00	16	39	0.11	28717	28732	NZ_FUNC01000012.1 Clostridioides difficile strain VRECD0171, whole genome shotgun sequence
NZ_FUND01000001.1_2170	phiCrAss001	32.2	100.00	16	38	0.11	34438	34453	NZ_FUND01000001.1 Clostridioides difficile strain VRECD0174, whole genome shotgun sequence
NZ_FUNE01000002.1_3695	phiCrAss001	32.2	95.00	20	36	0.099	31248	31267	NZ_FUNE01000002.1 Clostridioides difficile strain VRECD0003, whole genome shotgun sequence
NZ_FUNH01000002.1_176	phiCrAss001	32.2	100.00	16	37	0.10	31617	31602	NZ_FUNH01000002.1 Clostridioides difficile strain VRECD0012, whole genome shotgun sequence
NZ_FUNO01000003.1_1900	phiCrAss001	32.2	100.00	16	37	0.10	28019	28034	NZ_FUNO01000003.1 Clostridioides difficile strain VRECD0005, whole genome shotgun sequence
NZ_FUNS01000002.1_5185	phiCrAss001	32.2	100.00	16	37	0.10	31602	31617	NZ_FUNS01000002.1 Clostridioides difficile strain VRECD0011, whole genome shotgun sequence
NZ_FUNU01000001.1_7051	phiCrAss001	32.2	100.00	16	36	0.099	63145	63160	NZ_FUNU01000001.1 Clostridioides difficile strain VRECD0038, whole genome shotgun sequence
NZ_FUNV01000001.1_3719	phiCrAss001	32.2	95.00	20	37	0.10	96168	96149	NZ_FUNV01000001.1 Clostridioides difficile strain VRECD0040, whole genome shotgun sequence
NZ_FUNV01000001.1_3732	phiCrAss001	32.2	100.00	16	38	0.11	80990	80975	NZ_FUNV01000001.1 Clostridioides difficile strain VRECD0040, whole genome shotgun sequence
NZ_FUOC01000003.1_950	phiCrAss001	32.2	100.00	16	37	0.10	31602	31617	NZ_FUOC01000003.1 Clostridioides difficile strain VRECD0051, whole genome shotgun sequence
NZ_FUOE01000004.1_7846	phiCrAss001	32.2	100.00	16	37	0.10	31602	31617	NZ_FUOE01000004.1 Clostridioides difficile strain VRECD0052, whole genome shotgun sequence
NZ_FUOG01000002.1_2675	phiCrAss001	32.2	100.00	16	37	0.10	29910	29895	NZ_FUOG01000002.1 Clostridioides difficile strain VRECD0074, whole genome shotgun sequence
NZ_FUOG01000003.1_2713	phiCrAss001	32.2	100.00	16	37	0.10	31617	31602	NZ_FUOG01000003.1 Clostridioides difficile strain VRECD0074, whole genome shotgun sequence
NZ_FUOG01000008.1_2770	phiCrAss001	32.2	100.00	16	38	0.11	18754	18769	NZ_FUOG01000008.1 Clostridioides difficile strain VRECD0074, whole genome shotgun sequence
NZ_FUOI01000003.1_5753	phiCrAss001	32.2	100.00	16	38	0.11	80975	80990	NZ_FUOI01000003.1 Clostridioides difficile strain VRECD0056, whole genome shotgun sequence
NZ_FUOJ01000003.1_2516	phiCrAss001	32.2	100.00	16	37	0.10	31617	31602	NZ_FUOJ01000003.1 Clostridioides difficile strain VRECD0054, whole genome shotgun sequence
NZ_FUOK01000003.1_2282	phiCrAss001	32.2	100.00	16	37	0.10	31602	31617	NZ_FUOK01000003.1 Clostridioides difficile strain VRECD0075, whole genome shotgun sequence
NZ_FUON01000002.1_5591	phiCrAss001	32.2	100.00	16	37	0.10	15327	15312	NZ_FUON01000002.1 Clostridioides difficile strain VRECD0081, whole genome shotgun sequence
NZ_FUOP01000003.1_5391	phiCrAss001	32.2	100.00	16	37	0.10	31617	31602	NZ_FUOP01000003.1 Clostridioides difficile strain VRECD0086, whole genome shotgun sequence
NZ_FUOS01000003.1_1273	phiCrAss001	32.2	100.00	16	37	0.10	31617	31602	NZ_FUOS01000003.1 Clostridioides difficile strain VRECD0099, whole genome shotgun sequence
NZ_FUOT01000001.1_6103	phiCrAss001	32.2	100.00	16	36	0.099	57644	57629	NZ_FUOT01000001.1 Clostridioides difficile strain VRECD0102, whole genome shotgun sequence
NZ_FUOT01000001.1_6119	phiCrAss001	32.2	100.00	16	37	0.10	91408	91393	NZ_FUOT01000001.1 Clostridioides difficile strain VRECD0102, whole genome shotgun sequence
NZ_FUOT01000001.1_6127	phiCrAss001	32.2	100.00	16	38	0.11	23623	23638	NZ_FUOT01000001.1 Clostridioides difficile strain VRECD0102, whole genome shotgun sequence
NZ_FUOT01000001.1_6141	phiCrAss001	32.2	100.00	16	38	0.11	80975	80990	NZ_FUOT01000001.1 Clostridioides difficile strain VRECD0102, whole genome shotgun sequence
NZ_FUOT01000001.1_6157	phiCrAss001	32.2	95.00	20	37	0.10	96149	96168	NZ_FUOT01000001.1 Clostridioides difficile strain VRECD0102, whole genome shotgun sequence
NZ_FUOU01000001.1_8177	phiCrAss001	32.2	100.00	16	39	0.11	28732	28717	NZ_FUOU01000001.1 Clostridioides difficile strain VRECD0101, whole genome shotgun sequence
NZ_FUOV01000003.1_7648	phiCrAss001	32.2	100.00	16	37	0.10	31602	31617	NZ_FUOV01000003.1 Clostridioides difficile strain VRECD0103, whole genome shotgun sequence
NZ_FUPA01000003.1_1394	phiCrAss001	32.2	100.00	16	37	0.10	31617	31602	NZ_FUPA01000003.1 Clostridioides difficile strain VRECD0113, whole genome shotgun sequence
NZ_FUPF01000001.1_6039	phiCrAss001	32.2	100.00	16	38	0.11	80975	80990	NZ_FUPF01000001.1 Clostridioides difficile strain VRECD0143, whole genome shotgun sequence
NZ_FUPG01000005.1_7370	phiCrAss001	32.2	100.00	16	37	0.10	31602	31617	NZ_FUPG01000005.1 Clostridioides difficile strain VRECD0144, whole genome shotgun sequence
NZ_FUPI01000004.1_1025	phiCrAss001	32.2	100.00	16	37	0.10	31617	31602	NZ_FUPI01000004.1 Clostridioides difficile strain VRECD0147, whole genome shotgun sequence
NZ_FUPJ01000001.1_4135	phiCrAss001	32.2	100.00	16	39	0.11	28732	28717	NZ_FUPJ01000001.1 Clostridioides difficile strain VRECD0146, whole genome shotgun sequence
NZ_FUPL01000003.1_7636	phiCrAss001	32.2	100.00	16	37	0.10	31602	31617	NZ_FUPL01000003.1 Clostridioides difficile strain VRECD0149, whole genome shotgun sequence
NZ_FUPM01000005.1_2048	phiCrAss001	32.2	100.00	16	37	0.10	31617	31602	NZ_FUPM01000005.1 Clostridioides difficile strain VRECD0150, whole genome shotgun sequence
NZ_FUPR01000001.1_6381	phiCrAss001	32.2	100.00	16	38	0.11	80990	80975	NZ_FUPR01000001.1 Clostridioides difficile strain VRECD0156, whole genome shotgun sequence
NZ_FUPS01000004.1_3208	phiCrAss001	32.2	100.00	16	37	0.10	31617	31602	NZ_FUPS01000004.1 Clostridioides difficile strain VRECD0157, whole genome shotgun sequence
NZ_FUPV01000004.1_1557	phiCrAss001	32.2	100.00	16	37	0.10	31617	31602	NZ_FUPV01000004.1 Clostridioides difficile strain VRECD0089, whole genome shotgun sequence
NZ_FUPW01000002.1_2572	phiCrAss001	32.2	100.00	16	37	0.10	31602	31617	NZ_FUPW01000002.1 Clostridioides difficile strain VRECD0090, whole genome shotgun sequence
NZ_FUPX01000002.1_6486	phiCrAss001	32.2	100.00	16	39	0.11	28717	28732	NZ_FUPX01000002.1 Clostridioides difficile strain VRECD0095, whole genome shotgun sequence
NZ_FUPZ01000001.1_869	phiCrAss001	32.2	100.00	16	37	0.10	31602	31617	NZ_FUPZ01000001.1 Clostridioides difficile strain VRECD0117, whole genome shotgun sequence
NZ_FUQA01000001.1_5837	phiCrAss001	32.2	100.00	16	38	0.11	80975	80990	NZ_FUQA01000001.1 Clostridioides difficile strain VRECD0153, whole genome shotgun sequence
NZ_FUQB01000002.1_5357	phiCrAss001	32.2	100.00	16	37	0.10	93853	93838	NZ_FUQB01000002.1 Clostridioides difficile strain VRECD0181, whole genome shotgun sequence
NZ_FUQC01000001.1_3524	phiCrAss001	32.2	100.00	16	37	0.10	31617	31602	NZ_FUQC01000001.1 Clostridioides difficile strain VRECD0180, whole genome shotgun sequence
NZ_FUQD01000002.1_8100	phiCrAss001	32.2	100.00	16	37	0.10	31602	31617	NZ_FUQD01000002.1 Clostridioides difficile strain VRECD0158, whole genome shotgun sequence
NZ_FUQE01000001.1_2115	phiCrAss001	32.2	100.00	16	39	0.11	28717	28732	NZ_FUQE01000001.1 Clostridioides difficile strain VRECD0118, whole genome shotgun sequence
NZ_FUQI01000005.1_6477	phiCrAss001	32.2	100.00	16	39	0.11	28732	28717	NZ_FUQI01000005.1 Clostridioides difficile strain VRECD0185, whole genome shotgun sequence
NZ_FUQJ01000002.1_1482	phiCrAss001	32.2	95.00	20	37	0.10	96168	96149	NZ_FUQJ01000002.1 Clostridioides difficile strain VRECD0187, whole genome shotgun sequence
NZ_FUQJ01000002.1_1498	phiCrAss001	32.2	100.00	16	38	0.11	80990	80975	NZ_FUQJ01000002.1 Clostridioides difficile strain VRECD0187, whole genome shotgun sequence
NZ_FUQJ01000015.1_1577	phiCrAss001	32.2	100.00	16	38	0.11	23638	23623	NZ_FUQJ01000015.1 Clostridioides difficile strain VRECD0187, whole genome shotgun sequence
NZ_FUQJ01000015.1_1585	phiCrAss001	32.2	100.00	16	37	0.10	91393	91408	NZ_FUQJ01000015.1 Clostridioides difficile strain VRECD0187, whole genome shotgun sequence
NZ_FUQK01000002.1_4714	phiCrAss001	32.2	100.00	16	37	0.10	31602	31617	NZ_FUQK01000002.1 Clostridioides difficile strain VRECD0190, whole genome shotgun sequence
NZ_FUQL01000001.1_2251	phiCrAss001	32.2	100.00	16	37	0.10	31602	31617	NZ_FUQL01000001.1 Clostridioides difficile strain VRECD0191, whole genome shotgun sequence
NZ_FUQM01000001.1_2662	phiCrAss001	32.2	100.00	16	39	0.11	28717	28732	NZ_FUQM01000001.1 Clostridioides difficile strain VRECD0192, whole genome shotgun sequence
NZ_FUQN01000006.1_2117	phiCrAss001	32.2	100.00	16	39	0.11	28732	28717	NZ_FUQN01000006.1 Clostridioides difficile strain VRECD0188, whole genome shotgun sequence
NZ_FUQO01000006.1_2183	phiCrAss001	32.2	100.00	16	39	0.11	28732	28717	NZ_FUQO01000006.1 Clostridioides difficile strain VRECD0189, whole genome shotgun sequence
NZ_FUQQ01000003.1_7499	phiCrAss001	32.2	100.00	16	37	0.10	31602	31617	NZ_FUQQ01000003.1 Clostridioides difficile strain VRECD0020, whole genome shotgun sequence
NZ_FUQR01000003.1_2133	phiCrAss001	32.2	100.00	16	36	0.099	63160	63145	NZ_FUQR01000003.1 Clostridioides difficile strain VRECD0021, whole genome shotgun sequence
NZ_FUQV01000003.1_849	phiCrAss001	32.2	100.00	16	37	0.10	31602	31617	NZ_FUQV01000003.1 Clostridioides difficile strain VRECD0024, whole genome shotgun sequence
NZ_FUQW01000004.1_2209	phiCrAss001	32.2	100.00	16	37	0.10	31617	31602	NZ_FUQW01000004.1 Clostridioides difficile strain VRECD0017, whole genome shotgun sequence
NZ_FUQY01000002.1_8713	phiCrAss001	32.2	100.00	16	37	0.10	15312	15327	NZ_FUQY01000002.1 Clostridioides difficile strain VRECD0028, whole genome shotgun sequence
NZ_FURB01000002.1_4949	phiCrAss001	32.2	100.00	16	37	0.10	31602	31617	NZ_FURB01000002.1 Clostridioides difficile strain VRECD0027, whole genome shotgun sequence
NZ_FURE01000012.1_1607	phiCrAss001	32.2	100.00	16	37	0.10	15312	15327	NZ_FURE01000012.1 Clostridioides difficile strain VRECD0029, whole genome shotgun sequence
NZ_FURF01000005.1_4427	phiCrAss001	32.2	100.00	16	37	0.10	15327	15312	NZ_FURF01000005.1 Clostridioides difficile strain VRECD0030, whole genome shotgun sequence
NZ_FURI01000004.1_1642	phiCrAss001	32.2	100.00	16	37	0.10	15327	15312	NZ_FURI01000004.1 Clostridioides difficile strain VRECD0037, whole genome shotgun sequence
NZ_FURJ01000004.1_5323	phiCrAss001	32.2	100.00	16	37	0.10	31617	31602	NZ_FURJ01000004.1 Clostridioides difficile strain VRECD0057, whole genome shotgun sequence
NZ_FURR01000005.1_396	phiCrAss001	32.2	100.00	16	37	0.10	31602	31617	NZ_FURR01000005.1 Clostridioides difficile strain VRECD0061, whole genome shotgun sequence
NZ_FURX01000004.1_108	phiCrAss001	32.2	100.00	16	37	0.10	31617	31602	NZ_FURX01000004.1 Clostridioides difficile strain VRECD0093, whole genome shotgun sequence
NZ_FUSB01000001.1_1657	phiCrAss001	32.2	100.00	16	39	0.11	28732	28717	NZ_FUSB01000001.1 Clostridioides difficile strain VRECD0098, whole genome shotgun sequence
NZ_FUSC01000002.1_498	phiCrAss001	32.2	100.00	16	37	0.10	31617	31602	NZ_FUSC01000002.1 Clostridioides difficile strain VRECD0097, whole genome shotgun sequence
NZ_FUSD01000004.1_372	phiCrAss001	32.2	100.00	16	37	0.10	31602	31617	NZ_FUSD01000004.1 Clostridioides difficile strain VRECD0107, whole genome shotgun sequence
NZ_FUSI01000008.1_756	phiCrAss001	32.2	100.00	16	39	0.11	28717	28732	NZ_FUSI01000008.1 Clostridioides difficile strain CD27, whole genome shotgun sequence
NZ_FUSM01000001.1_1319	phiCrAss001	32.2	100.00	16	37	0.10	31617	31602	NZ_FUSM01000001.1 Clostridioides difficile strain CD65, whole genome shotgun sequence
NZ_FUSN01000003.1_1818	phiCrAss001	32.2	100.00	16	39	0.11	28732	28717	NZ_FUSN01000003.1 Clostridioides difficile strain CD02, whole genome shotgun sequence
NZ_FUSR01000001.1_4193	phiCrAss001	32.2	95.00	20	37	0.10	96168	96149	NZ_FUSR01000001.1 Clostridioides difficile strain CD62, whole genome shotgun sequence
NZ_FUSR01000001.1_4209	phiCrAss001	32.2	100.00	16	38	0.11	80990	80975	NZ_FUSR01000001.1 Clostridioides difficile strain CD62, whole genome shotgun sequence
NZ_FUSR01000012.1_4321	phiCrAss001	32.2	100.00	16	36	0.099	57644	57629	NZ_FUSR01000012.1 Clostridioides difficile strain CD62, whole genome shotgun sequence
NZ_FUSR01000012.1_4337	phiCrAss001	32.2	100.00	16	37	0.10	91408	91393	NZ_FUSR01000012.1 Clostridioides difficile strain CD62, whole genome shotgun sequence
NZ_FUSR01000012.1_4345	phiCrAss001	32.2	100.00	16	38	0.11	23623	23638	NZ_FUSR01000012.1 Clostridioides difficile strain CD62, whole genome shotgun sequence
NZ_FUSS01000001.1_1718	phiCrAss001	32.2	95.00	20	37	0.10	31248	31267	NZ_FUSS01000001.1 Clostridioides difficile strain CD01, whole genome shotgun sequence
NZ_FUSW01000001.1_5031	phiCrAss001	32.2	100.00	16	37	0.10	31602	31617	NZ_FUSW01000001.1 Clostridioides difficile strain CD06, whole genome shotgun sequence
NZ_FUSZ01000002.1_804	phiCrAss001	32.2	95.00	20	36	0.099	31248	31267	NZ_FUSZ01000002.1 Clostridioides difficile strain CD67, whole genome shotgun sequence
NZ_FUTA01000001.1_7030	phiCrAss001	32.2	100.00	16	38	0.11	80975	80990	NZ_FUTA01000001.1 Clostridioides difficile strain CD66, whole genome shotgun sequence
NZ_FUTA01000001.1_7046	phiCrAss001	32.2	95.00	20	37	0.10	96149	96168	NZ_FUTA01000001.1 Clostridioides difficile strain CD66, whole genome shotgun sequence
NZ_FUTA01000013.1_7153	phiCrAss001	32.2	100.00	16	38	0.11	23638	23623	NZ_FUTA01000013.1 Clostridioides difficile strain CD66, whole genome shotgun sequence
NZ_FUTA01000013.1_7161	phiCrAss001	32.2	100.00	16	37	0.10	91393	91408	NZ_FUTA01000013.1 Clostridioides difficile strain CD66, whole genome shotgun sequence
NZ_FUTA01000013.1_7177	phiCrAss001	32.2	100.00	16	36	0.099	57629	57644	NZ_FUTA01000013.1 Clostridioides difficile strain CD66, whole genome shotgun sequence
NZ_FUTB01000001.1_890	phiCrAss001	32.2	100.00	16	37	0.10	31617	31602	NZ_FUTB01000001.1 Clostridioides difficile strain CD24, whole genome shotgun sequence
NZ_FUTC01000001.1_5043	phiCrAss001	32.2	100.00	16	37	0.10	31617	31602	NZ_FUTC01000001.1 Clostridioides difficile strain CD68, whole genome shotgun sequence
NZ_FUTG01000003.1_8350	phiCrAss001	32.2	100.00	16	37	0.10	15312	15327	NZ_FUTG01000003.1 Clostridioides difficile strain CD05, whole genome shotgun sequence
NZ_FUTH01000001.1_95	phiCrAss001	32.2	100.00	16	37	0.10	31602	31617	NZ_FUTH01000001.1 Clostridioides difficile strain CD32, whole genome shotgun sequence
NZ_FUTI01000001.1_5413	phiCrAss001	32.2	100.00	16	37	0.10	31617	31602	NZ_FUTI01000001.1 Clostridioides difficile strain CD21, whole genome shotgun sequence
NZ_FUTJ01000001.1_5392	phiCrAss001	32.2	100.00	16	37	0.10	31602	31617	NZ_FUTJ01000001.1 Clostridioides difficile strain CD38, whole genome shotgun sequence
NZ_FUTK01000004.1_19	phiCrAss001	32.2	100.00	16	37	0.10	15312	15327	NZ_FUTK01000004.1 Clostridioides difficile strain CD42, whole genome shotgun sequence
NZ_FUTO01000001.1_1208	phiCrAss001	32.2	100.00	16	38	0.11	80975	80990	NZ_FUTO01000001.1 Clostridioides difficile strain CD52, whole genome shotgun sequence
NZ_FUTQ01000001.1_5592	phiCrAss001	32.2	100.00	16	37	0.10	31602	31617	NZ_FUTQ01000001.1 Clostridioides difficile strain CD07, whole genome shotgun sequence
NZ_FUTR01000002.1_629	phiCrAss001	32.2	100.00	16	37	0.10	31602	31617	NZ_FUTR01000002.1 Clostridioides difficile strain CD22, whole genome shotgun sequence
NZ_FUTS01000001.1_118	phiCrAss001	32.2	100.00	16	37	0.10	31617	31602	NZ_FUTS01000001.1 Clostridioides difficile strain CD10, whole genome shotgun sequence
NZ_FUTT01000003.1_5192	phiCrAss001	32.2	100.00	16	39	0.11	28717	28732	NZ_FUTT01000003.1 Clostridioides difficile strain CD64, whole genome shotgun sequence
NZ_FUTV01000001.1_7971	phiCrAss001	32.2	95.00	20	36	0.099	31248	31267	NZ_FUTV01000001.1 Clostridioides difficile strain CD43, whole genome shotgun sequence
NZ_FUTZ01000008.1_3889	phiCrAss001	32.2	100.00	16	37	0.10	15327	15312	NZ_FUTZ01000008.1 Clostridioides difficile strain CD39, whole genome shotgun sequence
NZ_FUUC01000016.1_7338	phiCrAss001	32.2	100.00	16	37	0.10	15327	15312	NZ_FUUC01000016.1 Clostridioides difficile strain CD14, whole genome shotgun sequence
NZ_FUUD01000002.1_3400	phiCrAss001	32.2	100.00	16	37	0.10	31617	31602	NZ_FUUD01000002.1 Clostridioides difficile strain CD18, whole genome shotgun sequence
NZ_FUUF01000001.1_3190	phiCrAss001	32.2	100.00	16	37	0.10	31602	31617	NZ_FUUF01000001.1 Clostridioides difficile strain CD31, whole genome shotgun sequence
NZ_FUUF01000007.1_3284	phiCrAss001	32.2	100.00	16	38	0.11	20167	20182	NZ_FUUF01000007.1 Clostridioides difficile strain CD31, whole genome shotgun sequence
NZ_FUUG01000001.1_2854	phiCrAss001	32.2	95.00	20	36	0.099	31267	31248	NZ_FUUG01000001.1 Clostridioides difficile strain CD16, whole genome shotgun sequence
NZ_FUUH01000001.1_1949	phiCrAss001	32.2	95.00	20	37	0.10	96168	96149	NZ_FUUH01000001.1 Clostridioides difficile strain CD35, whole genome shotgun sequence
NZ_FUUH01000001.1_1959	phiCrAss001	32.2	100.00	16	38	0.11	80990	80975	NZ_FUUH01000001.1 Clostridioides difficile strain CD35, whole genome shotgun sequence
NZ_FUUH01000008.1_2000	phiCrAss001	32.2	100.00	16	37	0.10	91393	91408	NZ_FUUH01000008.1 Clostridioides difficile strain CD35, whole genome shotgun sequence
NZ_FUUI01000004.1_3888	phiCrAss001	32.2	100.00	16	37	0.10	15312	15327	NZ_FUUI01000004.1 Clostridioides difficile strain CD59, whole genome shotgun sequence
NZ_FUUJ01000001.1_2444	phiCrAss001	32.2	100.00	16	37	0.10	31617	31602	NZ_FUUJ01000001.1 Clostridioides difficile strain CD13, whole genome shotgun sequence
NZ_FUUK01000002.1_4922	phiCrAss001	32.2	100.00	16	37	0.10	31617	31602	NZ_FUUK01000002.1 Clostridioides difficile strain CD11, whole genome shotgun sequence
NZ_FUUL01000001.1_6095	phiCrAss001	32.2	100.00	16	37	0.10	31602	31617	NZ_FUUL01000001.1 Clostridioides difficile strain CD37, whole genome shotgun sequence
NZ_FUUN01000004.1_8428	phiCrAss001	32.2	100.00	16	37	0.10	31617	31602	NZ_FUUN01000004.1 Clostridioides difficile strain CD48, whole genome shotgun sequence
NZ_FUUQ01000001.1_379	phiCrAss001	32.2	100.00	16	37	0.10	31617	31602	NZ_FUUQ01000001.1 Clostridioides difficile strain CD08, whole genome shotgun sequence
NZ_FUUT01000001.1_3420	phiCrAss001	32.2	100.00	16	37	0.10	31617	31602	NZ_FUUT01000001.1 Clostridioides difficile strain CD70, whole genome shotgun sequence
NZ_FUUV01000006.1_1880	phiCrAss001	32.2	100.00	16	37	0.10	15312	15327	NZ_FUUV01000006.1 Clostridioides difficile strain CD33, whole genome shotgun sequence
NZ_FUUW01000001.1_2889	phiCrAss001	32.2	95.00	20	36	0.099	31267	31248	NZ_FUUW01000001.1 Clostridioides difficile strain CD03, whole genome shotgun sequence
NZ_FUUX01000001.1_5520	phiCrAss001	32.2	100.00	16	37	0.10	31602	31617	NZ_FUUX01000001.1 Clostridioides difficile strain CD61, whole genome shotgun sequence
NZ_FUXE01000009.1_750	phiCrAss001	32.2	100.00	16	34	0.095	100380	100395	NZ_FUXE01000009.1 Porphyromonas circumdentaria strain ATCC 51356, whole genome shotgun sequence
NZ_FUXQ01000001.1_112	phiCrAss001	32.2	95.00	20	36	0.099	31248	31267	NZ_FUXQ01000001.1 Clostridioides difficile strain CD19, whole genome shotgun sequence
NZ_FUXT01000005.1_627	phiCrAss001	32.2	100.00	16	37	0.10	31602	31617	NZ_FUXT01000005.1 Clostridioides difficile strain VRECD0186, whole genome shotgun sequence
NZ_FWWZ01000001.1_618	phiCrAss001	32.2	100.00	16	39	0.11	24438	24423	NZ_FWWZ01000001.1 Nitratiruptor tergarcus DSM 16512, whole genome shotgun sequence
NZ_FWZU01000002.1_333	phiCrAss001	32.2	100.00	16	37	0.10	87995	87980	NZ_FWZU01000002.1 Desulfovibrio sp. K3S, whole genome shotgun sequence
NZ_FXBO01000003.1_71	phiCrAss001	32.2	100.00	16	40	0.12	42395	42410	NZ_FXBO01000003.1 Synechococcus sp. OG1, whole genome shotgun sequence
NZ_FXLP01000004.1_48	phiCrAss001	32.2	100.00	16	35	0.095	82764	82749	NZ_FXLP01000004.1 Peptoniphilus sp. KHD2, whole genome shotgun sequence
NZ_FXWN01000002.1_909	phiCrAss001	32.2	100.00	16	40	0.12	42395	42410	NZ_FXWN01000002.1 Synechococcus sp. 7002, whole genome shotgun sequence
NZ_FYDE01000004.1_900	phiCrAss001	32.2	95.00	20	34	0.095	86550	86569	NZ_FYDE01000004.1 Marasmitruncus massiliensis strain Marseille-P3646, whole genome shotgun sequence
NZ_FZGP01000017.1_86	phiCrAss001	32.2	100.00	16	32	0.085	61984	61969	NZ_FZGP01000017.1 Escherichia coli isolate F2_5, whole genome shotgun sequence
NZ_FZHT01000010.1_591	phiCrAss001	32.2	100.00	16	32	0.085	61984	61969	NZ_FZHT01000010.1 Escherichia coli isolate F2_40, whole genome shotgun sequence
NZ_FZMR01000014.1_1436	phiCrAss001	32.2	100.00	16	38	0.11	24531	24546	NZ_FZMR01000014.1 Helicobacter cetorum isolate 138563_8, whole genome shotgun sequence
NZ_FZOB01000001.1_3084	phiCrAss001	32.2	100.00	16	38	0.11	31323	31338	NZ_FZOB01000001.1 Desulfurobacterium atlanticum strain DSM 15668, whole genome shotgun sequence
NZ_FZOB01000002.1_3119	phiCrAss001	32.2	100.00	16	46	0.15	57926	57941	NZ_FZOB01000002.1 Desulfurobacterium atlanticum strain DSM 15668, whole genome shotgun sequence
NZ_GG667604.1_3990	phiCrAss001	32.2	100.00	16	45	0.14	16410	16395	NZ_GG667604.1 Veillonella dispar ATCC 17748 Scfld0, whole genome shotgun sequence
NZ_GG698602.1_2148	phiCrAss001	32.2	100.00	16	32	0.085	42289	42304	NZ_GG698602.1 Dialister invisus DSM 15470 Scfld0, whole genome shotgun sequence
NZ_GG730316.1_4095	phiCrAss001	32.2	100.00	16	37	0.10	85327	85312	NZ_GG730316.1 Clostridium sp. M62/1 Scfld7, whole genome shotgun sequence
NZ_GG730316.1_4099	phiCrAss001	32.2	95.00	20	34	0.095	54717	54736	NZ_GG730316.1 Clostridium sp. M62/1 Scfld7, whole genome shotgun sequence
NZ_GG740072.1_2253	phiCrAss001	32.2	100.00	16	33	0.090	24733	24748	NZ_GG740072.1 Prevotella sp. oral taxon 317 str. F0108 supercont2.1, whole genome shotgun sequence
NZ_GG770710.1_384	phiCrAss001	32.2	95.00	20	36	0.099	31248	31267	NZ_GG770710.1 Clostridioides difficile NAP08 SCAFFOLD1, whole genome shotgun sequence
NZ_GG770749.1_2079	phiCrAss001	32.2	95.00	20	36	0.099	31267	31248	NZ_GG770749.1 Clostridioides difficile NAP07 SCAFFOLD6, whole genome shotgun sequence
NZ_GL397071.1_6822	phiCrAss001	32.2	95.00	20	33	0.090	24002	23983	NZ_GL397071.1 Peptoniphilus duerdenii ATCC BAA-1640 SCAFFOLD1, whole genome shotgun sequence
NZ_GL397179.1_1811	phiCrAss001	32.2	100.00	16	30	0.076	70366	70381	NZ_GL397179.1 Streptococcus mitis ATCC 6249 SCAFFOLD1, whole genome shotgun sequence
NZ_GL405246.1_4324	phiCrAss001	32.2	100.00	16	37	0.10	79985	79970	NZ_GL405246.1 [Eubacterium] yurii subsp. margaretiae ATCC 43715 SCAFFOLD1, whole genome shotgun sequence
NZ_GL501401.1_706	phiCrAss001	32.2	95.00	20	38	0.11	10693	10674	NZ_GL501401.1 Oscillochloris trichoides DG-6 OSCTscaffold_2, whole genome shotgun sequence
NZ_GL890649.1_7257	phiCrAss001	32.2	100.00	16	36	0.099	70376	70361	NZ_GL890649.1 Lachnospiraceae oral taxon 107 str. F0167 supercont1.67, whole genome shotgun sequence
NZ_GL945397.1_1444	phiCrAss001	32.2	95.00	20	36	0.099	8969	8950	NZ_GL945397.1 Fusobacterium nucleatum subsp. animalis 11_3_2 supercont1.7, whole genome shotgun sequence
NZ_GL987995.1_3561	phiCrAss001	32.2	100.00	16	37	0.10	13898	13913	NZ_GL987995.1 Fusobacterium varium ATCC 27725 supercont2.1, whole genome shotgun sequence
NZ_HE578909.1_1322	phiCrAss001	32.2	100.00	16	34	0.095	21360	21375	NZ_HE578909.1 Anaerococcus senegalensis JC48 strain type strain: JC17, whole genome shotgun sequence
NZ_HE578925.1_2549	phiCrAss001	32.2	95.00	20	35	0.095	83181	83200	NZ_HE578925.1 Dielma fastidiosa strain type strain: JC13, whole genome shotgun sequence
NZ_HE578925.1_2550	phiCrAss001	32.2	95.00	20	35	0.095	83181	83200	NZ_HE578925.1 Dielma fastidiosa strain type strain: JC13, whole genome shotgun sequence
NZ_HE611052.1_745	phiCrAss001	32.2	100.00	16	35	0.095	34716	34701	NZ_HE611052.1 Clostridium senegalense JC122 strain type strain: JC122, whole genome shotgun sequence
NZ_HE611053.1_816	phiCrAss001	32.2	100.00	16	34	0.095	62430	62415	NZ_HE611053.1 Clostridium senegalense JC122 strain type strain: JC122, whole genome shotgun sequence
NZ_HE972563.1_2123	phiCrAss001	32.2	100.00	16	37	0.10	81975	81960	NZ_HE972563.1 Microcystis aeruginosa PCC 9432, whole genome shotgun sequence
NZ_HE972827.1_2804	phiCrAss001	32.2	100.00	16	37	0.10	78154	78169	NZ_HE972827.1 Microcystis aeruginosa PCC 9717, whole genome shotgun sequence
NZ_HE973171.1_2260	phiCrAss001	32.2	100.00	16	41	0.12	49645	49660	NZ_HE973171.1 Microcystis aeruginosa PCC 7941, whole genome shotgun sequence
NZ_HF927460.1_678	phiCrAss001	32.2	100.00	16	37	0.10	31602	31617	NZ_HF927460.1 Clostridioides difficile E24, whole genome shotgun sequence
NZ_HF929281.1_565	phiCrAss001	32.2	95.00	20	36	0.099	56062	56043	NZ_HF929281.1 Clostridioides difficile CD002, whole genome shotgun sequence
NZ_HF929281.1_573	phiCrAss001	32.2	100.00	16	36	0.099	24515	24530	NZ_HF929281.1 Clostridioides difficile CD002, whole genome shotgun sequence
NZ_HF930419.1_186	phiCrAss001	32.2	100.00	16	37	0.10	72394	72409	NZ_HF930419.1 Clostridioides difficile E19, whole genome shotgun sequence
NZ_HF933945.1_764	phiCrAss001	32.2	100.00	16	37	0.10	31602	31617	NZ_HF933945.1 Clostridioides difficile T42, whole genome shotgun sequence
NZ_HF952039.1_2194	phiCrAss001	32.2	100.00	16	36	0.099	54968	54983	NZ_HF952039.1 Thermobrachium celere DSM 8682, whole genome shotgun sequence
NZ_HG917868.1_682	phiCrAss001	32.2	95.00	20	37	0.10	38374	38355	NZ_HG917868.1 Clostridium bornimense replicon M2/40_rep1, complete genome, type strain M2/40T
NZ_JAAG01000320.1_1871	phiCrAss001	32.2	100.00	16	35	0.095	50027	50042	NZ_JAAG01000320.1 Fusobacterium necrophorum BFTR-2 contig0329, whole genome shotgun sequence
NZ_JAGE01000001.1_207	phiCrAss001	32.2	100.00	16	37	0.10	91123	91138	NZ_JAGE01000001.1 [Clostridium] josui JCM 17888 K412DRAFT_scf7180000000006_quiver.1_C, whole genome shotgun sequence
NZ_JAKV01000001.1_742	phiCrAss001	32.2	95.00	20	30	0.076	101644	101625	NZ_JAKV01000001.1 Mycoplasma ovipneumoniae NM2010 Scaffold1, whole genome shotgun sequence
NZ_JANA01000075.1_1490	phiCrAss001	32.2	91.67	24	36	0.099	23321	23298	NZ_JANA01000075.1 Fusobacterium sp. OBRC1 ctgN370L120013C40.9385, whole genome shotgun sequence
NZ_JANA01000075.1_1490	phiCrAss001	32.2	95.00	20	36	0.099	23323	23304	NZ_JANA01000075.1 Fusobacterium sp. OBRC1 ctgN370L120013C40.9385, whole genome shotgun sequence
NZ_JANA01000075.1_1496	phiCrAss001	32.2	100.00	16	38	0.11	23338	23353	NZ_JANA01000075.1 Fusobacterium sp. OBRC1 ctgN370L120013C40.9385, whole genome shotgun sequence
NZ_JAQU01000021.1_1265	phiCrAss001	32.2	100.00	16	30	0.076	75676	75661	NZ_JAQU01000021.1 Streptococcus sp. ACC21 ctg7180000005537, whole genome shotgun sequence
NZ_JATG01000004.1_1333	phiCrAss001	32.2	100.00	16	30	0.076	99999	100014	NZ_JATG01000004.1 Streptococcus uberis C8329 contig4, whole genome shotgun sequence
NZ_JBOQ01000046.1_1516	phiCrAss001	32.2	95.00	20	36	0.099	31248	31267	NZ_JBOQ01000046.1 Clostridioides difficile strain 5754 5754c2376a, whole genome shotgun sequence
NZ_JCKF01000045.1_628	phiCrAss001	32.2	95.00	20	36	0.099	31248	31267	NZ_JCKF01000045.1 Clostridioides difficile strain RF17 PHRT17c3763, whole genome shotgun sequence
NZ_JCKG01000172.1_844	phiCrAss001	32.2	100.00	16	37	0.10	15327	15312	NZ_JCKG01000172.1 Clostridioides difficile strain RC10 RT10c3117, whole genome shotgun sequence
NZ_JDFJ01000004.1_192	phiCrAss001	32.2	100.00	16	30	0.076	75676	75661	NZ_JDFJ01000004.1 Streptococcus sp. AC15 contig00007, whole genome shotgun sequence
NZ_JDRX01000063.1_1006	phiCrAss001	32.2	100.00	16	38	0.11	102224	102209	NZ_JDRX01000063.1 Clostridium novyi A str. 4570 Contig63, whole genome shotgun sequence
NZ_JEMI01000035.1_974	phiCrAss001	32.2	100.00	16	32	0.085	45910	45925	NZ_JEMI01000035.1 Escherichia coli MP1 contig00043, whole genome shotgun sequence
NZ_JEND02000002.1_1008	phiCrAss001	32.2	100.00	16	32	0.085	61984	61969	NZ_JEND02000002.1 Escherichia coli strain E455 ctg7180000000014, whole genome shotgun sequence
NZ_JENE03000001.1_877	phiCrAss001	32.2	100.00	16	32	0.085	61969	61984	NZ_JENE03000001.1 Escherichia coli strain E455L ctg7180000000021, whole genome shotgun sequence
NZ_JENK01000019.1_958	phiCrAss001	32.2	100.00	16	34	0.095	24150	24165	NZ_JENK01000019.1 Clostridium novyi A str. NCTC 538 Contig19, whole genome shotgun sequence
NZ_JENK01000019.1_979	phiCrAss001	32.2	100.00	16	35	0.095	62536	62521	NZ_JENK01000019.1 Clostridium novyi A str. NCTC 538 Contig19, whole genome shotgun sequence
NZ_JENQ01000145.1_194	phiCrAss001	32.2	100.00	16	34	0.095	43666	43681	NZ_JENQ01000145.1 Clostridium botulinum C/D str. Sp77 p1CbSp77_draft, whole genome shotgun sequence
NZ_JENR01000121.1_282	phiCrAss001	32.2	100.00	16	36	0.099	37777	37792	NZ_JENR01000121.1 Clostridium botulinum D str. 16868 p2Cb16868_1, whole genome shotgun sequence
NZ_JENV01000008.1_1442	phiCrAss001	32.2	100.00	16	36	0.099	29229	29214	NZ_JENV01000008.1 Clostridium novyi B str. NCTC 9691 Contig8, whole genome shotgun sequence
NZ_JFOF01000027.1_1310	phiCrAss001	32.2	100.00	16	37	0.10	28019	28034	NZ_JFOF01000027.1 Clostridioides difficile strain 7.10492 contig_27, whole genome shotgun sequence
NZ_JGCX01000066.1_1644	phiCrAss001	32.2	100.00	16	35	0.095	53122	53107	NZ_JGCX01000066.1 Bacteroides fragilis str. 3986 T(B)9 gbf3986TB9.contig.65, whole genome shotgun sequence
NZ_JGEI01000014.1_55	phiCrAss001	32.2	100.00	16	35	0.095	53122	53107	NZ_JGEI01000014.1 Bacteroides fragilis str. 3986 N(B)22 gbf3986NB22.contig.13, whole genome shotgun sequence
NZ_JGEJ01000010.1_855	phiCrAss001	32.2	100.00	16	35	0.095	53122	53107	NZ_JGEJ01000010.1 Bacteroides fragilis str. 3986 T(B)13 gbf3986TB13.contig.9, whole genome shotgun sequence
NZ_JGVG01000009.1_991	phiCrAss001	32.2	100.00	16	35	0.095	53122	53107	NZ_JGVG01000009.1 Bacteroides fragilis str. 3986 N3 gbf3986N3.contig.8, whole genome shotgun sequence
NZ_JH376529.1_901	phiCrAss001	32.2	100.00	16	33	0.090	77615	77600	NZ_JH376529.1 Clostridium sp. 7_3_54FAA supercont1.18, whole genome shotgun sequence
NZ_JH378888.1_1874	phiCrAss001	32.2	100.00	16	35	0.095	84428	84413	NZ_JH378888.1 Streptococcus sp. oral taxon 058 str. F0407 Scfld391, whole genome shotgun sequence
NZ_JH379198.1_2677	phiCrAss001	32.2	100.00	16	37	0.10	28019	28034	NZ_JH379198.1 Clostridioides difficile 050-P50-2011 Scfld97, whole genome shotgun sequence
NZ_JH379536.1_2625	phiCrAss001	32.2	100.00	16	37	0.10	28019	28034	NZ_JH379536.1 Clostridioides difficile 002-P50-2011 Scfld22, whole genome shotgun sequence
NZ_JH414611.1_4105	phiCrAss001	32.2	100.00	16	37	0.10	58624	58639	NZ_JH414611.1 Peptoanaerobacter stomatis strain CM5 supercont1.16, whole genome shotgun sequence
NZ_JH556657.1_1533	phiCrAss001	32.2	100.00	16	36	0.099	22018	22003	NZ_JH556657.1 Acetivibrio cellulolyticus CD2 Acecescaffold_7, whole genome shotgun sequence
NZ_JH556657.1_1603	phiCrAss001	32.2	100.00	16	38	0.11	78349	78364	NZ_JH556657.1 Acetivibrio cellulolyticus CD2 Acecescaffold_7, whole genome shotgun sequence
NZ_JH603170.1_1133	phiCrAss001	32.2	100.00	16	35	0.095	83029	83014	NZ_JH603170.1 Thiorhodovibrio sp. 970 Thi970scaffold_8, whole genome shotgun sequence
NZ_JH636044.1_2130	phiCrAss001	32.2	100.00	16	35	0.095	53122	53107	NZ_JH636044.1 Bacteroides sp. 3_2_5 supercont2.2, whole genome shotgun sequence
NZ_JH719942.1_582	phiCrAss001	32.2	100.00	16	34	0.095	92783	92768	NZ_JH719942.1 Saprospira grandis DSM 2844 Sapgrscaffold_2, whole genome shotgun sequence
NZ_JH724157.1_520	phiCrAss001	32.2	100.00	16	33	0.090	2782	2797	NZ_JH724157.1 Bacteroides dorei CL03T12C01 supercont1.5, whole genome shotgun sequence
NZ_JH815434.1_3055	phiCrAss001	32.2	100.00	16	37	0.10	59661	59676	NZ_JH815434.1 Fusobacterium periodonticum D10 supercont1.103, whole genome shotgun sequence
NZ_JH980292.1_1140	phiCrAss001	32.2	100.00	16	40	0.12	86812	86827	NZ_JH980292.1 Spirulina subsalsa PCC 9445 Contig210, whole genome shotgun sequence
NZ_JH992901.1_1958	phiCrAss001	32.2	100.00	16	35	0.095	93619	93604	NZ_JH992901.1 Mastigocladopsis repens PCC 10914 Mas10914DRAFT_scaffold1.1, whole genome shotgun sequence
NZ_JHDG01000149.1_6360	phiCrAss001	32.2	100.00	16	32	0.085	61969	61984	NZ_JHDG01000149.1 Escherichia coli 1-176-05_S3_C1 e117605S3C1.contig.148_1, whole genome shotgun sequence
NZ_JHQW01000024.1_591	phiCrAss001	32.2	100.00	16	32	0.085	462	447	NZ_JHQW01000024.1 Escherichia coli strain 100343 100343_24, whole genome shotgun sequence
NZ_JHRA01000017.1_666	phiCrAss001	32.2	100.00	16	32	0.085	447	462	NZ_JHRA01000017.1 Escherichia coli 103573 103573_17, whole genome shotgun sequence
NZ_JHRI01000346.1_415	phiCrAss001	32.2	100.00	16	32	0.085	462	447	NZ_JHRI01000346.1 Escherichia coli strain 302662 302662_346, whole genome shotgun sequence
NZ_JHRK01000008.1_91	phiCrAss001	32.2	100.00	16	32	0.085	462	447	NZ_JHRK01000008.1 Escherichia coli strain 400791 400791_8, whole genome shotgun sequence
NZ_JHRM01000026.1_776	phiCrAss001	32.2	100.00	16	32	0.085	61969	61984	NZ_JHRM01000026.1 Escherichia coli 401140 401140_26, whole genome shotgun sequence
NZ_JHRN01000133.1_343	phiCrAss001	32.2	100.00	16	32	0.085	462	447	NZ_JHRN01000133.1 Escherichia coli strain 401150 401150_133, whole genome shotgun sequence
NZ_JHRQ01000002.1_414	phiCrAss001	32.2	100.00	16	32	0.085	462	447	NZ_JHRQ01000002.1 Escherichia coli 402290 402290_2, whole genome shotgun sequence
NZ_JHRZ01000004.1_24	phiCrAss001	32.2	100.00	16	32	0.085	447	462	NZ_JHRZ01000004.1 Escherichia coli strain 200146 200146_4, whole genome shotgun sequence
NZ_JHSE01000361.1_221	phiCrAss001	32.2	100.00	16	33	0.090	447	462	NZ_JHSE01000361.1 Escherichia coli strain 302687 302687_361, whole genome shotgun sequence
NZ_JHSI01000003.1_31	phiCrAss001	32.2	100.00	16	32	0.085	447	462	NZ_JHSI01000003.1 Escherichia coli strain 401091 401091_3, whole genome shotgun sequence
NZ_JHSU01000016.1_177	phiCrAss001	32.2	100.00	16	32	0.085	61984	61969	NZ_JHSU01000016.1 Escherichia coli strain 103338 103338_16, whole genome shotgun sequence
NZ_JHTD01000004.1_761	phiCrAss001	32.2	100.00	16	32	0.085	462	447	NZ_JHTD01000004.1 Escherichia coli strain 303341 303341_4, whole genome shotgun sequence
NZ_JHTK01000004.1_797	phiCrAss001	32.2	100.00	16	32	0.085	462	447	NZ_JHTK01000004.1 Escherichia coli strain 403341 403341_4, whole genome shotgun sequence
NZ_JHWB01000013.1_1518	phiCrAss001	32.2	100.00	16	35	0.095	86301	86286	NZ_JHWB01000013.1 Lachnobacterium bovis strain AE2004 CC91DRAFT_scf7180000000100_quiver.13_C, whole genome shotgun sequence
NZ_JHWY01000015.1_902	phiCrAss001	32.2	100.00	16	30	0.076	25356	25341	NZ_JHWY01000015.1 Lachnospira multipara MC2003 T520DRAFT_scaffold00011.11_C, whole genome shotgun sequence
NZ_JHXC01000022.1_210	phiCrAss001	32.2	100.00	16	35	0.095	88595	88580	NZ_JHXC01000022.1 Megasphaera elsdenii T81 T505DRAFT_scaffold00019.19_C, whole genome shotgun sequence
NZ_JJLR01000106.1_3282	phiCrAss001	32.2	100.00	16	32	0.085	61969	61984	NZ_JJLR01000106.1 Escherichia coli 1-392-07_S3_C3 e139207S3C3.contig.105_1, whole genome shotgun sequence
NZ_JJMM01000002.1_318	phiCrAss001	32.2	100.00	16	34	0.095	30936	30951	NZ_JJMM01000002.1 Peptoclostridium litorale DSM 5388 strain W6 CLIT_2c, whole genome shotgun sequence
NZ_JJMM01000010.1_424	phiCrAss001	32.2	100.00	16	35	0.095	10407	10392	NZ_JJMM01000010.1 Peptoclostridium litorale DSM 5388 strain W6 CLIT_10c, whole genome shotgun sequence
NZ_JMQC01000009.1_561	phiCrAss001	32.2	95.00	20	41	0.12	43487	43468	NZ_JMQC01000009.1 Bacillus mycoides strain BHP DJ93.Contig48, whole genome shotgun sequence
NZ_JNLN01000001.1_382	phiCrAss001	32.2	100.00	16	35	0.095	26934	26949	NZ_JNLN01000001.1 Clostridium algidicarnis strain B3 BV55DRAFT_scf7180000000002_quiver_dupTrim_6430.1_C, whole genome shotgun sequence
NZ_JNLZ01000010.1_967	phiCrAss001	32.2	100.00	16	32	0.085	61969	61984	NZ_JNLZ01000010.1 Escherichia coli 3-105-05_S1_C1 e310505S1C1.contig.9_1, whole genome shotgun sequence
NZ_JNMI01000070.1_413	phiCrAss001	32.2	100.00	16	31	0.080	61969	61984	NZ_JNMI01000070.1 Escherichia coli 3-373-03_S1_C2 e337303S1C2.contig.69_1, whole genome shotgun sequence
NZ_JNMU01000076.1_1063	phiCrAss001	32.2	100.00	16	32	0.085	61984	61969	NZ_JNMU01000076.1 Escherichia coli 3-373-03_S1_C3 e337303S1C3.contig.75_1, whole genome shotgun sequence
NZ_JNMV01000072.1_720	phiCrAss001	32.2	100.00	16	32	0.085	61984	61969	NZ_JNMV01000072.1 Escherichia coli 3-373-03_S1_C1 e337303S1C1.contig.71_1, whole genome shotgun sequence
NZ_JNMX01000011.1_447	phiCrAss001	32.2	100.00	16	32	0.085	61984	61969	NZ_JNMX01000011.1 Escherichia coli 3-475-03_S4_C2 e347503S4C2.contig.10_1, whole genome shotgun sequence
NZ_JNPP01000037.1_784	phiCrAss001	32.2	100.00	16	32	0.085	61984	61969	NZ_JNPP01000037.1 Escherichia coli 1-392-07_S3_C2 e139207S3C2.contig.36_1, whole genome shotgun sequence
NZ_JNPY01000031.1_158	phiCrAss001	32.2	100.00	16	32	0.085	61984	61969	NZ_JNPY01000031.1 Escherichia coli 1-392-07_S3_C1 e139207S3C1.contig.30_1, whole genome shotgun sequence
NZ_JNSA01000087.1_1142	phiCrAss001	32.2	100.00	16	32	0.085	61969	61984	NZ_JNSA01000087.1 Escherichia coli 3-105-05_S1_C2 e310505S1C2.contig.86_1, whole genome shotgun sequence
NZ_JNSB01000019.1_1203	phiCrAss001	32.2	100.00	16	32	0.085	61984	61969	NZ_JNSB01000019.1 Escherichia coli 3-105-05_S1_C3 e310505S1C3.contig.18_1, whole genome shotgun sequence
NZ_JNSB01000026.1_1218	phiCrAss001	32.2	100.00	16	32	0.085	61984	61969	NZ_JNSB01000026.1 Escherichia coli 3-105-05_S1_C3 e310505S1C3.contig.25_1, whole genome shotgun sequence
NZ_JOOI01000001.1_709	phiCrAss001	32.2	100.00	16	37	0.10	47	32	NZ_JOOI01000001.1 Thermoanaerobacter sp. YS13 THYS13_contig4, whole genome shotgun sequence
NZ_JOOI01000002.1_744	phiCrAss001	32.2	100.00	16	35	0.095	86629	86614	NZ_JOOI01000002.1 Thermoanaerobacter sp. YS13 THYS13_contig1, whole genome shotgun sequence
NZ_JOQO01000031.1_381	phiCrAss001	32.2	100.00	16	32	0.085	61984	61969	NZ_JOQO01000031.1 Escherichia coli 5-172-05_S3_C3 e517205S3C3.contig.30_1, whole genome shotgun sequence
NZ_JOQO01000077.1_400	phiCrAss001	32.2	100.00	16	32	0.085	61969	61984	NZ_JOQO01000077.1 Escherichia coli 5-172-05_S3_C3 e517205S3C3.contig.76_1, whole genome shotgun sequence
NZ_JOUX01000010.1_4009	phiCrAss001	32.2	95.00	20	30	0.076	43114	43133	NZ_JOUX01000010.1 Campylobacter coli strain CVM N5441 N5441_contig_10, whole genome shotgun sequence
NZ_JPOS01000039.1_1072	phiCrAss001	32.2	100.00	16	36	0.099	72412	72427	NZ_JPOS01000039.1 Phaeodactylibacter xiamenensis strain KD52 Scaffold1_39, whole genome shotgun sequence
NZ_JPPA01000059.1_611	phiCrAss001	32.2	100.00	16	38	0.11	55664	55679	NZ_JPPA01000059.1 Clostridioides difficile strain RA09-70 LOCUS_59, whole genome shotgun sequence
NZ_JPPA01000059.1_615	phiCrAss001	32.2	100.00	16	37	0.10	53418	53433	NZ_JPPA01000059.1 Clostridioides difficile strain RA09-70 LOCUS_59, whole genome shotgun sequence
NZ_JPXW01000004.1_1951	phiCrAss001	32.2	100.00	16	36	0.099	12346	12361	NZ_JPXW01000004.1 Gallibacterium anatis strain 1797 contig000004a, whole genome shotgun sequence
NZ_JPZN01000075.1_117	phiCrAss001	32.2	100.00	16	30	0.076	102441	102456	NZ_JPZN01000075.1 Anoxybacillus sp. KU2-6(11) c95, whole genome shotgun sequence
NZ_JQBC01000021.1_1055	phiCrAss001	32.2	100.00	16	30	0.076	68445	68430	NZ_JQBC01000021.1 Pediococcus inopinatus strain DSM 20285 Scaffold21, whole genome shotgun sequence
NZ_JQJD01000008.1_977	phiCrAss001	32.2	100.00	16	33	0.090	78022	78007	NZ_JQJD01000008.1 Porphyromonas cangingivalis strain COT-109 OH1386 contig_8, whole genome shotgun sequence
NZ_JQRC01000072.1_91	phiCrAss001	32.2	100.00	16	34	0.095	99131	99116	NZ_JQRC01000072.1 Leptospira noguchii strain 56189 Contig072, whole genome shotgun sequence
NZ_JQRG01000069.1_541	phiCrAss001	32.2	100.00	16	32	0.085	60991	61006	NZ_JQRG01000069.1 Leptospira santarosai strain 56163 Contig069, whole genome shotgun sequence
NZ_JQRM01000024.1_752	phiCrAss001	32.2	100.00	16	32	0.085	60991	61006	NZ_JQRM01000024.1 Leptospira santarosai strain 56663 Contig024, whole genome shotgun sequence
NZ_JQZY01000009.1_2249	phiCrAss001	32.2	100.00	16	34	0.095	96737	96722	NZ_JQZY01000009.1 Porphyromonas sp. COT-052 OH4946 contig_9, whole genome shotgun sequence
NZ_JRGG01000011.1_453	phiCrAss001	32.2	100.00	16	36	0.099	39046	39031	NZ_JRGG01000011.1 Clostridium tetani strain C2 CtetC2_contig_11, whole genome shotgun sequence
NZ_JRGJ01000023.1_111	phiCrAss001	32.2	100.00	16	36	0.099	39046	39031	NZ_JRGJ01000023.1 Clostridium tetani strain ATCC 19406 Ctet19406_contig_23, whole genome shotgun sequence
NZ_JRNB01000121.1_917	phiCrAss001	32.2	100.00	16	33	0.090	47832	47817	NZ_JRNB01000121.1 Peptostreptococcus sp. MV1 contig121, whole genome shotgun sequence
NZ_JRWD01000054.1_1281	phiCrAss001	32.2	100.00	16	29	0.071	4816	4831	NZ_JRWD01000054.1 Flavobacterium psychrophilum strain THC 02-90 contig63, whole genome shotgun sequence
NZ_JSDP01000206.1_2491	phiCrAss001	32.2	100.00	16	37	0.10	62698	62713	NZ_JSDP01000206.1 Aphanizomenon flos-aquae 2012/KM1/D3 spades_101_len:17822, whole genome shotgun sequence
NZ_JSDP01000312.1_2626	phiCrAss001	32.2	100.00	16	34	0.095	88052	88067	NZ_JSDP01000312.1 Aphanizomenon flos-aquae 2012/KM1/D3 spades_34_len_T:34268, whole genome shotgun sequence
NZ_JSFH01000008.1_1787	phiCrAss001	32.2	100.00	16	36	0.099	59159	59144	NZ_JSFH01000008.1 Thermotoga sp. Mc24 Contig8, whole genome shotgun sequence
NZ_JSLV01000048.1_477	phiCrAss001	32.2	100.00	16	32	0.085	45910	45925	NZ_JSLV01000048.1 Escherichia coli strain upec-188 upec-188_ctg_921, whole genome shotgun sequence
NZ_JSSS01000097.1_165	phiCrAss001	32.2	100.00	16	32	0.085	61984	61969	NZ_JSSS01000097.1 Escherichia coli strain blood-08-0094 blood-08-0094_ctg_2324, whole genome shotgun sequence
NZ_JSUS01000001.1_1526	phiCrAss001	32.2	95.00	20	32	0.085	57252	57233	NZ_JSUS01000001.1 Acinetobacter sp. A47 contig_3, whole genome shotgun sequence
NZ_JSVJ02000049.1_467	phiCrAss001	32.2	100.00	16	34	0.095	26144	26129	NZ_JSVJ02000049.1 Leptospira kirschneri serovar Mozdok strain 61H LEPTO9061H0000049, whole genome shotgun sequence
NZ_JSWC01000035.1_397	phiCrAss001	32.2	100.00	16	36	0.099	39031	39046	NZ_JSWC01000035.1 Clostridium tetani strain CN655 Scaffold4.2, whole genome shotgun sequence
NZ_JSYQ01000001.1_82	phiCrAss001	32.2	100.00	16	30	0.076	95079	95094	NZ_JSYQ01000001.1 Empedobacter falsenii strain 282 contig_1, whole genome shotgun sequence
NZ_JTET01000005.1_971	phiCrAss001	32.2	100.00	16	32	0.085	80946	80931	NZ_JTET01000005.1 Hafnia alvei strain DSM 30098 contig_5, whole genome shotgun sequence
NZ_JTGN01000001.1_148	phiCrAss001	32.2	100.00	16	34	0.095	95320	95335	NZ_JTGN01000001.1 Robinsoniella peoriensis strain WT Contig_43, whole genome shotgun sequence
NZ_JTGN01000003.1_179	phiCrAss001	32.2	100.00	16	37	0.10	54171	54156	NZ_JTGN01000003.1 Robinsoniella peoriensis strain WT Contig_15, whole genome shotgun sequence
NZ_JTJL01000009.1_269	phiCrAss001	32.2	100.00	16	32	0.085	98999	99014	NZ_JTJL01000009.1 Gallibacterium salpingitidis strain F150 contig000009, whole genome shotgun sequence
NZ_JTJL01000030.1_332	phiCrAss001	32.2	100.00	16	33	0.090	80465	80480	NZ_JTJL01000030.1 Gallibacterium salpingitidis strain F150 contig000029, whole genome shotgun sequence
NZ_JTLC01000059.1_1791	phiCrAss001	32.2	100.00	16	37	0.10	87787	87772	NZ_JTLC01000059.1 Firmicutes bacterium ZOR0006 L989_59, whole genome shotgun sequence
NZ_JTOV01000041.1_725	phiCrAss001	32.2	100.00	16	32	0.085	83397	83412	NZ_JTOV01000041.1 Pseudomonas aeruginosa strain AZPAE14999 AZPAE14999_contig_41, whole genome shotgun sequence
NZ_JUBR01000139.1_354	phiCrAss001	32.2	100.00	16	32	0.085	462	447	NZ_JUBR01000139.1 Escherichia coli strain CVM N41498PS N41498PS_contig_139, whole genome shotgun sequence
NZ_JUCQ01000015.1_328	phiCrAss001	32.2	100.00	16	32	0.085	462	447	NZ_JUCQ01000015.1 Escherichia coli strain CVM N36204PS N36204PS_contig_15, whole genome shotgun sequence
NZ_JUQO01000100.1_91	phiCrAss001	32.2	100.00	16	37	0.10	74711	74696	NZ_JUQO01000100.1 Streptococcus mitis strain 850_SMIT 440_11566_112215, whole genome shotgun sequence
NZ_JVFS01000015.1_677	phiCrAss001	32.2	100.00	16	32	0.085	81491	81476	NZ_JVFS01000015.1 Rothia mucilaginosa strain 473_RMUC 331_64938_741139_71__..._188_, whole genome shotgun sequence
NZ_JVJK01000254.1_1197	phiCrAss001	32.2	100.00	16	35	0.095	80469	80484	NZ_JVJK01000254.1 Morococcus cerebrosus strain 379_NMEN 2046_3359_43405, whole genome shotgun sequence
NZ_JVJL01000217.1_1408	phiCrAss001	32.2	100.00	16	35	0.095	80484	80469	NZ_JVJL01000217.1 Morococcus cerebrosus strain 378_NMEN 1792_1374_16093, whole genome shotgun sequence
NZ_JVJU01000048.1_212	phiCrAss001	32.2	100.00	16	32	0.085	61984	61969	NZ_JVJU01000048.1 Shigella boydii strain 37_SBOY 788_11798_208447_22__603_, whole genome shotgun sequence
NZ_JVLZ01000275.1_824	phiCrAss001	32.2	100.00	16	35	0.095	80469	80484	NZ_JVLZ01000275.1 Morococcus cerebrosus strain 313_NMEN 1418_1938_15992, whole genome shotgun sequence
NZ_JVUD01000052.1_151	phiCrAss001	32.2	100.00	16	30	0.076	86159	86174	NZ_JVUD01000052.1 Streptococcus oralis strain 1314_SORA 160_43844_2957213, whole genome shotgun sequence
NZ_JVYE01000334.1_301	phiCrAss001	32.2	100.00	16	32	0.085	61984	61969	NZ_JVYE01000334.1 Shigella boydii strain 1221_SBOY 1607_11785_173758_632__929_, whole genome shotgun sequence
NZ_JVYF01000321.1_606	phiCrAss001	32.2	100.00	16	32	0.085	61969	61984	NZ_JVYF01000321.1 Shigella boydii strain 1220_SBOY 1148_10480_100286, whole genome shotgun sequence
NZ_JWID01000042.1_1490	phiCrAss001	32.2	100.00	16	39	0.11	71232	71217	NZ_JWID01000042.1 Defluviitalea phaphyphila strain Alg1 scaffold42, whole genome shotgun sequence
NZ_JWIX01000018.1_175	phiCrAss001	32.2	100.00	16	36	0.099	39046	39031	NZ_JWIX01000018.1 Clostridium tetani strain A Scaffold2_5, whole genome shotgun sequence
NZ_JWKC01000036.1_660	phiCrAss001	32.2	100.00	16	32	0.085	61969	61984	NZ_JWKC01000036.1 Escherichia coli strain EC2 Contig36, whole genome shotgun sequence
NZ_JWQI01000007.1_1487	phiCrAss001	32.2	100.00	16	32	0.085	32104	32119	NZ_JWQI01000007.1 Salmonella enterica subsp. enterica strain CFSAN024771 CFSAN024771_contig0006, whole genome shotgun sequence
NZ_JWYW01000012.1_19	phiCrAss001	32.2	100.00	16	32	0.085	61969	61984	NZ_JWYW01000012.1 Escherichia coli strain CVM N38796PS N38796PS_contig_12, whole genome shotgun sequence
NZ_JXBS01000001.1_526	phiCrAss001	32.2	100.00	16	37	0.10	31617	31602	NZ_JXBS01000001.1 Clostridioides difficile strain LIBA-5784 NAP4, whole genome shotgun sequence
NZ_JXBV01000114.1_754	phiCrAss001	32.2	100.00	16	32	0.085	462	447	NZ_JXBV01000114.1 Escherichia coli C691-71 (14b) contig114, whole genome shotgun sequence
NZ_JXEW01000200.1_1636	phiCrAss001	32.2	100.00	16	34	0.095	46492	46507	NZ_JXEW01000200.1 Xanthomonas oryzae pv. oryzae strain DXO-150 contig_200, whole genome shotgun sequence
NZ_JXHE01000262.1_21	phiCrAss001	32.2	100.00	16	34	0.095	40930	40945	NZ_JXHE01000262.1 Xanthomonas oryzae pv. oryzae strain IXO884 contig_262, whole genome shotgun sequence
NZ_JXHE01000262.1_66	phiCrAss001	32.2	100.00	16	34	0.095	46492	46507	NZ_JXHE01000262.1 Xanthomonas oryzae pv. oryzae strain IXO884 contig_262, whole genome shotgun sequence
NZ_JXJW01000002.1_140	phiCrAss001	32.2	100.00	16	33	0.090	9020	9035	NZ_JXJW01000002.1 Lactococcus piscium strain DSM 6634 Scaffold2, whole genome shotgun sequence
NZ_JXJX01000004.1_1215	phiCrAss001	32.2	100.00	16	33	0.090	87588	87573	NZ_JXJX01000004.1 Lactococcus plantarum strain DSM 20686 Scaffold4, whole genome shotgun sequence
NZ_JXKQ01000014.1_600	phiCrAss001	32.2	100.00	16	36	0.099	83838	83823	NZ_JXKQ01000014.1 Enterococcus hermanniensis strain DSM 17122 Scaffold14, whole genome shotgun sequence
NZ_JXLL01000004.1_18	phiCrAss001	32.2	100.00	16	41	0.12	56420	56405	NZ_JXLL01000004.1 Caloranaerobacter sp. TR13 contig4, whole genome shotgun sequence
NZ_JXWY01000028.1_160	phiCrAss001	32.2	95.00	20	36	0.099	41941	41960	NZ_JXWY01000028.1 Staphylococcus microti strain DSM 22147 contig_28, whole genome shotgun sequence
NZ_JXYX01000002.1_1065	phiCrAss001	32.2	100.00	16	37	0.10	38164	38179	NZ_JXYX01000002.1 Microcystis aeruginosa NIES-88 scaffold2, whole genome shotgun sequence
NZ_JYCE01000142.1_258	phiCrAss001	32.2	100.00	16	37	0.10	886	871	NZ_JYCE01000142.1 Bacillus alveayuensis strain 24KAM51 LG50_142, whole genome shotgun sequence
NZ_JYCF01000054.1_982	phiCrAss001	32.2	100.00	16	32	0.085	9175	9160	NZ_JYCF01000054.1 Geobacillus kaustophilus strain Et2/3 LG51_054, whole genome shotgun sequence
NZ_JYGJ01000001.1_1489	phiCrAss001	32.2	100.00	16	39	0.11	39644	39629	NZ_JYGJ01000001.1 Streptococcus cristatus strain CC5A TW70_contig000001, whole genome shotgun sequence
NZ_JYGM01000008.1_457	phiCrAss001	32.2	95.00	20	29	0.071	56426	56445	NZ_JYGM01000008.1 Streptococcus oralis subsp. oralis strain COL85/1862 TZ87_contig000008, whole genome shotgun sequence
NZ_JYSV01000023.1_1377	phiCrAss001	32.2	100.00	16	32	0.085	41987	42002	NZ_JYSV01000023.1 Salmonella enterica strain CVM 43830 43830_contig_23, whole genome shotgun sequence
NZ_JYVT01000012.1_1351	phiCrAss001	32.2	100.00	16	32	0.085	42002	41987	NZ_JYVT01000012.1 Salmonella enterica subsp. enterica serovar Litchfield strain CVM N32042 N32042_contig_12, whole genome shotgun sequence
NZ_JZDJ01000033.1_81	phiCrAss001	32.2	100.00	16	32	0.085	447	462	NZ_JZDJ01000033.1 Escherichia coli strain MDP04-01392 MDP04_01392_c33, whole genome shotgun sequence
NZ_JZDK01000028.1_761	phiCrAss001	32.2	100.00	16	32	0.085	447	462	NZ_JZDK01000028.1 Escherichia coli strain MDP04-02111 MDP04_02111_c28, whole genome shotgun sequence
NZ_JZDL01000009.1_505	phiCrAss001	32.2	100.00	16	32	0.085	447	462	NZ_JZDL01000009.1 Escherichia coli strain TW10123 TW10123_c9, whole genome shotgun sequence
NZ_JZDM01000023.1_590	phiCrAss001	32.2	100.00	16	32	0.085	447	462	NZ_JZDM01000023.1 Escherichia coli strain EC2608 EC2608_c23, whole genome shotgun sequence
NZ_JZJJ01000051.1_273	phiCrAss001	32.2	100.00	16	32	0.085	50227	50212	NZ_JZJJ01000051.1 Chromobacterium vaccinii strain MWU328 contig00051, whole genome shotgun sequence
NZ_JZOB01000006.1_62	phiCrAss001	32.2	100.00	16	32	0.085	462	447	NZ_JZOB01000006.1 Escherichia coli strain HT2012001 NODE_8_length_345484_cov_33.332176, whole genome shotgun sequence
NZ_JZOC01000025.1_562	phiCrAss001	32.2	100.00	16	32	0.085	462	447	NZ_JZOC01000025.1 Escherichia coli strain HT2012003 NODE_38_length_346065_cov_28.466600, whole genome shotgun sequence
NZ_JZXG01000016.1_8	phiCrAss001	32.2	100.00	16	33	0.090	447	462	NZ_JZXG01000016.1 Escherichia coli strain 102687 102687_16, whole genome shotgun sequence
NZ_JZYR01000004.1_201	phiCrAss001	32.2	100.00	16	32	0.085	33990	34005	NZ_JZYR01000004.1 Enterobacter cloacae complex sp. 35731 contig4, whole genome shotgun sequence
NZ_JZZF01000004.1_88	phiCrAss001	32.2	100.00	16	32	0.085	33990	34005	NZ_JZZF01000004.1 Enterobacter cloacae complex sp. 35651 contig4, whole genome shotgun sequence
NZ_KB217478.1_147	phiCrAss001	32.2	100.00	16	37	0.10	11505	11490	NZ_KB217478.1 Calothrix sp. PCC 7103 Cal7103DRAFT_CPM.6, whole genome shotgun sequence
NZ_KB217478.1_52	phiCrAss001	32.2	95.00	20	35	0.095	55173	55192	NZ_KB217478.1 Calothrix sp. PCC 7103 Cal7103DRAFT_CPM.6, whole genome shotgun sequence
NZ_KB235896.1_737	phiCrAss001	32.2	100.00	16	39	0.11	36259	36244	NZ_KB235896.1 Anabaena sp. PCC 7108 Ana7108scaffold_2, whole genome shotgun sequence
NZ_KB235896.1_756	phiCrAss001	32.2	100.00	16	41	0.12	21651	21666	NZ_KB235896.1 Anabaena sp. PCC 7108 Ana7108scaffold_2, whole genome shotgun sequence
NZ_KB235910.1_2839	phiCrAss001	32.2	91.67	24	40	0.12	96408	96431	NZ_KB235910.1 Pseudanabaena sp. PCC 6802 Pse6802_scaffold_1, whole genome shotgun sequence
NZ_KB235933.1_4049	phiCrAss001	32.2	100.00	16	41	0.12	88716	88701	NZ_KB235933.1 Prochlorothrix hollandica PCC 9006 = CALU 1027 strain PCC 9006 Pro9006DRAFT_Contig5.9, whole genome shotgun sequence
NZ_KB291574.1_296	phiCrAss001	32.2	100.00	16	47	0.15	76109	76094	NZ_KB291574.1 Veillonella atypica KON Scfld299, whole genome shotgun sequence
NZ_KB731280.1_425	phiCrAss001	32.2	100.00	16	37	0.10	24857	24842	NZ_KB731280.1 Thermoanaerobacter thermohydrosulfuricus WC1 scaffold00019, whole genome shotgun sequence
NZ_KB733078.1_188	phiCrAss001	32.2	100.00	16	32	0.085	462	447	NZ_KB733078.1 Escherichia coli KTE101 acASP-supercont1.4, whole genome shotgun sequence
NZ_KB822525.1_411	phiCrAss001	32.2	100.00	16	32	0.085	45910	45925	NZ_KB822525.1 Escherichia coli SWW33 acLZF-supercont1.2, whole genome shotgun sequence
NZ_KB849372.1_1024	phiCrAss001	32.2	100.00	16	32	0.085	37403	37418	NZ_KB849372.1 Acinetobacter sp. CIP 102082 acLsz-supercont1.12, whole genome shotgun sequence
NZ_KB889984.1_772	phiCrAss001	32.2	100.00	16	34	0.095	65707	65692	NZ_KB889984.1 Teredinibacter turnerae T0609 B013DRAFT_scaffold00010.10, whole genome shotgun sequence
NZ_KB890259.1_3574	phiCrAss001	32.2	95.00	20	39	0.11	221	240	NZ_KB890259.1 Leptotrichia shahii DSM 19757 B031DRAFT_scaffold_0.1, whole genome shotgun sequence
NZ_KB892331.1_3069	phiCrAss001	32.2	100.00	16	34	0.095	70336	70351	NZ_KB892331.1 Oligella ureolytica DSM 18253 B092DRAFT_scaffold_56.57, whole genome shotgun sequence
NZ_KB892619.1_5359	phiCrAss001	32.2	95.00	20	36	0.099	47585	47566	NZ_KB892619.1 Terrisporobacter glycolicus ATCC 14880 = DSM 1288 strain ATCC 14880 B130DRAFT_scaffold_2.3, whole genome shotgun sequence
NZ_KB892657.1_49	phiCrAss001	32.2	100.00	16	33	0.090	33975	33960	NZ_KB892657.1 Blautia producta ATCC 27340 = DSM 2950 strain ATCC 27340 B132DRAFT_scaffold_27.28, whole genome shotgun sequence
NZ_KB894684.1_758	phiCrAss001	32.2	100.00	16	33	0.090	76505	76520	NZ_KB894684.1 Bacteroides barnesiae DSM 18169 = JCM 13652 strain DSM 18169 C510DRAFT_scaffold00042.42, whole genome shotgun sequence
NZ_KB899586.1_3375	phiCrAss001	32.2	100.00	16	37	0.10	28117	28102	NZ_KB899586.1 Megamonas rupellensis DSM 19944 F553DRAFT_scaffold00021.21, whole genome shotgun sequence
NZ_KB907524.1_1131	phiCrAss001	32.2	95.00	20	29	0.071	78448	78467	NZ_KB907524.1 [Eubacterium] siraeum DSM 15702 G397DRAFT_scaffold00013.13, whole genome shotgun sequence
NZ_KB907624.1_4283	phiCrAss001	32.2	100.00	16	32	0.085	71190	71205	NZ_KB907624.1 Psychrobacter lutiphocae DSM 21542 H140DRAFT_scaffold00003.3, whole genome shotgun sequence
NZ_KB910517.1_960	phiCrAss001	32.2	95.00	20	36	0.099	44500	44519	NZ_KB910517.1 Thermoanaerobacter indiensis BSB-33 B044DRAFT_scaffold1.1, whole genome shotgun sequence
[truncated: 76,371 more rows]
