# Supplementary material for: ΦCrAss001 represents the most abundant bacteriophage family in the human gut and infects Bacteroides intestinalis
Source: Nat Commun. 2018 Nov 14;9:4781. doi: 10.1038/s41467-018-07225-7 (PMC6235969; doi:10.1038/s41467-018-07225-7)
Supplement: Supplementary file 8 — Source Data [file 41467_2018_7225_MOESM8_ESM.zip › supplementary_figure_3c_source.R]

library(ggplot2)
library(reshape)

time_points = 49

raw_od = read.table('supplementary_figure_3c_source.txt', header = FALSE)
colnames(raw_od) = c('letter', c(1:12))

results_mtx = matrix(, nrow = 96, ncol = time_points)
rownames(results_mtx) = c(1:96)
colnames(results_mtx) = c(1:time_points)
l = 0

for (i in raw_od[1:8, "letter"])
{
  for (k in c(1:12))
  {
    l = l + 1
    results_mtx[l,] = raw_od[raw_od['letter'] == i, as.character(k)]
    rownames(results_mtx)[l] = paste(i, k)
  }
}

colnames(results_mtx) = (as.numeric(colnames(results_mtx))-1)

melted_results = melt(results_mtx)
melted_results$treatment = rep(c(rep("phiLOC110", 72), rep("no_phage", 24)), 49)
melted_results$media = 
  rep(rep(c(rep("semi-solid", 3), rep("semi-solid+Mg/Ca(1mM)", 3), rep("broth", 3), rep("broth+Mg/Ca(1mM)", 3)), 8), 49)
melted_results$moi_log = rep(rep(c(log10((5E+08/10^c(0:5))/2E+7), NA, NA), each = 12), 49)
melted_results$moi_log = as.factor(round(melted_results$moi_log, digits = 2))
#melted_results = na.omit(melted_results)

pdf(file="growth_curves_fig.pdf",paper="A4r", width=11,height=8.5)
ggplot(melted_results, aes(x = X2, y = value, group = moi_log, colour = moi_log)) +
  theme_classic() +
  stat_summary(fun.data = mean_se, geom = "errorbar") +
  stat_summary(fun.y = mean, geom = "line") +
  xlab("Time, h") + ylab("OD595") + facet_wrap(~media, scales = "free")
dev.off()
