# Supplementary material for: ΦCrAss001 represents the most abundant bacteriophage family in the human gut and infects Bacteroides intestinalis
Source: Nat Commun. 2018 Nov 14;9:4781. doi: 10.1038/s41467-018-07225-7 (PMC6235969; doi:10.1038/s41467-018-07225-7)
Supplement: Supplementary file 8 — Source Data [file 41467_2018_7225_MOESM8_ESM.zip › supplementary_figure_3c_source.txt]

A	0.133	0.137	0.137	0.146	0.150	0.150	0.115	0.115	0.114	0.115	0.114	0.120
B	0.130	0.127	0.127	0.136	0.136	0.140	0.113	0.112	0.109	0.112	0.110	0.112
C	0.132	0.125	0.126	0.137	0.136	0.138	0.112	0.113	0.112	0.113	0.112	0.111
D	0.132	0.127	0.126	0.137	0.137	0.140	0.109	0.112	0.111	0.109	0.112	0.111
E	0.131	0.127	0.129	0.137	0.137	0.138	0.113	0.111	0.114	0.114	0.115	0.112
F	0.132	0.127	0.129	0.137	0.139	0.164	0.114	0.112	0.114	0.115	0.111	0.114
G	0.135	0.126	0.129	0.138	0.137	0.137	0.112	0.112	0.109	0.111	0.112	0.113
H	0.127	0.127	0.126	0.135	0.135	0.140	0.110	0.112	0.111	0.114	0.111	0.107
A	0.136	0.140	0.139	0.150	0.154	0.154	0.118	0.118	0.116	0.117	0.116	0.123
B	0.133	0.130	0.131	0.141	0.141	0.145	0.118	0.116	0.114	0.116	0.114	0.115
C	0.135	0.129	0.130	0.142	0.142	0.142	0.116	0.116	0.116	0.117	0.115	0.114
D	0.135	0.130	0.130	0.141	0.141	0.144	0.114	0.116	0.116	0.113	0.116	0.115
E	0.134	0.129	0.132	0.142	0.141	0.139	0.117	0.115	0.117	0.117	0.117	0.115
F	0.134	0.129	0.132	0.142	0.141	0.157	0.119	0.116	0.118	0.118	0.115	0.117
G	0.137	0.129	0.133	0.143	0.141	0.140	0.116	0.116	0.113	0.115	0.115	0.115
H	0.130	0.130	0.129	0.140	0.139	0.141	0.115	0.115	0.115	0.117	0.115	0.110
A	0.138	0.143	0.142	0.153	0.156	0.156	0.121	0.119	0.120	0.119	0.119	0.124
B	0.135	0.132	0.134	0.143	0.144	0.148	0.122	0.120	0.117	0.119	0.118	0.117
C	0.137	0.131	0.132	0.145	0.145	0.145	0.118	0.119	0.118	0.120	0.117	0.117
D	0.137	0.132	0.133	0.143	0.144	0.147	0.116	0.120	0.119	0.116	0.118	0.117
E	0.136	0.130	0.134	0.144	0.143	0.141	0.121	0.118	0.119	0.120	0.120	0.118
F	0.136	0.130	0.134	0.144	0.143	0.158	0.122	0.118	0.121	0.120	0.118	0.119
G	0.138	0.131	0.135	0.146	0.144	0.142	0.119	0.118	0.116	0.117	0.117	0.118
H	0.132	0.132	0.132	0.141	0.141	0.143	0.118	0.118	0.117	0.120	0.117	0.112
A	0.138	0.142	0.141	0.153	0.156	0.155	0.120	0.120	0.118	0.118	0.117	0.124
B	0.135	0.132	0.133	0.142	0.143	0.147	0.121	0.119	0.117	0.119	0.117	0.118
C	0.137	0.131	0.133	0.145	0.145	0.146	0.120	0.121	0.121	0.121	0.119	0.118
D	0.138	0.134	0.135	0.146	0.146	0.149	0.119	0.122	0.122	0.118	0.121	0.119
E	0.137	0.133	0.136	0.146	0.145	0.143	0.123	0.120	0.123	0.122	0.122	0.120
F	0.137	0.132	0.136	0.146	0.146	0.159	0.124	0.121	0.123	0.123	0.119	0.121
G	0.141	0.133	0.137	0.148	0.146	0.145	0.121	0.121	0.119	0.119	0.120	0.120
H	0.134	0.134	0.134	0.144	0.144	0.145	0.121	0.121	0.120	0.122	0.120	0.114
A	0.139	0.142	0.141	0.152	0.155	0.155	0.119	0.120	0.118	0.118	0.117	0.124
B	0.134	0.131	0.132	0.142	0.142	0.146	0.121	0.119	0.117	0.118	0.116	0.117
C	0.138	0.132	0.134	0.146	0.146	0.146	0.120	0.120	0.121	0.122	0.120	0.118
D	0.140	0.136	0.137	0.148	0.148	0.151	0.120	0.123	0.123	0.119	0.123	0.120
E	0.140	0.135	0.139	0.149	0.147	0.145	0.123	0.121	0.123	0.123	0.121	0.121
F	0.140	0.134	0.138	0.148	0.147	0.160	0.125	0.122	0.125	0.124	0.121	0.122
G	0.142	0.135	0.138	0.151	0.148	0.146	0.122	0.122	0.120	0.121	0.122	0.120
H	0.136	0.136	0.135	0.146	0.146	0.148	0.122	0.122	0.122	0.124	0.122	0.115
A	0.139	0.142	0.142	0.152	0.156	0.155	0.120	0.119	0.117	0.118	0.118	0.123
B	0.135	0.132	0.133	0.143	0.143	0.147	0.122	0.120	0.118	0.119	0.117	0.118
C	0.138	0.132	0.135	0.146	0.146	0.146	0.119	0.120	0.120	0.120	0.119	0.117
D	0.141	0.137	0.138	0.149	0.149	0.153	0.121	0.123	0.123	0.118	0.122	0.119
E	0.141	0.136	0.141	0.151	0.150	0.147	0.126	0.123	0.126	0.126	0.123	0.124
F	0.142	0.137	0.140	0.151	0.150	0.162	0.129	0.126	0.128	0.128	0.124	0.126
G	0.145	0.137	0.140	0.153	0.150	0.148	0.124	0.124	0.123	0.124	0.124	0.122
H	0.138	0.138	0.137	0.148	0.148	0.150	0.121	0.124	0.124	0.127	0.125	0.117
A	0.139	0.142	0.142	0.152	0.156	0.155	0.119	0.119	0.117	0.117	0.117	0.121
B	0.135	0.133	0.134	0.143	0.144	0.148	0.122	0.120	0.118	0.119	0.117	0.118
C	0.137	0.132	0.135	0.146	0.146	0.146	0.118	0.119	0.119	0.119	0.118	0.116
D	0.141	0.137	0.138	0.149	0.150	0.153	0.120	0.120	0.120	0.114	0.119	0.117
E	0.142	0.138	0.142	0.152	0.150	0.148	0.131	0.128	0.131	0.129	0.126	0.124
F	0.142	0.138	0.142	0.153	0.152	0.163	0.139	0.135	0.138	0.139	0.134	0.136
G	0.146	0.138	0.142	0.154	0.152	0.150	0.134	0.133	0.132	0.136	0.132	0.134
H	0.139	0.139	0.139	0.150	0.149	0.151	0.129	0.133	0.133	0.138	0.135	0.122
A	0.139	0.141	0.142	0.152	0.156	0.156	0.120	0.118	0.116	0.117	0.117	0.119
B	0.136	0.133	0.134	0.144	0.144	0.148	0.122	0.119	0.117	0.119	0.117	0.118
C	0.136	0.131	0.134	0.145	0.145	0.145	0.118	0.118	0.119	0.119	0.117	0.115
D	0.140	0.136	0.136	0.148	0.148	0.152	0.118	0.118	0.118	0.111	0.117	0.114
E	0.142	0.138	0.142	0.153	0.151	0.149	0.133	0.131	0.132	0.121	0.122	0.119
F	0.143	0.138	0.142	0.153	0.152	0.161	0.152	0.149	0.150	0.155	0.147	0.147
G	0.146	0.139	0.142	0.155	0.153	0.151	0.149	0.149	0.149	0.156	0.150	0.155
H	0.140	0.140	0.140	0.150	0.150	0.152	0.144	0.149	0.150	0.158	0.156	0.133
A	0.139	0.141	0.141	0.152	0.155	0.155	0.119	0.117	0.115	0.116	0.117	0.117
B	0.136	0.133	0.134	0.144	0.144	0.148	0.120	0.119	0.116	0.118	0.117	0.117
C	0.137	0.131	0.134	0.144	0.145	0.145	0.117	0.118	0.118	0.119	0.117	0.115
D	0.139	0.135	0.136	0.147	0.148	0.151	0.118	0.117	0.117	0.109	0.109	0.114
E	0.142	0.138	0.142	0.152	0.150	0.148	0.122	0.119	0.121	0.112	0.113	0.111
F	0.144	0.139	0.142	0.153	0.152	0.160	0.159	0.154	0.157	0.164	0.153	0.152
G	0.148	0.139	0.143	0.155	0.153	0.150	0.171	0.171	0.172	0.185	0.177	0.182
H	0.141	0.141	0.140	0.150	0.150	0.152	0.164	0.171	0.171	0.186	0.183	0.151
A	0.139	0.141	0.141	0.152	0.156	0.155	0.119	0.118	0.116	0.118	0.118	0.118
B	0.136	0.133	0.134	0.144	0.145	0.149	0.121	0.119	0.116	0.119	0.117	0.117
C	0.137	0.131	0.134	0.144	0.145	0.145	0.117	0.118	0.118	0.120	0.118	0.116
D	0.138	0.134	0.134	0.146	0.146	0.149	0.118	0.119	0.119	0.108	0.111	0.117
E	0.142	0.137	0.141	0.152	0.150	0.147	0.121	0.118	0.121	0.113	0.113	0.111
F	0.148	0.139	0.143	0.155	0.154	0.159	0.160	0.154	0.157	0.163	0.149	0.146
G	0.152	0.139	0.144	0.157	0.155	0.152	0.197	0.197	0.198	0.213	0.204	0.207
H	0.144	0.141	0.140	0.152	0.152	0.153	0.187	0.195	0.196	0.213	0.206	0.169
A	0.139	0.141	0.141	0.152	0.156	0.155	0.123	0.121	0.119	0.123	0.124	0.123
B	0.136	0.133	0.134	0.144	0.145	0.149	0.122	0.120	0.117	0.124	0.120	0.120
C	0.137	0.131	0.134	0.145	0.145	0.145	0.119	0.121	0.120	0.126	0.122	0.121
D	0.136	0.132	0.133	0.144	0.144	0.148	0.120	0.124	0.123	0.112	0.118	0.123
E	0.141	0.135	0.139	0.150	0.149	0.146	0.125	0.123	0.125	0.119	0.118	0.116
F	0.151	0.142	0.145	0.159	0.158	0.160	0.146	0.139	0.140	0.149	0.137	0.137
G	0.157	0.142	0.148	0.161	0.159	0.156	0.220	0.220	0.222	0.235	0.225	0.226
H	0.148	0.143	0.144	0.156	0.155	0.157	0.208	0.216	0.217	0.234	0.223	0.187
A	0.138	0.141	0.141	0.152	0.155	0.154	0.129	0.127	0.126	0.132	0.133	0.132
B	0.135	0.133	0.134	0.144	0.144	0.148	0.125	0.124	0.120	0.133	0.127	0.127
C	0.136	0.130	0.134	0.144	0.145	0.145	0.124	0.126	0.124	0.137	0.130	0.129
D	0.136	0.132	0.133	0.143	0.144	0.147	0.122	0.133	0.131	0.119	0.130	0.134
E	0.139	0.133	0.136	0.148	0.147	0.144	0.131	0.124	0.132	0.129	0.127	0.124
F	0.155	0.145	0.146	0.161	0.160	0.159	0.146	0.140	0.142	0.154	0.136	0.141
G	0.167	0.147	0.152	0.167	0.164	0.159	0.237	0.237	0.239	0.250	0.241	0.241
H	0.156	0.148	0.148	0.162	0.161	0.161	0.225	0.234	0.235	0.249	0.239	0.201
A	0.139	0.142	0.142	0.153	0.156	0.155	0.138	0.135	0.135	0.146	0.148	0.146
B	0.136	0.133	0.134	0.144	0.145	0.149	0.134	0.133	0.128	0.150	0.141	0.140
C	0.137	0.132	0.135	0.145	0.146	0.146	0.134	0.137	0.135	0.157	0.146	0.145
D	0.136	0.132	0.133	0.144	0.144	0.147	0.128	0.146	0.144	0.133	0.149	0.151
E	0.139	0.133	0.136	0.148	0.146	0.143	0.143	0.130	0.144	0.146	0.143	0.138
F	0.156	0.148	0.148	0.165	0.165	0.161	0.155	0.149	0.150	0.166	0.145	0.149
G	0.183	0.156	0.165	0.183	0.178	0.172	0.254	0.252	0.254	0.263	0.254	0.253
H	0.169	0.154	0.158	0.174	0.173	0.173	0.240	0.248	0.250	0.261	0.252	0.213
A	0.139	0.142	0.142	0.153	0.156	0.154	0.151	0.147	0.147	0.162	0.165	0.162
B	0.136	0.133	0.134	0.144	0.145	0.149	0.146	0.147	0.140	0.174	0.161	0.159
C	0.137	0.132	0.135	0.146	0.146	0.146	0.147	0.152	0.149	0.181	0.167	0.163
D	0.136	0.132	0.133	0.144	0.144	0.147	0.137	0.164	0.161	0.152	0.172	0.169
E	0.139	0.133	0.136	0.148	0.146	0.143	0.157	0.143	0.158	0.163	0.160	0.153
F	0.154	0.148	0.144	0.163	0.165	0.158	0.164	0.158	0.159	0.177	0.153	0.157
G	0.199	0.170	0.182	0.202	0.196	0.187	0.266	0.263	0.265	0.272	0.265	0.262
H	0.183	0.166	0.171	0.189	0.188	0.189	0.252	0.259	0.263	0.271	0.263	0.224
A	0.138	0.142	0.141	0.153	0.156	0.154	0.168	0.163	0.162	0.179	0.185	0.180
B	0.136	0.133	0.134	0.145	0.145	0.149	0.164	0.166	0.157	0.200	0.186	0.181
C	0.137	0.132	0.135	0.145	0.145	0.146	0.165	0.173	0.168	0.208	0.180	0.183
D	0.137	0.133	0.133	0.144	0.144	0.148	0.149	0.185	0.182	0.174	0.195	0.186
E	0.141	0.133	0.137	0.148	0.147	0.143	0.173	0.158	0.175	0.182	0.178	0.168
F	0.154	0.147	0.142	0.160	0.164	0.155	0.172	0.166	0.166	0.185	0.162	0.163
G	0.212	0.187	0.199	0.219	0.213	0.202	0.277	0.272	0.275	0.280	0.275	0.271
H	0.196	0.180	0.185	0.202	0.201	0.204	0.263	0.269	0.271	0.278	0.272	0.234
A	0.138	0.142	0.141	0.153	0.155	0.154	0.187	0.180	0.179	0.193	0.202	0.196
B	0.136	0.133	0.134	0.145	0.145	0.149	0.187	0.190	0.179	0.226	0.210	0.202
C	0.137	0.132	0.135	0.146	0.146	0.146	0.188	0.198	0.191	0.232	0.203	0.200
D	0.137	0.133	0.133	0.144	0.145	0.148	0.165	0.207	0.203	0.195	0.215	0.202
E	0.142	0.134	0.138	0.150	0.149	0.145	0.189	0.174	0.191	0.197	0.194	0.182
F	0.157	0.147	0.144	0.160	0.164	0.155	0.181	0.174	0.175	0.195	0.169	0.169
G	0.223	0.204	0.216	0.232	0.226	0.214	0.288	0.281	0.284	0.288	0.284	0.279
H	0.205	0.194	0.196	0.212	0.210	0.216	0.272	0.278	0.276	0.286	0.280	0.244
A	0.138	0.142	0.141	0.152	0.155	0.154	0.205	0.197	0.194	0.205	0.217	0.209
B	0.136	0.133	0.134	0.145	0.145	0.149	0.212	0.216	0.204	0.248	0.233	0.220
C	0.137	0.132	0.134	0.145	0.145	0.145	0.211	0.223	0.215	0.253	0.224	0.213
D	0.136	0.133	0.134	0.144	0.145	0.148	0.183	0.226	0.223	0.212	0.232	0.215
E	0.146	0.137	0.140	0.151	0.150	0.146	0.203	0.189	0.206	0.211	0.207	0.193
F	0.161	0.151	0.148	0.163	0.165	0.158	0.189	0.182	0.182	0.202	0.177	0.175
G	0.232	0.217	0.228	0.240	0.235	0.221	0.296	0.289	0.293	0.295	0.292	0.286
H	0.213	0.207	0.205	0.218	0.216	0.225	0.281	0.286	0.283	0.293	0.287	0.254
A	0.139	0.141	0.142	0.153	0.156	0.155	0.222	0.213	0.208	0.216	0.231	0.221
B	0.136	0.133	0.134	0.145	0.145	0.149	0.236	0.240	0.229	0.266	0.252	0.237
C	0.137	0.132	0.134	0.145	0.146	0.146	0.234	0.246	0.238	0.270	0.242	0.225
D	0.136	0.133	0.134	0.144	0.145	0.148	0.201	0.243	0.240	0.225	0.245	0.225
E	0.152	0.139	0.142	0.155	0.154	0.149	0.216	0.203	0.220	0.221	0.219	0.203
F	0.165	0.157	0.152	0.166	0.168	0.161	0.196	0.188	0.189	0.208	0.183	0.180
G	0.239	0.227	0.237	0.246	0.240	0.226	0.304	0.295	0.300	0.301	0.299	0.293
H	0.220	0.215	0.212	0.223	0.221	0.231	0.288	0.293	0.290	0.299	0.293	0.263
A	0.138	0.141	0.141	0.153	0.156	0.155	0.237	0.226	0.220	0.224	0.240	0.230
B	0.136	0.133	0.134	0.145	0.145	0.149	0.257	0.261	0.249	0.280	0.266	0.249
C	0.137	0.132	0.134	0.146	0.146	0.146	0.252	0.265	0.256	0.283	0.256	0.234
D	0.136	0.132	0.133	0.144	0.144	0.147	0.216	0.258	0.254	0.236	0.257	0.233
E	0.158	0.142	0.146	0.159	0.159	0.152	0.227	0.215	0.231	0.231	0.227	0.211
F	0.169	0.164	0.159	0.169	0.172	0.164	0.202	0.194	0.195	0.214	0.188	0.184
G	0.244	0.235	0.245	0.251	0.245	0.230	0.311	0.302	0.308	0.308	0.306	0.299
H	0.225	0.223	0.217	0.227	0.225	0.235	0.295	0.299	0.298	0.305	0.298	0.271
A	0.139	0.142	0.142	0.153	0.156	0.155	0.249	0.238	0.230	0.230	0.249	0.238
B	0.137	0.134	0.135	0.145	0.145	0.149	0.274	0.278	0.267	0.291	0.277	0.259
C	0.137	0.133	0.134	0.146	0.146	0.146	0.269	0.282	0.273	0.294	0.269	0.243
D	0.136	0.133	0.134	0.144	0.145	0.148	0.231	0.271	0.267	0.246	0.267	0.241
E	0.166	0.148	0.153	0.168	0.168	0.159	0.238	0.226	0.242	0.240	0.236	0.220
F	0.171	0.170	0.165	0.173	0.176	0.167	0.208	0.201	0.201	0.219	0.194	0.189
G	0.250	0.242	0.252	0.255	0.249	0.234	0.316	0.308	0.314	0.313	0.313	0.305
H	0.230	0.229	0.223	0.230	0.228	0.239	0.300	0.305	0.304	0.311	0.302	0.277
A	0.139	0.142	0.141	0.153	0.156	0.155	0.259	0.249	0.239	0.237	0.257	0.245
B	0.136	0.134	0.135	0.145	0.145	0.149	0.289	0.293	0.282	0.300	0.287	0.269
C	0.137	0.133	0.134	0.146	0.146	0.146	0.282	0.296	0.286	0.303	0.280	0.249
D	0.136	0.133	0.134	0.145	0.145	0.148	0.243	0.282	0.278	0.255	0.276	0.248
E	0.172	0.155	0.162	0.177	0.178	0.166	0.246	0.236	0.251	0.247	0.243	0.227
F	0.174	0.175	0.170	0.177	0.179	0.170	0.214	0.207	0.206	0.224	0.199	0.192
G	0.255	0.248	0.258	0.258	0.252	0.236	0.319	0.312	0.319	0.317	0.318	0.311
H	0.234	0.234	0.226	0.232	0.230	0.242	0.304	0.308	0.309	0.315	0.305	0.283
A	0.139	0.141	0.141	0.153	0.155	0.155	0.268	0.259	0.247	0.242	0.263	0.251
B	0.137	0.133	0.135	0.145	0.145	0.149	0.300	0.306	0.295	0.307	0.294	0.276
C	0.137	0.133	0.134	0.146	0.146	0.146	0.294	0.307	0.297	0.311	0.289	0.255
D	0.136	0.133	0.134	0.144	0.145	0.148	0.253	0.292	0.287	0.262	0.283	0.254
E	0.176	0.164	0.172	0.184	0.186	0.173	0.254	0.245	0.260	0.254	0.250	0.234
F	0.177	0.178	0.173	0.179	0.181	0.172	0.220	0.212	0.212	0.228	0.205	0.197
G	0.260	0.253	0.262	0.261	0.254	0.238	0.322	0.315	0.323	0.322	0.322	0.316
H	0.239	0.238	0.231	0.235	0.233	0.245	0.307	0.312	0.314	0.320	0.308	0.288
A	0.139	0.142	0.141	0.153	0.155	0.155	0.275	0.267	0.253	0.246	0.267	0.256
B	0.136	0.133	0.134	0.145	0.145	0.149	0.311	0.316	0.305	0.313	0.301	0.283
C	0.137	0.133	0.134	0.145	0.146	0.146	0.303	0.316	0.307	0.317	0.297	0.261
D	0.136	0.134	0.134	0.145	0.145	0.148	0.262	0.300	0.295	0.269	0.290	0.259
E	0.180	0.173	0.180	0.189	0.192	0.177	0.261	0.253	0.266	0.261	0.256	0.239
F	0.179	0.183	0.177	0.181	0.183	0.174	0.224	0.217	0.216	0.231	0.209	0.200
G	0.264	0.258	0.268	0.264	0.257	0.241	0.326	0.318	0.327	0.327	0.327	0.321
H	0.243	0.243	0.234	0.237	0.235	0.247	0.310	0.315	0.318	0.324	0.309	0.293
A	0.139	0.143	0.142	0.154	0.156	0.156	0.283	0.276	0.260	0.251	0.272	0.260
B	0.137	0.134	0.135	0.145	0.145	0.149	0.319	0.325	0.314	0.319	0.306	0.289
C	0.137	0.132	0.135	0.146	0.146	0.146	0.312	0.325	0.314	0.323	0.304	0.266
D	0.136	0.134	0.134	0.144	0.145	0.148	0.269	0.307	0.302	0.275	0.296	0.264
E	0.183	0.180	0.188	0.193	0.196	0.180	0.267	0.260	0.273	0.267	0.261	0.246
F	0.181	0.186	0.180	0.183	0.186	0.176	0.230	0.222	0.221	0.235	0.214	0.204
G	0.269	0.263	0.272	0.266	0.259	0.243	0.328	0.321	0.330	0.331	0.331	0.326
H	0.246	0.246	0.237	0.239	0.237	0.249	0.313	0.317	0.321	0.328	0.311	0.297
A	0.139	0.142	0.141	0.153	0.155	0.155	0.288	0.283	0.266	0.255	0.275	0.264
B	0.137	0.133	0.134	0.145	0.145	0.149	0.326	0.332	0.322	0.323	0.311	0.294
C	0.137	0.133	0.134	0.145	0.146	0.146	0.318	0.331	0.321	0.328	0.310	0.270
D	0.135	0.134	0.135	0.144	0.145	0.148	0.275	0.314	0.308	0.281	0.302	0.269
E	0.185	0.186	0.194	0.196	0.199	0.182	0.273	0.268	0.280	0.273	0.267	0.252
F	0.184	0.188	0.182	0.185	0.187	0.177	0.235	0.227	0.226	0.239	0.219	0.208
G	0.272	0.268	0.277	0.268	0.262	0.244	0.330	0.322	0.332	0.335	0.334	0.330
H	0.251	0.251	0.241	0.241	0.239	0.251	0.314	0.318	0.323	0.332	0.311	0.301
A	0.139	0.142	0.141	0.153	0.155	0.155	0.292	0.290	0.270	0.259	0.279	0.269
B	0.137	0.133	0.134	0.145	0.145	0.149	0.332	0.338	0.327	0.326	0.314	0.299
C	0.137	0.133	0.134	0.146	0.146	0.146	0.323	0.336	0.327	0.332	0.315	0.275
D	0.134	0.133	0.134	0.145	0.145	0.148	0.281	0.319	0.314	0.286	0.307	0.274
E	0.187	0.191	0.198	0.198	0.201	0.184	0.279	0.274	0.285	0.279	0.272	0.258
F	0.186	0.191	0.185	0.187	0.189	0.178	0.239	0.231	0.230	0.242	0.224	0.212
G	0.277	0.272	0.281	0.270	0.263	0.246	0.331	0.324	0.334	0.338	0.337	0.334
H	0.254	0.254	0.244	0.243	0.240	0.253	0.315	0.319	0.325	0.336	0.311	0.305
A	0.139	0.143	0.141	0.153	0.155	0.155	0.296	0.296	0.275	0.263	0.281	0.274
B	0.137	0.133	0.135	0.145	0.145	0.149	0.337	0.343	0.333	0.330	0.318	0.304
C	0.137	0.133	0.134	0.146	0.146	0.146	0.327	0.340	0.332	0.336	0.319	0.280
D	0.134	0.134	0.134	0.144	0.145	0.149	0.286	0.324	0.319	0.291	0.312	0.279
E	0.188	0.195	0.202	0.199	0.202	0.185	0.283	0.280	0.290	0.283	0.277	0.263
F	0.188	0.195	0.188	0.188	0.190	0.180	0.244	0.236	0.234	0.245	0.228	0.216
G	0.281	0.277	0.286	0.273	0.266	0.248	0.333	0.326	0.336	0.341	0.340	0.338
H	0.257	0.258	0.247	0.245	0.242	0.255	0.316	0.320	0.327	0.340	0.311	0.308
A	0.139	0.143	0.141	0.153	0.155	0.155	0.300	0.301	0.279	0.266	0.284	0.279
B	0.137	0.133	0.135	0.145	0.145	0.149	0.341	0.348	0.337	0.332	0.321	0.308
C	0.138	0.133	0.134	0.146	0.146	0.146	0.331	0.343	0.336	0.339	0.324	0.284
D	0.133	0.134	0.135	0.145	0.145	0.148	0.291	0.328	0.323	0.295	0.316	0.283
E	0.191	0.197	0.205	0.200	0.203	0.186	0.289	0.286	0.295	0.289	0.282	0.269
F	0.190	0.196	0.191	0.189	0.192	0.181	0.248	0.240	0.238	0.248	0.232	0.220
G	0.285	0.281	0.290	0.275	0.267	0.249	0.334	0.326	0.337	0.344	0.341	0.341
H	0.260	0.261	0.250	0.246	0.244	0.257	0.315	0.319	0.327	0.342	0.310	0.310
A	0.139	0.144	0.142	0.154	0.155	0.156	0.303	0.305	0.282	0.270	0.286	0.283
B	0.137	0.134	0.135	0.146	0.146	0.149	0.345	0.351	0.340	0.335	0.323	0.313
C	0.137	0.133	0.134	0.146	0.146	0.146	0.333	0.345	0.340	0.342	0.327	0.288
D	0.133	0.134	0.135	0.145	0.145	0.149	0.296	0.332	0.327	0.300	0.321	0.288
E	0.193	0.200	0.209	0.201	0.205	0.187	0.294	0.292	0.300	0.295	0.287	0.275
F	0.192	0.199	0.193	0.191	0.193	0.182	0.252	0.244	0.242	0.252	0.237	0.224
G	0.287	0.284	0.294	0.277	0.270	0.251	0.335	0.327	0.337	0.347	0.343	0.345
H	0.263	0.264	0.252	0.248	0.245	0.258	0.315	0.317	0.327	0.346	0.309	0.309
A	0.139	0.143	0.141	0.153	0.155	0.156	0.305	0.309	0.285	0.273	0.288	0.286
B	0.137	0.133	0.135	0.146	0.146	0.150	0.348	0.354	0.343	0.337	0.325	0.317
C	0.138	0.134	0.134	0.146	0.146	0.146	0.335	0.347	0.342	0.345	0.331	0.292
D	0.133	0.135	0.135	0.145	0.146	0.149	0.299	0.335	0.330	0.304	0.324	0.291
E	0.195	0.202	0.211	0.201	0.205	0.188	0.298	0.296	0.305	0.299	0.291	0.280
F	0.194	0.202	0.196	0.192	0.194	0.183	0.256	0.248	0.247	0.255	0.241	0.228
G	0.291	0.288	0.298	0.279	0.271	0.252	0.337	0.328	0.338	0.349	0.343	0.348
H	0.266	0.267	0.255	0.249	0.247	0.260	0.316	0.317	0.328	0.349	0.309	0.312
A	0.139	0.144	0.142	0.154	0.156	0.156	0.307	0.312	0.287	0.276	0.290	0.290
B	0.137	0.134	0.135	0.146	0.146	0.149	0.349	0.356	0.345	0.338	0.327	0.320
C	0.137	0.134	0.134	0.146	0.147	0.146	0.337	0.348	0.345	0.347	0.334	0.295
D	0.131	0.134	0.135	0.145	0.146	0.149	0.303	0.337	0.334	0.308	0.328	0.296
E	0.196	0.205	0.213	0.202	0.206	0.188	0.302	0.301	0.309	0.304	0.295	0.284
F	0.195	0.204	0.198	0.193	0.195	0.183	0.260	0.252	0.250	0.257	0.244	0.231
G	0.293	0.291	0.300	0.280	0.273	0.253	0.337	0.328	0.339	0.351	0.344	0.351
H	0.268	0.269	0.257	0.251	0.248	0.261	0.316	0.316	0.327	0.351	0.309	0.313
A	0.139	0.144	0.142	0.153	0.155	0.156	0.309	0.314	0.289	0.278	0.291	0.294
B	0.136	0.134	0.135	0.146	0.146	0.149	0.351	0.357	0.346	0.340	0.328	0.324
C	0.138	0.134	0.134	0.146	0.146	0.146	0.337	0.348	0.346	0.349	0.336	0.299
D	0.131	0.134	0.135	0.145	0.145	0.148	0.305	0.339	0.336	0.311	0.331	0.299
E	0.198	0.207	0.216	0.203	0.207	0.189	0.305	0.306	0.313	0.308	0.300	0.290
F	0.197	0.205	0.200	0.194	0.196	0.184	0.263	0.255	0.253	0.260	0.248	0.235
G	0.295	0.294	0.304	0.281	0.274	0.254	0.338	0.329	0.339	0.353	0.344	0.354
H	0.271	0.272	0.259	0.252	0.250	0.263	0.316	0.315	0.327	0.354	0.309	0.314
A	0.139	0.144	0.142	0.152	0.155	0.156	0.310	0.317	0.291	0.282	0.294	0.298
B	0.137	0.134	0.135	0.146	0.146	0.150	0.353	0.359	0.348	0.341	0.330	0.327
C	0.137	0.134	0.134	0.146	0.146	0.146	0.338	0.348	0.347	0.350	0.339	0.302
D	0.130	0.135	0.135	0.145	0.146	0.149	0.307	0.341	0.338	0.314	0.334	0.303
E	0.200	0.209	0.218	0.203	0.207	0.189	0.308	0.310	0.317	0.311	0.304	0.294
F	0.199	0.207	0.202	0.195	0.196	0.185	0.267	0.259	0.257	0.262	0.252	0.239
G	0.298	0.297	0.306	0.284	0.276	0.256	0.339	0.331	0.339	0.356	0.344	0.357
H	0.273	0.275	0.261	0.254	0.251	0.264	0.317	0.315	0.326	0.356	0.311	0.316
A	0.139	0.144	0.142	0.151	0.154	0.156	0.311	0.318	0.292	0.283	0.294	0.300
B	0.137	0.134	0.134	0.145	0.145	0.149	0.353	0.358	0.347	0.341	0.330	0.329
C	0.137	0.133	0.133	0.146	0.146	0.146	0.338	0.346	0.347	0.351	0.340	0.305
D	0.130	0.134	0.135	0.145	0.146	0.149	0.309	0.342	0.340	0.317	0.336	0.307
E	0.201	0.212	0.220	0.204	0.208	0.190	0.311	0.313	0.320	0.316	0.308	0.299
F	0.199	0.209	0.204	0.196	0.197	0.185	0.271	0.263	0.260	0.265	0.256	0.243
G	0.300	0.300	0.309	0.285	0.277	0.257	0.340	0.332	0.340	0.357	0.345	0.360
H	0.275	0.277	0.263	0.255	0.252	0.266	0.317	0.315	0.326	0.359	0.312	0.318
A	0.139	0.144	0.141	0.150	0.153	0.156	0.311	0.320	0.293	0.286	0.296	0.303
B	0.137	0.134	0.134	0.145	0.146	0.150	0.353	0.359	0.348	0.343	0.331	0.332
C	0.137	0.134	0.134	0.147	0.147	0.147	0.339	0.347	0.348	0.353	0.342	0.308
D	0.129	0.134	0.135	0.145	0.146	0.149	0.310	0.344	0.342	0.320	0.339	0.310
E	0.203	0.214	0.223	0.205	0.210	0.191	0.314	0.317	0.324	0.320	0.312	0.304
F	0.201	0.210	0.206	0.197	0.197	0.186	0.273	0.266	0.263	0.267	0.259	0.246
G	0.303	0.302	0.312	0.286	0.278	0.258	0.341	0.333	0.340	0.359	0.345	0.362
H	0.277	0.278	0.265	0.256	0.253	0.267	0.317	0.315	0.326	0.361	0.314	0.318
A	0.139	0.144	0.142	0.149	0.152	0.156	0.312	0.321	0.293	0.288	0.297	0.306
B	0.137	0.134	0.135	0.145	0.146	0.150	0.353	0.359	0.348	0.344	0.333	0.335
C	0.137	0.134	0.134	0.146	0.146	0.146	0.339	0.345	0.348	0.354	0.343	0.311
D	0.128	0.134	0.135	0.145	0.146	0.149	0.311	0.345	0.343	0.322	0.341	0.313
E	0.204	0.216	0.224	0.206	0.210	0.192	0.317	0.321	0.327	0.323	0.316	0.309
F	0.201	0.210	0.207	0.197	0.197	0.186	0.276	0.269	0.266	0.269	0.262	0.248
G	0.304	0.305	0.313	0.288	0.279	0.259	0.341	0.334	0.340	0.360	0.345	0.365
H	0.278	0.280	0.266	0.258	0.254	0.268	0.318	0.315	0.326	0.363	0.316	0.320
A	0.138	0.144	0.142	0.147	0.151	0.156	0.313	0.322	0.294	0.290	0.298	0.309
B	0.137	0.134	0.135	0.146	0.145	0.149	0.353	0.359	0.348	0.344	0.333	0.337
C	0.137	0.134	0.134	0.146	0.146	0.145	0.338	0.343	0.347	0.355	0.344	0.313
D	0.127	0.134	0.135	0.144	0.145	0.149	0.313	0.345	0.344	0.325	0.343	0.316
E	0.206	0.218	0.226	0.206	0.210	0.191	0.318	0.323	0.329	0.327	0.320	0.313
F	0.201	0.211	0.208	0.197	0.197	0.186	0.278	0.272	0.270	0.271	0.265	0.252
G	0.306	0.307	0.315	0.289	0.281	0.260	0.342	0.335	0.341	0.361	0.345	0.367
H	0.280	0.281	0.267	0.259	0.255	0.269	0.319	0.315	0.326	0.364	0.318	0.320
A	0.139	0.144	0.141	0.146	0.149	0.156	0.312	0.323	0.294	0.292	0.299	0.311
B	0.137	0.134	0.135	0.146	0.146	0.150	0.353	0.359	0.347	0.346	0.334	0.339
C	0.137	0.134	0.134	0.146	0.147	0.146	0.338	0.342	0.347	0.355	0.346	0.316
D	0.127	0.134	0.135	0.145	0.146	0.149	0.313	0.346	0.345	0.327	0.345	0.320
E	0.207	0.219	0.228	0.207	0.211	0.192	0.320	0.326	0.331	0.330	0.323	0.318
F	0.202	0.211	0.209	0.198	0.197	0.186	0.281	0.275	0.273	0.273	0.268	0.255
G	0.308	0.308	0.317	0.290	0.282	0.262	0.343	0.336	0.341	0.363	0.345	0.368
H	0.281	0.283	0.269	0.260	0.257	0.270	0.321	0.316	0.326	0.366	0.320	0.321
A	0.139	0.144	0.142	0.145	0.148	0.156	0.313	0.324	0.295	0.294	0.301	0.314
B	0.137	0.135	0.135	0.146	0.146	0.150	0.353	0.358	0.347	0.346	0.334	0.341
C	0.137	0.134	0.134	0.146	0.146	0.146	0.338	0.341	0.346	0.356	0.347	0.318
D	0.127	0.134	0.135	0.145	0.146	0.149	0.313	0.346	0.345	0.329	0.347	0.322
E	0.209	0.221	0.229	0.208	0.212	0.192	0.322	0.328	0.333	0.334	0.327	0.322
F	0.202	0.212	0.210	0.198	0.197	0.186	0.283	0.277	0.276	0.275	0.270	0.258
G	0.309	0.311	0.319	0.292	0.284	0.263	0.344	0.337	0.341	0.365	0.347	0.370
H	0.283	0.285	0.270	0.261	0.258	0.271	0.322	0.316	0.327	0.368	0.323	0.321
A	0.139	0.145	0.142	0.144	0.147	0.156	0.313	0.324	0.295	0.297	0.302	0.317
B	0.137	0.135	0.135	0.146	0.146	0.150	0.352	0.358	0.347	0.347	0.335	0.344
C	0.137	0.134	0.134	0.146	0.146	0.145	0.337	0.339	0.346	0.357	0.348	0.321
D	0.126	0.134	0.135	0.144	0.146	0.149	0.314	0.346	0.346	0.332	0.349	0.325
E	0.210	0.222	0.231	0.207	0.212	0.192	0.324	0.330	0.335	0.337	0.331	0.326
F	0.202	0.212	0.211	0.198	0.196	0.186	0.285	0.280	0.278	0.276	0.272	0.261
G	0.311	0.312	0.321	0.293	0.285	0.265	0.345	0.338	0.340	0.367	0.347	0.371
H	0.285	0.286	0.271	0.263	0.259	0.273	0.324	0.317	0.327	0.370	0.325	0.321
A	0.139	0.145	0.141	0.143	0.146	0.156	0.313	0.325	0.296	0.299	0.304	0.320
B	0.137	0.135	0.135	0.146	0.146	0.150	0.351	0.358	0.347	0.348	0.337	0.346
C	0.137	0.134	0.134	0.146	0.146	0.145	0.337	0.338	0.345	0.357	0.348	0.323
D	0.126	0.135	0.136	0.145	0.146	0.149	0.314	0.346	0.346	0.333	0.350	0.328
E	0.211	0.224	0.232	0.208	0.212	0.192	0.325	0.331	0.336	0.340	0.333	0.329
F	0.203	0.212	0.212	0.198	0.196	0.186	0.287	0.282	0.281	0.279	0.275	0.264
G	0.313	0.314	0.323	0.295	0.286	0.266	0.345	0.339	0.340	0.368	0.348	0.372
H	0.287	0.288	0.272	0.264	0.260	0.274	0.325	0.318	0.327	0.371	0.327	0.322
A	0.139	0.145	0.141	0.142	0.145	0.155	0.313	0.325	0.296	0.302	0.305	0.322
B	0.137	0.135	0.135	0.146	0.146	0.150	0.350	0.357	0.346	0.349	0.337	0.347
C	0.137	0.134	0.134	0.146	0.147	0.145	0.336	0.336	0.345	0.358	0.349	0.324
D	0.126	0.135	0.135	0.145	0.146	0.149	0.314	0.346	0.346	0.335	0.352	0.330
E	0.213	0.225	0.234	0.209	0.213	0.193	0.326	0.333	0.338	0.344	0.337	0.333
F	0.203	0.212	0.213	0.199	0.196	0.186	0.289	0.285	0.284	0.281	0.278	0.268
G	0.316	0.316	0.325	0.296	0.288	0.268	0.346	0.340	0.341	0.370	0.350	0.373
H	0.288	0.289	0.274	0.265	0.261	0.275	0.326	0.319	0.328	0.372	0.331	0.323
A	0.139	0.145	0.141	0.141	0.144	0.154	0.313	0.326	0.297	0.304	0.307	0.324
B	0.137	0.135	0.135	0.146	0.146	0.150	0.350	0.356	0.345	0.349	0.337	0.349
C	0.137	0.134	0.134	0.146	0.147	0.145	0.336	0.336	0.344	0.359	0.350	0.326
D	0.125	0.135	0.135	0.144	0.146	0.149	0.314	0.346	0.346	0.337	0.354	0.332
E	0.214	0.226	0.235	0.209	0.213	0.193	0.328	0.334	0.340	0.346	0.339	0.337
F	0.204	0.212	0.213	0.199	0.195	0.186	0.290	0.287	0.285	0.282	0.280	0.270
G	0.317	0.318	0.327	0.298	0.289	0.269	0.347	0.342	0.340	0.370	0.351	0.374
H	0.290	0.290	0.275	0.266	0.263	0.276	0.327	0.319	0.329	0.373	0.332	0.323
A	0.138	0.144	0.141	0.140	0.143	0.153	0.314	0.326	0.298	0.306	0.309	0.327
B	0.137	0.134	0.135	0.146	0.146	0.151	0.349	0.356	0.345	0.351	0.338	0.351
C	0.136	0.135	0.134	0.146	0.146	0.144	0.335	0.334	0.344	0.359	0.351	0.328
D	0.125	0.135	0.135	0.144	0.146	0.149	0.314	0.346	0.346	0.338	0.355	0.335
E	0.215	0.227	0.237	0.209	0.214	0.193	0.329	0.336	0.340	0.349	0.342	0.340
F	0.203	0.212	0.213	0.198	0.195	0.186	0.292	0.289	0.287	0.284	0.282	0.273
G	0.319	0.320	0.328	0.299	0.291	0.270	0.347	0.341	0.340	0.371	0.353	0.374
H	0.291	0.291	0.276	0.267	0.264	0.277	0.328	0.320	0.329	0.374	0.334	0.324
A	0.138	0.145	0.140	0.140	0.143	0.151	0.314	0.326	0.298	0.308	0.310	0.329
B	0.137	0.135	0.135	0.146	0.146	0.151	0.349	0.355	0.345	0.351	0.339	0.353
C	0.135	0.135	0.134	0.146	0.147	0.144	0.335	0.334	0.344	0.360	0.351	0.330
D	0.125	0.135	0.135	0.144	0.146	0.149	0.314	0.346	0.346	0.340	0.356	0.337
E	0.215	0.228	0.238	0.209	0.214	0.193	0.330	0.337	0.342	0.351	0.345	0.343
F	0.203	0.212	0.214	0.199	0.195	0.186	0.294	0.291	0.289	0.287	0.285	0.276
G	0.321	0.322	0.331	0.301	0.293	0.272	0.347	0.342	0.339	0.372	0.354	0.374
H	0.293	0.293	0.278	0.269	0.265	0.279	0.329	0.320	0.330	0.374	0.336	0.325
A	0.138	0.145	0.140	0.138	0.142	0.150	0.314	0.326	0.298	0.310	0.311	0.331
B	0.137	0.135	0.135	0.146	0.146	0.151	0.347	0.354	0.343	0.352	0.339	0.354
C	0.135	0.135	0.134	0.146	0.146	0.142	0.334	0.332	0.342	0.360	0.351	0.332
D	0.125	0.135	0.136	0.145	0.146	0.149	0.313	0.346	0.345	0.340	0.357	0.338
E	0.216	0.230	0.239	0.210	0.215	0.193	0.331	0.338	0.343	0.354	0.348	0.346
F	0.204	0.212	0.215	0.199	0.194	0.186	0.296	0.293	0.291	0.289	0.287	0.279
G	0.322	0.324	0.332	0.302	0.294	0.273	0.347	0.342	0.339	0.373	0.355	0.375
H	0.294	0.294	0.279	0.270	0.267	0.280	0.330	0.321	0.330	0.374	0.337	0.325
A	0.138	0.145	0.139	0.138	0.141	0.149	0.361	0.329	0.317	0.314	0.321	0.334
B	0.137	0.135	0.135	0.146	0.146	0.153	0.340	0.356	0.343	0.357	0.342	0.356
C	0.134	0.135	0.134	0.145	0.146	0.141	0.335	0.336	0.392	0.365	0.355	0.331
D	0.124	0.135	0.136	0.145	0.146	0.148	0.316	0.348	0.347	0.344	0.360	0.340
E	0.218	0.231	0.240	0.210	0.215	0.193	0.335	0.345	0.347	0.359	0.354	0.348
F	0.204	0.212	0.215	0.199	0.194	0.186	0.299	0.297	0.294	0.293	0.291	0.283
G	0.324	0.326	0.335	0.304	0.295	0.274	0.359	0.340	0.332	0.379	0.357	0.377
H	0.295	0.295	0.280	0.271	0.268	0.281	0.332	0.323	0.332	0.377	0.340	0.330
A	0.137	0.144	0.137	0.138	0.141	0.149	0.305	0.328	0.306	0.312	0.321	0.334
B	0.137	0.135	0.135	0.146	0.146	0.154	0.329	0.353	0.341	0.353	0.338	0.357
C	0.133	0.135	0.134	0.146	0.147	0.140	0.334	0.333	0.343	0.363	0.351	0.332
D	0.123	0.135	0.135	0.145	0.146	0.148	0.312	0.345	0.345	0.340	0.357	0.341
E	0.219	0.231	0.241	0.210	0.215	0.193	0.333	0.341	0.344	0.358	0.352	0.349
F	0.204	0.212	0.215	0.200	0.194	0.186	0.299	0.297	0.294	0.293	0.291	0.284
G	0.325	0.327	0.336	0.305	0.296	0.276	0.340	0.333	0.322	0.372	0.355	0.373
H	0.297	0.297	0.281	0.273	0.269	0.282	0.331	0.322	0.331	0.370	0.338	0.328
A	0.136	0.144	0.136	0.137	0.140	0.148	0.309	0.333	0.328	0.339	0.324	0.338
B	0.137	0.135	0.135	0.146	0.146	0.156	0.319	0.353	0.342	0.358	0.343	0.359
C	0.133	0.135	0.134	0.146	0.147	0.138	0.336	0.332	0.331	0.368	0.356	0.332
D	0.124	0.136	0.136	0.145	0.146	0.147	0.315	0.347	0.346	0.345	0.363	0.342
E	0.220	0.233	0.242	0.211	0.215	0.194	0.337	0.340	0.349	0.363	0.355	0.352
F	0.203	0.211	0.215	0.200	0.193	0.187	0.303	0.301	0.298	0.298	0.296	0.289
G	0.326	0.329	0.337	0.307	0.298	0.277	0.346	0.336	0.317	0.378	0.358	0.376
H	0.297	0.298	0.282	0.274	0.270	0.284	0.334	0.325	0.334	0.369	0.342	0.331
